# Supplementary material for: Lens Epithelial Explants Treated with Vitreous Humor Undergo Alterations in Chromatin Landscape with Concurrent Activation of Genes Associated with Fiber Cell Differentiation and Innate Immune Response
Source: Cells. 2023 Feb 3;12(3):501. doi: 10.3390/cells12030501 (PMC9914805; doi:10.3390/cells12030501)
Supplement: Supplementary file 1 [file cells-12-00501-s001.zip]

Archive with 24 entries (24 files):
- Figure_S1.pdf
- Figure_S10.pdf
- Figure_S11.pdf
- Figure_S12.pdf
- Figure_S13.pdf
- Figure_S14.pdf
- Figure_S15.pdf
- Figure_S2.pdf
- Figure_S3.pdf
- Figure_S4.pdf
- Figure_S5.pdf
- Figure_S6.pdf
- Figure_S7.pdf
- Figure_S8.pdf
- Figure_S9.pdf
- S1_RT-qPCR_primers.xlsx
- S2_Cluster_ATAC_seq.csv
- S3_ATAC_seq_cluster_GO_results.csv
- S4_RNA_six_cluster.csv
- S5_RNA_Six_cluster_GO_results.xlsx
- S6_Pearson_correlation_DEGs_PromoterAccessibility.xlsx
- S7_ATAC_seq_RNA_seq_correlation.xlsx
- S8_Nonregulated_TF_genes.xlsx
- S9_annotated_motifs_binding_sites_for_selected_gene_list.xlsx
