# Supplementary material for: Lens Epithelial Explants Treated with Vitreous Humor Undergo Alterations in Chromatin Landscape with Concurrent Activation of Genes Associated with Fiber Cell Differentiation and Innate Immune Response
Source: Cells. 2023 Feb 3;12(3):501. doi: 10.3390/cells12030501 (PMC9914805; doi:10.3390/cells12030501)
Supplement: Supplementary file 1 [file cells-12-00501-s001.zip › S1_RT-qPCR_primers.xlsx]

## Sheet: Table_S
Gene	FWD primer	REV primer	Amplicon Size
Caprin 2	CCTGCCAGTCCATATCTATCCC	TGAACACGTAAGTGCCATTCAC	191
EEF1A1	CAACATCGTCGTAATCGGACA	GTCTAAGACCCAGGCGTACTT	160
Runx1	GCAGGCAACGATGAAAACTACT	GCAACTTGTGGCGGATTTGTA	161
Runx2	TTCAACGATCTGAGATTTGTGGG	GGATGAGGAATGCGCCCTA	221
Runx3	CAGGTTCAACGACCTTCGATT	GTGGTAGGTAGCCACTTGGG	103
Slc2a3	ATGGGGACAACGAAGGTGAC	GTCTCAGGTGCATTGATGACTC	107
Sox10	ACACCTTGGGACACGGTTTTC	TAGGTCTTGTTCCTCGGCCAT	165
Sox 9	CGGAACAGACTCACATCTCTCC	GCTTGCACGTCGGTTTTGG	163
Tead4	CAACCTGGAACATCCCACGAT	GAAAGCCGAGAACTCCAACAT	189
Tgfb2	CTTCGACGTGACAGACGCT	GCAGGGGCAGTGTAAACTTATT	85
