# Supplementary material for: Lens Epithelial Explants Treated with Vitreous Humor Undergo Alterations in Chromatin Landscape with Concurrent Activation of Genes Associated with Fiber Cell Differentiation and Innate Immune Response
Source: Cells. 2023 Feb 3;12(3):501. doi: 10.3390/cells12030501 (PMC9914805; doi:10.3390/cells12030501)
Supplement: Supplementary file 1 [file cells-12-00501-s001.zip › S2_Cluster_ATAC_seq.csv]

Chromosome_coordinates	IMDa	IMDb	D0a	D0b	D1_CMa	D1_CMb	D5_CMa	D5_CMb	D1_DMa	D1_DMb	D5_DMa	D5_DMb	Cluster
chr1:4243855-4244154	0.190664992	-0.753086087	1.668989614	1.399631952	-1.428412419	0.207616566	-1.057019625	0.763559349	0.302158179	-1.208995235	-0.43729505	0.352187764	A
chr1:7543006-7543412	-0.094701274	-1.011154999	0.737546183	0.569444887	0.022252785	-0.930895953	1.405008007	1.586435468	-1.707190669	0.264546428	0.028853169	-0.870144031	A
chr1:10326729-10327096	-0.440461703	-1.444738244	0.045961884	1.18548975	0.49998051	-0.344508527	1.883363761	1.176791026	-1.130860501	-0.635160448	-0.321460504	-0.474397005	A
chr1:16879888-16880253	0.10608511	0.367359729	1.491111246	0.596684134	0.438355864	0.343513933	0.774605145	0.397527493	-2.202025569	-0.170899203	-0.942195659	-1.200122223	A
chr1:17961221-17961583	-0.722102375	-1.842196742	0.443384508	0.193701976	-0.497952053	-0.07520446	0.744517724	1.368248169	1.707834679	0.161341898	-0.485358453	-0.99621487	A
chr1:21601270-21601510	-0.482289062	0.417590533	1.523392916	1.571475566	-0.751802177	-0.322168295	1.250761469	-0.795177919	-1.440967767	-0.322361405	0.198502298	-0.846956159	A
chr1:30836861-30837096	-0.392138743	-0.395521079	0.669671539	0.694774874	0.006906603	-0.091292736	1.562668073	1.601901787	-0.96268756	-0.595632828	-0.256071001	-1.842578931	A
chr1:34558966-34559194	-0.660215195	-0.933217071	0.139060488	-0.154088524	0.156139544	0.200908145	1.273556269	1.725567454	-0.271160067	0.025906719	0.624085602	-2.126543363	A
chr1:36275048-36275235	-1.295677301	-0.836394378	1.834016781	0.614034496	0.479295732	-0.131624293	-0.4384683	1.566076266	-0.158901552	-1.150383071	0.271033133	-0.753007512	A
chr1:37220373-37220629	0.07334977	0.984335402	-0.287748031	-0.704899754	0.920357776	0.061137563	1.75831647	-0.228792503	-2.256325079	-0.569555251	0.076953465	0.17287017	A
chr1:39146675-39146922	-1.098750808	-0.287066691	1.517816977	1.37598226	0.882293509	0.670026362	-0.952776717	0.641318615	-0.740358623	0.176669597	-1.093091689	-1.092062792	A
chr1:56798599-56798921	0.491294136	-0.964544746	1.285481885	1.485376671	-0.207443847	-0.339582624	0.785626462	0.180023259	-1.588981186	0.179928867	0.281802309	-1.588981186	A
chr1:62874138-62874633	-1.333362777	0.594015524	1.019855081	1.811506991	0.001007505	0.223790483	0.661455449	0.561595231	-0.771622692	-1.136646985	-1.328736696	-0.302857113	A
chr1:65886332-65886484	0.259548439	-1.256838574	1.023485761	1.911150603	-1.260324044	0.534324202	-0.671619466	1.029978447	-0.444876322	-0.570565321	0.266034988	-0.820298713	A
chr1:83192774-83193010	0.098321597	0.095923239	1.477664476	1.071485812	-0.369555115	-0.256908887	0.170288704	1.115260499	-1.708939082	-0.400416227	-1.708939082	0.415814067	A
chr1:87789926-87790121	-1.429456488	-0.927378706	-0.211394023	1.121349346	0.738309235	0.21390432	1.553549815	1.162396731	0.077244933	-0.329135734	-0.545702774	-1.423686655	A
chr1:88970519-88970964	0.149005138	-0.271220691	0.408090325	1.550188739	0.091734905	0.429776428	1.027498629	0.949613827	-0.435118167	-0.658164234	-1.228203918	-2.013200983	A
chr1:90256431-90256803	-0.68936364	-0.119841981	1.344645667	0.742965153	0.620009476	-0.113714787	0.529809517	1.374688385	-0.553606545	-0.276422366	-2.17531379	-0.68385509	A
chr1:92333466-92333763	-0.234304906	0.158559889	0.974646502	0.862046026	0.494194856	0.474711776	0.419388219	0.935158205	-1.093195371	0.050548333	-2.491224672	-0.550528858	A
chr1:93241299-93241842	0.011453344	-0.416185989	0.795457894	1.124559737	1.314855702	0.243456941	0.555682645	0.354714844	-1.530768458	0.088232109	-0.520394711	-2.021064058	A
chr1:94514937-94515240	1.252445352	0.925308065	-0.267399677	0.092692696	-0.567054528	-2.545079998	0.942993403	0.613129746	-0.451406917	-0.365429967	0.297282991	0.072518834	A
chr1:104698790-104699023	-0.698292706	-1.400781567	0.836660216	0.412333506	0.602378156	0.393233198	0.477668289	1.114261796	0.063860308	0.456489783	0.081801878	-2.339612857	A
chr1:109550099-109550264	0.880777916	-0.110862861	-0.314544886	-1.269322788	0.442131032	0.048740378	1.436036703	0.675065441	-2.364371669	0.282012965	0.338151296	-0.043813527	A
chr1:118222016-118222238	-1.005170127	-0.083108489	0.705760465	1.766276878	0.238786593	-1.850934156	0.172985059	1.22746896	-0.337473729	-0.250228447	-0.998605997	0.414242989	A
chr1:118517691-118517845	-0.609431528	-0.043037452	0.825235164	0.474366833	-0.045107777	0.924945714	0.66206234	1.526674306	-0.172310192	-2.25691869	-0.910818538	-0.37566018	A
chr1:120394586-120394806	-0.318345549	-1.196648972	0.792926495	0.833965475	-1.03878101	-0.650840329	1.161812619	1.735975308	-1.489599456	-0.060798854	0.231890267	-0.001555994	A
chr1:120982090-120982331	-1.189355788	0.050568556	1.409435257	1.068393306	-0.436193104	0.584219659	-0.219169334	1.292159431	-0.202057248	-0.582192646	-1.948350368	0.172542281	A
chr1:121054997-121055276	-0.028962276	-1.713015928	1.211041417	0.494226091	0.250864688	0.979388516	0.302055137	1.158471285	0.180360881	-0.463312789	-0.537429614	-1.833687409	A
chr1:126828212-126828436	-0.259120573	-0.105590643	1.948676915	0.69302486	-1.278759154	-0.382762037	0.333732862	1.259670247	-0.261470229	-0.937838919	0.418983967	-1.428547297	A
chr1:130807059-130807288	0.276475446	-0.199284399	0.797042989	0.926136939	-1.737643793	-0.002504054	1.152094559	1.31369784	-1.737643793	-0.33641906	-0.02153876	-0.430413915	A
chr1:130871776-130872055	0.110024724	-2.247911414	1.705514056	0.677034499	0.248746404	-0.254541668	1.005291295	0.548905344	-0.130226929	-0.594468364	-0.227586269	-0.840781679	A
chr1:131274959-131275261	-0.553274966	-0.401003994	1.377887818	0.946595464	0.753618973	1.348755787	-0.416616903	0.352857073	-1.490527424	-1.233359021	0.390981057	-1.075913865	A
chr1:131654517-131654728	-1.595085732	-1.088803128	-0.174041406	0.47411107	1.086224933	0.897426154	1.709411862	0.421530034	-1.283307006	-0.357974859	0.230095334	-0.319587256	A
chr1:134089334-134089655	-0.37346866	-0.745586565	1.757877558	0.567360806	-0.966871434	-0.463171405	0.71567665	1.778552334	-0.99333204	-0.463503008	0.110590538	-0.924124775	A
chr1:136177682-136177876	-0.190646344	-1.188486218	0.352550962	0.921858477	0.361517611	-0.024903879	1.92428467	0.775715368	-0.612442633	0.359248494	-1.182400356	-1.496296152	A
chr1:139220067-139220343	-0.210769726	-0.75826437	1.616256619	1.519668532	-0.144620326	-0.731215802	0.683342712	-1.063181037	0.587760142	-1.063405861	0.713577964	-1.149148848	A
chr1:151748600-151748986	-2.074942658	-0.751916178	-0.128110856	1.377059113	0.037653392	0.307597948	0.587637089	0.743120322	-1.047597131	1.351170103	-0.53186514	0.130193995	A
chr1:161593631-161593870	-0.299905286	0.162498416	0.61421808	1.11779089	0.043636947	0.570105182	0.616381773	1.099856223	-0.558661176	-0.346055173	-0.426248249	-2.593617627	A
chr1:164860415-164860967	-0.180752882	-1.193257505	0.434641529	1.712116173	0.587571408	-0.07271372	0.906595106	1.231504077	-0.488171093	-1.608394708	-0.777742671	-0.551395714	A
chr1:165437221-165437460	0.299625034	-0.12842314	0.836976114	1.247514992	0.348400546	-0.508802842	0.482729122	0.962907515	-0.450941465	0.452000227	-2.22703193	-1.314954173	A
chr1:172302789-172303253	0.050694819	-0.099486988	0.879345978	0.83475802	-0.101436674	0.092061733	0.906241947	0.7297861	-0.624716317	0.091898102	-2.783082185	0.023935465	A
chr1:173286478-173286724	0.171188732	-0.220134014	0.909486707	1.038894728	0.10165453	-1.115680791	0.945573309	0.771923679	-2.433900984	-0.364607228	-0.214266969	0.409868301	A
chr1:179394490-179394779	0.099386952	-0.509443952	1.062444167	1.60271643	0.041052889	-0.275794481	1.110049947	0.484397661	-1.60938679	0.20869702	-0.657806101	-1.556313743	A
chr1:180410431-180410725	0.170471938	-0.353818548	1.414243975	-0.351599348	0.124563153	0.533853406	0.700047467	0.924332468	-0.714163013	-0.266992898	-2.525305636	0.344367036	A
chr1:183748608-183748895	-0.560347804	0.134272965	1.600087983	0.590066297	-0.049406611	0.001741727	-0.313386922	0.274746319	0.075001064	0.683513064	-2.657382606	0.221094524	A
chr1:184203477-184203872	-0.002174381	-0.779815649	1.444337006	0.930436554	-0.09582637	-0.621947424	0.73868438	0.576231565	-2.386192249	0.122184762	0.513893036	-0.43981123	A
chr1:184266467-184266752	-0.438214875	-1.204856442	-0.405901236	1.621877979	-1.051757199	0.159122878	0.902395928	0.962468798	-1.764702917	0.252030262	0.336956622	0.630580201	A
chr1:185775842-185776120	-1.097045853	-0.296679184	0.225812008	2.121161498	-0.655095906	0.739973502	-0.771515078	0.895265983	-0.891002626	0.943744281	-0.181563839	-1.033054787	A
chr1:188117024-188117424	-0.031307915	-1.24712863	0.371670921	0.216056968	-0.035056421	-0.295270543	1.298830546	1.928628513	-0.382559935	0.170969101	-1.891459543	-0.103373062	A
chr1:190048325-190048729	-0.151997864	0.182283038	1.669945687	0.936657687	-0.950768777	-0.056327989	1.13939932	0.810343781	-0.333173509	-0.833039607	-0.615652925	-1.797668841	A
chr1:194936550-194936856	0.646368364	-0.457686879	1.477645555	0.446483976	-0.209116474	0.365411307	0.624861545	1.117984114	-1.717011721	-0.055413338	-1.717011721	-0.522514727	A
chr10:4176941-4177164	-1.931618512	-0.149779339	0.843123108	0.35229901	-0.152894488	0.210493593	1.587969283	0.896883352	0.025262868	0.615381628	-1.148993395	-1.148127107	A
chr10:8239178-8239560	-0.16897441	-0.633146456	0.209766058	0.859022105	0.242823694	0.330181583	1.0190847	0.481757821	-1.116573982	0.593229778	-2.505509197	0.688338308	A
chr10:11074123-11074376	-1.557926871	-1.031241156	0.153275752	1.40809903	1.712904375	-0.165557481	0.512513747	1.03790231	-0.401074423	-0.534796811	-0.803532845	-0.330565627	A
chr10:13866652-13866810	-0.313710131	-0.742796869	0.824026696	1.021071634	-2.433520595	0.547515633	1.365791826	0.421588321	-0.290713683	0.158564005	-0.500352327	-0.05746451	A
chr10:14385494-14385662	-0.20831812	-1.018413732	1.239683319	0.582061146	1.063972216	0.711307486	0.321972403	-0.612092731	-2.381113924	0.041134842	-0.203535133	0.463342227	A
chr10:17986943-17987177	-0.42371822	-1.492718167	1.296679075	1.030027485	-1.000347799	-0.200183722	-0.491325166	1.091771556	-1.186826602	0.995468134	0.862757276	-0.48158385	A
chr10:19435499-19435821	-0.589921114	-0.828160036	-0.219477996	2.112929336	0.485029331	0.012474968	1.03113877	0.813606761	-0.789947279	0.140482672	-0.58473322	-1.583422193	A
chr10:20751188-20751397	0.127486401	0.125485789	-0.664568717	-1.210738047	-1.210738047	0.361153437	1.37492628	2.001378866	0.275192782	-1.210738047	0.129818729	-0.098659425	A
chr10:22450095-22450335	-0.449423024	0.228850623	1.076084228	-0.061757845	-0.188082381	-0.770353651	1.450632525	1.54628367	-0.722742125	0.253933371	-0.446866022	-1.916559371	A
chr10:22509754-22510007	-0.197562347	-0.44114556	0.509112546	0.748326283	0.437791051	-1.77535509	1.240048222	1.335382698	-1.77535509	-0.05410941	0.238898226	-0.26603153	A
chr10:25459535-25460001	-0.612890735	-1.679743909	0.360137254	1.96181078	-0.958271738	0.07711718	0.888446772	0.882752425	-0.14791387	0.587685331	-0.822278842	-0.536850648	A
chr10:30742442-30742731	-0.308149813	-1.087836216	0.450470109	0.625299171	-0.247397696	0.101313156	1.105208321	2.01564658	-1.753132766	-0.117887903	0.042752318	-0.826285261	A
chr10:33912010-33912300	-0.0489066	-0.534866101	1.115071994	1.542338692	-0.868515362	0.155818238	0.427642522	0.835401819	-1.471625668	0.012442584	-1.719445629	0.554643511	A
chr10:40160958-40161207	-1.29101507	-0.745265764	-0.492540113	1.665927958	-0.176277373	0.367659769	0.997359338	0.168966618	0.193005773	1.128256097	-0.010502207	-1.805575026	A
chr10:42501990-42502230	-0.579152522	-0.285054465	0.349556173	0.463571458	0.409682128	0.23171691	1.448039425	1.297680934	-0.397552883	-0.244738128	-2.441823184	-0.251925844	A
chr10:42801293-42801518	-0.852119184	-0.017990471	0.753424351	1.517678435	-0.322202381	0.216150515	0.983745424	0.929292504	-2.252976376	-0.18044632	-0.308965372	-0.465591124	A
chr10:43848411-43848731	-0.122064397	-1.203727504	0.884448443	0.577057682	0.321195458	0.12176216	1.121648372	0.887911082	-0.153987554	-0.068703344	-2.492369194	0.126828796	A
chr10:61490474-61490705	-1.174036675	0.107343957	1.536782089	1.643066412	-0.328125907	0.36896191	0.708531467	0.208539481	-1.537232775	0.030008387	-0.488096616	-1.07574173	A
chr10:63293267-63293528	-0.322272935	-0.466928816	0.242327035	1.689046769	-0.329292032	0.587234339	1.520967917	0.814158793	-0.722336956	-0.863967858	-0.458080975	-1.690855281	A
chr10:67166478-67166874	-1.022428368	-1.867521627	1.045795599	-0.227250321	1.246142361	-0.357929976	1.423379198	1.037319191	-0.582561774	-0.358287977	-0.083975517	-0.25268079	A
chr10:67568235-67568475	-1.233478355	-0.2855335	0.439668288	1.117832137	-0.287787606	0.151190802	1.328285456	0.547197373	-1.559978114	0.927663013	0.385339317	-1.530398812	A
chr10:67956889-67957076	-0.295305745	-1.146490531	0.258905849	1.24664248	-1.146490531	0.552805654	1.481978739	0.69422537	-1.146490531	-0.325090158	0.971799932	-1.146490531	A
chr10:76095698-76096102	-0.560859148	-1.004608787	-0.013989233	1.949725156	1.109676801	0.481090602	0.21732253	0.190984123	-1.47643166	0.426106404	-1.400021652	0.081004865	A
chr10:76810324-76810568	-0.025793741	-0.539930323	1.014037398	0.699849815	-0.070813413	0.391128811	1.0593493	0.761539014	0.016507324	-0.343235406	-2.669362344	-0.293276437	A
chr10:80710362-80710613	-0.994230904	-0.298824603	-0.328217776	1.311835127	0.198007975	-0.08795206	1.162795644	1.825444832	-0.483339383	0.182585078	-1.244461884	-1.243642046	A
chr10:82755448-82755759	-2.011496405	0.390045293	1.347109851	0.7365932	0.803234677	0.45473041	-0.761449895	0.940154686	0.209602834	-0.248746726	-1.313043419	-0.546734506	A
chr10:85167296-85167493	-0.930904274	-0.057364809	0.597751692	0.639410708	0.320843054	-0.089287569	1.11619456	1.687844618	0.103811669	-1.598601994	-0.191095661	-1.598601994	A
chr10:88462967-88463175	-0.684322187	0.10572722	0.834233894	1.087275499	-0.432771464	-1.073873185	1.101987112	1.679969027	0.137663371	-0.603952362	-0.543935338	-1.608001587	A
chr10:93714362-93714531	0.046945778	-1.392800494	1.276635136	-0.2709894	0.259055807	0.192343641	1.234313084	-0.129960763	0.577164538	0.468903764	-2.270918209	0.009307118	A
chr10:94285742-94285988	0.142189586	-0.129075396	1.36021361	1.441493383	-0.234351614	-1.374788656	1.261763619	0.513805524	-0.27518165	-0.406699465	-1.567626569	-0.731742371	A
chr10:95384037-95384277	-0.428299945	-0.102155205	1.023466207	1.592858287	0.597902749	0.383267852	-0.299527914	0.350633286	0.220645833	-1.121216568	-2.279208276	0.061633695	A
chr10:95930002-95930239	-0.741279788	-0.746572504	0.116721587	2.326925293	0.537028036	0.163717789	1.360636096	-0.192563956	-0.979146578	-0.825135481	-0.735110457	-0.285220037	A
chr10:96240675-96240893	-0.900720642	0.1445043	1.694134028	0.913237314	0.274633444	-0.729516235	0.907692407	1.111404544	-1.05429232	-0.061485293	-1.286930603	-1.012660944	A
chr10:96441134-96441660	0.384995412	-0.724344986	1.093791207	1.941837647	-1.021659972	0.26928197	1.225308281	-0.34019491	-1.238514956	-0.153266236	-0.853423153	-0.583810303	A
chr10:104464031-104464247	0.187698753	0.275838708	1.472081287	1.675744753	-0.272920337	0.071373143	0.576644073	0.527075533	-1.263811048	-0.817189224	-1.216678204	-1.215857436	A
chr10:105462584-105462929	-0.226243415	-1.104716543	1.550451234	1.278762352	-0.791276425	-0.860732305	1.798220649	-0.8608017	-0.153966222	-0.306439825	0.136589796	-0.459847595	A
chr10:105857388-105857584	1.063692413	0.424386382	-0.221004652	-0.217345088	0.165137172	-0.785823312	1.811273177	-0.316774576	-2.272996071	0.283853004	0.431104706	-0.365503155	A
chr10:108400154-108400473	-0.228409444	-0.654055698	1.063579738	1.204513271	-0.867764432	0.077561912	0.455985684	0.949004699	-2.342436465	0.700747811	-0.297735254	-0.060991821	A
chr10:115127689-115127874	-0.072509971	-1.840819386	0.876570514	0.723328532	-0.152061941	0.18481913	0.886337861	1.369598916	-1.840819386	0.321452988	-0.22820368	-0.227693576	A
chr10:117314778-117314995	-1.55397028	-1.004602442	0.415772276	0.953849205	-0.583575798	-0.101637439	0.370515123	2.288086736	0.039212607	-0.866165195	-0.071096658	0.113611865	A
chr10:117791933-117792249	-0.306224352	-0.046548496	1.060597345	1.002004118	0.330892312	-0.152823033	0.581295754	0.748881559	-2.643179134	-0.355360089	-0.660600638	0.441064654	A
chr10:119233690-119233926	-0.063833305	0.218926332	1.389404601	0.985933804	0.256540046	0.177700758	0.581640929	0.95078767	-2.202855058	-0.534214966	-0.977437104	-0.782593708	A
chr10:120187420-120187896	-0.05971477	-1.051147486	0.936714541	0.677114842	-2.270344399	-0.023287505	0.89774734	0.4856225	-0.286452091	-0.818890885	0.275618862	1.237019052	A
chr10:120442401-120442833	0.211649297	-1.325493374	-0.073032949	1.578504714	-0.345006375	0.002285455	1.258294152	1.251408954	-0.099118904	-0.338442235	-0.332820371	-1.788228363	A
chr10:125000381-125000746	0.421475333	-1.075646925	0.916538335	1.099668597	-0.040593236	-0.266049268	0.916094885	1.761689975	-0.845998922	-1.12114826	-0.697680723	-1.068349789	A
chr10:125158412-125158640	-0.624848977	-0.958496417	1.955310587	0.168301002	-0.789804366	0.712229654	0.898455106	0.434960308	0.27528473	0.008373281	-1.898150117	-0.18161479	A
chr10:125201358-125201783	-0.800747934	-0.148435243	1.346253315	0.846445947	-0.316113063	-1.25929665	0.856817244	0.94095003	-0.336163493	0.89753882	-0.139218491	-1.888030484	A
chr11:5168901-5169362	-0.226581149	-1.314271385	1.753268476	0.733569379	-0.012964048	1.105659831	-0.030674505	0.777818103	0.367772873	-0.873755772	-0.763664132	-1.51617767	A
chr11:8329704-8329884	-0.697579346	-1.166481695	-0.862259239	0.630437284	0.400928072	0.496633662	1.415770472	0.663502417	0.069741513	0.295154086	-2.087792904	0.841945678	A
chr11:10373356-10373652	-0.666139574	-0.528191871	1.996091617	0.297099138	-1.894992888	-0.879269574	0.787121748	1.085905755	0.066402965	-0.134665853	-0.138319544	0.008958081	A
chr11:11523639-11523948	0.267015231	-0.437556168	1.642045351	1.193692954	1.173514335	0.285540212	-0.028281976	0.151906125	-0.70182673	-1.063900419	-0.778197184	-1.70395173	A
chr11:16754212-16754379	-0.30333601	-1.649792254	1.040792106	0.985928722	-0.141808486	-0.059352423	0.668039354	0.380757355	-0.13558715	0.632661039	-2.139456955	0.721154702	A
chr11:24143565-24143831	0.484804298	-1.040844923	0.316150771	1.695605593	0.078545201	0.67081037	0.827848209	0.466450597	-1.77274174	0.139535731	-1.404327503	-0.461836606	A
chr11:25093525-25093763	0.118596875	0.18503629	1.088418171	0.576939464	0.381302676	-1.769998679	1.07889208	1.140025153	-0.413010145	0.007259036	-1.769998679	-0.623462242	A
chr11:29774638-29774887	-0.091190302	-0.185571426	1.163260711	0.299712948	-0.053774378	0.056386518	0.614715652	1.321909414	-0.068013739	-0.330764755	-2.69589971	-0.030770931	A
chr11:30133745-30134040	-0.764600608	-0.772347738	2.087031575	1.426309832	-0.777800464	-0.200738539	-0.532681426	0.966232326	-0.198520524	-0.88748889	-0.755571879	0.410176334	A
chr11:31607964-31608253	0.165447701	-1.5124782	1.413723831	1.096481189	0.437514457	-0.421533557	0.822348369	0.370802456	-1.205815467	-1.226386304	0.848935522	-0.789039996	A
chr11:42923093-42923766	-0.341406884	-0.55929048	0.397825387	0.784082226	-0.561078508	0.276704059	1.007549141	1.466006359	0.096604873	-0.293458065	0.197761478	-2.471299585	A
chr11:45801624-45801885	-1.294764453	0.056631614	1.000334072	1.701523184	-0.898881208	0.346125269	0.921343978	0.428388577	-0.479679039	0.345785674	-0.410322023	-1.716485644	A
chr11:46514116-46514421	0.22797245	-0.191352241	0.814822889	1.838806717	-0.03420326	0.381383461	0.694713656	0.120910121	-0.739409276	-0.424692273	-2.314031479	-0.374920765	A
chr11:52823946-52824193	0.084314777	-0.490808887	0.733790826	1.704086589	-0.175839467	-0.290233394	0.843055688	0.831497277	-0.351660744	-0.075682774	-0.482186142	-2.330333749	A
chr11:55183854-55184136	-0.496977393	-1.360160104	1.987492036	-0.285911206	0.679712679	1.217436445	0.775535885	-0.281136609	0.131843678	-0.603909683	-0.489122581	-1.274803148	A
chr11:60315413-60315859	-0.124815414	-0.817821713	0.33928207	0.847908072	0.125668719	-0.331672026	0.929250214	0.520867085	-0.008036219	0.975776654	-2.686241354	0.229833911	A
chr11:68846569-68846794	-0.243805456	-0.591222351	0.256124079	0.748731698	0.618160247	-0.314857295	1.83583191	1.513551155	-1.260920341	-0.962951413	-0.916409115	-0.682233119	A
chr11:70196981-70197259	0.29700806	-0.495789764	0.426385637	1.264080814	-0.01838648	0.029131554	0.839658858	1.095748378	-0.998092695	0.109063953	-2.441258819	-0.107549495	A
chr11:86916116-86916426	-0.849028121	-0.853560464	0.006987937	1.610104794	0.11824458	1.041682838	0.664724203	0.730900001	-1.136885176	0.967126738	-1.218762009	-1.08153532	A
chr11:96161617-96162136	-0.427194566	-0.121963741	0.908781732	0.801460249	-0.123808167	-0.392299959	0.600282874	1.598785007	-2.463412183	-0.335377836	0.160163232	-0.205416642	A
chr11:97183684-97183909	-0.870969299	0.003938898	1.365743333	0.653698567	0.75306033	1.066693831	0.016307756	0.515241772	-0.396158288	0.137144002	-1.103528305	-2.141172598	A
chr11:100146418-100146690	0.042251873	-0.52535375	1.285567364	0.649256129	0.106929768	-0.128695349	1.242694637	0.921785742	-1.222032122	0.244306272	-0.517978563	-2.098732001	A
chr11:100479394-100479656	-0.281367953	0.202831322	1.052210964	1.355401247	-0.507991444	0.707792556	0.211678822	0.416652451	-0.912768117	0.656699359	-2.312339366	-0.588799842	A
chr11:107318881-107319241	-0.084973175	0.21196339	1.165735933	1.108113679	0.099058946	0.545646693	0.400982166	0.430501737	-1.92829253	0.357541567	-1.92829253	-0.377985875	A
chr11:113194261-113194447	-0.137263806	-1.123681527	0.970516767	1.270858743	-0.746531324	-0.086534927	0.181459438	2.019632633	-0.076571995	-0.046181221	-1.113356492	-1.112346289	A
chr11:116045042-116045271	-1.286289312	-0.041201101	0.956250772	1.341099234	-0.539430781	-0.233666115	0.992743776	1.127500656	-0.744499092	0.425860148	-1.804181844	-0.194186342	A
chr11:116646100-116646535	0.220362895	-0.758880806	0.25251373	0.981422425	0.302856051	0.813926332	0.812774674	0.999745755	-2.273183233	0.41533045	-0.753970415	-1.012897859	A
chr11:118587550-118587788	-1.265914815	-0.301240635	0.476450553	1.020181885	0.03760148	0.425829443	1.880303907	0.888733795	-0.784000415	-0.2051237	-0.579708958	-1.593112541	A
chr11:118825848-118826084	-0.508750122	-0.296541224	1.219605323	0.758226016	-2.104140601	0.025902131	1.268965107	1.092618653	0.034992586	0.134002242	-0.910998312	-0.713881799	A
chr11:120317633-120317991	-0.131971982	-0.045624871	1.869175226	0.442087979	1.064414215	0.090745341	0.92920632	-0.776511678	-1.135446373	0.267734449	-1.214546781	-1.359261846	A
chr12:4004765-4004986	-0.023886034	-0.745408822	0.578723065	0.820967407	0.304929628	0.331102018	0.858010281	1.101114359	-1.062775084	0.318044923	-0.020623906	-2.460197834	A
chr12:5117413-5117649	0.196993542	-0.401465252	1.855252635	0.819077997	-0.726909377	-0.413021	-0.280008449	0.490094694	-1.960032887	-0.908645026	0.908820224	0.419842899	A
chr12:5343554-5343720	-0.979860258	-1.559294778	-1.183359376	0.510250618	-0.596567251	1.111920166	1.631659688	0.702062981	0.99478283	-0.35349424	-0.292498697	0.014398316	A
chr12:18274673-18274893	-0.807578016	-9.65E-05	1.356903114	1.075443641	0.122008849	-0.76291974	0.52028686	1.679380702	-1.70295359	-0.357822204	-0.517512802	-0.605140353	A
chr12:33050395-33050639	-0.127848471	-0.613842384	1.493945808	1.350146194	-1.192820964	0.356256196	1.238122635	0.610685987	-1.016093249	-0.345269114	-0.425087415	-1.328195222	A
chr12:34448936-34449133	-0.491888492	-1.57197077	-0.209736973	0.44496558	0.696539127	0.690954278	1.892690736	0.823208438	0.104257084	-1.57197077	-0.489575408	-0.317472831	A
chr12:35876898-35877141	-0.124975362	-0.341871205	0.327743359	2.26230965	-1.607575002	0.261026048	0.616268668	0.483094902	0.359400792	-0.653674703	-1.324269893	-0.257477256	A
chr12:40431253-40431701	-0.490528033	-0.212594845	-0.103642115	1.459209914	1.226190664	1.160181173	0.373770057	0.754128138	-1.468636483	-0.548631934	-0.722428719	-1.427017816	A
chr12:41072605-41072784	0.228390846	-1.120203125	1.181617682	1.499916577	-0.995248356	0.8871508	0.741721879	-1.475016927	-0.050177338	-0.267958613	-1.112197373	0.482003946	A
chr12:42183608-42183925	0.09741398	-0.881284326	1.672484141	1.50128184	-0.430505964	0.114993273	0.887875727	-0.936302144	-0.601232342	0.336239497	-0.082290019	-1.678673661	A
chr12:50120716-50121090	-0.08418267	-1.413892015	1.390847487	0.648182353	0.492015128	-0.533474888	0.953317272	0.421482387	-0.10221689	0.042614413	0.390203543	-2.20489612	A
chr12:54613481-54613764	-0.253429371	-0.813133402	1.441657304	0.788196473	1.037476164	-0.54733043	0.851271053	1.063416602	-0.211540659	-1.12507969	-1.636882805	-0.59462124	A
chr12:54926235-54926507	0.143038052	0.512913081	-1.570898324	-0.246486046	-0.022744132	-0.730117323	1.798934011	1.247194004	-1.508197269	0.606372349	-0.426404225	0.196395821	A
chr12:73001630-73001927	-0.355006071	-1.019385896	0.688701969	1.290706346	0.978619068	0.560317528	0.875001976	0.090886393	-1.80748469	0.383221267	-1.480991165	-0.204586725	A
chr12:82638483-82638824	-0.303357354	-0.30812594	1.606465992	1.35408193	-0.865118459	-0.417581443	0.975685089	1.099752027	-1.064682656	-0.232848767	-0.460557835	-1.383712584	A
chr12:86603552-86603771	-0.896187693	0.056480725	0.783555922	0.703539209	0.522692347	0.653997852	0.741432896	0.7292819	-0.376313905	0.075857347	-2.652988919	-0.341347681	A
chr12:89438611-89438856	-0.909663582	-0.700457904	0.624279151	1.536825144	-0.917737547	0.434744934	1.473285412	0.317644876	-0.816417267	-0.418574957	0.826283644	-1.450211904	A
chr12:91842381-91842871	0.28147247	-0.970494629	0.976897968	2.114852824	0.496829393	-0.54616035	-0.105338271	0.117985483	-1.028135868	-0.193890234	-1.628604808	0.484586022	A
chr12:100758158-100758379	0.170521609	-0.010671997	1.514210661	0.471033737	-1.820742655	-0.1009492	0.073533413	0.861231253	0.659356387	-0.561338296	-1.820742655	0.564557744	A
chr12:102498818-102499207	0.127164104	-1.20927208	0.899321053	0.585810166	0.758497333	0.162523685	0.869526447	0.895343068	-0.313565784	0.522957864	-1.202570557	-2.095735299	A
chr12:103084405-103084645	-0.218347946	-0.22353947	1.476447772	1.554885242	-0.886784613	0.240829002	0.761809785	-0.3552188	0.854504026	-0.532053432	-1.045235227	-1.627296339	A
chr12:106435529-106436045	0.156152408	-0.126710015	0.638672318	1.442817885	-0.19506623	-0.652959118	1.491616211	1.023713526	-1.248497524	-0.058535003	-1.477493033	-0.993711424	A
chr12:110490027-110490228	-0.596993136	-0.769110963	0.686117543	1.231811775	0.444280876	1.057365027	-1.323633881	1.60036823	-0.449568815	-0.044971139	-1.440513399	-0.395152118	A
chr12:118156515-118156736	-1.359086057	-0.499906655	1.426876763	0.677954529	0.239931597	0.108560149	1.531960479	0.911830577	-1.540879136	-0.365626984	-0.490242297	-0.641372966	A
chr13:3915740-3915968	-0.182749902	0.347993079	0.896963075	1.179321125	-0.512073831	-0.947523589	0.790189723	0.627895335	-0.894753356	0.046902802	-2.217920663	0.865756201	A
chr13:30879222-30879509	-0.765433954	-0.445282599	1.97539289	0.524816741	-1.283101493	0.271968284	0.484957739	0.197285897	-1.226382079	0.389744189	-1.15290109	1.028935474	A
chr13:35392268-35393157	-0.721327351	-0.206239932	0.999167991	1.192677389	-0.446996496	0.610204941	0.597212497	0.832657324	-2.288840341	-0.048723509	0.453526051	-0.973318564	A
chr13:37191649-37191962	-0.624350902	-0.865095173	-0.2202317	1.011482006	1.006647305	0.34535469	0.078589443	0.605166642	-2.567579902	0.738210591	0.361723033	0.130083968	A
chr13:38977444-38977693	-1.248773389	-0.31202696	0.72201665	0.777584616	-0.549171666	-1.930599875	1.189725247	0.80729213	-0.753908103	-0.219921442	1.178838423	0.338944369	A
chr13:47891431-47891840	-0.032305925	-0.090859789	0.542088723	1.076862406	-0.037048711	0.048606664	0.938514669	0.954766158	-2.731819463	-0.483785474	-0.208876628	0.023857371	A
chr13:51694841-51695132	0.311135265	-1.36794489	1.673595589	0.795330494	-0.363418917	0.443247789	0.689881648	1.164572137	-1.408822634	-0.426031886	-0.501730904	-1.00981369	A
chr13:51707466-51707761	-0.538069277	-1.388946937	1.470171468	1.150932139	0.694273716	-0.398621043	0.996648977	0.455932397	-1.541422133	-1.018298492	-0.070442518	0.187841704	A
chr13:52357180-52357421	-0.937047959	-1.225668739	-0.211996561	0.534245427	0.690454916	0.225501761	2.414974339	0.031990041	-1.371053352	0.083252452	-0.202072748	-0.032579578	A
chr13:56072455-56072704	0.285444226	-1.098573069	0.981817716	0.945518911	0.733746017	-0.293112987	1.410807066	0.546477674	-1.746971046	0.16105737	-0.902358569	-1.023853308	A
chr13:57597266-57597551	-0.390952879	-0.530539744	1.404538691	0.985363415	0.096079447	0.112217301	0.403763814	1.502816791	-2.077119868	-0.35158868	-0.384754903	-0.769823386	A
chr13:60404954-60405280	0.377895594	-0.95644414	1.304853645	0.637602512	0.563909153	0.130494521	1.22469106	0.420846728	-1.917972722	-0.614479604	0.148786922	-1.320183668	A
chr13:63075275-63075589	-1.031863174	0.020352316	1.314599769	1.718010691	0.200746753	-0.159218122	0.186226766	1.132098985	-0.216135654	-0.682211919	-1.615026151	-0.86758026	A
chr13:63282788-63283104	0.173666395	-1.446434698	1.218134642	0.422449054	0.447133775	-1.646513712	1.120802027	0.397004478	-1.578064025	0.117860315	0.595451697	0.178510054	A
chr13:63729211-63729456	0.312620789	-1.586722079	1.726256237	1.57991516	-0.335817792	0.39377078	0.159206808	0.109378197	-0.518490807	0.242936376	-0.811372247	-1.271681423	A
chr13:64388173-64388582	-0.598917522	-0.73429743	0.221276355	2.137885446	0.828586166	0.498860795	0.811989089	-0.406373905	-1.136788217	0.018893404	-1.556570757	-0.084543424	A
chr13:67362137-67362415	0.171567523	-0.196141333	0.367902527	1.800943103	-1.304926786	-0.205105621	1.104372585	1.384371132	-0.575607429	-1.135655704	-0.540321638	-0.87139836	A
chr13:69577159-69577384	-1.684625362	0.07845466	0.946200677	1.22240724	0.444942252	-0.216204461	0.585849144	1.51951416	-0.114461509	-1.307349419	-0.9102397	-0.564487681	A
chr13:71216068-71216323	-0.469525917	0.316239489	1.510741238	0.84542296	-1.020464677	-0.529360709	1.761369158	-1.070046426	0.489805817	-0.770753163	0.065805093	-1.129232864	A
chr13:90431830-90432055	-0.495396697	-0.983453473	2.347539676	0.643615615	-0.402126288	-1.612309469	0.127825261	0.856056339	-0.180802899	0.273122965	-0.486702793	-0.087368238	A
chr13:92287057-92287353	-0.488887581	-0.679566946	0.171543217	1.481229239	-0.894848226	0.836367043	0.823313767	1.188271784	-1.097869226	-0.750260624	0.83313287	-1.422425315	A
chr13:102159074-102159274	-1.071413529	-1.255455182	-0.122490348	0.88408571	0.259645706	0.365213264	1.535877257	1.579996905	-1.122579565	0.121796937	-1.066001056	-0.108676099	A
chr13:105764674-105764866	0.335820197	-1.338537511	0.320314054	0.909703673	-0.075982049	0.099423347	1.151186955	1.431039567	0.159484959	-0.399511666	-2.080657742	-0.512283785	A
chr14:8032354-8033362	0.292958293	-1.523836273	0.263649422	1.002680948	-0.33267314	-0.154787852	1.487893808	1.696378285	-0.938813011	-0.131092222	-0.757735775	-0.904622483	A
chr14:9457314-9457470	-0.462109765	-0.276739289	0.5000648	0.745776636	-0.368313483	0.289327513	0.431941427	1.397511843	-0.818414781	-0.163797795	-2.374702177	1.099455071	A
chr14:11221514-11221778	-0.404773165	0.41553075	0.951567927	1.482064147	0.208442599	-0.105736368	0.127852614	1.109406466	-1.739137128	-0.43913573	-1.739137128	0.133055015	A
chr14:12448816-12449086	-1.281266651	-0.621737928	1.198150771	0.768496453	-0.229468802	0.097025729	0.558288464	0.36875908	-1.24446349	-1.103638236	1.876158127	-0.386303515	A
chr14:20082768-20082967	0.03739115	0.035634428	0.589802032	0.630975698	-1.137693115	-0.219654169	1.353589994	1.747032437	-1.137693115	0.376000888	-1.137693115	-1.137693115	A
chr14:27111836-27112163	0.048262558	-0.506994692	0.044095426	1.066737689	0.304828175	0.114991236	1.178765207	1.158796536	-0.624171835	-0.227992091	-2.513730823	-0.043587386	A
chr14:31263324-31263549	-0.645435624	-0.417651469	0.720924294	0.726119806	0.707439607	0.606229791	1.120139539	1.200061025	-0.121647411	-1.164306014	-0.775521338	-1.956352207	A
chr14:36664820-36665038	-1.156029277	-1.162539725	1.205590643	1.187866246	-1.510044148	0.909035684	1.256327531	-0.484325313	-0.291855295	0.555707311	-0.300743168	-0.208990489	A
chr14:47315085-47315399	-0.544055815	-0.179809772	2.062352099	0.433604016	-0.662853323	-0.602369828	1.847377077	-0.159832084	-1.228595895	-0.602584957	-0.341718422	-0.021513095	A
chr14:58076396-58076607	0.091823291	-0.552328675	0.619459834	0.709314609	0.087935121	-0.061932788	1.292177532	1.724475574	-1.309482057	-1.309482057	-1.309482057	0.017521673	A
chr14:59952143-59952543	-0.549762527	0.083322445	1.391712688	1.566473623	0.683366127	0.248644422	0.325493929	-0.03612432	-1.317675984	-0.176629283	-1.95646388	-0.26235724	A
chr14:61349010-61349277	-0.368941364	-0.371975084	0.379348746	0.87330485	0.564476278	-0.631568179	1.334364897	1.803552141	-1.313448105	-0.821445866	-0.166915344	-1.28075297	A
chr14:63506222-63506489	0.280117503	0.101435227	0.834340918	1.226211259	-0.658859609	0.459794084	0.699800577	0.90536384	-1.4665678	0.551499601	-1.4665678	-1.4665678	A
chr14:68065689-68066076	0.102964351	-0.408278571	1.015800207	1.935067673	0.73516322	-0.603404112	-0.148299615	0.821823485	-1.397473813	0.111162076	-0.820969698	-1.343555203	A
chr14:74455522-74455755	-0.263864135	0.053467683	0.925037756	0.914254883	0.217855844	-0.604055598	-0.660149047	0.692319677	0.188429692	0.438481668	-2.664417727	0.762639302	A
chr14:75306559-75306967	-0.041739058	-0.238755441	0.788318431	1.319993226	-0.623987753	0.60995214	1.346822666	0.846458304	-1.36636132	-0.094687857	-1.563350722	-0.982662614	A
chr14:75416521-75416772	-0.521083273	-0.676137696	0.087001501	1.253513639	0.832469891	-0.069328091	1.506077649	1.188747126	-1.016287866	-0.023787592	-1.280978686	-1.280206602	A
chr14:76565971-76566257	0.350013877	0.047189761	0.785774836	1.524049848	0.045428664	0.039807283	0.765841172	0.616769669	-1.836020203	-0.470695408	-1.836020203	-0.032139297	A
chr14:77469421-77469577	-0.519530796	-0.849933735	-0.276379356	0.647912774	0.468469755	0.635597017	1.352231285	0.914442099	-2.294167447	-0.565231272	0.754307158	-0.267717483	A
chr14:92461060-92461257	0.120262872	0.348675323	0.906402825	1.013691353	-1.154128872	-0.480196468	1.203358248	1.414210986	-1.154128872	0.090110349	-1.154128872	-1.154128872	A
chr14:98643765-98644113	-0.312308339	-0.728102201	-0.39200675	1.820880136	-0.05147851	-0.35393088	1.483219167	0.02339536	-2.091705347	0.405308651	0.009493872	0.187234841	A
chr14:103903995-103904334	-0.625330169	-1.074444198	1.449181175	-0.023676806	-0.193319825	0.855032632	0.515436632	1.064242567	-0.721944268	0.832099247	-1.991521522	-0.085755465	A
chr14:107302242-107302483	-0.676609416	-0.260716962	0.993749917	0.615951433	0.409786067	-0.103195066	0.212144395	0.446126724	-2.815894674	0.391924008	0.775689333	0.01104424	A
chr14:118719262-118719491	-0.018778338	-0.833038911	0.62203404	1.811739505	-1.702808249	-0.062277563	0.803690286	1.152020913	-1.029964121	0.134963459	-0.823333762	-0.054247259	A
chr15:3249219-3249558	0.192819331	0.619788741	-0.118666479	-0.705399889	-0.587183287	0.154285278	1.386514377	1.681463251	-1.552144428	0.15414312	0.326524412	-1.552144428	A
chr15:4927842-4928180	-0.253627046	-0.721069637	1.199515435	1.427223167	-0.399248287	0.8319822	0.94155778	-0.698038314	0.708682406	-0.61525196	-0.539519808	-1.882205936	A
chr15:15179025-15179240	0.900323426	0.289517453	-0.680182646	-0.137272508	-0.513811576	0.438236376	1.90939678	0.794459635	-2.122866397	-0.550886248	-0.280963943	-0.045950351	A
chr15:20661197-20661493	-0.3676782	0.160312056	0.960806168	0.824988981	-1.304687306	0.227085495	0.649335407	0.996185567	-2.297409398	0.295426665	-0.660303022	0.515937587	A
chr15:30640728-30640973	-0.360838123	-0.675521043	1.53580479	1.152871978	0.054151456	-0.272013854	1.26257746	-1.135781553	-0.32358701	1.033602515	-1.057330081	-1.213936535	A
chr15:30696058-30696355	-0.309130182	-0.314488137	2.024344184	0.526064384	-1.040424908	-0.493928628	-1.212912945	0.486804373	1.252774465	0.69934211	-0.927611433	-0.690833283	A
chr15:35147118-35147349	-0.219570788	-0.316182185	1.134779916	0.803917913	0.340803638	0.690359639	-0.770018972	0.683005543	-2.545859757	0.573342189	0.25166559	-0.626242725	A
chr15:38771848-38772081	-0.44184783	0.164445933	0.778979615	1.184217693	-1.895751585	0.283675823	0.856054683	0.827899007	0.185168143	0.12923721	-0.176327107	-1.895751585	A
chr15:41151973-41152203	0.079125156	-0.670131337	1.252786672	0.976143123	-0.06742265	-0.274822728	0.962221193	-0.111501337	-0.202634369	-0.470115269	-2.418500312	0.944851855	A
chr15:52179604-52179916	-0.367733338	-1.97940851	0.644725201	0.58335936	-0.677727579	-1.459034343	0.988409865	1.142445337	0.375776431	-0.241779686	-0.065689569	1.056656831	A
chr15:57547488-57547850	-0.196688952	-0.783258186	0.843520875	1.032054067	0.653610846	-0.358379553	0.790221703	0.843898152	-0.946013677	0.473293468	-2.35794796	0.005689218	A
chr15:58108508-58108700	-1.209726667	-0.344516786	1.047296593	0.238169553	0.802512975	0.221337496	1.700237679	0.967198522	-0.477311599	-1.541409365	-0.981121747	-0.422666654	A
chr15:59612180-59612462	-0.539525043	0.265194828	-0.262897854	2.172972678	0.136577562	-0.135714202	-0.67468166	1.191857607	0.14168419	0.422819962	-1.503142433	-1.215145636	A
chr15:64936918-64937142	0.958876934	0.090728077	-0.086799505	-0.709667806	-0.556431257	0.433864395	0.61697314	1.710568233	-2.067172944	0.15664293	0.535203086	-1.082785282	A
chr15:65724922-65725213	-0.929992975	-0.15107487	2.21273825	0.847655549	-0.001734385	-0.015407901	0.190788507	-0.087616928	-1.920591018	0.531971699	-0.693749492	0.017013564	A
chr15:66173405-66173643	-0.167356796	-0.480991355	0.912136684	0.751346229	-0.173718727	-0.422810297	1.70427628	1.201767829	0.105476688	-0.423026083	-1.30993815	-1.697162302	A
chr15:67585704-67586363	-1.538920484	-0.778525398	-0.404810937	1.096655972	-0.504636925	-0.987248251	1.478215574	0.836074639	-0.392557424	-0.579040944	0.396836604	1.377957574	A
chr15:69285610-69285818	-0.032512085	-0.655193258	0.399111336	0.785977688	-1.902133986	0.596972961	1.151602836	0.537226832	-1.902133986	0.737599657	0.119674963	0.16380704	A
chr15:72778724-72778960	-0.149271877	-0.260270928	0.93928377	0.297076606	-0.206399062	-0.245703064	0.394533219	0.600642123	0.77066996	0.374879056	-2.904213943	0.388774138	A
chr15:74867173-74867638	-0.913056725	-1.068251604	-0.179863178	1.5708056	0.589627223	-0.936418388	-0.029478167	1.315529896	-1.665853201	0.199858067	0.303216604	0.813883872	A
chr15:75476559-75477225	-0.849913773	-0.291684681	-0.217458404	1.856001853	-0.976172135	0.496649939	0.915318763	1.482883703	-0.48007443	0.15909265	-0.961699672	-1.132943814	A
chr15:75740218-75740455	0.467117506	-0.441208317	1.648976999	1.344810547	0.765843449	0.132602536	-0.183699888	0.334459238	-0.335348866	-0.65780023	-1.669214733	-1.406538242	A
chr15:80792254-80792566	0.333558011	-0.919665816	1.398474077	1.041553978	-0.094294534	0.557870144	0.232332445	1.039484255	-2.190106478	-0.279335567	-0.408074728	-0.711795787	A
chr15:82605807-82606034	-1.047518499	-1.536214959	1.174011428	0.27815085	-1.540181735	1.101262245	0.796423148	1.066386934	-0.212703935	-0.154517602	0.611360817	-0.536458692	A
chr15:84257105-84257397	-0.455197335	-1.084287971	0.966878353	0.861620347	0.034925406	0.160222434	0.803466127	2.027586138	-0.350056955	-1.16181696	-0.731461274	-1.071878312	A
chr15:87721689-87721945	-0.393868459	-0.742124882	1.809465394	0.671515188	1.376943521	-1.257057373	-0.414718549	0.722944845	-0.396027439	0.243873324	-1.469323684	-0.151621885	A
chr15:87856823-87857274	0.487331948	-0.643168054	1.780173147	1.26438669	-0.64631388	0.168641087	0.560186027	0.75407035	-0.840056844	-0.447920653	-1.652222074	-0.785107745	A
chr15:91036712-91037045	-0.60524645	-1.144517486	0.414640202	0.401976969	1.307751733	0.666968383	0.551465213	1.192484644	-0.233320927	0.535715845	-1.544315942	-1.543602183	A
chr15:95080191-95080482	-0.352082308	-0.807143844	0.386690331	1.028684034	-0.907693218	0.221308258	1.541155867	1.654811519	-0.389235622	-0.003904608	-1.007022397	-1.36556801	A
chr15:95080765-95081039	-0.055614996	-0.858111931	-0.710970298	1.268460319	-1.080953933	-0.718005062	1.188181224	1.980930931	0.180716678	-0.56412832	-0.852168772	0.221664159	A
chr15:101919104-101919455	-1.003171348	-0.48015302	0.024686817	1.530958494	1.019191235	0.904615973	0.447598612	0.598592543	-0.64572436	0.07451806	-0.361712709	-2.109400298	A
chr16:3768814-3769125	1.318695055	-0.889097148	-0.830292676	-0.432876972	0.207876734	0.392896326	1.705021709	0.899331425	-1.606337434	-0.104912365	0.329763289	-0.990067943	A
chr16:6257967-6258153	-0.843944204	0.175871226	0.843915821	0.871079943	0.173498241	-1.570157261	1.499613078	1.337947997	-0.97688316	-0.638190215	0.068093593	-0.940845059	A
chr16:9983537-9983756	-0.090902104	-0.582328412	1.112810324	1.101893124	-0.034091058	-0.077805946	0.76844527	0.942731598	-2.521360172	0.087017262	-0.576040762	-0.130369124	A
chr16:12748306-12748758	-0.518301079	-0.271568586	1.941706306	1.358316811	-0.398726224	-0.490710335	-0.069415075	0.150178586	-1.100029501	-0.041582073	-1.554040913	0.994172082	A
chr16:13996387-13996682	0.163442626	-0.656282053	0.733090057	1.745966397	0.521971003	-0.755702053	0.855078937	0.962476963	-1.072574673	-0.069538701	-1.634100539	-0.793827963	A
chr16:22212992-22213215	-0.291972757	-0.949650979	1.838655507	0.710571959	-2.101868413	0.417676947	0.894273893	-0.244237389	0.205551675	0.271019903	-0.748304459	-0.001715888	A
chr16:33597534-33597859	-0.127347716	-0.221792917	0.571244156	1.781930488	0.743528282	0.846899543	-0.001824574	-0.237933328	-1.058116658	0.519709587	-0.795436164	-2.020860699	A
chr16:36275539-36275843	0.265131363	-0.867010145	1.97190066	0.662664741	0.38471299	-0.937092177	0.545388792	0.11708194	0.164306875	0.540753375	-1.16059785	-1.687240564	A
chr16:55883497-55883774	-1.04215941	0.210490724	0.776030526	0.498739068	0.660537038	-0.498666557	1.322502243	1.232343314	-0.636013616	-0.374778273	-2.126141555	-0.022883502	A
chr16:64699270-64699500	-0.137408872	0.13567552	0.993568513	1.229983922	-0.197631693	0.203086544	0.561328678	0.890519657	-0.510652834	0.090950918	-2.549847566	-0.709572788	A
chr16:64857915-64858145	0.342392402	-2.372667395	1.243253525	1.536927157	-0.035903194	-0.490957004	0.06265555	0.561811834	-0.758720886	0.05980571	0.236532013	-0.385129711	A
chr16:67387840-67388122	0.108243911	-1.047452463	0.987666706	1.062641868	0.223755467	-0.645504814	0.477561191	0.273478068	-0.736515143	0.647712708	-2.279142545	0.927555047	A
chr16:67443682-67444078	0.271403632	-0.473584896	0.724354649	1.464506748	0.128322778	0.121439043	0.687260755	0.370216663	-2.667781882	-0.51686466	-0.024583796	-0.084689033	A
chr16:77195467-77195659	-0.247398631	-0.679934166	0.376995778	1.158197494	-0.890850962	0.175552224	1.142732809	0.860846866	-0.315651979	0.378481418	-2.386599284	0.427628433	A
chr16:85343525-85343759	-1.617997256	-0.318120677	1.202506995	1.745230355	0.718236665	-0.340971928	1.231060139	-0.432904736	-0.480570047	-0.433248109	-0.301354942	-0.97186646	A
chr16:87259384-87259584	-0.392552126	0.200890205	0.703654285	1.161335606	-2.118715346	0.82992253	0.939662169	0.666532202	-1.025546561	-0.437004313	0.468902851	-0.997081501	A
chr16:89816254-89816574	0.047345396	0.042889609	0.595084915	1.973094808	-1.553704322	0.005989585	1.096709682	-0.280816661	0.248316998	-0.430628135	-0.070684436	-1.673597439	A
chr16:92006930-92007321	0.061996349	-0.883299315	0.634271022	0.402933724	-0.147402548	-0.107163952	1.695645265	1.826914702	-0.53146495	-0.915092711	-0.694616515	-1.342721071	A
chr16:93339419-93339643	0.215783174	-0.357931858	1.330736063	1.025514734	0.165546596	0.072593681	0.009823199	0.640954078	0.022679744	-0.138443818	-2.73412372	-0.253131873	A
chr16:94036642-94036991	0.30062105	-0.483745939	1.079978787	0.75414663	0.046638895	0.402922681	0.473268423	0.69106613	-0.2715618	0.060226607	-2.818089448	-0.235472014	A
chr16:97107239-97107479	0.189382714	-0.755563619	0.681220349	1.756186536	0.261350827	-0.251308184	0.595143912	0.945432539	-2.227076931	-0.49848703	-0.433994512	-0.262286601	A
chr17:4641148-4641378	-0.227929872	-0.529589212	0.524562401	1.480005242	0.501441758	-0.508444658	1.46199166	0.825091629	0.200935078	-0.975850263	-1.159488032	-1.592725731	A
chr17:4643013-4643258	-1.773848945	0.382076818	0.364162844	0.908470171	0.380280058	0.422527424	0.897469587	1.135801952	-0.490757816	0.422377398	-1.773848945	-0.874710545	A
chr17:9314619-9314871	-0.095753472	-1.18096774	0.568405244	0.602536448	-2.36474755	-0.27899376	0.772566001	1.530170127	-0.216649289	0.455109361	-0.010081759	0.218406389	A
chr17:9872550-9872787	-0.323047095	-0.327263617	0.705862828	1.853735027	0.371775936	0.397932865	0.163826949	0.480650553	-2.004968097	-0.610125136	0.555886831	-1.264267044	A
chr17:9970751-9970985	-0.570250375	-1.166797933	1.879604069	1.695459315	0.750521654	0.015703113	-0.31787566	0.296698569	-1.039332562	-0.376336205	-0.937288253	-0.230105732	A
chr17:10619182-10619407	0.26152194	-0.274429879	1.726074222	1.188255389	0.701684463	-0.708547531	1.026788326	-0.476179916	-0.408171311	-0.217130742	-1.410365871	-1.409499091	A
chr17:14519439-14519682	-0.517279296	0.13908883	0.891217651	0.550596953	-0.242595375	-0.40408902	1.43474757	0.98173834	-1.748414696	0.468155442	-1.748414696	0.195248298	A
chr17:15364383-15364630	0.318403542	-0.422440071	1.381830481	0.882480082	0.313317626	0.114186474	0.857963664	0.156005199	-0.93594386	0.340497736	-0.595009713	-2.411291161	A
chr17:23753154-23753386	0.1710484	-1.847608508	1.130475729	1.531016274	-0.866901527	-0.283580706	0.08487446	0.763236997	0.185439702	0.917612772	-0.746486346	-1.039127245	A
chr17:26850739-26850981	-1.300554568	-0.235941319	1.370091034	0.371826207	-0.869903047	-0.475386313	1.422044015	-0.451669699	-1.535196422	-0.074322734	0.684870267	1.094142577	A
chr17:47578018-47578424	0.330482178	-0.234296257	1.558719243	1.31563022	0.825086492	0.162706547	0.845881036	-0.853697868	-1.226746172	-0.51445565	-1.500727294	-0.708582475	A
chr17:51611968-51612225	-0.70035251	-0.224373864	0.981240516	1.347321326	-0.639468676	-0.610426167	0.588083199	1.554680364	-0.494996096	0.289673328	-1.945905116	-0.145476304	A
chr17:63357588-63357911	-0.517057268	-0.109478613	0.609211535	0.686440376	0.178137224	-1.281543675	1.500193695	1.611447771	-1.281543675	-0.238320359	0.124056665	-1.281543675	A
chr17:66185522-66185742	-0.835700392	0.499390064	0.9492589	1.029011906	-2.047291364	-0.228226331	1.085337807	1.292632022	-0.166969303	-0.393946137	-0.833105671	-0.350391499	A
chr17:67571568-67571849	-1.160031457	-0.561341793	-0.61306236	1.87522974	0.700395004	0.246355973	1.068322667	1.221146101	-0.870741317	-0.890408451	-0.821083165	-0.194780942	A
chr17:73338918-73339142	0.181652737	-0.137860946	1.502428768	0.923285262	-1.056597022	-0.250778839	1.24317968	0.536547662	0.112918463	0.032023015	-1.38905731	-1.697741469	A
chr17:79399489-79399882	-0.828697113	-0.411189366	1.498354263	-0.000728049	0.581151311	0.516514479	1.751470137	0.516449838	-1.613333742	-0.670216766	-0.596773031	-0.743001961	A
chr17:82412650-82412879	0.187575886	-1.074503841	0.797402494	0.801059771	-0.001220644	0.208825778	1.010255217	0.803112272	0.276130187	-0.1121436	-2.575152534	-0.321340987	A
chr17:83803306-83803670	-1.207680405	-0.373505096	0.737469507	1.238383296	-0.879036835	-0.032009251	0.632028133	1.676301732	-0.133780617	-1.102679609	0.710506943	-1.265997797	A
chr17:89270968-89271180	0.055605474	-0.246265638	0.521016119	0.629340625	0.588861027	0.405322185	1.205031264	1.42589094	-1.43736523	-0.272706306	-1.43736523	-1.43736523	A
chr18:5097344-5097624	-0.86131206	0.315901735	1.072977391	1.262403905	-0.234588539	0.191527325	1.196218638	0.69911851	-0.906448099	0.252055279	-1.656971929	-1.330882156	A
chr18:5749078-5749435	-0.076046233	-0.857787388	0.864779713	1.266379301	0.265654131	-1.624822032	1.494235349	0.811333384	-0.045373851	-1.445767988	-0.326705522	-0.325878864	A
chr18:6032946-6033265	0.198738253	0.437278138	-0.588979486	-0.422753661	-1.132157934	-0.092390345	1.755683857	1.697366017	-1.132157934	-0.207536196	-1.132157934	0.619067226	A
chr18:9486601-9486907	-1.008768618	-0.539558921	0.220103632	1.057141307	0.688970317	0.185770354	1.446312997	0.79510422	0.548029591	-0.606027025	-2.002045007	-0.785032848	A
chr18:9536926-9537168	0.598447576	-1.079508087	1.4515618	1.133556616	-1.079508087	0.292633352	0.906539567	0.527776623	-1.079508087	0.487024902	-1.079508087	-1.079508087	A
chr18:15707997-15708216	-1.173497215	-0.256339444	1.404021557	-0.002597298	-0.944112178	-0.506640599	1.911183705	-0.076480425	-0.05375009	0.633826589	-1.45195506	0.516340459	A
chr18:24225157-24225374	-0.310432369	-0.02843909	0.638151196	1.129238528	-0.03085915	0.056895009	0.488808276	1.738199488	-0.638796156	-2.211561191	-0.02099353	-0.810211012	A
chr18:32605826-32606217	-0.258225529	0.273613023	1.077744169	1.081511647	0.320338146	-0.32627025	0.413229498	0.525399821	-0.711756554	0.488657293	-2.660023744	-0.224217521	A
chr18:32676234-32676536	0.032795465	-0.677845878	0.723870597	0.581379802	-0.216747275	-0.199493712	0.42947978	1.113121603	-2.770880917	0.486844795	0.502360263	-0.004884524	A
chr18:32710043-32710324	0.358463889	-0.536055127	1.126957859	1.130207006	0.209560338	0.154745028	0.796088186	-1.869240564	-0.179574225	0.545028835	-1.869240564	0.133059339	A
chr18:39082720-39083402	-0.437721552	-0.735321409	0.173220651	1.740550043	-2.164867458	0.083914271	0.662548793	0.036810663	-0.826151613	-0.061669671	1.095547306	0.433139978	A
chr18:40294087-40294317	-0.384575438	-0.001949329	0.4480865	1.178995045	0.441076999	-1.405215926	0.566453742	0.648355448	-2.352743861	-0.044680573	0.004280874	0.901916518	A
chr18:50541118-50541510	-0.863346312	-0.620191487	1.146988028	0.76902384	-1.167126512	-1.083951046	0.029457088	2.265724324	-0.023968746	-0.38589998	-0.297730761	0.231021563	A
chr18:50988876-50989159	0.328119291	-0.413713564	1.643670434	0.55691724	-0.266275715	0.475409335	0.259006846	0.833408187	-0.927903031	-0.066515066	-0.016903604	-2.405220352	A
chr18:51467382-51467598	-0.540353035	-1.00143877	1.771862162	0.111637075	-1.005238079	-0.91590465	1.593795947	0.275095976	-1.239227356	0.623907915	-0.071475906	0.397338722	A
chr18:53945288-53945520	0.23048173	-1.145189395	0.519963935	0.942818352	0.523222051	0.261079491	-0.08607591	0.355341917	0.040029485	0.703762941	-2.714329014	0.368894416	A
chr18:62112693-62112883	-0.255453525	-0.257890444	0.605682503	1.065142241	0.385344491	-1.996640183	0.861500379	1.559859416	-1.115724714	-0.895401082	0.088557391	-0.044976473	A
chr18:65225931-65226151	0.012597279	-0.617010087	1.492793394	0.360385978	0.233705606	-0.409050861	1.146722779	0.884248445	0.446826142	-0.185840461	-1.832597064	-1.532781149	A
chr18:66817895-66818228	-0.061731143	-0.928712263	1.725946444	0.29465165	-1.526468037	-0.989938605	1.100419364	0.92240711	-1.234238144	0.205238589	0.177570583	0.314854452	A
chr18:66876004-66876195	-0.039389568	-0.73799419	0.522349201	0.8040426	0.044418484	0.329667815	1.434027176	1.333558439	-0.837643688	-0.178677216	-0.537384784	-2.136974268	A
chr18:68423544-68423783	-0.48920518	-1.639862485	0.072435704	1.393232287	0.280502909	0.965678677	1.043065177	1.330208404	-0.921912349	-0.782168683	-0.700483485	-0.551490974	A
chr18:69433676-69434045	-0.830898091	-0.310181519	1.710805052	1.009477339	-1.684884069	0.327623891	0.929627237	0.347053082	-0.089169738	0.566701618	-1.153874141	-0.822280661	A
chr18:70841732-70841956	-0.260556473	-0.410123237	1.742671997	0.43056405	-0.492173732	-1.80650822	-0.279281731	0.914455665	-0.096363689	1.24564324	-1.226412101	0.238084231	A
chr18:73281231-73281416	-0.844245608	-0.472800437	0.588506648	0.678567438	0.540632792	0.582281218	0.833980701	1.640624603	-1.582957112	0.086743131	-0.468376262	-1.582957112	A
chr18:76427078-76427299	0.322636706	-0.043327068	1.07679383	0.997248856	-2.399322763	0.183755533	0.707759124	0.414146773	0.46915383	-0.179594049	-0.132506463	-1.416744311	A
chr18:76656914-76657181	0.124134129	-0.764838681	1.310861453	0.367915488	0.539588121	0.254004403	1.366941424	0.824493707	-0.600169948	-1.187613486	-0.289120221	-1.946196389	A
chr18:83211729-83211990	-1.029356974	-0.407570527	-0.237122665	2.613582585	0.210438975	-0.062916633	-0.020799656	0.304990864	0.100253476	-0.69825677	0.600548579	-1.373791253	A
chr19:10950095-10950312	-0.095883594	-0.490183502	0.919120003	0.482637396	0.248218999	0.40094558	0.478443423	1.440803102	0.118199491	-0.042072398	-2.486183849	-0.97404465	A
chr19:11027766-11028223	0.190507132	0.123480537	0.541376482	1.364276677	0.525569489	-0.103137531	0.601167227	0.813103216	-1.89993741	0.21257981	-1.89993741	-0.469048218	A
chr19:12631343-12631594	-0.061550114	-0.153444528	0.908515987	0.971214831	0.246240311	-0.537849199	1.194001653	0.75392607	0.580202417	-0.696039037	-2.274259643	-0.930958747	A
chr19:21896523-21896816	-0.917214777	-0.479137515	0.848575646	1.65678454	-0.926128659	-0.658424335	-0.31309242	0.983531965	-0.291789677	1.268474833	-1.515053157	0.343473555	A
chr19:23748351-23748619	-0.129521395	-2.278764512	1.356811134	1.172233604	-0.919216608	-0.258522111	0.506343916	0.852871322	0.442694573	-0.653437582	0.116545759	-0.2080381	A
chr19:25618177-25618473	0.084421932	-0.283990879	0.610566472	0.989752426	0.041496742	-0.413754452	1.167910067	1.305965168	-0.350009554	-2.436158068	-0.399952228	-0.316247625	A
chr19:35852998-35853390	-0.435580926	-0.622419806	-0.802107224	1.328006061	0.320083735	-0.136778631	0.417452526	0.642030751	-2.488885077	0.47679343	0.791319185	0.510085977	A
chr19:38084662-38084852	-1.619924397	0.188587516	0.534808824	0.385459706	0.26314755	-0.13921118	1.638779285	1.310662	-0.264172612	0.15571354	-1.619924397	-0.833925836	A
chr19:41039769-41040117	0.162605617	-0.907138041	1.323306964	0.707567398	-0.062292115	-1.406452047	0.823575163	1.564049296	-1.331866794	-0.958081208	0.262561813	-0.177836046	A
chr19:41672502-41672894	-0.851157089	-1.917902316	1.64957087	-0.367031424	1.062389682	-0.1484609	0.554179851	0.622592914	-1.21884018	0.168583015	-0.152763454	0.59883903	A
chr19:42826233-42826609	-0.21297714	-1.0806997	0.675694036	0.864246563	1.362201863	0.374115585	0.288483077	0.437406772	-2.052767811	0.764973493	-0.207874709	-1.21280203	A
chr19:43487430-43487700	0.210580394	-0.756488255	1.397932524	1.767212709	0.333580446	0.39568775	0.715274071	-0.544096203	-0.92271838	-0.414126039	-0.449033233	-1.733805786	A
chr19:47693991-47694210	0.132261497	0.511064359	1.331997802	0.854351067	0.304212279	-1.746756325	0.960312599	0.704500586	-0.525111931	-0.280943989	-1.746756325	-0.499131617	A
chr19:48356512-48356752	-0.112008609	-0.853218295	2.105012091	0.168011738	-0.680347106	0.470805936	0.160645559	0.940770755	-0.673886513	0.54662934	-0.228617415	-1.843797481	A
chr19:53525723-53525973	-0.471354531	-0.477117219	-0.449717173	2.308356637	0.204999252	-0.721236027	1.175086012	-0.640130791	0.234364805	0.614560843	-1.460617456	-0.317194351	A
chr19:59031934-59032183	-0.750893827	-1.067848613	-0.08000545	0.76578234	-0.295169918	-0.304175444	1.171826201	2.430916185	-0.792988438	-0.171718548	-0.746434946	-0.159289543	A
chr2:3454169-3454440	-1.630869873	0.037918818	1.260245676	0.793340729	-1.399042771	0.006840376	0.795030683	0.844969434	-0.096361914	0.51356069	0.414744462	-1.540376311	A
chr2:6076653-6077001	-0.003211267	-1.982289978	1.287896491	0.570175984	0.247252087	-1.053843037	0.752635164	1.023188204	-0.455097275	0.94111489	-0.259386124	-1.068435139	A
chr2:10038571-10038766	0.079536882	-0.71789052	0.900220513	0.683769077	1.226363591	0.417623321	0.572248593	0.441033517	-1.034499405	0.035005784	-0.174824075	-2.428587279	A
chr2:10454097-10454438	0.272866873	0.06740514	1.066256118	0.548112656	-0.523383664	0.176776857	0.905992982	1.470674866	-0.606410159	0.035156154	-1.706723912	-1.706723912	A
chr2:10458143-10458477	1.171453929	1.314564659	0.117300338	0.385475368	-1.287017038	-2.318036557	0.320944361	0.453184973	-0.433391884	-0.236489995	0.366329251	0.145682596	A
chr2:11421763-11422044	0.004240946	-0.533352532	0.15742584	0.847220357	0.480649241	-0.439494804	1.678184354	1.12545321	-1.532385876	0.479164801	-1.532385876	-0.73471966	A
chr2:11659969-11660354	-1.221886107	-0.566502664	0.202726659	1.129742034	0.168301752	-1.773457071	0.894645963	1.087839159	-1.346069015	0.328194685	0.856989616	0.239474989	A
chr2:11695169-11695598	-0.137573129	0.14687855	0.711600348	1.240652926	0.174747387	0.150913682	0.786392171	0.64380556	-2.382849535	-0.098307545	0.211294161	-1.447554576	A
chr2:12746158-12746343	-0.157834562	-1.090212553	0.393995766	1.085217258	0.158006702	0.42742011	-0.078123254	2.023765836	-0.488152301	-0.415036298	-1.930931134	0.07188443	A
chr2:14774339-14774518	-1.496622552	-0.797056507	0.640522555	1.734576297	-0.076510212	0.026244714	0.644952585	0.76614243	-1.760876246	0.549835434	0.249487716	-0.480696214	A
chr2:18763185-18763624	0.280643067	-1.797431818	0.981781672	1.185938518	0.211488507	-0.002865869	0.585925569	1.040487267	-1.797431818	0.324676417	-0.50680988	-0.50640163	A
chr2:20621329-20621586	-0.611819922	-0.313314877	1.064819013	1.245047749	-0.316255408	0.1447414	-1.145001539	1.509850447	0.245442156	-0.13080921	-1.991320006	0.298620198	A
chr2:21293181-21293754	-1.153497496	0.066472901	0.400161973	0.930346694	-0.064575326	0.671416233	1.490138113	1.292021218	-0.571581348	-0.981410769	-0.390695278	-1.688796914	A
chr2:34274681-34274883	-0.717258427	-0.04418229	0.333961857	0.830857668	0.280313005	0.092901759	1.554396263	1.459906254	-0.543924308	-0.753849664	-1.979732677	-0.513389439	A
chr2:36074346-36074566	-0.338880329	0.079607653	1.034071928	0.783194757	-0.280787628	-0.182980015	0.263279997	0.895798405	0.481382166	0.031248257	-2.824169432	0.058234241	A
chr2:40838383-40838603	0.487542919	-0.852941766	1.626724044	0.678344073	-0.104085311	-0.328456514	0.295696371	0.553832543	-0.250544044	0.553672265	-0.209853477	-2.449931103	A
chr2:46108274-46108650	-0.170150433	-0.375247087	1.795379468	0.448532191	-1.413772762	-1.098226091	1.277714113	-0.491740754	-1.259644962	0.089162956	0.683270312	0.514723048	A
chr2:51926973-51927224	-0.966640651	0.132972128	1.784082564	-0.362679294	-1.3314419	-0.08558375	1.30944892	0.950799562	-1.512779343	-0.13987837	0.142914332	0.078785802	A
chr2:56890270-56890534	0.666500834	-0.010003591	1.343082268	1.140582376	-1.461287962	-0.082386342	0.671595386	0.689073849	-1.461287962	0.218868768	-1.461287962	-0.253449664	A
chr2:70924637-70924927	0.315617731	-0.177563755	0.810488069	1.901840199	0.155956101	0.35920553	-0.797316006	0.710567131	-0.691204134	-0.070467694	-0.3501793	-2.16694387	A
chr2:71157679-71158058	-0.439631189	-1.304515955	0.654662918	1.053327791	-0.593895315	0.127736338	1.017913226	0.527131084	-2.24851108	0.793629925	-0.031885591	0.444037847	A
chr2:71816768-71817039	-0.917967085	-1.361309241	0.671031335	0.46089015	-0.834097636	0.684000792	1.905237796	1.1482869	-0.790806299	0.295601524	-0.734721617	-0.52614662	A
chr2:72663226-72663485	-0.157991179	-0.863069518	0.538447078	0.464568354	0.328416233	-0.319057932	1.336429005	1.780076152	-0.111403209	-0.195503911	-0.85876922	-1.942141854	A
chr2:79140040-79140335	-0.090324115	-0.025770568	0.540841305	0.766142333	0.08912102	0.301686033	1.175634604	1.09976185	-1.925312301	0.057873934	-1.925312301	-0.064341794	A
chr2:91872709-91872977	-0.094013309	-1.019137609	1.218183107	1.119725476	-0.259021987	0.734324283	0.63441678	1.377974977	-0.84663957	-0.277347244	-1.008448234	-1.58001667	A
chr2:92705025-92705255	0.349522281	-0.132382361	0.728774905	1.610750284	-0.35274004	-0.522567234	0.739044396	0.890950626	-0.248928803	0.229086059	-2.128317318	-1.163192796	A
chr2:93191805-93192093	0.406468798	-0.202704978	1.13632174	1.140232102	0.472409628	-0.401248608	-0.212726788	0.495119715	-0.332693408	0.358031957	-2.694784275	-0.164425885	A
chr2:103413468-103413978	-0.5559471	-0.084913426	1.479647814	0.871063012	-1.819459304	0.466468805	0.839745457	-0.632414431	-0.518526546	1.17135061	-0.008106036	-1.208908854	A
chr2:104964648-104964888	-0.54663437	-0.889493574	0.537951915	0.653974928	-0.067935943	-0.249546738	1.41095338	1.346930737	-2.261892779	-0.345732029	0.187121495	0.224302978	A
chr2:112889474-112889857	-0.643518136	-1.321467911	0.996229642	0.77160853	-0.180437811	-0.132151952	1.516148541	-0.108794805	0.213142196	1.307503864	-1.534858889	-0.883403269	A
chr2:113621736-113622076	0.229819065	-0.336105206	0.988537077	1.131041385	0.114474534	-0.735937986	1.092434341	0.819017639	-0.675507643	-0.147182696	-2.381392652	-0.099197857	A
chr2:117188574-117188920	-0.132789322	-0.664992434	0.421373104	0.875482284	0.367977678	0.180352542	0.91191262	1.319391617	0.065918995	0.147232056	-1.14043335	-2.351425789	A
chr2:118274462-118274694	-1.548652471	-0.603565323	0.184444112	0.394054979	-0.826428624	0.108705486	1.833093389	1.797609525	-0.630581094	-0.080443068	-0.031091489	-0.597145422	A
chr2:121898622-121898836	-0.006938749	0.073328077	1.412464437	1.075865214	0.429862469	-1.178462559	0.243335627	1.380354915	-1.118815434	0.028566507	-0.773201297	-1.566359208	A
chr2:127874199-127874403	-2.204985715	-0.089158403	0.813810103	0.453327091	0.419034324	0.127212589	0.773021768	1.785621534	-0.387704762	-0.656221554	-0.807703009	-0.226253966	A
chr2:128106038-128106188	-0.128698642	-0.435432599	0.304767874	1.405657498	0.098473574	0.452797794	0.862988223	0.711077143	-2.611156923	-0.178646129	-0.624216953	0.14238914	A
chr2:133274254-133274583	-0.257607502	-0.68963158	1.710732901	0.450801984	-0.462761535	0.293233074	0.79748798	1.553784751	-1.006362604	-0.001652781	-0.955527757	-1.432496928	A
chr2:142350515-142350966	0.271233627	-0.106466829	1.343724072	0.933021857	-0.1084933	-0.449042906	0.898218674	0.574409726	-0.56328101	0.093023146	-2.538020744	-0.348326313	A
chr2:145692814-145693042	-0.489876236	-0.185743179	0.562574708	1.043995351	0.279658316	0.188891629	0.562195862	0.345566502	-2.890504636	0.485756734	0.34370571	-0.246220761	A
chr2:146819041-146819279	-0.575035712	0.040999022	1.533981192	1.720723737	0.117009491	-0.144732214	-0.464247403	1.273456102	-1.034134234	-1.327319524	-0.570740674	-0.569959784	A
chr2:157741695-157741913	0.009108345	-0.394276703	1.310046884	0.913144458	-0.222373917	-0.631314267	0.385295562	0.804592347	0.318604003	0.617065852	-2.485694166	-0.624198398	A
chr2:166987838-166988105	0.379094124	-1.212420495	0.780369076	1.016946863	0.65392325	0.234805013	0.868614248	0.614351006	-0.555206075	-0.1690373	-2.39701826	-0.214421451	A
chr2:167658311-167658650	-0.48289778	-0.117145451	1.659374551	0.436542337	0.360923947	-0.250316603	1.005237147	1.357736708	-0.500215848	-0.667202581	-1.135463014	-1.666573414	A
chr2:168683821-168684367	-0.088932438	-0.992732519	0.061150897	1.310092244	-1.453395413	0.231246004	1.00208619	0.713665921	-1.992925668	0.099030821	0.6215414	0.48917256	A
chr2:168977487-168977997	-1.31823313	-0.202876723	2.329719712	-0.272013539	-1.12157177	-0.45221459	1.136595868	-0.295246129	-0.477955987	0.316961624	-0.314281028	0.671115692	A
chr2:171137068-171137458	0.363694464	-0.741117977	0.554463785	1.620929093	0.409822195	-0.093543037	0.757620049	1.108265084	-0.82535765	-0.23706417	-1.91203869	-1.005673145	A
chr2:172524423-172524746	-0.07839414	0.234239245	0.814745243	1.312478125	-0.045321738	-1.112819897	0.142591775	1.014029081	0.115096289	0.531636323	-2.380729214	-0.547551091	A
chr2:178235009-178235171	-0.008663648	-1.209145676	0.083461774	0.685451426	0.379165907	0.930115792	1.409350048	1.170767911	-0.684807174	-0.156277927	-1.941333393	-0.65808504	A
chr3:8808668-8808951	-0.362551184	-0.158182591	1.2520583	0.652086649	0.489140634	0.040283861	1.38043637	0.852132169	-1.405777812	-0.03966899	-0.928444076	-1.77151333	A
chr3:9950048-9950305	-0.734064384	0.260134663	1.078143202	1.588183158	-1.574843603	0.141161384	-0.236411187	1.17068556	-0.927759988	0.624839454	-1.226541078	-0.163527181	A
chr3:18122397-18122690	-0.27755776	-1.787987754	-0.159791262	0.781348327	0.567172824	0.476173484	1.732447466	0.112565975	-0.302409784	0.44655394	-1.787987754	0.1994723	A
chr3:28048463-28048712	0.008573207	-0.759637519	1.197270184	1.237635327	0.566169052	-0.091552811	0.151032314	0.028704085	0.252658006	0.625516316	-2.467689008	-0.748679153	A
chr3:32731767-32731936	-0.667440612	-0.669927235	-0.301773102	0.990831157	0.681866063	-0.54136682	1.102246585	1.82664956	-1.784849957	-0.706540679	-0.098883175	0.169188214	A
chr3:38182695-38182951	-0.977277672	0.074731785	1.645545899	0.221854347	1.107867197	0.316499474	0.111204691	0.337954262	-0.432118281	0.294372216	-2.327068887	-0.37356503	A
chr3:38904646-38904909	-1.529780378	-0.461907603	0.906478416	1.607164368	1.647290557	-0.149247281	0.417296717	0.009662212	-1.093085502	0.009382523	-0.620359654	-0.742894376	A
chr3:51080899-51081128	0.51732083	-0.034433852	1.345032637	1.361023292	-0.414851072	0.933460511	-0.620496563	0.718410944	-0.962566531	-0.241232946	-0.685995366	-1.915671883	A
chr3:55479111-55479374	-0.174000984	-0.083501427	0.764283448	1.467679984	0.397539014	0.025769014	0.558783459	0.589214616	-2.512767322	0.243018425	-0.969109168	-0.306909058	A
chr3:66666386-66666691	-0.793132897	-1.245838957	0.678196352	1.218000552	0.757349195	0.126689821	0.855908809	1.499950798	-1.477810316	-0.693507586	-0.786828187	-0.138977584	A
chr3:69122163-69122429	0.223224246	-1.620365529	0.443749768	2.001909293	0.263945081	-0.265847595	-0.077914533	1.169954289	-0.494086031	-1.18425357	0.422645282	-0.882960699	A
chr3:86039414-86039582	-0.501669741	-0.313780893	0.874071467	0.857393634	-0.406599179	-0.163175446	0.955243128	0.724903857	-0.862815378	0.695873725	-2.440245891	0.580800715	A
chr3:111001205-111001356	0.208106959	-0.334882244	0.918740545	1.107839386	0.445448446	-0.062496288	1.008213504	0.76751091	-0.812884891	0.164483984	-2.18623389	-1.223846423	A
chr3:115445931-115446237	-1.095703954	-0.067511	0.446544309	2.099578016	-1.104200511	0.19591659	0.537834983	-0.347323559	0.040658353	1.220057275	-0.667070294	-1.258780207	A
chr3:115652659-115652883	-0.6902303	-1.778885833	1.182968323	0.859408072	-1.158305312	0.626836883	0.400220335	1.335517593	-1.042556876	0.461989537	0.23544658	-0.432409	A
chr3:116868719-116868963	0.405530345	-1.490163565	0.985859115	0.792231043	0.812969402	0.137883792	0.082682481	0.178755226	-2.330385935	0.291198475	0.68812557	-0.554685949	A
chr3:127082673-127082977	0.101187063	-0.958804308	1.448774258	0.853035579	0.093291978	-2.303084558	0.383391822	0.417810192	-0.638618231	0.02771391	-0.431826002	1.007128297	A
chr3:131509723-131509981	-1.760448718	0.154781714	1.49530595	0.444858962	-0.253321448	-0.061884847	0.506444013	0.787613735	-1.532899733	0.46194284	-1.097324118	0.85493165	A
chr3:135134779-135134955	-1.263259611	-0.489670119	0.656513057	1.037415727	0.455820079	0.247829222	1.199576554	0.783463447	-0.282360275	0.411607816	-2.180238274	-0.576697622	A
chr3:135456237-135456535	-0.175150402	-0.328233706	1.199864879	0.54708787	0.583660049	-0.008993997	0.466623772	0.426595883	-0.473962588	0.219327542	-2.823937263	0.367117961	A
chr3:145910934-145911154	-0.061274926	-1.369132238	1.152609754	1.181308434	-0.554146765	0.540937839	0.676708816	1.311064198	-0.71353878	0.282427249	-1.362205938	-1.084757643	A
chr3:148651162-148651425	-0.411666207	-0.262432243	1.328259266	1.980754586	-0.266763356	-0.468518126	-0.398564843	0.046868974	-1.733249553	0.475061113	-0.966599149	0.676849539	A
chr3:152573118-152573387	-0.404734719	-1.140360529	0.238450016	2.067753912	-0.864672384	-1.217490266	1.257012194	0.522095227	-0.750936201	0.62773405	-0.398381434	0.063530136	A
chr3:153323672-153323922	-1.281525921	0.216308587	0.334717286	0.953983396	0.581780069	0.232418057	1.458872671	0.660003147	-0.627121635	-0.312705766	-2.20023718	-0.016492711	A
chr4:3419863-3420282	0.253455792	0.357162653	0.963198774	1.192062086	-2.305888559	-0.085443134	0.908235011	0.890853333	-0.66112685	-0.057757773	-0.822039909	-0.632711424	A
chr4:8523486-8523726	0.547852867	-0.555705039	0.606744431	1.383411791	-0.757411307	-0.131034507	0.759484147	1.036047975	0.151673873	0.162616142	-1.015838599	-2.187841772	A
chr4:8822593-8822810	-0.094284266	-0.181376557	0.747619	1.160576726	-0.327789142	0.426949689	0.708900935	0.190327474	-1.119204695	0.843640558	-2.497838076	0.142478352	A
chr4:21886129-21886353	-0.425618245	-0.990276878	1.178401192	0.111533493	-0.683843797	-1.454132577	1.080879579	1.446615598	-1.358673156	0.200422696	0.055178029	0.839514066	A
chr4:39672701-39672986	-0.786665621	-0.27176603	1.360546582	1.26001433	-0.070363972	-0.901809745	0.768691198	0.445454202	-1.003217408	0.815457259	-1.876663568	0.260322773	A
chr4:41255642-41255873	-0.253816037	-0.954353744	0.044725603	0.902032222	0.3669913	0.384711314	1.654982448	0.543583032	-0.772891101	0.440615447	-0.100387044	-2.256193439	A
chr4:41520749-41520993	-0.811959885	-1.367645476	1.485081676	0.278611529	-1.481700864	0.4549067	1.385748253	1.047187129	0.292200153	-0.4851758	-0.652905469	-0.144347945	A
chr4:44441267-44441574	-0.023225216	0.050003092	0.180875726	1.306788833	0.537553285	-1.300630608	1.194817926	1.020174442	-0.134135056	-0.145939747	-0.581481971	-2.104800706	A
chr4:45654455-45654744	-0.186061918	-1.305493485	0.73999862	0.865538914	0.474947111	0.289055707	1.482785312	0.840700889	-1.154427207	0.155560169	-0.405917145	-1.796686967	A
chr4:46218664-46219002	-0.148321007	-0.819270774	1.636005729	0.49981578	0.665254604	-0.627587837	0.923120466	0.953612109	-0.5362403	-1.811589924	-1.054105948	0.319307103	A
chr4:62969912-62970285	0.019896116	-0.428865145	1.349399611	1.100362682	-0.192327325	-0.668796949	0.636712603	1.164330959	-1.62516919	0.552953966	-1.574949397	-0.33354793	A
chr4:65033713-65034013	-0.412982908	-1.217094688	0.293424711	0.537756836	-0.24062809	0.135368971	0.659376893	0.505680307	-2.447730673	0.101577105	0.919565368	1.165686169	A
chr4:70602607-70602925	-0.93249039	-0.721499968	1.615530197	0.636624796	-1.639464372	-0.439152828	0.126071417	1.238000915	0.227129283	0.236889857	-1.1731444	0.825505494	A
chr4:71576916-71577164	-0.607728367	-2.237951547	0.510240208	0.342811198	0.382677134	0.902718597	0.935857624	0.78346548	-1.454608062	0.46806134	0.465815673	-0.491359277	A
chr4:86608078-86608680	0.142059173	-2.345965665	0.580917611	1.008136801	0.876535738	0.712659243	0.312681839	0.54665561	-0.458238441	0.574483547	-1.040309374	-0.909616082	A
chr4:87136152-87136587	-0.264787392	-0.161755015	1.233098096	0.741383992	-2.398284097	0.544452911	1.015938196	0.795122704	-0.505469202	-0.56728577	-0.690650213	0.25823579	A
chr4:94061295-94061607	-1.1883865	-0.947030948	-0.200029374	1.079192242	-0.744802744	0.16812676	0.928038619	0.842311894	-1.652301763	0.272262768	-0.14114527	1.583764315	A
chr4:97824353-97824574	0.111893568	-0.638733576	1.797130903	0.892153601	0.712205883	-1.361517838	0.772192251	-1.655298509	-0.046510723	0.422503422	-0.211538941	-0.794480042	A
chr4:117821677-117821930	-0.179264162	-0.435455246	2.085431276	0.975918768	-0.809793611	-1.464933952	-1.089964964	0.764765058	0.008166993	0.764492543	-0.058887593	-0.56047511	A
chr4:127074839-127075156	-1.055262927	0.267982521	1.152179698	0.737885728	0.046049881	0.590069868	0.311542156	1.537828325	-1.422116354	0.273711439	-1.051830877	-1.388039458	A
chr4:127519592-127519943	0.110368205	-0.386544905	1.212551949	1.112128568	-0.829011405	-0.078207497	0.633295315	1.266458161	0.218476602	-1.960041214	-0.058498983	-1.240974797	A
chr4:128520313-128520509	-0.925208883	0.197059286	0.583903847	0.843130971	-1.78302462	0.731320292	1.275019645	0.488344783	-1.78302462	0.303654896	0.351767875	-0.282943472	A
chr4:130662813-130663170	-0.096630356	-0.353772631	0.917087857	0.656594626	-0.514464268	-0.306071224	1.262324649	1.816870364	-0.831407069	-1.604287434	-1.033408397	0.087163881	A
chr4:131398396-131398647	-0.370743264	-0.241426829	1.437944622	0.39948426	-0.375734029	0.224121755	0.165120002	1.189325887	-0.313104862	0.446064001	-2.578085511	0.017033967	A
chr4:134027563-134027874	-0.347354804	0.35018438	1.272547213	1.149878511	-0.052375886	0.086240091	0.459120105	1.355402646	-1.616290441	-1.275143038	-1.221856327	-0.160352453	A
chr4:134187654-134187885	0.204949508	0.276733208	0.819624308	1.406791123	-0.308933228	0.495128503	0.618716821	0.584310328	-2.427119359	-0.11111126	-0.626063234	-0.933026718	A
chr4:134827109-134827361	-0.161130617	-0.278744627	1.412655792	1.010596022	-1.200755649	0.041288815	1.546814828	0.864657111	-1.364864782	-0.601608283	-0.269901295	-0.999007313	A
chr4:136052530-136052765	-0.190600047	0.023550432	1.383819145	1.343753241	-0.972074745	0.144878503	1.18961013	-0.148137192	-0.279969182	0.386100664	-0.959781179	-1.921149771	A
chr4:137750645-137751025	-0.652465786	-0.104196245	0.651125547	1.884388709	0.112091189	0.860350822	1.091077944	-0.094368517	-0.897075007	-1.803890198	-0.402041647	-0.644996812	A
chr4:148452200-148452654	-1.098246439	-0.466096754	-0.001162077	1.588699234	-1.105391281	0.277410315	1.548646808	1.135168434	-0.27778707	-1.164688393	0.300340723	-0.736893501	A
chr4:151295283-151295541	0.686968773	-1.502173454	1.743141978	0.528188325	-0.016642819	0.082970009	0.695512182	0.484057705	-1.650121726	-0.071904101	-1.204331358	0.224334485	A
chr4:152848471-152848659	-0.660590894	-0.257587635	0.765180974	1.068832922	0.00517596	0.079393564	0.792832321	1.962770549	-1.21140426	-0.58044373	-1.505818414	-0.458341356	A
chr4:153693017-153693244	-1.946021135	0.042238658	0.289259682	0.885885302	0.088700734	-0.141294251	1.279065945	1.2609346	0.072328129	0.086460506	-0.172097884	-1.745460285	A
chr5:7568037-7568277	-0.081739279	-0.302102426	0.846681379	1.308101128	0.135437342	-0.116395755	1.287485568	1.220690036	-0.887365951	-0.783470888	-1.783664411	-0.843656744	A
chr5:20315433-20315740	0.131583101	-0.948192652	0.540635409	1.241664056	-0.395879271	-0.050738885	0.847786891	1.483037921	-0.784013228	-0.103393029	-2.126039989	0.163549676	A
chr5:23941520-23941808	-1.011946574	-0.679725453	-0.594545545	1.436386375	1.061048367	0.516860019	1.145890793	0.082768808	-1.781726073	-0.906848367	0.121329387	0.610508262	A
chr5:27644894-27645353	0.434163946	-0.993008349	1.1119498	0.972126365	0.632152408	0.325859506	0.878395841	1.039697814	-1.244560421	-1.398839415	-0.536355476	-1.221582019	A
chr5:30217380-30217612	-1.884918278	-0.24545441	0.341319562	1.008387453	0.477833849	0.576346545	0.131062518	1.234657183	-1.884918278	-0.481173097	0.590176868	0.136680085	A
chr5:31163288-31163621	-0.221064337	-0.589575081	0.924527928	0.805934971	0.882897744	0.576891735	1.311512056	0.576839734	-1.54277164	-0.088296265	-1.131934059	-1.504962786	A
chr5:37165525-37165747	-1.178605326	-0.072665445	0.651763268	0.642909555	-0.211951155	-0.021177872	1.100524141	1.835932596	-0.271283807	-0.066114827	-0.443120038	-1.966211089	A
chr5:37653106-37653292	-1.542880616	-1.549783079	0.691363418	1.257881426	0.551599703	-0.3626336	0.432445347	0.633794138	0.232098171	0.511199723	-1.53483492	0.67975029	A
chr5:38922123-38922425	-0.203946373	0.274492137	0.842275641	0.996811576	-2.642479237	-0.145533475	0.438925447	1.157984476	-0.792904043	-0.055107663	0.099539145	0.029942368	A
chr5:53212641-53212897	-0.682333892	0.349810371	0.899527925	1.13740284	0.856285642	0.164105664	0.799305241	0.544118257	-2.11983417	0.074153265	-0.824754908	-1.197786236	A
chr5:64619931-64620198	-0.259692747	-1.635674338	0.733300661	0.512683923	0.803445956	0.635899979	1.408164506	0.810755487	-0.047375335	-0.330564544	-1.626887278	-1.00405627	A
chr5:64723518-64724093	-0.417527888	-0.294488877	0.256802366	2.37271764	0.413840287	0.5458252	-0.109054995	0.197120067	-0.824898613	-0.383623305	0.159099886	-1.915811768	A
chr5:66239482-66239821	-0.357529186	-0.131207201	1.485771626	1.359525749	0.537948052	-0.56286215	1.199711666	0.130135924	-1.745677503	-0.099336985	-0.786529145	-1.029950845	A
chr5:66354427-66354858	-0.622842147	-0.143695746	1.279380646	0.568345791	-2.367594956	0.124125798	0.972076318	1.073609958	-0.78997068	0.400384327	-0.305277354	-0.188541954	A
chr5:71331758-71332020	-0.099452613	-0.402706968	1.364322301	1.046643642	0.441935439	-0.289099815	0.78813719	0.768905749	-2.321723889	-0.364247006	-0.007129033	-0.925584996	A
chr5:75091570-75091874	0.71632236	-0.71677958	1.298001508	1.066493908	-0.248048467	0.385972015	0.641877356	0.78728908	-0.813632563	-0.077285495	-0.963710742	-2.07649938	A
chr5:76167205-76167487	-0.882064123	0.06899534	1.643929071	0.467892138	-0.218032154	0.106193791	1.481665399	1.023529582	-0.573903309	-0.639826929	-1.54258034	-0.935798465	A
chr5:88135244-88135501	0.261966701	0.850336628	-1.527824793	0.164361808	-0.604792864	-0.790302049	2.043930762	0.97619176	-1.236053927	-0.049626621	0.265665879	-0.353853283	A
chr5:89502888-89503075	-0.0648514	-0.066806362	0.645518474	0.648312512	-1.265147735	-0.541820695	1.702760902	1.462625734	-1.265147735	-0.095761453	-1.265147735	0.105465492	A
chr5:99718801-99719082	-0.668045916	-0.463521175	0.994526581	0.156214812	1.236790584	0.271884606	1.015102751	1.279774126	-0.170916595	-0.621693577	-1.668406592	-1.361709605	A
chr5:101017088-101017296	-1.742317401	-0.338120986	0.613905882	0.984078577	0.447209048	-0.020630262	-0.531917718	1.610279798	-1.742317401	0.489998147	0.366088021	-0.136255704	A
chr5:101146264-101146480	-0.463088196	-0.598622119	0.857110645	0.316273861	-0.111844631	0.304628827	0.738247362	0.593527521	0.79372748	0.223042388	0.155216522	-2.808219659	A
chr5:101589732-101589955	0.704736231	-0.302940724	1.650430433	1.578585162	-0.760202713	-0.210459979	0.117629568	0.422099921	-1.937083899	-0.259866835	-0.672868304	-0.330058861	A
chr5:101932033-101932388	-1.842001733	0.442575895	0.877853431	1.122086325	0.206207602	-0.571611761	1.336280351	0.705177022	-0.618065567	0.362825339	-0.716774066	-1.304552838	A
chr5:105716405-105716598	-0.299617381	-0.108640057	0.826373576	1.096992445	-1.685067662	0.514009198	1.235519392	0.739782049	0.067978732	-0.961064258	-1.685067662	0.258801628	A
chr5:107401357-107401510	-0.767564702	-0.981604951	1.955273595	0.713214294	-0.777950517	0.894709922	1.043571357	-0.351053747	-1.042169838	-0.677433953	0.685598021	-0.694589481	A
chr5:110393953-110394312	-0.009983651	-0.314334171	1.447940818	1.454024808	-0.403345729	-0.467595659	0.776181539	1.12262036	-1.251811536	0.045150756	-1.199875969	-1.198971566	A
chr5:110474309-110474569	-0.05184101	-0.896514775	0.075319717	0.868528183	0.629374395	0.011798528	-0.045480026	0.170787334	-2.708567718	0.170653529	0.70961034	1.066331504	A
chr5:112940101-112940507	0.296650291	-0.472874216	1.219769479	1.902314278	0.244631674	-0.377731064	0.530243728	0.525891367	-1.088725199	-0.285770238	-1.718104879	-0.776295219	A
chr5:113047255-113047465	-0.963121936	-0.615211627	0.439225884	1.132463372	-0.471784722	-0.400742035	0.028599708	2.218480664	0.319836608	-1.505269996	0.422613564	-0.605089482	A
chr5:114079432-114079798	-0.160874227	-0.001112446	0.687793775	1.342712477	0.363863975	-0.104457419	0.463095655	0.460375099	-0.390896346	0.153853262	0.005569636	-2.819923441	A
chr5:116928574-116928845	0.507901159	0.04238878	1.57952197	1.40636929	-0.535582302	0.140484378	0.618988632	0.646307664	-0.912368269	-0.811570037	-1.15251023	-1.529931035	A
chr5:119084306-119084509	-0.433180598	-1.18358563	0.779032729	1.804153118	0.655769546	0.419319499	-0.990385787	1.185449714	0.373544864	-0.797919003	-1.170068423	-0.642130029	A
chr5:119524992-119525536	0.279758351	-1.381682238	0.497152427	1.69318565	0.405354329	-0.648487467	1.253967447	0.055957657	-1.823694672	0.003017461	-0.58940862	0.254879676	A
chr5:120373253-120373481	0.352806349	-1.057597093	0.631973753	0.778248194	0.261862953	-0.237027604	1.32320537	0.991133163	-1.706003528	0.130808976	0.236592994	-1.706003528	A
chr5:121008666-121008988	-1.660957397	-0.482971883	1.534118021	0.429347971	-0.9125905	0.404478261	1.819143958	-0.0767896	-0.271791918	-1.004836118	0.26969349	-0.046844284	A
chr5:121545072-121545356	-0.81131249	-0.306387753	1.0753093	0.323227042	-0.731948045	0.686061436	-0.225906345	0.556536752	1.140655276	0.084107018	-2.429626484	0.639284293	A
chr5:125953591-125953849	-0.640844958	-1.352526177	0.608871848	0.914501058	0.269409254	-0.232743748	0.785192536	0.809325325	-2.238677656	-0.343651974	0.623774765	0.797369728	A
chr5:127237569-127237779	-0.562820098	0.084246444	1.215862271	0.804345933	-1.400751285	-0.012035377	1.427099563	0.880384659	-0.037948886	-1.802221149	-0.71626611	0.120104036	A
chr5:131801304-131801557	0.022297314	-0.503785838	0.631358398	1.191993361	0.978791121	-0.332026687	0.645228903	0.601500101	-2.576703015	0.158378286	-0.206535941	-0.610496002	A
chr5:135084283-135084540	-0.383302903	-0.38789452	1.814020515	0.525856878	-1.637259764	-0.156601678	1.679089421	0.397409123	-0.674924533	0.200330421	-0.757872146	-0.618850816	A
chr5:136058963-136059258	-0.708115595	-1.210353823	0.90523384	0.506128115	0.131540925	-0.374528077	0.772673716	0.063728191	-1.652653571	2.021197931	-0.601184966	0.146333315	A
chr5:137177140-137177352	-0.387381854	0.074269086	0.669802772	0.591808815	0.2182061	0.491590773	1.24318862	1.272615826	-1.475132843	0.251298391	-1.475132843	-1.475132843	A
chr5:137190223-137190794	-0.191444455	-0.102885041	0.133757603	0.889461376	0.358150695	-0.70293911	1.074725148	1.578298923	0.129197392	0.239862472	-1.703092501	-1.703092501	A
chr5:139552369-139552662	-0.177274114	0.081977079	1.606841424	1.174768075	-0.869019396	0.219476998	0.504149681	0.758779107	0.234869372	-0.705053766	-0.777883505	-2.051630955	A
chr5:144521264-144521565	0.021752433	-0.170305545	1.319878654	0.530420712	0.366600912	-0.598615473	1.074008249	1.433933485	-1.532410477	-0.774873158	-0.164042871	-1.50634692	A
chr5:148052834-148053231	-0.230531823	-0.728371902	0.537014531	0.773930264	0.565674629	0.64149915	1.030763326	1.583016455	-0.309090113	-1.010800415	-1.282160166	-1.570943935	A
chr5:149929554-149929801	-0.524113502	0.112438952	1.545205824	1.242325347	-0.051187679	-0.326042035	0.428716788	1.175504071	-1.200295471	-0.16780798	-1.872748854	-0.361995462	A
chr6:3854723-3854983	0.160758785	-1.521100204	0.025492283	0.804788348	-0.012703801	-0.145766837	1.315006233	1.820209633	-1.521100204	-0.631607724	0.163154887	-0.457131399	A
chr6:4548463-4548691	-0.199599354	-0.891975868	0.670637898	1.064003319	-0.271652985	-0.505025865	1.314892574	1.814810786	-0.924844056	0.073621859	-0.88486148	-1.26000683	A
chr6:7833611-7833762	-0.726140211	-0.474363938	0.575847852	1.228486679	-0.100491964	-0.316809556	1.093002482	0.526741446	-0.030758715	0.440316017	-2.552658151	0.336828058	A
chr6:22943065-22943323	0.486875592	0.254260257	0.967464399	1.257669964	-0.520976569	-1.772881764	-0.692515141	0.86686174	0.081031409	0.541423955	-1.772881764	0.303667921	A
chr6:23141984-23142142	-1.35730808	-0.030209791	1.361015615	1.463064799	-0.900502552	-0.043438376	1.257534103	-0.958022763	0.062506928	0.710161665	-0.538116091	-1.026685456	A
chr6:23923891-23924190	0.034427101	-1.376669682	0.758417017	0.432945983	-0.521518999	-0.417443333	1.405918032	1.737142858	-1.50853264	-0.50601419	-0.448274347	0.4096022	A
chr6:24612413-24612624	-0.559270315	-0.101882225	0.885078897	1.121237683	0.97858817	-2.158762359	1.082221645	0.017636461	-0.483626918	0.652851192	-0.998552019	-0.435520212	A
chr6:28883659-28883888	0.2349214	-0.320338664	1.930551879	0.650833507	-0.141478758	0.386531854	0.894160783	-0.081855996	-0.100051454	-0.845296005	-0.412187287	-2.195791259	A
chr6:29235436-29235749	-0.200348258	-0.95317204	1.373089538	0.989856843	-0.54088424	-1.399168136	1.17865945	1.329895706	0.065473333	0.039263612	-0.941885063	-0.940780744	A
chr6:34242096-34242258	-0.709813412	0.07506362	0.313257834	0.975560347	0.413623421	-0.110646769	0.76363352	1.366773636	-1.640171825	-0.742368246	0.935259698	-1.640171825	A
chr6:37432647-37432878	-0.438144105	-0.208276741	1.926690655	1.181238149	0.531025411	-0.864314304	-1.414999728	1.082257025	-0.116072105	-1.131144329	-0.198619386	-0.349640543	A
chr6:48140901-48141416	-0.046969926	0.211056469	1.135971518	0.807317705	-0.218347502	-0.553714568	1.189324457	0.322570318	-0.104216029	0.322440254	-2.610901998	-0.454530698	A
chr6:48256653-48257125	-0.508811193	0.153599137	1.729790637	0.874891092	-0.034937883	0.272356793	0.095591913	1.249645335	-0.553144324	-2.059637968	-0.504121522	-0.715222017	A
chr6:48337820-48338140	0.251861675	-2.165463661	1.692407838	0.974693139	0.611775696	-0.158491793	0.600365176	-0.420234732	-0.861720073	0.301302238	-0.012158506	-0.814336997	A
chr6:48616128-48616364	0.174931227	-2.258906905	0.599908092	1.645451273	0.397654165	-0.73965314	0.90936967	0.35323741	-0.346267603	-0.596356161	0.503526216	-0.642894245	A
chr6:50537865-50538142	-0.174181222	-0.818321504	1.306510094	1.362458168	0.684066904	-1.438568801	0.392444942	0.893499817	-0.140218416	-0.377199402	0.064740276	-1.755230856	A
chr6:52243588-52243864	0.000970921	-0.119308922	0.359075474	1.438056095	0.465284152	0.351409442	0.091934811	1.157028632	-0.943913125	-0.163902234	-2.481915506	-0.15471974	A
chr6:53145987-53146254	-0.960872146	-0.352265676	1.662147764	1.023476991	0.394483717	0.095457524	0.010875453	0.709032631	0.871001964	-1.023564831	-0.616309452	-1.813463939	A
chr6:71066132-71066349	-1.127387853	-0.529816428	0.810186063	1.471511891	-0.220255074	-0.233617401	1.330845293	-0.304183056	-2.095441329	0.301304637	0.297788752	0.299064504	A
chr6:71391719-71391873	-0.577469731	-0.582652567	1.756833059	0.646591073	0.674299705	0.124014702	1.120219682	0.917247314	-0.810398273	-0.930338396	-1.169697308	-1.168649259	A
chr6:77408808-77409108	-1.154925636	-0.344914852	1.378709917	0.245487809	-2.034517304	0.012851284	1.388887979	0.580225405	-0.823680597	-0.185518477	0.348786774	0.588607698	A
chr6:87725777-87726040	0.425816663	-1.578259647	0.641491481	1.755126761	-0.543712171	0.45347953	1.219200314	0.469917304	-0.694790002	-0.593117607	-0.237444101	-1.317708526	A
chr6:90508404-90508643	-0.142645051	-0.636453728	1.496028553	0.940752289	-0.099779605	-1.455418774	0.712454598	1.698496304	-0.835764949	-0.116439282	-0.781090573	-0.78013978	A
chr6:91790349-91790673	-1.122333365	-0.266914212	1.145458527	0.806196197	0.489235327	0.563593982	1.214700773	0.425736574	-1.886988844	-0.099358317	-1.382046777	0.112720136	A
chr6:95162729-95162998	0.365580058	-0.779305473	1.611058911	1.117246834	-0.599128871	0.1128206	0.236598942	0.943315952	-1.407671337	0.502993457	-1.622218708	-0.481290365	A
chr6:95251575-95251789	-0.421186278	-0.422808667	0.929898025	0.313629808	-0.218316505	0.048334131	0.938891777	2.184144863	0.098120789	-1.15023598	-1.15023598	-1.15023598	A
chr6:100129976-100130242	0.108537128	-0.888116632	1.10890222	1.129512276	-0.241439288	0.805256632	0.393490291	1.028840892	-1.375231002	0.589329134	-1.329935214	-1.329146437	A
chr6:108304701-108305033	-0.679736938	-0.291428013	0.590413584	1.802954898	0.199547237	0.704924884	0.365826053	0.748371421	-1.0651764	0.286209589	-0.673770968	-1.988135347	A
chr6:108812948-108813357	-2.261415204	-0.83539887	0.510664721	0.437617457	0.815867805	0.495990605	0.919772205	0.7314165	-0.893437809	1.057576278	-0.334982551	-0.643671136	A
chr6:117877608-117877851	-1.650649534	-0.292453592	0.931058703	0.902783703	0.036712438	-0.443066996	-0.035380524	1.005491516	-0.725697099	1.6369725	-1.444146531	0.078375417	A
chr6:122587088-122587512	-0.022323114	-0.241817088	1.108811937	0.391207568	-0.184868447	1.005014152	0.865843232	0.464863338	-2.549723101	0.105264758	0.073105379	-1.015378615	A
chr6:125229689-125229928	0.721418188	-0.151736195	0.838198143	1.491767908	-1.750220951	0.379066733	0.21536953	0.708556914	-1.750220951	-0.638033058	0.355708173	-0.419874434	A
chr6:129252142-129252457	-0.143649884	-0.313934511	0.546480169	1.323774281	0.028745264	-0.040825197	1.285225507	1.047018995	-1.865679824	-0.675224717	0.250263728	-1.442193811	A
chr6:134693128-134693476	-0.201385753	-2.474894415	1.262847939	0.625612975	0.347403457	0.538726183	-0.188177107	0.735094042	0.928578846	-0.759935097	-0.194188169	-0.6196829	A
chr6:134728492-134729012	0.396057459	-1.465611465	0.642466513	1.815506285	0.15263724	-0.62587214	0.757437748	1.139575144	-1.102031023	-1.126218684	-0.442969768	-0.14097731	A
chr6:134827015-134827299	0.066882832	0.288433357	1.23858179	0.960540209	0.235998064	-0.468208502	0.14657662	0.891276179	-1.05179663	0.600346961	-2.367573044	-0.541057836	A
chr6:136402126-136402320	-0.28296804	-0.284986305	0.700813403	0.560031515	0.229456667	-1.382072316	1.74381351	1.055289877	-1.382072316	0.267969358	0.156796962	-1.382072316	A
chr6:137808917-137809288	-0.793820493	-0.798412103	0.44547286	1.018154658	-0.414179087	0.219880661	1.6664279	1.530121315	-0.795910622	-0.597841026	-0.007408183	-1.472485878	A
chr6:137822631-137822917	-0.196173277	-0.489611995	0.294298212	0.751621006	0.253275563	0.266104405	1.515331104	1.242096161	0.383725178	-0.728978425	-1.645843965	-1.645843965	A
chr6:144630761-144630987	-0.488445634	-1.131149917	-1.131149917	0.159342088	0.462227038	1.115677215	0.971668673	1.744225791	0.370591087	0.189313408	-1.131149917	-1.131149917	A
chr6:144999284-144999510	-0.058004265	-0.844904808	1.114500027	1.106234557	-0.065414208	-0.63340773	0.87239959	-0.406983818	0.562212172	0.622697144	-2.400749711	0.131421051	A
chr6:146643637-146643956	-1.484174574	-0.187501549	2.006695682	0.544260135	-0.486404845	1.021952355	-0.279465189	0.630412629	-0.770273137	-1.338800227	-0.173235711	0.516534432	A
chr7:19600139-19600422	-0.287064687	-0.39609693	1.231834552	0.926647295	-1.00332598	-0.065414537	-1.14760817	0.533180081	1.583600595	0.39514516	-1.763062675	-0.007834704	A
chr7:25596103-25596341	-0.866908281	0.138799559	1.560600394	0.987552719	-0.566547984	0.407701387	0.349088233	0.570629289	-0.682076507	0.642557007	-0.328270427	-2.21312539	A
chr7:28178241-28178560	-0.046665314	-1.282194884	1.151814624	0.638268182	0.412207905	-1.062991979	1.168775003	1.437239258	-0.786072226	0.148487297	-1.466509738	-0.312358128	A
chr7:29255472-29255753	-0.276356212	-0.473898231	1.086430586	0.777202835	-0.374021042	0.181396927	0.900807734	1.140696822	0.256584278	-0.757627614	-2.447284714	-0.013931371	A
chr7:30099151-30099408	0.238026222	0.008611558	1.171220395	0.64354742	0.528434052	0.481714351	0.820748238	0.346651185	-1.972347203	-0.027397047	-1.972347203	-0.266861968	A
chr7:34218990-34219443	-0.043269758	-1.6530786	-0.186493597	0.821687443	-0.013513393	0.473618346	1.516074141	1.540500539	-1.459951736	-0.539480654	0.02971356	-0.485806291	A
chr7:34241468-34241653	0.339879199	-0.727939202	0.524254742	1.316657853	-0.812512147	-0.205150693	1.510302365	1.320531888	-0.376432994	-0.292947229	-1.399009201	-1.197634582	A
chr7:34576245-34576508	0.071290056	-0.099810442	0.720178212	0.926662007	-0.314623567	0.340869772	1.196803661	1.122398227	-1.313281674	-0.138077235	-0.307408986	-2.205000031	A
chr7:35392424-35392684	-1.707292767	-0.753967651	0.970720035	0.575081128	0.848688444	-1.804201423	1.028363575	0.61433652	0.569047895	-0.644012588	0.307773208	-0.004536377	A
chr7:36141655-36141945	0.144131528	0.066804809	0.933260189	1.096280738	0.103060761	0.277214573	0.617898663	1.207085582	-0.438342475	-1.123059002	-2.267556223	-0.616779143	A
chr7:43107146-43107435	-0.350795963	0.195100267	1.339858804	0.674815817	-0.405219845	0.555194021	0.539242638	0.778883211	-0.898591153	0.047009109	-2.530937629	0.055440722	A
chr7:43334649-43335048	-1.11806276	0.033859001	1.81288433	0.932157259	-0.613790404	-0.694723323	1.317433655	-0.255627814	-1.23083742	0.686528435	-0.968009916	0.098188957	A
chr7:45606182-45606404	-0.86865978	-0.35378617	2.296879569	0.631089033	-0.601104895	0.374389369	0.371543917	0.447159471	-0.416707641	0.584803427	-1.072182601	-1.393423699	A
chr7:48873207-48873685	0.305140926	-1.066955637	0.512267953	1.377391737	0.547674177	0.082302149	1.538880113	0.098335201	-1.68291236	-0.651040369	-1.273955923	0.212872032	A
chr7:62669913-62670156	-0.788840362	-0.147386583	0.657345664	0.821044103	0.294919296	0.45028165	-0.146579134	0.442575964	-2.817117794	0.346284053	0.826379916	0.061093227	A
chr7:64700422-64700655	-0.739995516	0.125306954	2.234008657	-0.262733857	0.579596937	-0.088079915	1.014322382	0.351481324	0.029874017	-1.368458192	-1.290374652	-0.584948141	A
chr7:68256258-68256987	-0.305059175	0.010409262	0.115137774	1.68573685	-0.064253979	0.396814242	1.168671415	1.00320517	-1.214882264	-0.19504232	-0.742620928	-1.858116046	A
chr7:68390449-68390703	-0.445231302	-2.040814686	0.070971578	0.40844565	0.552375119	0.242505445	1.439477538	1.535720262	0.322896283	-0.641428234	-0.957973711	-0.486943943	A
chr7:77550849-77551109	0.1434472	-1.09346635	1.09369978	1.083255713	0.225019965	-1.824212423	1.205642624	1.114088473	-0.600535456	-0.882568513	-0.448506615	-0.015864398	A
chr7:78270959-78271189	0.239303062	-1.091120518	1.881676405	0.606150801	0.621783996	0.490510783	-0.206981816	0.763531157	-0.991731165	0.254036917	-1.6355798	-0.931579822	A
chr7:81393013-81393277	-0.284829517	0.015921124	0.877809854	1.285305907	-0.985535667	0.965526588	1.141616185	0.399801914	0.417898304	-1.398975243	-1.347929854	-1.086609593	A
chr7:81731249-81731513	-0.515893842	-0.520848053	1.320481857	0.8543141	0.493124961	0.022302528	0.812937282	1.462391036	-1.306854894	-0.304437833	-0.679213592	-1.63830355	A
chr7:98413587-98413861	-0.492703713	-1.157527079	0.469214627	0.512658014	0.679335583	0.240827951	1.028939189	1.469583997	-2.091684361	-0.430310808	0.438158688	-0.666492087	A
chr7:100048572-100048825	-1.060329745	-0.265710013	1.554043445	1.083380273	-0.502011451	-0.751733624	1.235212106	0.701809496	-0.777976358	0.35871528	0.050770691	-1.6261701	A
chr7:108622005-108622238	-0.216696177	-2.097926554	0.942688689	0.771141925	0.744797078	0.263364536	1.016204741	0.986682593	-1.165707844	-0.529148907	0.163526854	-0.878926934	A
chr7:118027877-118028213	-0.596191088	0.058460852	1.459364581	0.571459876	-0.010290036	0.331621483	1.383242746	0.555639746	-0.537698882	-0.897736679	-0.14125892	-2.17661368	A
chr7:120493176-120493496	-0.34546479	-0.215194264	0.641886876	1.459893159	-1.156854093	-0.040866397	0.944118684	1.608432702	-0.649774432	-1.20031291	0.206028362	-1.251892897	A
chr7:122847508-122847739	0.130435988	-0.42278101	0.501023898	0.792753353	0.726782138	-0.56254991	1.284543289	1.224803643	-1.713697329	-0.010416018	-1.713697329	-0.237200713	A
chr7:127718845-127719322	-0.53625384	-0.895786674	0.259759945	0.12134891	-0.407426236	-0.060162417	1.755908621	2.239990223	-0.516985059	-0.575622262	-0.692641795	-0.692129417	A
chr7:131244140-131244360	-0.345125593	-0.122283352	1.723765829	1.106878298	-0.769563911	-0.365065004	-0.782724558	1.372225997	0.025719363	0.177973448	-1.839166283	-0.182634235	A
chr7:138748442-138748736	0.588019566	-0.545198537	1.265154816	1.005793235	0.2862594	-0.038675863	0.940314011	0.810351632	-0.362891607	-0.85297415	-2.031873188	-1.064279315	A
chr7:138748938-138749201	-0.671738635	0.027425692	0.475977363	1.024473053	0.649544426	0.401942809	0.817731076	1.310288569	-0.774464694	-0.010953004	-2.083920004	-1.166306652	A
chr8:6759115-6759352	-0.297197003	0.487935983	1.59097475	0.973285252	0.025409884	0.411412538	0.168558395	0.791578166	-0.80093894	-0.340267649	-2.240425528	-0.770325848	A
chr8:7958614-7958846	0.222420849	-0.84153444	0.639681756	1.041721502	0.468837189	0.070769781	1.052393064	1.14981754	-0.46830876	-0.185067409	-2.237342847	-0.913388224	A
chr8:8442468-8442853	-0.21551349	-1.421818921	1.338096731	0.899027169	-0.273380316	-0.03988847	0.372426474	1.179249569	-0.668415449	-0.211383708	-1.853398851	0.894999264	A
chr8:8794114-8794374	-1.352224149	-0.148513371	0.70691746	0.640019323	0.181686133	0.069578544	1.407049148	1.56694956	-1.352224149	-0.037327013	-0.329687336	-1.352224149	A
chr8:12315091-12315297	-0.161105185	-0.266626574	0.633710008	1.083886724	0.011485189	-0.662046909	1.103790386	1.892732975	-0.793906873	-0.868347252	-1.601407256	-0.372165234	A
chr8:13830510-13830817	-0.196090424	0.057047693	1.063241788	1.139481505	0.451778949	0.256088144	0.45973306	0.394567589	-1.977595277	0.2559678	-1.977595277	0.073374449	A
chr8:26114222-26114614	-1.456447545	-0.151391176	-0.402472963	2.036439444	0.310180726	-1.29583634	1.417904092	0.546711241	0.137068182	-0.380913063	-0.315835219	-0.44540738	A
chr8:26457700-26457952	0.146309376	-0.047484498	0.883323309	1.071392186	-0.660876401	0.323411322	1.12786298	0.990536917	-1.422102591	0.431832582	-1.422102591	-1.422102591	A
chr8:35808496-35808812	-1.194110218	-0.308036992	-0.470805813	0.549830447	-0.222465792	0.131878289	1.591094185	1.447969952	0.424735284	-0.180015411	0.228689952	-1.998763883	A
chr8:36309387-36309671	-0.909687543	-0.118046207	0.851731077	0.685508225	-2.62204329	0.094865195	0.686502729	0.486681675	-0.72068646	0.645906624	0.382823511	0.536444463	A
chr8:37028031-37028381	-0.270829179	0.183792345	-0.18848321	1.379113719	-0.354414944	-0.524128415	1.363809927	1.207226517	-0.752470651	0.303413172	-2.128803229	-0.218226053	A
chr8:45283416-45283679	-0.266793667	-1.567338572	0.814438974	1.133249871	1.635069718	-0.029906738	-0.796864357	0.842630602	-0.988357882	-1.010943497	0.606749714	-0.371934167	A
chr8:47334547-47334776	-0.026360598	-0.923037583	0.393288373	1.174213995	-0.364277304	0.104635182	1.280535628	1.345424575	-0.261940654	-0.688137749	0.080289521	-2.114633386	A
chr8:65520522-65520926	-0.204365894	-0.575672431	1.024313781	2.206153491	-1.217462657	0.579949463	-0.84822901	0.04959376	-0.129908947	0.094301693	-1.401840154	0.423166904	A
chr8:68555787-68556021	0.034449155	-0.105449529	0.644795483	1.690799259	0.941952253	0.57041502	0.27709134	-0.028547337	-1.966531923	-0.931487314	0.161639169	-1.289125578	A
chr8:73363630-73363940	0.064335601	0.135845317	1.479315839	1.407806468	-1.416419745	0.357102312	0.194683955	0.73150049	-1.416419745	-0.261289961	0.139959213	-1.416419745	A
chr8:80617181-80617462	0.164971385	-0.918829993	0.796518937	1.06177414	-0.150761234	-0.530557703	0.798473367	1.655517164	-0.262924441	-0.070880783	-2.101068586	-0.442232254	A
chr8:86244034-86244284	-1.489990712	-0.174719085	0.895758	0.478064999	0.049234311	-0.462641751	0.185018012	0.913482482	1.414958099	0.861435395	-0.933366928	-1.737232823	A
chr8:86670214-86670538	-0.007537069	-1.285921259	0.721109629	0.710813841	-0.338028136	-0.141971817	1.971826481	1.263362548	-1.254494644	-0.710677495	-0.153892945	-0.774589135	A
chr8:88727996-88728219	0.206641312	-0.425159272	1.129057518	0.820023978	0.548288118	0.02727199	1.071862842	1.068822698	-0.572213268	-1.811860396	-0.531873916	-1.530861601	A
chr8:92194819-92195073	-1.377520453	-0.071151998	1.852718481	0.89282556	-0.888057434	-0.185590473	0.38138219	0.467105621	-0.164183467	-0.360057672	-1.572673599	1.025203243	A
chr8:92571883-92572120	-0.745659448	-1.193990267	0.555021867	0.052021094	0.623788096	0.149393704	1.354717315	1.619096692	-0.284971288	0.17046916	-1.886303526	-0.413583399	A
chr8:93510752-93511014	-0.810165453	0.093455293	0.98932747	1.035936565	-0.612303405	0.402246813	1.515287613	0.970509504	-1.517342731	0.032974447	-1.05035653	-1.049569586	A
chr8:110761321-110761897	-0.159814375	-0.726048412	0.351380508	1.452877792	0.665127219	0.126948623	1.346973156	0.798325165	-1.615111385	-0.23152166	-0.446751616	-1.562385015	A
chr8:112614707-112615046	-0.681245588	-1.113473099	0.217970476	0.734527614	-0.07223512	0.668684711	1.414227801	1.67734151	-1.471222209	0.167940697	-0.94560044	-0.596916353	A
chr8:119438130-119438447	0.675783653	0.556555213	-0.343307276	-0.868168912	-0.163040266	0.572203128	0.648854935	1.706223014	-2.283407818	-0.350249335	-0.48049687	0.329050533	A
chr8:123716045-123716356	0.37171768	-0.717906117	0.66390406	2.088150435	-0.414386037	0.916566077	0.404223098	0.499292149	-0.923636881	-0.39246235	-1.248204427	-1.247257687	A
chr8:124819553-124819931	0.386213796	-0.356713409	0.927670506	1.411958189	-1.41769399	0.321494078	1.108285021	0.879080673	-1.034966943	-0.052491651	-0.686054508	-1.486781761	A
chr8:127977318-127977537	-0.387746816	0.074547615	1.988749002	0.609037657	-0.787671394	-1.095869596	0.223362347	0.763752547	-1.650292246	0.93145852	-0.687084942	0.017757306	A
chr8:128094870-128095213	-0.047882482	-0.421113717	1.508058115	0.859758319	0.234390158	-0.351877124	1.294459053	0.409399581	0.276794677	-0.486029199	-1.407576548	-1.868380832	A
chr9:9104764-9105021	0.046362861	-0.139100118	1.108622464	0.881428963	-0.141070541	-0.699012303	0.763775254	0.336966299	-0.262576073	0.631472479	-2.696418411	0.169549125	A
chr9:15030916-15031196	0.000229698	-0.140794046	1.593440282	1.580607509	-0.733110071	-0.020998768	-0.906080465	0.79839006	-0.958910255	-1.407724873	0.813821753	-0.618870822	A
chr9:21583238-21583419	-0.691848027	-0.457184416	0.581681275	0.905733459	0.63065479	-0.115552269	1.103696127	1.12767026	0.259842816	-0.500183808	-2.394221686	-0.450288521	A
chr9:25157342-25157555	-0.538586771	-0.54087586	0.499406473	0.417531838	-1.785175866	0.261379527	2.180795133	0.979247124	0.149461342	-0.295586421	-0.535917099	-0.791679419	A
chr9:27686401-27686677	-0.283032473	-0.408196476	0.50966244	0.600479811	-0.934456069	-0.147179638	0.957988429	0.517016557	-2.448734135	-0.326606762	0.873712889	1.089345426	A
chr9:32643035-32643263	-1.325094527	-0.303154926	0.907132975	1.565777136	-2.037032597	-0.147161706	0.613763562	0.657206731	-0.693394394	0.583593399	0.263257711	-0.084893364	A
chr9:40586877-40587144	-0.33235652	0.109633154	1.013620782	1.054864138	-0.735508195	-0.742948705	1.309468235	1.459880374	-0.486524611	-0.782343508	-1.710221496	-0.15756365	A
chr9:43480774-43481022	-0.567328843	-0.572952099	1.068010614	1.387171897	0.094017095	0.043548672	1.103447528	1.365165985	-1.113408622	-0.656490826	-0.752704234	-1.398477168	A
chr9:53845105-53845355	-0.903609202	-0.906495938	-0.107125089	0.931983113	0.112950888	-1.313713583	2.23865968	1.010509003	-0.687770481	-0.330427203	-0.274610722	0.229649532	A
chr9:57224917-57225218	-0.49802424	0.251342353	0.568178894	1.555437238	-0.504270785	0.240150714	1.260872108	0.965952735	-0.499693131	-0.55615577	-1.974138952	-0.809651163	A
chr9:60872907-60873243	-0.252415122	-0.149916686	1.024170378	0.846799954	0.109043587	0.343440281	0.584643719	0.916669279	-0.148230771	-0.101065271	-2.763279213	-0.409860136	A
chr9:61028230-61028601	-1.008264153	-0.420881769	1.130944072	1.498761196	-0.425324177	0.090763633	-1.694925873	1.474656267	0.579736589	-0.231541814	-0.213439277	-0.780484695	A
chr9:63431331-63431578	-0.088574033	0.303671584	0.807601383	0.826130441	0.362985969	0.271218266	1.039722054	1.044430939	-1.819574683	-0.203519097	-1.819574683	-0.724518139	A
chr9:69746482-69746887	-0.619097043	-0.961052891	1.337302917	1.034330589	0.813507608	-0.048436086	0.580087279	0.922522373	-0.957934268	0.472781085	-0.772583733	-1.801427831	A
chr9:73099559-73099788	0.270435523	-0.647757809	0.821177085	0.682506955	-0.225875164	0.168510327	0.853137163	1.432506152	-0.329266503	0.402303834	-2.139892269	-1.287785293	A
chr9:82669409-82669642	-0.859690518	0.040568027	1.011491673	1.780149964	-0.279189494	0.048186255	0.993187562	0.684112151	-1.296923685	-0.42233711	-1.633331658	-0.066223169	A
chr9:84426713-84426953	-0.763067645	-0.117094632	0.203518612	0.719873527	-0.063597563	-0.247814479	1.593707733	1.373168555	-0.359226929	-0.050870464	-0.003474804	-2.285121911	A
chr9:86025733-86025953	-0.128579109	-0.470374802	1.735701931	0.394789491	0.418876191	-1.818021955	0.406057988	0.189484257	-1.724717592	0.497331515	-0.282030932	0.781483017	A
chr9:86103653-86104061	0.301040987	-0.531306291	0.376916372	1.687859764	-0.238875972	0.367959	0.29819443	1.272033622	-0.163011355	-0.476140938	-0.643012919	-2.2516567	A
chr9:86536981-86537260	-1.093055186	-0.79310369	0.376301802	0.463186546	0.723464118	-0.148876801	1.61279037	-0.148932571	-0.264618425	-1.546348642	-0.785074962	1.604267442	A
chr9:88284925-88285123	-0.915460776	-0.571661124	0.972366555	0.681143979	-0.653378883	-0.081639589	1.149203752	2.175093407	-0.613810952	-0.796018043	-0.562550008	-0.783288317	A
chr9:100274168-100274423	-0.173095777	0.123161541	0.790027942	0.939010389	0.058503636	0.438018669	0.929589399	1.576895558	-0.607662187	-1.358149723	-1.358149723	-1.358149723	A
chr9:100316944-100317496	-0.152302181	-0.522237897	0.57834619	0.846951966	-0.646452187	-0.091674332	0.434063482	0.645221224	-2.683301482	0.726452473	-0.077111478	0.94204422	A
chr9:102112932-102113199	0.167495541	-0.365095426	1.133382186	0.815884914	-0.123084533	0.492126166	1.448332134	0.989549866	-0.656042838	-1.188397997	-1.475875626	-1.238274387	A
chr9:103957398-103957668	-0.840961801	-0.697728352	0.209257824	0.624756313	0.456958441	-0.680475049	1.609041503	1.511206735	-1.601045264	-1.06186358	0.122555304	0.348297925	A
chr9:106377023-106377278	-0.275435932	0.096219128	0.835161623	0.860154151	0.235451504	0.180453424	0.725786007	0.756290401	-0.960287183	0.111499828	-2.708449378	0.143156426	A
chr9:120742341-120742620	-0.668399335	0.265236233	0.916078662	1.311233513	1.227641974	-0.008269712	1.075302886	0.386875445	-1.159772114	-1.247446705	-0.98508846	-1.113392387	A
chr9:122375649-122376083	-0.197219557	-0.20094127	0.586224379	1.589327356	-0.203560631	-0.643745865	1.181809815	1.189969325	-1.473380821	-0.686588413	0.291706734	-1.433601051	A
chr9:122986153-122986498	0.149629742	-0.190800559	2.04917418	0.635195526	0.048291221	-1.16817168	1.243416325	0.46380817	-0.265422698	-1.168450728	-0.614854888	-1.18181461	A
chrX:17377384-17377872	0.078579371	-0.427333882	0.997583317	2.120259085	0.06906166	-0.304049512	0.133320596	0.417720374	-1.609368788	-0.827439274	0.55508554	-1.203418488	A
chrX:160210828-160211214	-0.581619898	-0.585810481	0.969532145	1.365350201	-0.775302595	0.67043781	0.737035815	-0.33978803	-1.736455235	0.5348423	-1.240515438	0.982293406	A
chrX:168572570-168572929	0.514408557	-0.102534461	1.164504867	1.206047367	-1.31752412	-0.674043138	1.350936652	0.482720833	-1.31752412	0.316874901	-1.31752412	-0.306343216	A
chrX:168961553-168961831	-0.236600282	0.071887629	0.646338858	0.800857743	-0.559251736	-0.694828486	1.464813671	1.601079591	-0.219385974	-0.051802103	-1.823413493	-0.999695416	A
chrY:968351-968656	-1.002808563	-1.002808563	1.5086023	-1.002808563	-1.002808563	1.089871593	0.712539486	1.321583356	0.022196414	-0.127666576	0.486916241	-1.002808563	A
chr1:6480250-6480542	0.811056772	0.919163398	0.108487352	0.344119229	-0.864360491	-2.280077674	1.364920327	0.652707603	-0.536522955	0.001303272	0.334898481	-0.855695312	A
chr1:6511099-6512172	0.831644155	0.859934212	0.525078872	0.25101698	-0.867375025	-2.132953311	1.263450924	0.708276556	-1.156358131	-0.651922976	0.189386633	0.179821113	A
chr1:7208738-7209044	0.285431857	0.834959939	0.914096342	1.26264758	-1.870409894	-1.806680832	0.366512382	-0.009192473	-0.054710486	0.740301571	-0.082701062	-0.580254923	A
chr1:16807875-16808469	-1.244360455	-1.446842839	0.360702204	0.693701201	0.377373757	-0.10934215	1.225113598	1.680729169	0.229261817	-0.145164152	-0.147626155	-1.473545996	A
chr1:21072415-21073447	-1.231255901	-1.569726122	0.379470751	-0.501570347	1.795711134	0.525326245	0.318236644	1.322494113	-0.84970863	-0.322764653	0.535110927	-0.401324161	A
chr1:42630456-42631494	-1.455737968	-1.728279452	1.336082786	1.237506582	-0.040951955	-0.605514911	0.628811079	1.060269296	-0.781750814	0.127945976	-0.02589354	0.247512922	A
chr1:59550966-59551163	-0.04007299	-0.750883314	0.07703562	-0.157057896	1.263411	1.094937671	0.977092698	1.515000035	-0.849848992	-0.545299494	-1.29264837	-1.291665969	A
chr1:73104569-73105398	-0.866790487	-1.362846678	1.745801458	1.804164711	-0.094322022	-0.118231282	0.556961107	0.261475536	-0.46652292	0.224431747	-0.863208088	-0.820913083	A
chr1:74590122-74590606	-1.603626237	-1.334278875	0.942488151	1.039512286	0.599665835	0.496861282	0.634965769	1.19244941	-0.647258977	0.37368628	-0.491258878	-1.203206048	A
chr1:77414558-77415079	-0.821404844	-1.079007913	0.244612546	1.029228252	1.59536076	0.24661151	0.849727792	0.681277842	-1.862559661	0.171788737	-0.21645165	-0.839183371	A
chr1:80734899-80735509	-0.853582655	-0.75981475	0.606256108	0.198116894	1.016527325	0.575646823	1.080283171	1.722520198	-0.619557037	-0.623997743	-1.539884477	-0.802513857	A
chr1:88582092-88582771	-0.659330862	-0.789111945	0.471593562	1.16682664	1.640056883	0.832528708	0.574052541	0.378898589	-0.379620864	-0.47281633	-0.982950425	-1.780126497	A
chr1:89115845-89116546	-1.770965717	-1.314955142	0.95716157	0.933526548	-0.698038439	0.244391801	1.045045632	1.132176105	-0.97129926	0.607611884	-0.305761051	0.141106069	A
chr1:99992976-99994157	-1.245262235	-1.362881554	0.586319524	0.958663212	1.865564928	0.211016388	0.204986324	0.751399801	-0.719655417	-0.401788777	-1.185230137	0.336867942	A
chr1:110723860-110724333	-1.793432028	-1.449120946	1.261025424	1.172135603	-0.258658154	0.085420113	0.402672712	0.867101689	-1.180652842	0.157584749	0.223417991	0.512505689	A
chr1:112383471-112384425	1.202968306	0.803180587	0.756130399	1.478822618	-0.82513297	-1.896722636	-0.251944127	0.597320095	-0.366565572	-1.075837126	-0.024669654	-0.397549919	A
chr1:119161751-119162599	-0.373653273	-1.221597767	0.822279211	1.499880054	0.348117441	0.852451079	0.614439306	0.644051076	-0.456237184	0.275568949	-1.470234341	-1.53506455	A
chr1:119219851-119220426	-1.496331857	-1.278845375	1.19905657	0.95659616	1.562280505	0.852973115	-0.566858758	0.393665324	-0.084289467	-0.157338356	-0.423213845	-0.957694016	A
chr1:120379839-120380943	-0.906725708	-1.193084354	1.370295836	1.049426197	-0.210798179	0.21668992	0.985249522	1.415217867	-0.547035906	-0.018980799	-1.276958965	-0.88329543	A
chr1:127184828-127185205	-0.47402719	-1.975789437	1.106060572	1.543600773	0.743972752	0.072270703	0.679722566	0.499285546	-0.790708543	0.152820611	-1.037863302	-0.519345051	A
chr1:130953239-130953907	-1.213324379	-1.049241929	1.528034319	1.34728307	0.024315932	0.155287187	0.677009252	1.074643242	-0.983949424	0.15852283	-0.568665687	-1.149914413	A
chr1:134119029-134119543	-1.67328944	-1.3547081	1.377511861	1.209288999	0.515127236	-0.126799402	0.322090425	0.550326695	-1.366071291	0.496794163	-0.293508031	0.343236885	A
chr1:135521451-135522406	-0.912558317	-0.599633211	1.257411976	1.41355443	0.805868216	0.150053933	0.374939898	0.607824714	-1.129169647	0.472714246	-0.687236216	-1.75377002	A
chr1:136786345-136788051	-1.363169507	-1.058750172	1.276229289	1.119692875	0.212419826	0.030070204	0.717795698	1.284228283	0.154536322	-0.002711555	-0.967573973	-1.40276729	A
chr1:137251240-137251696	0.516452963	0.245430995	0.582289815	0.32277065	-0.275365442	-1.363160378	1.415444425	1.655415105	-0.334521225	-0.185791638	-1.489394238	-1.08957103	A
chr1:152887341-152887911	-1.459005417	-1.102836237	1.781141293	1.648486694	0.159101858	0.060621016	0.390461366	0.131878876	-0.184008722	0.253063222	-0.667721257	-1.011182691	A
chr1:153086847-153087486	-0.96981411	-1.837768104	1.006957528	1.366900766	1.249858581	0.658919717	-0.315072619	0.253804329	-0.529490572	0.448890985	-1.033418994	-0.299767508	A
chr1:160936723-160936972	-0.563847179	-1.297518357	0.026120408	0.662475498	1.300715756	0.826526693	0.539487037	1.427530646	-1.61504722	0.228912269	-0.679270009	-0.856085543	A
chr1:172418038-172418421	-0.402058696	-1.801842197	0.287422037	0.539163355	1.227914355	0.916455621	1.15931063	0.83761383	-0.529748306	-0.057336838	-0.795369902	-1.381523889	A
chr1:176487850-176488109	-1.0387772	-1.042195108	1.550696648	1.303016523	0.582090642	0.895447704	-0.223001186	0.34554471	-0.159856967	-0.387459876	-0.023776828	-1.801729061	A
chr1:177572214-177572696	-1.550660672	-0.972249713	0.743392321	0.633400472	0.876269125	0.350573412	0.965660339	1.425416467	-0.602778006	0.281516169	-0.867557726	-1.282982189	A
chr1:181922517-181923621	-1.19483201	-0.761415786	0.98705019	0.594055991	1.491310942	0.914682826	0.614590168	0.621574955	-0.895731948	0.035355978	-0.937637174	-1.469004131	A
chr1:184407371-184408690	-1.401969994	-1.65390943	1.168879907	1.032017995	1.258473185	0.404085983	0.309018528	0.882211363	-0.606944186	-0.385650627	-0.168776362	-0.837436363	A
chr1:186316107-186317000	-1.37932028	-1.111077517	0.994366848	1.442848411	0.79344044	0.16819566	0.610097703	0.90829229	-0.535692726	-0.012188497	-1.604683679	-0.274278652	A
chr1:190829251-190829822	0.68604829	0.375426314	1.080372669	0.978327516	-1.9323401	-1.167386106	0.923167005	1.076162927	-0.755249107	-0.297436487	-0.606969327	-0.360123595	A
chr1:193587849-193588410	-0.863924817	-2.069042988	1.318588586	1.210731581	-0.19216647	0.238845119	0.402027174	0.93050116	-1.194872317	-0.065176448	0.437439614	-0.152950195	A
chr1:194423074-194423527	-1.320012179	-0.941409015	0.384536429	0.247177224	1.668405578	0.903720114	0.900788691	0.864992853	-0.85013915	0.240475704	-1.149117057	-0.94941919	A
chr10:4560280-4560520	-1.802784425	-1.385089102	0.3913885	1.463279659	0.467307728	-0.308437843	0.428300235	1.023033792	-1.211077225	-0.04739665	0.344154706	0.637320626	A
chr10:10421861-10422717	-1.749503001	-1.508861816	1.076858813	1.331221888	0.67726694	0.392151121	-0.096820235	0.55497071	0.066455121	0.404749874	0.123324746	-1.271814161	A
chr10:12360968-12361380	0.044844046	0.221331843	1.548719299	0.940012612	-2.46761952	-1.163838408	0.251306871	0.001384887	0.014560032	0.281143694	0.048045979	0.280108665	A
chr10:18863081-18863853	-0.916606297	-2.122703875	1.540865419	0.81886177	0.734135005	-0.014482144	0.474627865	0.481618883	-0.442958146	0.469363747	-1.091565129	0.068842903	A
chr10:25732567-25733675	-1.604905804	-1.072157849	1.263198613	0.823451383	0.688411212	0.395576211	0.778946643	1.344083878	-0.651064342	-0.251793621	-0.884748546	-0.828997779	A
chr10:34192614-34193469	0.865324173	0.656007151	0.832389765	0.849352722	-1.713132131	-0.477261179	1.078075929	1.122682411	-0.700814314	-0.578269321	-0.717246265	-1.217108941	A
chr10:40588841-40589677	-1.293143976	-1.946587089	1.309926029	1.119154163	-0.03263595	-0.320939813	0.665620075	1.212902236	-0.704461825	-0.154858855	-0.030326883	0.17535189	A
chr10:42501363-42501792	-0.797401612	-0.799569194	0.756588812	0.803324023	0.542194225	0.109296066	1.10666488	1.12813268	-2.247313242	0.053047483	0.139451075	-0.794415194	A
chr10:44749703-44750394	-0.588410774	-1.686805953	0.499314209	1.569057954	1.817235107	0.257068441	0.121769151	0.184460328	-0.742412887	-0.070723153	-0.365482763	-0.995069661	A
chr10:47969524-47969767	-1.157585134	-1.157585134	1.182893587	0.530340913	0.059536064	0.385597333	1.203267162	1.489545744	0.130696502	-0.351536769	-1.157585134	-1.157585134	A
chr10:60252749-60253021	-1.706376953	-0.475453482	0.576307168	0.983063687	0.866207619	0.34628391	0.570070294	0.957203122	-1.743725445	-1.052279672	0.531760585	0.146939168	A
chr10:61039769-61040143	-1.795256888	-1.270982392	1.480023344	1.201776345	0.431550211	0.50912062	0.632421484	0.610394841	-0.70979162	0.15901295	-0.604565116	-0.643703781	A
chr10:66852603-66852961	0.042502461	0.35864352	1.596924585	1.121861651	-1.535200477	-1.918659314	-0.378364899	0.431147481	0.618278886	0.312005502	-0.283476734	-0.365662662	A
chr10:68015638-68016271	-1.907840357	-0.684182984	1.217303546	1.295000714	0.288511047	0.225509407	0.834145146	0.956269713	-0.694133773	-0.269175788	-1.195942375	-0.065464296	A
chr10:68826436-68826819	-0.668699235	-2.097913415	0.765296453	0.968920546	1.239096157	0.807417655	0.437694213	0.228222621	-1.42583347	0.107843742	0.026342813	-0.388388081	A
chr10:69572150-69572390	-0.501169471	-1.217321144	1.142999936	1.241698606	0.985713626	0.881528044	0.629435333	0.221110565	-0.217071491	-0.321548219	-1.537355639	-1.308020144	A
chr10:71245480-71246286	-0.362827872	-0.93997276	0.743559352	1.401527095	0.677725707	0.769049914	0.541202937	0.571206305	-0.644478131	0.449299171	-1.461113868	-1.74517785	A
chr10:71321057-71321463	1.162190334	0.662438544	1.08882997	0.312784	-2.384553018	-0.657509219	0.679589424	0.34897977	-0.406966131	-0.878981153	0.413531029	-0.340333551	A
chr10:77520118-77520702	-1.104274554	-1.163527459	-0.546284413	0.076962538	0.564704994	0.924597835	1.285453369	1.844669608	0.3513944	-0.923387973	-0.483565849	-0.826742495	A
chr10:78432171-78432329	-0.967730909	-1.710561689	1.518963966	1.764436837	0.767822018	0.185030623	0.294638658	-0.354027974	-0.586046226	-0.0242696	-0.177188068	-0.711067635	A
chr10:78581827-78583604	0.633725527	0.645409171	0.549829923	0.499688236	-1.362482564	-1.743290428	0.945194639	1.707356338	-0.54278334	-0.59198587	-0.42781127	-0.312850363	A
chr10:80340584-80340939	-1.000507927	-1.639958739	0.883345072	0.508782328	-0.130947725	-0.177905713	1.226708619	1.894455746	-0.27572207	-0.056949384	-0.996747792	-0.234552414	A
chr10:82634278-82634698	-0.603362897	-0.552880834	1.329227715	1.319135032	0.320245547	0.218130132	0.820858897	1.023459337	-0.971291973	-0.332969885	-1.83013914	-0.74041193	A
chr10:94073503-94074306	1.055759124	0.346434551	0.305437	0.818246188	-2.309885691	-0.901198087	-0.398930005	0.809176417	0.954412548	-0.701728911	-0.553361685	0.575638551	A
chr10:95301523-95301859	-1.079202175	-1.799721928	0.990286755	1.254903749	0.163646135	1.281931997	0.891569078	0.389405061	-0.958781179	-0.168891517	-0.555620489	-0.409525488	A
chr10:95536238-95536848	-1.61230487	-0.862928773	1.405266485	1.415070621	0.605322912	0.201103976	0.105743408	1.002354397	-0.340336583	-0.566930641	-1.34856211	-0.003798821	A
chr10:96208705-96209789	0.526876752	1.000899185	-0.294796067	-0.523136038	-1.19352712	-1.756446838	1.344713565	1.431815072	-0.935984162	-0.071071671	0.245011775	0.225645547	A
chr10:96526229-96527372	-0.734079574	-0.638842794	0.991825758	1.444267546	0.792494131	0.658214885	0.397177422	0.764252273	-0.123571036	-0.387414538	-1.51727168	-1.647052393	A
chr10:100817075-100817461	-1.174734315	-2.174549283	1.089586449	1.466685601	0.54472969	0.005664477	0.293998075	0.683359026	-0.178117285	-0.798648337	0.165393547	0.076632356	A
chr10:108462411-108462649	1.23654431	0.135036075	0.783487343	0.664284987	-1.681795558	-1.826102796	0.585888558	0.558180454	0.951914649	-0.444811379	-0.559907978	-0.402718664	A
chr10:111522520-111522940	-0.30844121	-0.568630695	-0.26971274	-0.300246258	1.631292035	0.722354997	1.193530509	1.481945045	-0.996778669	-1.094278851	-0.350271346	-1.140762817	A
chr10:115092066-115092389	-1.307889321	-1.166850223	1.351819017	1.933790945	0.733977383	0.02698419	-0.039111963	0.258992672	-0.797237379	0.175665911	-1.033292052	-0.136849179	A
chr10:117644948-117645480	-1.29940188	-0.996185888	0.394425032	1.450034904	1.401717791	0.767717634	0.028033947	0.870073544	-0.111152738	-0.199666645	-1.292210235	-1.013385467	A
chr10:125509497-125509819	0.074015869	0.782984902	1.3697047	1.222492814	-1.188128072	-1.52186003	1.16238815	0.369587592	-0.941875908	-0.585049628	-0.752297346	0.008036956	A
chr10:127166720-127167405	-0.749232877	-0.992702425	1.299226325	1.433356872	0.731579308	0.058639973	0.535842122	0.7282979	-0.428704652	0.250054568	-1.442743385	-1.423613728	A
chr10:127170069-127172002	-0.394281031	-0.753962809	1.344413488	1.53074331	0.527720987	-0.151556408	0.521267334	0.736117777	-0.45156245	0.168128132	-1.389879273	-1.687149055	A
chr11:8892227-8892727	-0.946509982	-0.59983743	0.4734284	0.936472853	1.250378935	1.072890968	0.756350891	0.629931945	-1.066957848	0.142344178	-0.940934335	-1.707558575	A
chr11:25737724-25738122	-1.012202087	-1.015023451	1.404183416	1.12491993	0.571795906	0.653073761	0.503449539	1.14363166	-1.363782468	-0.584964152	-1.008912921	-0.416169132	A
chr11:28911431-28911820	-1.388175567	-0.725260308	0.514765505	0.725194065	1.898067101	0.933408276	0.132280701	0.801293597	-1.18466229	-0.339681223	-0.392814342	-0.974415516	A
chr11:33922108-33922828	-1.489487639	-1.618909426	1.444902055	1.325361556	-0.27097859	-0.632532586	0.610984121	1.125506797	-0.366958058	-0.012523068	0.117203123	-0.232568286	A
chr11:34736838-34737357	0.105771869	1.472049043	0.525574603	-0.032526467	-1.298121385	-1.971837282	-0.285388621	0.851570205	0.765025119	-0.616566052	-0.493287204	0.977736173	A
chr11:35282837-35283265	0.59920634	0.406809523	0.237304921	0.931735531	-2.585543951	-0.861810295	1.08232978	0.86760292	-0.102153751	-0.414406345	-0.036122081	-0.124952591	A
chr11:35641394-35641688	-1.138480636	-0.606223565	1.31374871	0.678780271	1.288382823	0.882673506	0.580420221	-0.420385856	0.306180242	-0.139478263	-1.769427977	-0.976189475	A
chr11:45857772-45858100	-0.54748312	-0.811041462	1.36195846	1.574139083	0.542041675	0.900392615	0.311417152	0.161205474	-0.946091535	0.106619795	-1.159150924	-1.494007214	A
chr11:48735201-48735426	-1.192276636	-1.929339689	0.720034082	0.726625367	0.363306294	0.942538261	0.135411139	0.88006043	0.054391333	-0.035043144	-1.509864609	0.844157171	A
chr11:48975568-48976202	-1.150963466	-1.836432117	1.072498051	1.720894971	0.595472968	0.319248195	0.130869459	0.727386369	-1.013966761	-0.337549445	-0.012717838	-0.214740385	A
chr11:50094900-50095662	-1.657459871	-1.47928981	-0.801095168	0.286663732	0.673424672	0.50874668	1.115099402	1.737920099	-0.513517897	0.105925187	-0.199470313	0.223053287	A
chr11:51522530-51522836	-1.354051271	-0.780237187	1.515674328	1.708708758	0.375718139	0.248328032	0.399969511	-0.002438667	0.056904845	0.087214189	-1.587714894	-0.668075782	A
chr11:52350796-52351707	-1.22704891	-1.39566396	1.191976859	1.361957931	0.945753614	0.810662495	-0.01952879	0.431079994	-0.29295847	0.314183712	-1.284132545	-0.836281931	A
chr11:53709767-53710069	-1.311838774	-1.734375119	0.903892783	1.079620749	0.786044084	0.695345453	0.69348901	1.007046842	-0.156503603	-0.437463026	-0.367089041	-1.158169358	A
chr11:54601364-54601785	-0.650396066	-1.003090929	1.011551966	0.07547785	1.693664945	0.859848082	0.699586835	0.596180835	-0.450861723	-0.087591193	-1.13508537	-1.609285231	A
chr11:54852249-54854214	-1.268368846	-1.593696176	0.060642982	0.698640031	1.428973429	1.141267775	0.557481869	0.979099621	-0.256223024	-0.349058513	-0.160880481	-1.237878666	A
chr11:54862766-54863446	-0.988896514	-0.729620494	0.678132522	1.501316042	1.002359516	0.581301985	0.491239056	0.01185671	-0.207641117	0.707028263	-1.466567501	-1.580508469	A
chr11:56181682-56181982	-1.492255566	-0.216159978	0.902979007	0.627426138	0.803623504	0.961179042	0.285917701	0.71524366	0.082433541	0.019071519	-2.274961118	-0.414497449	A
chr11:56316605-56317383	-0.90707006	-1.42270379	1.246916087	1.240647338	0.209294781	-0.018939818	1.337117042	1.037840997	-0.314749843	-0.675782187	-1.082299122	-0.650271426	A
chr11:57459872-57460730	-1.817775165	-0.456327251	1.735139126	1.732640031	0.241408469	-0.176023819	0.265629376	0.16678747	-0.868831182	0.177904973	-0.50057867	-0.499973357	A
chr11:68762562-68762948	-1.562303592	-0.771664713	0.822696299	1.378806836	1.032910492	0.482965584	0.115165541	0.4302621	0.054911189	0.634449093	-1.473768337	-1.144430491	A
chr11:69352663-69352988	-0.354229639	1.181989974	1.676413786	0.423269507	-1.122914744	-2.075812312	0.27400689	0.085099895	0.660935174	-0.456780097	-0.417591589	0.125613155	A
chr11:69852353-69852678	-0.044516468	0.83636398	1.147725245	1.001677374	-2.434267672	-1.012994477	-0.200591217	0.810922794	-0.414250302	0.391535538	-0.041111851	-0.040492943	A
chr11:72011056-72011649	-0.77888316	-1.496309452	1.92448767	1.52438424	0.311589528	0.193207364	0.221504656	0.018180587	-0.446669467	0.203749282	-1.224236052	-0.451005197	A
chr11:73174838-73175097	-1.676453619	-1.314094122	1.278703524	0.693184843	0.795331311	-0.038925671	0.516643164	1.48546934	-1.007741651	-0.416434843	-0.139447029	-0.17623525	A
chr11:75930176-75930793	-0.587479031	-0.964393217	0.094019342	0.467201967	1.19115821	1.01827277	0.821289276	1.279183067	0.01857897	-0.431363587	-1.853819033	-1.052648735	A
chr11:81907055-81907707	-1.241739774	-1.562090926	0.927244845	1.616958071	0.523047476	0.39073722	0.686710471	0.439215946	-0.284272202	0.360477498	-0.418623328	-1.437665298	A
chr11:83418823-83419265	-1.524438427	-1.063612443	1.354504412	1.394608316	0.052712157	-0.349304343	0.926192657	0.974884645	-1.062100196	0.157971951	-0.823229056	-0.038189672	A
chr11:84413489-84414504	-1.378997955	-1.034266986	0.477701123	1.14735381	1.371827412	0.670535184	0.824733622	0.795709876	-1.138861508	-0.915275496	-0.839099193	0.018640111	A
chr11:87167124-87167759	-1.163084808	-1.642535874	0.062468182	0.237171239	1.27148639	0.750000196	1.136254061	1.097831779	-1.343389418	0.283159406	-0.131153593	-0.55820756	A
chr11:89567835-89568716	-1.310604532	-0.519440652	1.137226134	1.760727128	0.429858616	0.715365184	0.417911808	0.592165256	-0.535405655	-0.249448809	-1.024822	-1.413532479	A
chr11:89762435-89762697	-1.887707359	-0.755551042	1.094198513	0.927528602	0.991937724	0.579917762	0.254393528	0.380741707	-0.368262257	-0.735199107	-1.355876292	0.873878221	A
chr11:96034127-96035132	-1.540872715	-1.212829212	0.356083292	0.112032345	1.591153757	0.187308805	0.620550985	1.500864697	0.12372658	0.046555858	-0.57523184	-1.209342551	A
chr11:97482501-97483094	-1.535595094	-1.483839704	1.153154526	0.81699753	0.72174752	0.713645653	0.573636006	0.233444634	-0.012757149	0.887292654	-1.261849318	-0.805877257	A
chr11:98363452-98363881	-0.833502443	-0.271019548	0.857793165	0.539700194	0.919121457	0.392892184	0.680935667	1.39824449	-0.783245408	0.256962634	-1.825125425	-1.332756967	A
chr11:99174395-99175153	-0.951562559	-0.370782009	1.19283425	1.154866999	0.928129467	0.184686516	0.696748734	0.689840355	-0.495515958	-0.094426576	-0.841881128	-2.092938092	A
chr11:100426806-100427559	-0.993860671	-0.81909537	1.565458041	1.361373338	0.692204982	-0.139080935	-0.429090019	0.522345477	-0.008159392	0.623307499	-0.52738912	-1.84801383	A
chr11:103183051-103183764	-1.015135392	-1.389906512	-0.242676013	0.547242174	0.769884474	0.84328214	1.442996517	1.2313761	0.019664808	-0.139183424	-0.477089476	-1.590455395	A
chr11:107633674-107634719	-0.317606741	-0.719003337	0.61070431	0.391972607	1.733777311	1.051947642	0.185980462	1.008622271	-0.9861262	-0.963149798	-1.629720508	-0.367398019	A
chr11:109362392-109365201	-1.229972221	-1.145890367	0.626457681	0.38598042	1.759151771	1.141434801	0.224889487	1.070500156	-0.559646469	-0.774752454	-0.710587304	-0.787565499	A
chr11:112527054-112527278	-1.405540165	-1.407351389	1.625638888	0.574946166	0.538230147	0.166195414	0.443515844	0.889955884	0.90384423	-1.029551742	-0.50373256	-0.796150718	A
chr11:113243249-113243876	-0.514331964	-1.558616724	0.998391534	1.427477043	0.878658808	0.484646887	-0.018401792	0.72488324	-1.609547623	0.460533785	-0.386746782	-0.886946412	A
chr11:113599764-113600265	0.554452998	0.69070596	0.546119928	0.331574685	-1.037270964	-1.138689371	1.856933382	1.090053207	-1.275006642	-0.808170622	-0.714345839	-0.096356723	A
chr11:114855852-114856748	-1.148230535	-1.751653493	1.568961608	1.305940639	0.433303146	-0.223915662	0.394165587	0.709660765	-0.111436805	0.445479871	-0.705020431	-0.917254689	A
chr11:119839175-119840115	-1.446894236	-0.979265324	-0.172486162	0.411585721	1.153101049	1.606450514	0.297817353	1.247383947	-1.143365115	0.064165557	-0.105266059	-0.933227247	A
chr12:8442809-8443305	-1.23952279	-1.938350774	1.044354193	1.342249699	0.753566234	0.719767033	0.448544301	0.485902981	-0.282418475	0.18140245	-0.635641154	-0.879853697	A
chr12:13168019-13168553	-0.7375906	-0.236908103	0.760978946	1.355486774	0.489398784	0.958333771	0.256490313	0.260129161	-0.137115989	0.173073807	-2.494806332	-0.647470531	A
chr12:17234377-17234707	-2.053296098	-0.786500048	1.224740193	1.253955275	0.812230027	0.074940372	0.509116442	0.149162508	-0.502708709	0.797792375	-1.024908225	-0.454524111	A
chr12:29314850-29316053	-1.545750133	-0.43465917	0.70233617	0.59086348	1.255195921	0.600392039	0.812757837	1.142794964	-0.536209824	-0.144217118	-0.784080237	-1.65942393	A
chr12:29386150-29386440	-0.705056353	-1.178300184	0.196135278	-0.111039682	0.42153987	0.728358314	1.419919727	1.771416777	-0.181467124	0.116539214	-1.033417785	-1.444628053	A
chr12:49882927-49884143	-1.084831041	-1.610931028	0.954676859	1.030110135	1.546700691	0.798589053	0.010226396	0.514210828	-0.629579628	0.136088855	-0.550207826	-1.115053294	A
chr12:55535428-55536075	-1.711867242	-1.174009471	0.933500558	1.476625263	0.484001284	1.037316001	0.343614955	0.492689052	-0.008271507	0.053755868	-0.731335948	-1.196018813	A
chr12:69683289-69683558	-1.21586435	-1.65530591	1.238589571	0.49058648	0.032342938	0.921819727	0.397058952	0.517747611	0.675177138	0.828428128	-0.891192626	-1.339387659	A
chr12:70251254-70251658	-0.894077871	-0.667065484	1.538442217	1.348381125	0.438829982	0.667275627	0.412456595	-0.649799546	-0.177974443	0.604760551	-1.814446474	-0.806782279	A
chr12:76365335-76365809	-1.35638468	-1.588995596	0.518961507	0.987866801	0.755800554	0.286551261	0.396900268	1.297422752	-1.60351119	-0.032044157	0.533904348	-0.196471868	A
chr12:78682095-78683073	-0.841647072	-0.917600588	1.345340059	1.900104831	0.810696749	0.075917308	-0.234286272	0.583210802	-1.23606741	0.117900519	-0.533639214	-1.06992971	A
chr12:79909537-79910281	-0.958582483	-1.735568062	1.040404754	0.667556742	1.336365423	0.706701173	-0.090902043	0.647406638	-0.158002226	0.686891377	-1.206604879	-0.935666414	A
chr12:80339446-80339746	-1.919391112	-0.668632984	-0.766946373	0.460562548	0.55725793	0.862475055	1.304634406	1.073076276	-0.244413185	-0.131754529	-1.249509018	0.722640987	A
chr12:87452554-87452866	-0.085530306	-0.956987526	1.570722131	1.242371344	0.646447532	0.669639719	-0.185562695	0.012340106	-0.352806592	0.02766978	-0.374800964	-2.213502529	A
chr12:103374991-103375173	-1.798230196	-0.955956246	1.176311929	1.182103391	1.43476564	-0.110082344	0.909062366	0.12901285	-0.634017164	-0.737867024	-0.428373912	-0.166729291	A
chr12:104017210-104017490	-1.714933216	-0.973550688	1.122990927	0.590494141	0.382253284	0.136149715	0.997502028	0.746378564	0.633344078	0.362682345	-1.709655335	-0.573655843	A
chr12:104220744-104222467	-0.962444713	-1.119433	0.065595765	0.303423359	0.231514604	0.402085553	0.880582813	0.621551209	1.719719172	0.604441406	-1.727982677	-1.019053491	A
chr12:106905669-106905990	-1.413868083	-0.888553746	0.262650534	0.029043873	1.527791292	0.644393346	1.216982955	0.402511418	-0.340192724	0.658055949	-1.755767064	-0.34304775	A
chr12:113140982-113141643	-1.221407595	-1.686523126	1.140872916	1.11501166	0.595354528	0.190206091	0.566617785	1.236852275	-0.713276423	0.342018044	-0.896853847	-0.668872306	A
chr12:119232062-119232526	-0.955263721	-1.716556508	1.676233266	1.600324508	-0.723031878	0.490900248	0.498952486	0.248488632	0.147742935	-0.153216999	-0.436434753	-0.678138215	A
chr13:6578882-6579811	-1.438098434	-1.48803079	0.8052767	1.036995587	0.984848729	0.995996261	0.688084172	0.575262192	0.207489616	-0.381739096	-0.81077687	-1.175308066	A
chr13:12354528-12356076	0.716222185	0.549492946	1.042046709	0.908165361	-1.535623819	-1.450810185	0.823967228	1.293620186	-0.708731779	-0.435346563	-0.749246082	-0.453756187	A
chr13:24585823-24586425	0.513007738	0.536369183	0.054393617	0.306282281	-0.484993387	-1.491021527	1.676636838	1.4822166	-1.397111869	-0.939987952	-0.221994564	-0.033796956	A
chr13:24970040-24970630	-1.711302636	-1.407919765	1.281562233	0.478535419	0.022910732	0.505365329	0.649661396	1.116006959	-1.025271737	-0.777281874	0.796169673	0.071564272	A
chr13:29821616-29822357	-0.594625783	-1.118679548	1.095805576	1.323995768	0.570044834	0.342814083	0.692581263	0.922287794	-0.581754903	-0.205061928	-2.027779242	-0.419627914	A
chr13:34756219-34756770	-0.612338986	-1.418864746	1.054966843	1.65765841	0.306464366	0.436079764	0.443703189	0.679842317	-1.773620091	0.067455875	-0.810367215	-0.030979725	A
chr13:36760797-36761020	-0.880376877	-0.98600958	1.194180218	0.930850789	0.150996508	0.190940853	1.054657661	1.626259348	-0.764414433	-0.311752534	-1.226415515	-0.978916437	A
chr13:36761976-36763492	0.915783337	1.118958205	0.17244419	0.129795625	-1.191863495	-1.716201342	0.824379624	1.448798931	-1.169916883	-0.58973898	0.032625394	0.024935395	A
chr13:37486637-37487222	-1.541408286	-1.423048678	1.309857784	1.299688946	0.29472405	0.565108574	0.735125948	0.542581151	-0.358498404	0.398298159	-0.859867534	-0.962561711	A
chr13:37850237-37850915	-1.166514323	-0.713273767	0.806546418	1.05448458	0.621423991	0.89623356	0.749659899	0.637518074	-0.807659519	0.443902738	-0.493114089	-2.029207564	A
chr13:40069161-40069465	-1.700097281	-0.399321995	1.060831382	1.040379424	1.041428184	0.386779121	0.408192695	0.525783194	-0.831204129	0.36781811	-0.10385787	-1.796730835	A
chr13:42439345-42439889	-1.083696504	-1.544331766	1.177794269	0.974717578	1.115599666	0.671374813	-0.354443399	0.59062716	0.273122436	0.411945717	-1.430041311	-0.80266866	A
chr13:44054280-44054668	-0.781676717	-0.840455896	0.740363393	1.243206266	1.003598253	1.116415514	0.330754425	0.171797184	-0.689271284	0.57449777	-1.063784331	-1.805444576	A
chr13:45035918-45036303	-2.366905271	-0.54874442	-0.253854086	-0.20100471	1.25111184	0.607476669	0.659239202	1.364290898	-0.576807405	-0.363967295	-0.105049843	0.534214421	A
chr13:52459084-52459763	-1.721085322	-1.1974932	1.309539899	1.479566984	0.048664071	-0.058481291	0.561917911	1.167402172	-0.575080444	0.097092611	-0.387158472	-0.724884919	A
chr13:55089532-55089769	-1.061530366	-0.212487576	0.492602849	0.79001309	1.130418973	1.070388452	0.55165692	0.845215797	-0.48946957	0.089308797	-1.346368537	-1.85974883	A
chr13:56518464-56519515	-1.166806214	-0.722610012	0.980708026	0.224500029	1.564176042	0.966769676	0.5331347	0.941189406	-1.206662751	-0.12884766	-1.226233915	-0.759317328	A
chr13:58802271-58803243	-1.47916025	-1.550459843	0.912542906	0.910050705	-0.298903448	-0.562258393	1.21691493	1.4691384	-0.717673347	-0.256032597	0.006768598	0.34907234	A
chr13:59375921-59376807	-1.257099209	-1.38753805	1.101448952	1.41524555	0.89741094	-0.010560664	0.522525693	0.158017246	0.065516353	0.610103823	-0.52763507	-1.587435565	A
chr13:59982330-59983477	-0.763253303	-1.093664061	0.368903032	0.414906288	0.67309513	0.280561338	1.370963283	1.915787433	-0.958549427	-0.527344764	-0.508225181	-1.173179769	A
chr13:63002475-63003114	0.902814058	0.525013387	0.275373808	-0.024999685	-2.182261494	-0.675685103	1.522462757	1.001770678	-1.012635861	0.119759938	-0.500422637	0.048810154	A
chr13:64182811-64183539	1.053167875	0.363103505	1.120096629	1.007864343	-1.409093119	-1.093879343	1.024977578	0.724082621	-0.051392515	-1.199915058	-0.998503053	-0.540509464	A
chr13:70985792-70986147	-1.182340926	-1.545677621	1.313281653	1.660715405	-0.213459439	0.102907621	0.024780119	1.227881496	-1.005591534	-0.247956045	0.137738412	-0.27227914	A
chr13:83715883-83716270	-0.893004362	-1.330468264	0.805743998	0.782158381	1.463184191	0.881914078	-0.403681155	1.285741295	-0.49185511	-0.012896068	-0.950950508	-1.135886477	A
chr13:98175355-98175758	-1.381319788	-1.385534628	1.594551083	1.250581573	0.116405499	1.003896405	-0.375334313	0.747629222	0.017047349	-1.092552865	-0.129658041	-0.365711495	A
chr13:101437921-101438302	-1.113025432	-0.797112778	1.149351578	1.374005239	1.219839859	0.759421992	0.468898512	0.095168247	-0.556904055	-0.083644332	-0.992510476	-1.523488353	A
chr13:101769246-101769628	-1.344570099	-1.856612278	1.399164758	0.5593431	0.466157029	-0.299444366	0.940651145	0.944984678	-0.888192197	0.437590456	0.235775959	-0.594848187	A
chr13:102892591-102892820	-1.155309358	-2.251479697	0.867561374	1.447939079	0.373820982	0.65361692	0.071136099	0.749153943	-0.022178596	0.291760627	-0.483994446	-0.542026927	A
chr13:103846926-103847202	0.772726941	0.868549752	0.446223831	1.042244408	-2.460211388	-0.080676274	0.931322467	0.221506479	-0.844750164	-0.098385472	-0.814862731	0.016312151	A
chr13:110157478-110157755	-1.564236192	-0.619803767	1.740847488	1.202214163	0.591122703	0.430200936	0.296622016	0.736483173	-1.018312978	-0.092916787	-0.981256406	-0.720964348	A
chr13:111018739-111019625	-1.672468591	-0.977541198	1.046958302	1.215284402	0.87524892	0.734830973	0.262556331	0.570109385	0.143997708	0.21249074	-1.186339504	-1.225127468	A
chr13:111079394-111080062	-1.23552318	-1.238608298	1.43156527	1.853760267	0.311009722	0.611360398	0.27241296	0.372881768	-0.353746591	-0.256042768	-0.800008435	-0.969061113	A
chr13:111237098-111237323	-0.989585068	-1.289389884	1.214829427	1.174007195	0.478613959	0.040648401	0.787111362	1.126987647	-1.188028471	0.448793684	-0.633937797	-1.170050457	A
chr13:112463699-112464747	-0.718101716	-1.10300584	0.415358349	0.96873799	1.487809238	0.754052345	0.828797533	-0.100090184	-0.784684392	-0.501784225	0.607817486	-1.854906583	A
chr13:112526406-112527180	-0.291858293	-0.678032753	0.894408959	1.04068148	1.236467834	1.054937575	-0.092446083	0.704324491	-1.617338567	-0.096347744	-1.566835869	-0.587961028	A
chr13:112561422-112562266	-1.275010391	-0.972346859	1.907841037	0.309698499	0.964978359	1.291438679	-0.105648456	0.072800521	-0.12360098	-1.338789789	-0.40160677	-0.329753848	A
chr13:120090715-120091159	-0.44872895	-0.397804701	1.031561528	1.065166505	0.551782676	0.401501933	-0.060853484	0.15796195	-0.07217216	0.571728511	-2.759278814	-0.040864994	A
chr14:4407094-4407550	-0.992384612	-1.786417017	1.321426507	1.344870713	0.132897971	-0.014805942	0.652490238	1.251775106	-0.958406587	-0.458205271	-0.182054253	-0.311186853	A
chr14:11040989-11041781	-1.083375527	-1.146357256	0.40674752	0.647453411	1.564726117	1.09850638	-0.062577324	1.34163627	-1.048545119	-0.766730324	-0.070432405	-0.881051743	A
chr14:19973961-19974619	-1.132544546	-1.436728563	1.051209982	1.496340389	0.619003233	0.13545353	1.006613346	0.626603246	-0.269704559	0.100160071	-1.039937937	-1.156468194	A
chr14:20097249-20097972	-1.786738209	-1.032408812	1.181052821	1.247604403	1.035656338	-0.321346292	0.407283807	0.946628053	-0.855077656	0.169094161	-0.107975765	-0.883772848	A
chr14:20884230-20884591	-1.420572314	-1.237622161	1.048624955	1.228628179	0.076030365	0.531419177	1.185126174	0.990360244	-0.892554328	0.121059474	-0.699003582	-0.931496184	A
chr14:23732280-23733200	-0.83196127	-1.723963424	1.482603025	1.201284942	-0.037623799	0.698800399	0.844754189	0.218843101	-0.231255458	0.204406817	-1.496535789	-0.329352732	A
chr14:24763344-24765069	-1.247583713	-1.472809278	1.509870318	1.577743734	0.032302789	0.083666807	0.536852122	0.892019716	-0.733347395	0.130374459	-0.624733502	-0.684356057	A
chr14:32039950-32040141	-1.132272142	-0.843599823	0.920381603	1.067440796	0.677595018	-0.023632591	1.168805298	1.248869413	-0.364935702	-0.309849568	-1.706369156	-0.702433146	A
chr14:37784323-37784626	-1.280199076	-2.058384792	0.958565146	0.569948139	0.835239798	0.731324313	0.627049592	0.837468053	-1.239413926	-0.09553015	0.086004428	0.027928475	A
chr14:46087603-46088555	-0.464244007	-1.772237742	1.244240043	1.336163255	0.99786341	0.479408045	-0.283676265	0.312502408	-0.096908355	0.26725821	-1.636574271	-0.383794733	A
chr14:47236419-47237434	-1.542491675	-1.666270732	1.042686041	0.857371387	1.184790488	0.50585259	0.185268469	0.846157573	-0.893049705	-0.735884516	-0.245598601	0.46116868	A
chr14:47487060-47487845	-1.989120033	-1.107981135	1.286803652	1.350023075	0.36310337	0.056354018	0.449147429	0.694785041	-0.611189455	-0.264369853	-0.837842625	0.610286515	A
chr14:48659312-48660154	-1.760169524	-1.403110481	1.262219368	1.398631148	0.383407264	-0.207137186	0.310216433	0.825357341	-1.05841626	-0.312252409	0.137253965	0.424000341	A
chr14:50996021-50996676	-0.369758363	-1.253238672	0.863047204	0.41137428	1.434093844	0.96634229	0.375878268	0.88995253	-0.215184332	-0.158822002	-1.312656772	-1.631028274	A
chr14:54341147-54342096	-1.480195853	-0.949116497	0.695900617	1.257269402	1.324823486	0.291134869	0.770040567	0.648839574	0.093898821	-0.308358929	-1.434509415	-0.909726643	A
chr14:61184544-61185279	-2.005930878	-1.389519042	1.231496975	1.306491801	0.0200582	-0.557091739	0.532822142	0.934769207	-0.255357319	-0.089729544	0.484762924	-0.212772728	A
chr14:61685162-61685697	-1.436595078	-1.633219963	1.42281509	1.505657927	0.169128684	-0.222279812	0.511197404	0.960487047	-0.674293797	0.100868115	-0.390729033	-0.313036585	A
chr14:63508502-63509254	-2.187966253	-0.931153988	1.331715197	1.32473359	0.030194661	-0.135214634	0.833200491	0.794972658	-0.500650439	-0.452760577	-0.126326518	0.019255813	A
chr14:66265355-66266015	-1.189080604	-0.874629441	1.522408017	1.672315171	0.834121023	0.232983159	0.413934026	0.202728754	-0.858674472	-0.117293249	-0.530451149	-1.308361236	A
chr14:67210556-67212273	-1.523057389	-1.175900797	1.47360117	1.476226542	0.500722015	0.098684658	0.455296437	0.393679702	-0.565787178	0.567042111	-1.194167993	-0.506339277	A
chr14:67520690-67520921	-1.407809547	-1.623159798	1.164383519	1.429555959	0.201570652	0.334699899	0.310023844	1.018980235	-0.926885039	-0.8635326	0.065921218	0.296251657	A
chr14:68355655-68355904	-0.448814099	-0.957060999	1.354567554	1.209845824	0.676355374	-0.059420314	0.96813011	0.763796753	-0.825408092	-0.372749912	-1.901558323	-0.407683876	A
chr14:69370644-69371153	-1.133381584	-0.668043753	1.343323732	1.368368862	0.596864796	0.447917475	0.303698595	0.512785753	0.111254455	0.16382768	-1.52375755	-1.522858461	A
chr14:70231932-70232910	-1.774991502	-1.478171118	1.110170383	1.019563764	1.120154933	0.636437943	0.372232079	0.647745843	-0.179388419	-0.025924045	-0.507654529	-0.940175332	A
chr14:73020686-73021023	-0.972653489	-0.319694719	1.224225176	0.453397915	0.742066939	0.530171423	0.761810464	0.553456991	-0.187682909	0.529934084	-2.256788602	-1.058243271	A
chr14:76974197-76974837	-0.816855444	-1.065947451	0.925899232	1.098422485	0.220901823	0.758552166	0.364888797	0.806593541	-0.08780008	0.630201331	-0.610682295	-2.224174106	A
chr14:77024733-77025363	-1.573869296	-1.446728788	1.081590212	1.574850681	0.336524627	0.148592474	0.109337034	0.463098744	0.164979337	0.874444824	-1.116381295	-0.616438554	A
chr14:77488263-77488493	-0.932795124	-1.102721959	-0.135991095	0.12318315	1.543913695	1.184728097	0.977874058	1.121531854	-1.026606086	0.123468675	-1.094749714	-0.781835552	A
chr14:105978201-105978669	-0.92969633	-1.909933927	0.348133938	0.182269958	1.526839014	0.912765244	0.997823653	0.201498156	-1.324704256	0.494469613	-0.183808327	-0.315656736	A
chr14:108791852-108792710	0.204129093	0.993580324	1.47520244	0.982771515	-2.056186168	-1.294803127	-0.204706585	-0.611899848	0.582574599	0.096498499	-0.353439575	0.186278834	A
chr14:120053048-120053566	-1.158900302	-1.425089603	1.441144732	1.269965428	0.041990138	-0.65426713	1.017589992	1.134054061	-0.75299946	-0.300923311	-0.718460662	0.105896117	A
chr14:120364968-120365382	-2.010178673	-1.375830051	0.865553041	1.008479011	0.643956231	-0.252444459	0.753863743	0.936097614	-0.658315554	0.017376658	-0.650147189	0.721589628	A
chr15:6405600-6406034	0.925236791	0.673842715	1.130428577	0.465438674	-0.878848208	-0.998319754	1.145357381	0.908018951	-0.312851097	-1.858048716	-0.698832394	-0.501422922	A
chr15:7867577-7868981	-1.657408098	-1.885309842	1.273505479	1.225570582	0.677634259	-0.031460267	0.617500457	0.541615887	-0.392841673	0.274365157	-0.279768941	-0.363403001	A
chr15:8736232-8736777	-0.966670333	-1.912163734	1.427078071	1.351910302	0.161557647	0.074849424	0.988144907	0.319275201	-0.345494564	0.276845825	-0.304838392	-1.070494355	A
chr15:8861265-8861857	-1.863800613	-0.645583364	-0.598577572	0.345680151	1.284953419	0.938435257	0.983677679	0.837862172	-1.338841306	0.505056758	0.151042757	-0.599905337	A
chr15:14273630-14274336	-0.957177823	-1.392026496	1.449031132	1.331243208	-0.283183029	0.640280503	0.451031072	0.732789345	0.233514964	0.065188642	-1.586352057	-0.684339461	A
chr15:25956556-25957533	-1.08094718	-1.203206841	1.131765024	1.222220942	1.429076419	0.75092493	-0.089213727	0.768827134	-0.939898122	-0.347300516	-0.981456496	-0.660791567	A
chr15:27708361-27708899	-1.556099373	-0.75655616	1.352394478	0.918043964	0.718739354	-0.040720714	0.673879046	0.445135381	0.587674991	0.162884409	-1.82433135	-0.681044024	A
chr15:31336896-31337933	-1.521365444	-1.619208654	0.958927291	1.23039208	0.155357551	-0.570292726	1.054376846	1.291265231	-0.647616241	0.052419816	-0.245873742	-0.138382009	A
chr15:38644129-38644962	-1.795101908	-1.573353063	0.963726121	1.717476475	0.178498858	0.017701164	0.442249479	0.464724172	-0.51912982	0.491032995	-0.637834744	0.250010271	A
chr15:38728397-38728772	-1.840998285	-1.361087783	1.280009525	0.958665266	0.386693899	0.363934938	0.651015572	0.206497113	0.262302258	0.824072472	-1.186487533	-0.544617443	A
chr15:58511929-58512370	0.468393867	1.296675944	0.328174561	1.027219044	-0.984132196	-0.856689514	1.316148778	0.683258243	-0.594872225	-1.771948504	-0.206029799	-0.706198199	A
chr15:58898474-58898715	-1.103434256	-0.262735776	1.182601708	1.059001517	0.527212805	0.389470741	-0.047997989	0.199953986	0.123164719	0.711311234	-2.47097345	-0.30757524	A
chr15:59209996-59210964	-0.493081931	-0.529850731	1.514901365	0.469949841	1.24579559	1.069844423	0.133675589	0.570709588	-0.687524496	-0.354839094	-1.4470893	-1.492490844	A
chr15:61110812-61111607	0.924089353	0.916200914	-0.764769069	-0.04301135	-1.418633372	-1.486869089	1.128907299	1.099819681	-0.382654825	-0.473051633	-0.621044692	1.121016783	A
chr15:61920716-61921509	-0.902543544	-1.780657286	1.08729014	1.716052927	0.601232333	0.60073188	0.278606594	0.02939733	-1.024817355	0.566345832	-0.464523653	-0.707115196	A
chr15:62110607-62110864	-0.831658426	-1.095894675	0.89146034	0.873039829	0.617947529	0.490148588	0.988341645	0.821897405	-0.155011891	0.074705155	-2.250905288	-0.424070212	A
chr15:66782739-66783431	-1.032333073	-0.714400621	0.857194906	1.535019666	-0.002723128	0.918492918	0.996714369	0.649704164	-1.351174746	-0.137461825	-0.246509599	-1.472523031	A
chr15:67005162-67006987	-1.119936736	-0.858487133	0.296167991	0.376106273	1.19771861	0.890684246	1.0371764	1.534122792	-0.855364182	-0.395799701	-0.941353234	-1.161035326	A
chr15:71717132-71717396	-1.172181381	-1.252888547	1.316450294	1.469842802	1.640434841	0.348942389	-0.810050315	0.046229049	-0.490586959	-0.225662303	-0.332391726	-0.538138144	A
chr15:73539694-73540602	-0.872861132	-0.563742078	-0.318191554	0.424858659	1.205800009	0.96738076	1.173349965	1.38682122	-0.548838051	-0.266012531	-1.630760114	-0.957805154	A
chr15:76942732-76943267	-1.522834126	-1.116939778	1.6308564	1.334336008	0.409346872	0.273951018	0.249704648	0.502758235	0.294209971	0.101336021	-1.158935147	-0.997790123	A
chr15:78590830-78591090	-0.437911071	-1.198228089	1.278316049	1.003461119	1.219625856	0.2273736	-0.094462199	-0.092814455	0.200230203	0.695214796	-2.004166621	-0.796639188	A
chr15:80162480-80162741	-0.522652422	-0.526109719	1.075477205	1.198505457	0.554265485	0.689736479	0.921060648	0.814646289	-1.975478492	-0.759383093	-0.701116028	-0.768951809	A
chr15:80173398-80174048	0.774714899	0.532629214	0.546032413	0.915645103	-1.370364422	-1.596134122	1.450336446	0.879933841	-0.027146769	-0.341796141	-0.921407262	-0.842443201	A
chr15:81849175-81849637	-1.062129445	-1.231519179	2.06661028	1.665748638	0.296399583	-0.30853383	-0.150097716	0.465138535	-0.401796398	-0.243367172	-0.729807374	-0.366645922	A
chr15:93238587-93238829	-1.523094818	-0.320293181	1.238667971	1.244735795	0.703223513	0.215710732	0.246267784	0.297667261	-0.22885906	0.664982726	-0.532700547	-2.006308176	A
chr15:94133034-94133418	-1.355998669	-1.175102181	1.184692352	1.423680639	0.316158899	0.131282867	1.155239434	0.251242856	-0.759895283	-0.090017699	0.371777281	-1.453060496	A
chr15:95173978-95174971	-1.229407746	-1.794661299	1.048442637	1.209329674	0.320573311	-0.607130958	1.0813323	1.265064041	-0.308771999	-0.15862492	-0.372850973	-0.453294067	A
chr15:98580887-98581375	-0.630225902	-0.633809154	1.00939078	1.233820428	0.67203464	0.636503617	0.479607714	0.804680531	-0.621274186	0.311134119	-1.878880003	-1.382982582	A
chr16:3598917-3599573	-1.333637768	-1.978735633	0.677086888	0.581520237	1.438077672	0.107870563	0.369625459	0.934900735	-1.150407069	0.221851085	0.203202996	-0.071355165	A
chr16:4054077-4054786	-1.170801876	-1.637925374	1.376271822	1.48395918	-0.066061136	0.030723546	0.584938523	0.916966879	-1.136058624	0.25187007	-0.548137908	-0.0857451	A
chr16:6701068-6701544	1.073534604	0.898997106	-0.921383763	-0.357482774	-0.689557726	-1.517074143	1.382974052	0.910039428	-0.953812646	-0.614889636	-0.293406323	1.082061822	A
chr16:8310056-8310342	0.707226181	1.033061086	1.010642067	0.668559808	-1.73017926	-0.658374027	0.433553677	1.375559027	-0.734550187	-0.221027083	-0.726475022	-1.157996266	A
chr16:8666865-8668224	-1.776003855	-1.651860706	0.463256325	0.783404988	1.01999122	0.036490015	0.660535757	1.181782251	-1.100741744	-0.065316277	0.003155648	0.445306379	A
chr16:14754514-14755184	1.120616735	1.141306586	0.992344336	0.338282194	-1.930262503	-1.417717693	-0.018673494	0.082975395	-0.735208534	-0.485708337	0.004897745	0.907147572	A
chr16:23428342-23429079	-0.960763734	-1.117098008	1.262372318	1.827819964	0.52678628	0.519425614	0.36031247	0.753090986	-0.878207718	-0.607069119	-0.633537508	-1.053131546	A
chr16:24311361-24311664	-0.907826723	-0.809866108	0.877933241	1.249609212	0.689546145	0.508176244	1.067841007	1.179557795	-0.83592406	-0.922576946	-0.75259196	-1.343877847	A
chr16:30533055-30533808	-1.312917552	-0.503297864	0.145794247	0.160914997	1.390395252	0.918956588	0.569303011	1.264766758	-0.787808604	0.559558748	-0.730071597	-1.675593984	A
chr16:30568727-30569100	-1.472492939	-1.105031942	1.080706212	1.365061714	0.653918379	-0.270943426	0.641384762	1.360482849	-0.569405901	0.041525515	-0.893650882	-0.831554341	A
chr16:30596971-30597239	-1.082770059	-1.087665663	1.206069953	0.954845261	1.432202749	0.295348052	0.315938579	0.295276431	-0.861961121	0.139985532	0.170682025	-1.777951738	A
chr16:42495348-42495759	-1.113125463	-0.712929379	1.216891935	1.408513191	0.202217377	0.353853236	0.114645533	0.308599393	0.104612873	0.542900569	-2.277187621	-0.148991644	A
chr16:43130350-43130711	0.849510057	0.807237761	0.56046722	0.294312512	-1.517584888	-2.365269113	0.712070549	0.187322733	0.351236884	-0.052391144	-0.481421315	0.654508744	A
chr16:46254459-46255049	-0.885301821	-0.737329149	1.35765834	1.364405707	1.199617574	0.636547908	-0.380621932	0.452925176	-0.152233606	-0.139782059	-1.504101584	-1.211784554	A
chr16:55609747-55610123	-0.758320249	-0.762404861	1.428146989	1.332336029	0.639975011	0.535296857	0.115537763	0.008677846	0.204173832	-0.075020932	-2.259385959	-0.409012327	A
chr16:59349843-59350472	-0.7708702	-1.402936077	1.632849372	1.560165757	-0.113006179	-0.231253788	0.651483144	0.796013673	-0.211660383	-0.051579026	-1.397103918	-0.462102374	A
chr16:64925457-64926444	1.103271371	0.678055416	-0.152847817	0.307913252	-1.306641689	-1.507155107	0.926118485	0.840865182	-1.142282261	-1.161516939	0.64652224	0.767697866	A
chr16:78416270-78416663	-1.312146629	-1.854128841	1.497121871	1.092987704	0.14275195	-0.163171712	0.399236872	0.754653701	-1.12077306	-0.178944151	0.191143983	0.551268311	A
chr16:84423997-84424357	-1.008935306	-1.109504437	1.545576192	1.800133532	0.841532632	-0.051384899	-0.133158596	0.274376373	-1.291834448	0.139600626	-0.255022438	-0.751379231	A
chr16:84871809-84872455	-0.314645704	-0.925802319	1.206883739	0.668862392	0.587242473	1.273414485	0.356822241	0.465765412	-0.487799471	0.322065806	-1.067745501	-2.085063554	A
chr16:85219833-85220147	-0.552862646	-1.261331116	1.398341781	0.752078355	1.299133386	0.89776176	-0.519628088	-0.281622967	-1.877273722	0.39648112	-0.240609762	-0.010468101	A
chr16:90706672-90707079	-0.917970621	-0.287580016	0.394261085	0.436607972	0.812390248	0.451318083	1.028991678	1.337406836	0.178106276	0.016648545	-1.854593266	-1.595586821	A
chr16:90852840-90853963	-1.289204856	-1.355142454	0.880850059	0.845724608	1.490812749	0.710514355	0.487877232	0.367088703	0.080461193	-0.022065352	-0.60344304	-1.593473197	A
chr16:91331491-91332063	-1.01743955	-1.601243524	0.400242262	0.135607334	0.93775158	1.114658957	1.325373869	1.025973833	-1.204862438	0.044074617	-0.293208767	-0.866928175	A
chr16:92661111-92661593	-0.653212549	-1.739135894	1.754653372	1.540026083	0.356476315	-0.013731457	0.383378239	0.444525343	-0.758243563	0.06653388	-0.474912612	-0.906357158	A
chr16:92912835-92913710	-1.050655229	-1.924048158	0.910135916	0.867672393	0.858656317	0.547602836	0.481108579	0.944971032	-1.537443688	0.153980745	-0.2528248	0.000844056	A
chr16:93575367-93575656	-1.860015995	-1.014972775	1.143081967	1.165950224	0.050084501	-0.652097325	0.953417621	1.388444618	-0.631501774	-0.02995586	-0.412077633	-0.100357567	A
chr16:94989770-94990479	-1.045326634	-0.716272702	1.642807934	1.466475032	0.085292734	0.001938282	0.620530608	0.890103666	-0.740762437	0.064655416	-1.475429596	-0.794012302	A
chr16:95699095-95699841	-1.448648532	-1.336588373	1.685060505	1.528767859	0.107348872	0.370397839	-0.365424156	0.362341516	-0.994332735	0.173906706	0.459820156	-0.542649656	A
chr17:8133138-8133703	-1.091539848	-1.834642899	-0.225362642	0.88328961	1.006970109	1.04469365	0.981756608	0.710161404	0.210401147	0.23199246	-1.183776538	-0.733943062	A
chr17:11546480-11547372	-1.231426562	-1.101697632	1.757766298	1.629119045	-0.370383467	-0.439629802	0.477923663	1.049223487	-0.398769824	-0.232927387	-0.523870775	-0.615327044	A
chr17:11547922-11548883	-1.38389007	-1.607168427	1.604410756	1.487510024	-0.372469476	-0.581764655	0.473442447	0.831556852	-0.532373922	-0.060039228	-0.042041122	0.182826823	A
chr17:12267696-12268249	-1.510693604	-1.153679266	1.56459379	1.105169841	0.285120994	0.685458567	0.00423194	-0.116375082	-0.103954454	0.73286285	-1.609716544	0.116980968	A
chr17:24197987-24198828	-1.344737732	-1.294550692	1.544187216	1.573754595	1.130803519	0.479534933	-0.074584904	-0.384734529	-0.734938717	-0.355596342	0.030788717	-0.569926064	A
chr17:24635152-24635496	-1.073605058	-0.613293244	1.91261359	0.015779882	-0.159601313	1.67326323	-0.597445687	0.419007882	0.720960493	-0.756549196	-0.474406538	-1.066724039	A
chr17:29612530-29613531	-1.169788413	-1.597176442	1.088116469	1.803214336	0.608292463	0.825255637	-0.169767788	0.050408286	-0.488678097	0.500061574	-0.831238497	-0.618699529	A
chr17:32033041-32033546	-1.506516396	-1.661793461	0.901524799	0.840959799	0.103253215	-0.174498692	0.326632877	1.525487925	-1.082520513	-0.333048195	0.276433224	0.784085416	A
chr17:34962783-34963216	-1.029508128	-0.615275368	0.426403155	0.553197714	1.269634143	0.725041691	0.930520268	1.267909656	-0.562866729	-0.231618061	-0.944656241	-1.788782101	A
chr17:35080874-35081926	-0.937006072	-1.130525537	0.602565576	1.212562508	0.973770107	0.55867514	0.811171565	0.958966342	0.009879029	-0.485843807	-0.728921173	-1.845293678	A
chr17:36334576-36335247	-0.743218001	-1.414512138	1.534137875	1.630703646	0.593883034	0.616901211	0.569214272	0.095979745	-1.044881549	-0.445926884	-0.928170914	-0.464110299	A
chr17:42840863-42841184	-0.01867997	0.534322828	0.881595356	0.944824702	-2.21828038	-1.54013062	0.872691487	0.773632539	-0.485490558	0.05327382	0.358402661	-0.156161866	A
chr17:43590451-43590978	-1.380043493	-0.808479262	1.022356487	1.68142497	1.071833291	0.804819349	-0.257930684	0.423009533	-1.233972008	0.077480512	-0.795180877	-0.605317818	A
chr17:44818782-44819763	-0.564067371	-1.278912744	0.457294473	0.143434745	1.094048001	0.611793239	0.787055103	1.888940857	-0.896584918	-0.140294654	-1.159746711	-0.94296002	A
chr17:56966335-56967094	-1.044359554	-0.879438749	1.465975441	0.935349321	-0.09484227	0.835549324	0.886479989	1.07480106	-0.080395463	-0.741758217	-0.925192182	-1.432168701	A
chr17:57168221-57168552	-0.512616763	-0.963055178	0.774022398	0.812512446	0.570382565	0.369224798	1.448259638	1.360649489	-0.537215742	-0.80631884	-1.122853873	-1.392990938	A
chr17:57574750-57575117	-0.580260144	-1.602085351	1.393941378	1.425472128	-0.203778306	0.29570747	1.083407646	0.571218949	-1.416042361	0.017246672	-0.525040929	-0.459787153	A
chr17:62721998-62722550	-1.094785138	-1.293518353	0.901105392	1.211583819	1.627054438	0.819297526	-0.010637175	0.516431663	-0.494355552	-0.192911128	-1.031844233	-0.957421259	A
chr17:63468749-63469489	-1.465570283	-1.236667334	1.232102944	1.660083631	0.687646543	-0.158408417	0.067736487	0.563878142	-1.042725055	0.733482519	-0.694862373	-0.346696806	A
chr17:65227322-65227612	-0.407027563	-0.595407326	1.154998655	0.900272183	0.058361637	0.3218361	0.818636417	1.094585678	0.038837163	0.028690819	-2.222036307	-1.191747456	A
chr17:66624812-66625469	-1.215708191	-0.187573525	0.933103522	0.410289224	1.554101597	0.63980985	1.083134984	0.71155158	-1.17986426	-0.770858844	-0.963916447	-1.014069489	A
chr17:69583994-69584746	-1.653340632	-1.530415803	1.134976664	1.032860444	0.094322092	-0.188554809	0.932764182	1.380802331	-0.731084912	-0.462243694	-0.005584943	-0.004500919	A
chr17:69944388-69945029	-0.928088729	-0.690309698	1.356107661	1.68788444	0.809827036	0.328271878	0.815168159	0.295885692	-0.809126025	-0.995827606	-1.113910532	-0.755882276	A
chr17:71106333-71106557	-1.567564295	-1.208709793	1.231711169	0.944912994	0.611072119	0.289099526	0.212129093	0.390592252	0.435593825	0.727463437	-0.270425586	-1.795874742	A
chr17:73809555-73810057	-1.904156	-1.622885646	1.137093837	1.160403594	0.289834303	0.675276814	0.57624149	0.562031296	-0.379760233	-0.181144685	-0.742548337	0.429613567	A
chr17:74353963-74355839	1.064142137	0.873930393	0.410358983	0.133174894	-1.568320961	-1.360291844	0.857753694	1.474189704	-0.280604869	-1.177825282	-0.479477372	0.052970522	A
chr17:79978167-79979167	-1.873624961	-1.476281077	0.963974733	1.187828629	0.525286621	-0.11013238	0.459515211	0.851729515	-1.13097399	0.035377729	-0.106233715	0.673533687	A
chr17:87426214-87426679	-1.365215583	-0.261675658	0.680384802	1.47818941	0.556467951	0.939715801	0.739562423	-0.062488285	-0.148733858	0.430177513	-1.56299352	-1.423390995	A
chr18:10041363-10041758	-1.368696833	-0.822075748	1.22781952	0.858100774	0.589508562	0.081929103	1.209439401	0.790955581	0.125289209	0.045124098	-1.368696833	-1.368696833	A
chr18:11887743-11888020	-2.150066145	-1.380551384	0.972248972	0.791603733	0.852371129	0.633266389	0.843562431	0.479638669	-0.022252558	0.042985279	-0.168737108	-0.894069406	A
chr18:16755442-16755926	0.167521134	1.013283794	1.408448556	0.009752257	-2.344779048	-0.57989406	-0.283986115	0.686207337	0.461125921	0.178202866	0.375181554	-1.091064195	A
chr18:20508183-20509093	-0.928504845	-1.507092616	1.663898799	1.645958456	0.390997587	-0.286386612	0.588673028	0.633749347	-0.841247229	-0.229781615	-0.622125071	-0.508139228	A
chr18:21861753-21862410	1.3125527	0.928108812	0.812183133	0.56675096	-1.716263077	-0.984444796	-0.092580881	1.017314145	-1.239711715	-0.939699734	0.183438926	0.152351528	A
chr18:23807711-23808151	-1.914813101	-1.668423021	1.155460988	0.977994537	-0.061838187	-0.13140131	0.908470169	1.055578614	-0.525137835	-0.003798631	0.114919338	0.092988439	A
chr18:31449933-31450239	0.781918234	0.623552481	1.27084874	0.255180955	-1.754103409	-0.902525696	0.73389829	1.329786807	-1.156231294	-0.685491489	0.060654443	-0.557488062	A
chr18:32285890-32286884	-1.982703976	-1.351803914	1.049908649	1.010259864	1.032303564	0.431816456	-0.307183713	1.040049914	-0.543237542	0.238617664	-0.03756172	-0.580465245	A
chr18:34210237-34210710	-0.941928026	-1.520805233	1.183202712	1.122272973	1.042685492	0.670797057	0.561616429	-0.559254176	0.447409831	0.308003341	-1.194264416	-1.119735984	A
chr18:36820508-36821398	-1.74792044	-1.04302568	1.01325679	1.278399024	0.312975956	-0.054676477	0.763856538	0.904338334	-1.543305407	0.292144204	-0.412824995	0.236782155	A
chr18:37782439-37783163	-1.390558867	-1.09461619	1.387483422	0.810129561	-0.031792414	-0.214993989	1.156219998	1.501310612	-0.43140902	-1.060590699	-0.052372783	-0.578809631	A
chr18:39799399-39799972	-1.18747143	-1.12515123	0.689986223	0.988254798	1.657827121	0.773028505	0.338098013	0.726229268	-0.533085806	-0.056197976	-1.045480844	-1.226036642	A
chr18:45508426-45508907	0.09707305	0.355254983	0.272521095	0.409358925	-2.149230609	-1.57979785	1.293710129	0.739777298	0.368992648	0.457257676	-0.805618268	0.540700922	A
chr18:47131315-47132251	-0.484158961	-0.557047072	0.716028293	1.058355522	-0.122863777	0.322258557	1.308443812	1.563813166	-0.925380929	-0.580485643	-0.553627471	-1.745335497	A
chr18:50119798-50120101	-1.456781873	-0.684995009	0.579118846	1.474000535	1.007778138	0.413014755	0.645530646	1.104810589	-0.54619518	-0.743988001	-1.452470713	-0.339822732	A
chr18:54427802-54428414	-1.603833844	-1.040906971	0.673564824	0.689795241	1.013548583	0.847928576	0.674474426	1.00797042	-0.175585585	0.373588812	-1.230741705	-1.229802777	A
chr18:55188682-55189169	-1.989468618	-0.799256402	0.909932832	1.793456365	-0.150484454	0.595039634	0.079955856	0.2341595	-0.494609882	0.44625323	0.488048075	-1.113026135	A
chr18:55226792-55227293	-1.447281541	-1.7282404	1.083754752	0.582054245	0.764004144	0.749977244	0.630107051	1.19108671	0.080968683	-0.906093895	-0.259897833	-0.74043916	A
chr18:57674969-57675267	-1.263371058	-1.746734111	1.532886525	0.942237143	0.987692011	-0.176075582	0.566894526	0.876548884	-0.10073979	-0.240022246	-0.689975496	-0.689340805	A
chr18:64776768-64777423	-0.923824882	-1.116008487	1.108611623	1.442786703	1.041549144	0.351732981	0.382192308	0.791778329	-0.307456119	-0.425142988	-0.634013702	-1.712204909	A
chr18:66561875-66562566	-1.483414133	-1.017167162	1.26322713	1.799996641	-0.06275607	0.62461612	0.129450425	0.903420861	-0.336233202	-0.127289841	-0.583969288	-1.109881481	A
chr18:67385851-67386454	-0.410297571	-0.637090801	0.186567696	0.976992132	0.881206302	0.606616021	0.883050269	1.057679644	-0.617555131	0.084233748	-2.363237433	-0.648164875	A
chr18:69540645-69540971	-0.749939038	-0.540348171	0.691854442	1.400076736	0.916508039	0.545758038	0.664860504	0.631702855	-0.346515289	-0.409347263	-2.27042178	-0.534189072	A
chr18:70058979-70059393	0.11127032	1.194982242	0.467953533	0.475409118	-0.933516458	-1.801822905	1.202472629	1.365961687	-0.596595905	-1.112414039	-0.290806618	-0.082893602	A
chr18:81362634-81363291	-1.412055756	-0.873736618	0.906793333	1.519943188	0.513734258	0.270123612	0.876464775	0.969102494	-1.277396174	-0.165090911	-1.176439908	-0.151442293	A
chr18:83968126-83968587	-1.219107404	-1.869715094	1.650037331	1.242624495	0.071473573	0.049122674	0.620603961	0.626817196	-0.570580702	0.194755352	-0.775711484	-0.020319899	A
chr19:5100098-5101769	-1.556558934	-1.523261667	1.530659165	1.212781392	0.822872167	0.309089127	-0.138738203	0.569362371	-0.746466908	0.462774549	-0.707293538	-0.235219521	A
chr19:6527041-6527319	-1.64723832	-1.419797683	1.305400152	1.746944685	-0.037395876	0.105598396	0.869800742	0.123421801	-0.60294729	-0.512569243	0.2601359	-0.191353265	A
chr19:6554025-6554778	-1.299900139	-1.427919237	0.600405404	0.331910732	1.242639685	0.57341207	0.824896383	1.404985042	-1.208260383	0.196273215	-0.556068717	-0.682374056	A
chr19:7374450-7374777	-0.722613373	-1.593596513	0.267909568	0.450725363	0.675710617	0.60209673	1.242717372	1.582064283	-0.30679225	-0.08779604	-0.571377194	-1.539048563	A
chr19:10141288-10141930	-0.489209843	-0.659772692	1.037002669	0.971715175	0.501913949	0.309106244	0.660018487	0.948016758	-0.319162739	0.180208613	-2.453184223	-0.686652398	A
chr19:12562706-12563003	-1.837452547	-1.325543153	1.419936776	1.375440266	0.719502018	0.339204638	0.322296697	0.198572516	-0.545377567	0.397712962	-0.815542055	-0.248750551	A
chr19:17237971-17238143	-0.806416598	-0.923853927	0.829571656	1.144001985	1.019062726	1.320444218	0.439252226	-0.681215937	-1.533615365	0.159248191	0.296446249	-1.262925422	A
chr19:23520635-23520922	-0.470540371	-0.99341953	0.512997392	0.3798136	0.871703776	0.861457499	1.136539257	1.280971196	-0.236370999	-0.235044319	-1.618924066	-1.489183436	A
chr19:23746113-23746663	0.652458906	0.346285597	0.832644407	1.345743287	-1.290230938	-1.571650302	1.34729903	0.541955542	-0.742932759	0.013233984	-0.920022138	-0.554784617	A
chr19:29311422-29312541	-1.06247473	-0.535621145	0.928929455	0.426696724	1.585285705	0.877259393	0.894044474	0.702249453	-0.906471272	-1.048230968	-0.536681112	-1.324985977	A
chr19:30758119-30758499	-1.150914802	-2.046555321	1.201308962	1.517453664	0.175617756	0.40613976	0.856886608	0.19426521	-0.358477139	0.241883598	-0.363749578	-0.673858719	A
chr19:32275573-32275977	-0.643163861	-0.39182891	1.165489971	1.166084463	0.23290075	0.346677156	0.517709123	0.522888108	-0.162242389	0.11381435	-0.241290383	-2.627038378	A
chr19:34360006-34360367	-0.414237253	-1.424398716	1.443993206	1.460692274	1.627004295	0.003752863	-0.626055839	-0.43649018	-0.431029759	0.090605182	-1.046998655	-0.246837419	A
chr19:38252390-38252761	0.562139082	0.834889813	0.81323353	0.943034695	-1.174004625	-1.691412326	0.961105654	1.046657566	-0.580690363	-0.236921089	-0.15067309	-1.327358847	A
chr19:42046962-42047249	-2.013890993	-0.76651212	1.400782092	1.610848839	0.507069205	0.054513344	0.468787247	0.447525905	-0.807360255	-0.644149789	-0.029801438	-0.227812037	A
chr19:46309998-46310593	-0.886282595	-1.688810959	0.737147144	0.936765696	1.603519047	0.981232925	0.276430788	0.332086097	-0.713106762	0.233201513	-0.817179534	-0.995003361	A
chr19:46687628-46688026	-0.852463016	-1.601439816	0.768956392	1.01911533	0.995337088	0.484808148	0.643346124	0.92455366	-0.200174503	0.414934801	-1.299001323	-1.297972885	A
chr19:55933640-55934118	-0.911026976	-2.105190762	0.829934573	0.574018571	1.570687009	0.850339772	0.090330243	0.630569113	-0.486444198	0.139286504	-0.300722874	-0.881780975	A
chr19:56426738-56427106	-1.027059265	-1.442446612	0.577779634	1.621038627	1.376915136	0.352485621	-0.133159098	0.504366048	-0.245032599	0.021811324	-0.009817305	-1.59688151	A
chr19:58521630-58522168	-0.369105451	-1.038483175	0.45531195	0.657486071	1.341811284	0.424610705	1.081981143	0.547308303	-0.228258098	0.340091659	-2.034206677	-1.178547714	A
chr19:58617807-58618368	-1.111021871	-1.013660414	1.453801082	1.251362109	0.324975857	0.525825045	0.508440017	0.515664898	0.007965212	0.350416581	-1.218930038	-1.594838476	A
chr2:8633006-8633738	-0.875580313	-2.214118933	1.006946787	1.25581302	-0.126460004	-0.388658479	0.810726042	0.898373398	-0.955014891	0.052672421	0.426596834	0.108704118	A
chr2:11601554-11601972	-0.612266264	-0.614890326	1.293918856	1.405982523	0.451103354	0.326038078	0.737017885	0.736923873	-0.809849589	-0.157362124	-0.778352296	-1.97826397	A
chr2:12321005-12321759	-1.26128625	-1.41851097	0.329033197	0.431453052	2.069504714	0.203443737	0.653700736	0.580876655	-1.130975103	0.232585592	-0.815262193	0.125436833	A
chr2:13434610-13435051	-0.60151461	-0.997290537	1.324659994	1.184188222	0.168833537	0.309820018	0.583701432	1.064608503	-0.45197761	-0.117648719	-2.135318225	-0.332062005	A
chr2:24071795-24072658	1.256777333	0.946485646	0.503335026	0.532367475	-1.362733815	-1.781027084	-0.731291834	1.333727712	-0.493260648	-0.062734355	0.369587713	-0.511233168	A
chr2:24324688-24325097	-1.625596865	-1.008935311	0.762613803	1.001442897	0.20711451	1.036546941	0.287177498	0.874791211	0.409424355	0.271135887	-1.847492791	-0.368222134	A
chr2:25253549-25253960	-1.225840263	-1.701572981	1.622688155	1.160165099	-0.196309984	0.413248541	0.772440885	0.812825217	0.012245131	-0.904226078	-0.533344659	-0.232319063	A
chr2:32688284-32688615	-1.295325759	-0.672212621	1.151706455	0.407776592	1.543565711	0.26927173	1.072647334	0.805121996	-0.882499274	-1.042881088	-0.268528734	-1.088642342	A
chr2:35204341-35204618	-0.838963061	-1.570758749	0.39717064	0.728929892	1.756992828	0.6454985	0.842562253	0.709563453	-0.628862757	-0.055734614	-0.833156869	-1.153241516	A
chr2:40816647-40817316	-1.502459385	-1.685735193	0.863474425	0.799965033	1.335575845	-0.180140558	0.22887852	0.826104139	-0.569230252	0.572975225	0.388224607	-1.077632405	A
chr2:68709499-68709904	-1.876998946	-0.716125336	1.511051436	1.405561139	0.147333299	0.072371266	-0.141959772	0.66516484	0.197055306	0.533300129	-1.271350017	-0.525403344	A
chr2:69210177-69211344	-0.947437134	-1.544779522	1.286698276	1.476448469	0.19504766	-0.321744191	0.870688506	1.114014906	-0.9016132	0.003864792	-0.906284868	-0.324903695	A
chr2:70446980-70447222	-0.894245795	-2.186997017	0.864319723	1.082891195	0.955875271	0.728624782	0.218045844	0.833168258	-0.469906715	0.137094544	-0.999632764	-0.269237328	A
chr2:71329570-71330559	-1.208114729	-1.037781248	0.717136979	0.932429555	1.379884249	0.5965145	0.118178998	1.000281976	-0.10772473	0.137857567	-0.726911676	-1.801751441	A
chr2:73915502-73916702	-1.4563901	-0.487973454	1.284070568	1.19529255	0.270170615	0.580929172	0.656055477	0.624698457	-0.550420888	0.238358994	-1.951934608	-0.402856782	A
chr2:75593569-75594130	-1.216899486	-0.843174797	1.555564665	1.466264948	0.607322168	0.605266939	-0.573060737	-0.246097915	0.098785626	0.728864979	-0.78242273	-1.400413659	A
chr2:80548226-80548665	-1.00989948	-1.599236221	0.674926293	1.466327622	0.829829577	0.280757631	1.11448683	-0.319886253	-0.231803457	0.351635444	0.032397896	-1.589535881	A
chr2:91495227-91495451	-1.632280776	-0.698230252	1.875812737	-0.041820649	0.852607886	1.386790594	-0.117725374	0.378667242	-0.836915374	0.055181362	-0.423808593	-0.798278801	A
chr2:103965914-103966681	0.348453484	0.620851639	1.262308037	1.460951935	-1.788794897	-1.008602068	0.616765951	0.564914551	0.171521447	-0.601293514	-1.048619567	-0.598456998	A
chr2:107543866-107544537	-1.06039317	-2.205489036	0.93151761	1.228672723	0.105429328	-0.215531406	0.882579478	1.033598115	-0.256726975	0.403070503	-0.690134997	-0.156592175	A
chr2:121406036-121406684	-1.158808971	-2.11782929	1.249887079	1.368185357	0.701577012	0.065880241	0.601463435	0.353305616	-0.259299001	0.012165125	-0.828939273	0.01241267	A
chr2:128014282-128014650	-0.792277488	-1.063945138	1.205828294	1.070810969	0.824335065	1.015717318	0.077050098	0.342572497	0.191434273	-0.047628804	-2.036065343	-0.787831741	A
chr2:129083767-129085165	-1.676860368	-1.420992051	1.359538655	1.119332859	1.040542802	0.835955912	-0.090245244	0.366969386	-0.001576852	-0.023632476	-0.708928808	-0.800103815	A
chr2:129400422-129400609	-1.062709766	-1.924403968	0.759166867	0.277937408	1.226570569	0.534712	1.268280414	0.640670501	-0.565342064	0.134422449	-0.12719997	-1.162104439	A
chr2:131214319-131214609	-1.815496154	-1.819017263	0.904133126	0.968857851	0.824667497	0.348376054	0.579945593	0.568463039	-0.188751043	0.49495247	0.07800275	-0.944133921	A
chr2:131797028-131797535	1.184317378	0.56011639	1.164898712	0.346252458	-0.720365022	-2.345881919	0.801634993	0.505667659	-0.340698031	-0.816016297	-0.322677467	-0.017248854	A
chr2:132765764-132766097	-1.296480735	-1.847080947	1.464756591	1.507271352	0.237836168	-0.014519549	0.544486175	0.388996342	-0.235273869	0.318860848	-0.175788533	-0.893063842	A
chr2:138157268-138157881	0.82149417	0.955364592	-0.090290115	0.466003979	-2.349580789	-1.200346634	1.088841383	0.530619755	-0.803011809	0.216941279	0.197675288	0.166288901	A
chr2:145943281-145944198	-1.081602217	-0.938549652	0.678327504	0.847960803	1.519964158	0.926727531	0.654295971	0.218842428	-0.399223495	0.340129245	-1.278253237	-1.48861904	A
chr2:152322486-152323295	-1.6154874	-1.066491409	1.526308634	1.217807139	0.358710786	-0.209134129	0.433397885	0.648812586	-1.357110319	0.53915831	0.216550775	-0.692522859	A
chr2:152792807-152794733	0.792360753	0.988041328	-0.069406724	-0.124116574	-1.954881455	-0.852072673	0.830763877	1.238781904	0.300586905	-1.557067704	0.149947054	0.25706331	A
chr2:153528840-153529094	-2.051677621	-1.123837019	1.09192405	1.431427743	0.18128348	0.394663416	0.976963053	0.031964616	-0.187510817	0.516609881	-0.482421345	-0.779389437	A
chr2:158657436-158658513	-1.195041858	-1.199652875	1.807756831	1.417690205	0.526400102	0.004365638	0.064337269	0.486946701	-0.858948841	0.060072851	-1.255063187	0.141137163	A
chr2:159458554-159459418	-0.691167518	-1.777866827	1.068494365	1.048162959	0.813419753	0.285657005	0.762138478	1.056666412	-1.370626869	-0.861191222	-0.119099496	-0.214587042	A
chr2:164242430-164243113	0.377625222	0.279147624	0.807257469	0.991954151	-1.587795306	-1.60072159	0.856444396	1.357735467	-0.980693702	-0.548029278	-0.308341504	0.355417052	A
chr2:165279070-165279549	-0.487458989	-1.019507348	0.531143862	0.706187499	1.41923393	1.090057283	0.566742553	0.759107308	-0.237959312	-0.254859158	-1.536894271	-1.535793358	A
chr2:166076895-166077436	-0.933608139	-0.529494712	1.426283737	1.314390268	0.806877976	0.626099234	0.677620556	-0.260807789	-0.613556083	0.212105991	-1.798343831	-0.927567207	A
chr2:167581084-167581322	-1.329145915	-1.831615236	0.455520482	1.003423865	0.914967114	-0.081260628	0.566319739	0.983604707	-0.753597277	-0.876204372	1.08524285	-0.137255328	A
chr2:167584496-167585263	-1.997691045	-1.224828634	1.542737784	1.447585049	0.800895087	0.149812993	0.123931575	0.179918571	-0.452948344	-0.171341174	-0.262776651	-0.135295211	A
chr2:169102588-169103174	-1.410868217	-1.76233354	1.691974901	1.423650026	0.056635603	0.072591931	0.36928121	0.576557927	-0.313674935	-0.040102835	-0.660908474	-0.002803595	A
chr2:172133656-172135297	-1.175628662	-1.516335243	1.149903823	1.175417518	-0.035197505	-0.351647883	1.190138184	1.458444748	-0.329258526	-0.523320444	-0.419623416	-0.622892594	A
chr2:178994456-178994726	0.853414358	0.501039031	0.657500341	1.172591763	-1.803022495	-0.718829488	1.102222849	0.872943962	-0.133192969	-0.345009503	-1.080290332	-1.079367517	A
chr3:11277789-11278870	0.987754667	1.120884298	0.293123674	-0.032726543	-1.177751151	-1.85652433	0.722845649	0.459581276	-1.090109233	-0.502348502	-0.202185926	1.277456121	A
chr3:30521910-30522538	-1.450956048	-1.455889979	1.049236278	1.833447007	0.927440003	0.111111423	0.014020645	0.152461685	-1.178669215	-0.020847294	0.125264144	-0.106618648	A
chr3:30535956-30536301	-0.763338582	-1.100229642	1.568482477	0.834907409	0.801202614	0.40331402	0.364338561	1.058832834	-1.421655955	0.204270804	-1.090861276	-0.859263264	A
chr3:37408887-37409220	-1.654159284	-1.526134762	1.132329841	1.126477596	1.020977345	0.349658122	-0.008594329	0.940197566	-0.098381069	0.174896932	-0.387486268	-1.069781689	A
chr3:37797933-37798463	-0.359537607	-0.362470817	0.434719643	1.334412126	1.007203996	0.354744582	0.905971423	0.663709391	-1.189524181	0.2516782	-1.885313693	-1.155593064	A
chr3:37957850-37958102	-0.944699254	-1.35200404	0.370724108	1.08495055	0.926628394	0.048563036	0.89207702	0.065034367	0.362525988	1.008379915	-1.980964825	-0.481215258	A
chr3:38517047-38517903	-0.835537588	-1.443978966	1.401008262	1.289755722	1.33283345	0.383724089	0.070536393	0.174610137	-0.323485192	0.147485418	-1.312556909	-0.884394816	A
chr3:51925067-51925438	-0.601561935	-1.083559118	0.536047417	1.129178237	0.374521327	0.920565694	0.815973538	0.851900049	-0.675191066	0.729668638	-1.64272966	-1.35481312	A
chr3:52383895-52384344	-1.567587842	-1.336098672	1.616307017	1.596773294	0.330003161	-0.290782214	0.450632714	0.685712049	-0.628771117	-0.151064653	-0.52845209	-0.176671646	A
chr3:56334363-56334920	-0.888949659	-2.169391556	1.221177734	0.604525896	0.69974922	0.925160479	0.569521358	0.102082808	-0.82256349	0.71125565	-0.88263825	-0.069930191	A
chr3:78806715-78807383	-1.244887101	-0.974370653	0.521548868	1.427725674	1.172731204	-0.06201666	0.795675212	0.537994625	0.108187454	0.387430532	-1.050005874	-1.620013282	A
chr3:83792451-83792786	-0.511688035	-2.023592118	0.828820902	0.389886303	0.902342388	1.052950343	0.847760975	0.360525561	0.152225786	0.037625242	-0.335161142	-1.701696206	A
chr3:84971450-84971764	-1.841386157	-1.55513258	1.228204588	0.637738516	-0.667524844	0.110877872	0.71313551	1.388121248	-0.286229643	-0.148324992	0.518472935	-0.097952452	A
chr3:85023246-85023894	-0.582552809	-0.852398242	0.153396636	0.241149261	1.566230301	0.905039838	0.688893083	1.351586885	-0.406770678	-0.43026651	-0.838379216	-1.795928549	A
chr3:89235929-89236412	-0.469515376	-0.159352169	1.276555044	0.567142491	1.32773023	0.969689383	0.621121742	0.207825953	-1.062095667	-0.600974676	-1.884668711	-0.793458244	A
chr3:94390127-94390374	-1.471645373	-0.701583579	1.313020008	1.03430466	1.046102911	0.906645994	0.017266329	0.765648054	-1.223268217	-0.084341652	-0.441602867	-1.160546268	A
chr3:97497878-97498488	1.115843192	0.853596016	0.731506849	-0.522070161	-0.828175427	-2.289560443	0.661791093	0.496185952	0.044538034	-0.456233279	-0.733711866	0.926290039	A
chr3:100755674-100755959	-0.956318065	-2.259570193	1.420079705	0.964457647	0.117753515	0.123633939	0.209591186	0.845363392	-0.994780987	0.178146439	-0.108890861	0.460534282	A
chr3:100799803-100800805	-1.687039801	-1.601279454	0.843260711	0.75692196	0.823947833	0.572462881	-0.176373242	1.340346959	-0.990635879	-0.386137856	0.579222416	-0.074696528	A
chr3:100813520-100813775	-1.473009369	-0.801678074	0.838127851	0.831931825	0.857072982	0.959584384	0.668306467	0.515314589	-0.324382312	0.626581868	-0.969187524	-1.728662688	A
chr3:101607567-101608845	-1.504444139	-1.896650625	0.387229928	0.126792164	1.369726645	0.951223627	0.349751115	1.120900848	-0.615906422	0.424374796	-0.357282641	-0.355715297	A
chr3:103323551-103323820	0.402793695	0.913687425	0.830101832	1.221817038	-1.239020532	-1.108448315	0.383047614	1.445796912	0.046809594	-1.073694637	-0.868629151	-0.954261473	A
chr3:104920148-104920510	-1.44078162	-0.575425818	0.403934421	0.733650935	0.815009096	0.723288798	0.344512408	0.397131131	-0.60016243	0.929325427	-2.226621545	0.496139195	A
chr3:105035220-105035459	-2.182794378	-0.193877769	-0.213185158	0.328666739	1.39993131	0.988637438	1.240245201	0.432135766	-0.986399789	-0.142569518	-0.621663261	-0.049126582	A
chr3:105107787-105108658	-1.626109219	-1.486889224	1.485803607	0.824782209	-0.423080849	0.016706666	1.042773046	1.063302845	-0.764060637	0.132996582	-0.466932436	0.20070741	A
chr3:105732789-105733668	-1.893393202	-1.12177165	1.400916074	1.209564499	0.93347281	0.294151167	0.322814609	0.612850421	-0.531773217	0.142974068	-0.523690014	-0.846115565	A
chr3:121628077-121628897	-0.999405368	-1.302648787	1.362981357	1.384727129	0.186963482	-0.003828556	0.836405065	1.187623092	-1.28438728	-0.721591411	-0.275614608	-0.371224115	A
chr3:130969232-130969966	-0.149812581	-0.393377225	0.771069286	0.253930857	1.350076657	0.803422043	0.677683898	1.265283299	-0.886562271	-0.793427388	-1.349548216	-1.548738358	A
chr3:146362971-146364178	-1.292381915	-1.701590101	1.525021434	1.587963283	0.109800136	-0.191891159	0.090526697	0.731347797	-0.735205491	0.453003264	-0.492147437	-0.084446509	A
chr3:157570878-157572183	-0.951501096	-2.141478477	0.886039503	0.893298352	1.39450782	0.527935555	0.171292846	0.587799188	-0.698168238	0.367705092	-0.230034197	-0.807396348	A
chr4:5732486-5733168	-1.511475167	-1.915894641	1.431522307	1.113113408	0.397125076	-0.068775087	0.496012366	0.695576802	-0.365932053	0.032440703	0.432582876	-0.73629659	A
chr4:6468037-6468517	-1.216445567	-1.925810738	0.818309206	0.574029765	1.693963755	0.910689317	0.235619852	0.454085547	-0.438822166	-9.75E-06	-0.397814854	-0.70779437	A
chr4:10413301-10413521	-1.422965537	-1.243720395	1.563128354	0.499297591	1.317045593	0.551424556	0.040849308	0.447975062	-0.673376688	0.621230383	-0.527366619	-1.173521608	A
chr4:11147358-11148375	-0.555063953	-1.164074989	1.602003793	1.397476319	0.337943175	0.719179301	0.781697217	0.401193737	-1.161716814	-0.459833063	-0.790840533	-1.107964192	A
chr4:11633224-11633736	-1.168218152	-0.817531524	0.582891739	0.497847603	0.986222598	1.17807812	1.660869201	-0.102609988	-1.302162927	0.208321179	-0.974025186	-0.749682664	A
chr4:22367446-22367933	0.414188513	1.17437044	0.600523927	0.810461376	-1.611176866	-2.104492227	0.263353787	0.177649471	-0.231920954	-0.643988228	0.871478441	0.279552319	A
chr4:40310644-40311300	-1.444974951	-0.371459738	0.533025713	-0.081174569	0.820906046	1.212984283	1.073631495	0.744108736	-2.123759187	0.104443554	-0.210291754	-0.25743963	A
chr4:41615747-41616157	-1.627763597	-1.152998876	1.100003671	0.967694528	0.921487017	0.752241731	0.784390163	0.661153193	-1.432489361	-0.484502512	-0.225813115	-0.263402841	A
chr4:41619064-41619811	-1.568739191	-1.410622151	1.19084174	0.96693625	1.154443534	1.193113479	-0.033960982	0.145851457	-0.965420402	0.248017368	-0.448534314	-0.47192679	A
chr4:43693678-43694307	-1.200440634	-2.068569374	1.342574075	0.945680044	0.642277333	0.015977446	0.428522906	1.218750782	-0.522446376	-0.224650372	-0.363382019	-0.214293812	A
chr4:45804653-45805029	-0.754823871	-2.360709781	1.354506185	1.187609938	0.179604964	-0.041115251	0.61409654	0.722806732	-0.737402656	0.230967662	-0.15691391	-0.238626551	A
chr4:46664078-46665933	0.62437052	0.738680226	1.307708765	0.518940063	-1.770004988	-2.175156673	-0.092568847	0.337088169	0.007518508	0.116936366	0.264914209	0.121573681	A
chr4:53408915-53410155	-1.588040846	-1.951273395	0.712218322	1.113326817	0.083888088	0.0533198	0.839039542	0.93448662	-0.939975528	0.243624097	-0.117167724	0.616554208	A
chr4:57232568-57232881	-0.196091294	-0.70426002	1.51454768	1.466302391	0.79338691	0.55074932	0.49274463	0.37484521	-1.05352401	-0.891881534	-1.021046653	-1.325772631	A
chr4:57780545-57781198	-1.201635763	-1.90620365	0.540642048	0.802164902	-0.611578708	0.399593516	0.827269477	1.36907629	-1.203744593	0.183413635	0.613579139	0.187423706	A
chr4:62809032-62809579	-0.739164882	-0.919359842	-0.747649561	0.684420846	1.178817446	1.013925207	1.389557121	1.055654787	0.050391392	-0.914575233	-1.320708038	-0.731309243	A
chr4:64001463-64002907	-0.720068735	-0.817324824	1.230517088	1.563903147	0.354359126	-0.285362114	0.69983601	0.617904064	-0.129932291	0.401056582	-1.875129931	-1.039758122	A
chr4:104002743-104003502	-1.509062588	-1.121082359	0.485975409	0.944979818	-0.057004406	-0.12298928	1.543152985	1.608784576	-0.641462419	-0.597822904	-0.734548442	0.20107961	A
chr4:105289558-105290195	-1.045273105	-1.220685016	1.604196363	1.443979178	0.338542129	-0.246625258	0.984243858	0.782834959	-0.39300991	-0.66271199	-0.517723882	-1.067767327	A
chr4:105523427-105523792	-2.144978136	-1.292125909	0.644803487	1.165208787	0.369506753	-0.026185757	0.695137358	0.968579359	-0.86774174	-0.016814802	0.760655145	-0.256044544	A
chr4:109839043-109839824	1.021861054	1.066683818	0.259696232	0.224657453	-1.44890409	-2.354867441	0.24186481	0.826721537	0.125720229	-0.249235114	-0.169042133	0.454843644	A
chr4:114484720-114485161	-1.293928708	-0.852243417	1.685795571	1.573022369	0.720218512	0.355866037	0.006761146	0.154498033	-0.664938004	0.154283388	-1.397333916	-0.44200101	A
chr4:120161215-120162186	-0.867330578	-0.68376856	0.426022309	0.404138722	1.42366742	0.911969599	0.779475974	0.886949859	-0.567896065	0.325433336	-1.781484179	-1.257177837	A
chr4:120606918-120607250	-0.527242168	-1.69138051	1.136935524	1.339323171	0.146128077	0.73220177	0.322365144	0.728267273	-0.46135528	0.496494752	-1.683432546	-0.538305207	A
chr4:124546153-124547197	-1.29868907	-1.134312043	1.003309009	0.80362486	0.48747877	0.499570285	1.041338582	1.542792996	-1.081136955	-0.839554512	-0.621914382	-0.402507541	A
chr4:125142920-125143240	-0.888917289	-1.605612085	1.263695462	1.374691942	0.398014366	-0.075320873	0.412575242	1.380460448	-0.623322231	-0.514860679	-1.118719962	-0.00268434	A
chr4:125286008-125286533	-1.545354995	-1.917772032	1.138082938	0.984136601	0.518775452	-0.018415182	0.91763674	1.018158444	-0.434129877	-0.363570865	0.131565607	-0.42911283	A
chr4:126306428-126306697	-1.942928809	-0.034758114	0.822256574	0.803965327	1.184283816	0.651499646	0.037571136	0.290860634	-0.328009538	0.208708395	0.249479742	-1.942928809	A
chr4:130603108-130604033	-1.336147082	-1.523842237	1.475892862	0.931779199	0.084539478	-0.357905415	0.692062234	1.388030312	-1.081363529	-0.134425352	-0.302008567	0.163388097	A
chr4:131489484-131490240	-1.448635512	-1.231968549	1.650755152	1.463441138	0.190988896	0.072641309	0.276747882	0.992303824	-0.425643893	-0.070182661	-0.464262595	-1.006184991	A
chr4:137974509-137974966	-1.148588179	-1.211345349	1.440394431	1.717123209	0.091253973	0.587818682	-0.013306454	0.175660258	-0.279268148	0.639720667	-1.399161247	-0.600301845	A
chr4:140110711-140111104	-0.952335847	-1.225984619	1.556017229	1.15606568	0.841234378	0.352953788	0.475998863	-0.245062749	0.523218029	-0.605434983	-1.748336432	-0.128333338	A
chr4:141147208-141148101	-1.626841894	-1.790021431	1.331788149	0.571621715	0.872325364	0.22858581	0.626646711	0.923723711	-0.128012546	-0.116005902	-0.976220724	0.082411038	A
chr4:141656003-141657398	-1.692148016	-1.736891802	1.438888592	1.197718616	0.193147982	-0.111141017	0.349783749	1.042725164	-0.366791913	0.120847834	0.017917256	-0.454056447	A
chr4:141774368-141774868	-1.54395147	-1.426564045	1.74119591	1.446301472	-0.117716998	-0.025762569	0.47531146	0.708585383	-0.384097846	-0.371814627	-0.640307704	0.138821033	A
chr4:144294389-144294608	-2.341294075	-1.001175084	0.744362822	0.782081676	0.372029657	0.085679982	0.940634742	1.359101233	-0.152001577	-0.573092994	-0.329101111	0.112774729	A
chr4:144984399-144984973	-1.36455033	-1.322742391	1.481380005	1.800054749	0.680367481	0.07629398	-0.444595506	0.391766639	-0.254208576	0.312158629	-0.839939683	-0.515984997	A
chr4:148262124-148262550	-1.03671291	-1.844980756	1.7474079	1.065386887	0.425005656	0.222752421	-0.012416444	0.794172546	-1.16153502	-0.232841616	-0.167140224	0.200901561	A
chr4:148266773-148267515	-1.056700844	-1.113953203	0.368099891	0.16912529	1.541730816	1.087451081	0.794475528	1.129484123	-0.908880977	0.05630925	-0.881567251	-1.185573704	A
chr4:150829968-150831181	-0.699393623	-0.813772018	0.941312519	0.935978648	1.337171369	0.761469134	0.12914342	0.840090431	0.031029801	-0.350646026	-1.436140971	-1.676242684	A
chr4:150888545-150888918	-1.424811299	-1.527597626	1.243516937	1.486859332	0.720123394	0.218624205	0.709974868	0.514906815	-0.373071319	0.048749269	-1.025845014	-0.591429562	A
chr4:153842727-153843832	-1.428854699	-1.770435632	0.542246703	0.886189291	1.301358015	1.005210334	0.071441254	0.705444356	-0.099950928	0.350557634	-0.47899365	-1.084212676	A
chr4:156210855-156211772	-0.983970179	-0.86401135	1.355299875	0.544218167	0.727400984	1.161715106	0.350141926	0.025429736	0.277489036	0.476910908	-1.791754098	-1.278870112	A
chr5:12526764-12527161	-0.771689415	-2.515743652	0.832110449	0.985329001	0.888761086	0.426615549	0.615459298	0.751796799	-0.250873809	-0.203783885	-0.607714516	-0.150266904	A
chr5:25243332-25244116	-0.614238185	-0.934384258	0.773588807	0.943743476	0.339696166	0.867473454	1.104806394	0.91360792	-0.000911566	-0.428267258	-0.866928194	-2.098186757	A
chr5:26791954-26792722	-1.025913571	-1.415868882	1.572700704	1.267833124	0.824612997	0.29357795	-0.00037842	-0.149890549	0.411043147	0.468588526	-1.407679823	-0.838625203	A
chr5:30152177-30153192	-1.597685278	-1.092338098	1.377155664	1.246458828	0.084730216	0.519148348	0.799518013	0.182229657	-1.652781661	0.319195606	-0.047824329	-0.137806966	A
chr5:35946952-35947623	0.452684201	0.047478418	1.371606724	0.952104078	-1.020973483	-1.334324924	1.011595337	1.143534124	-0.274537629	-0.255043777	-1.55603914	-0.53808393	A
chr5:67864113-67864512	-1.967282849	-0.147845643	0.251418221	0.166617452	1.032354339	1.061509589	0.905586703	1.375175508	-1.03444989	-0.542617813	-0.282668457	-0.81779716	A
chr5:74265902-74266387	-1.568153662	-1.901998222	0.671051964	0.900297373	0.126263583	-0.434071107	1.121319809	1.159949656	-0.311354485	0.068326347	-0.523871996	0.69224074	A
chr5:75705847-75706088	-1.659014867	-1.458363358	0.18101564	0.79163435	0.484553523	0.359196322	1.389465942	1.070337218	-1.272084901	-0.443388046	0.438981096	0.117667082	A
chr5:75986947-75987568	-1.037823065	-0.56830849	0.542362633	0.999257153	0.861186624	0.748408636	1.075575125	0.544860358	-0.317202587	0.403795399	-1.626494226	-1.625617559	A
chr5:77284652-77284875	-1.01095629	-0.581689874	0.17349228	-0.366508497	1.87632881	0.71196866	0.813503563	1.373723514	-0.932613911	-1.325296866	-0.414482369	-0.317469022	A
chr5:88939186-88939743	1.008629737	0.501973503	-0.186195883	0.443993007	-0.647632071	-1.546943554	1.486136577	1.603740187	-0.609171277	-0.661495939	-0.94841494	-0.444619348	A
chr5:90715811-90715998	0.952360241	0.946994548	-0.361096211	0.78689564	-1.064514319	-1.400663084	0.996936601	1.502072889	-0.788219853	-1.041290619	-0.622308677	0.092832843	A
chr5:92495906-92497564	-1.826627111	-1.709318485	0.673094785	1.253206366	0.215890089	0.117969127	0.845300946	1.142116966	-0.728348877	-0.221070729	0.243302398	-0.005515475	A
chr5:92998654-92999399	-0.604094592	-0.607226111	1.329123038	1.427877811	0.925174304	0.165567979	0.472881048	0.358277726	-0.524538523	0.027360311	-2.003885988	-0.966517002	A
chr5:93180536-93181096	-1.824484234	-0.634906545	1.185221763	1.792646549	0.535651521	0.270115782	0.109439944	0.202560722	-0.022329384	-0.61990682	-1.321054204	0.327044906	A
chr5:99390171-99390755	-1.037971247	-1.731981311	-0.492644129	1.191841997	0.293616031	0.98503935	0.511928576	1.216992479	-1.195012533	0.745366868	0.179330037	-0.666506119	A
chr5:99674753-99675073	-1.381053945	-0.307749533	0.605679647	1.3832631	1.04285056	0.996046759	0.588573902	0.722750911	-0.688636238	-0.562554475	-0.975326979	-1.42384371	A
chr5:100784802-100785193	-1.59364425	-1.598814228	-0.214007523	0.999573832	1.062280041	0.845481843	1.140917003	0.441936192	-0.012109466	0.349002066	-0.269942528	-1.150672983	A
chr5:100842149-100842554	-0.58501569	-1.338026786	1.127638824	0.943596748	1.041926265	0.579566919	1.00429886	0.873296513	-0.838467347	-1.21332363	-0.977674072	-0.617816604	A
chr5:101398067-101398795	-1.195399518	-1.801936552	1.537771183	1.627036079	0.043301296	-0.591563956	0.490370497	0.660326629	-0.46985358	0.015823292	-0.238060271	-0.077815099	A
chr5:102754917-102755223	-1.149725256	-1.770946552	0.913501921	0.906520253	1.279067078	0.156969095	0.916445875	0.234561105	-1.496324298	-0.045983922	-0.181096978	0.23701168	A
chr5:103740659-103741084	-1.903009144	-1.366327487	0.698465121	1.619179802	0.504572716	0.118730817	0.78013617	0.175213447	0.418519845	0.152558533	-1.136617873	-0.061421946	A
chr5:103853779-103854152	-1.755844995	-1.758149236	1.298995243	1.050562403	-0.186782083	0.208574007	0.233767605	1.128905691	0.138451104	0.336474849	-0.703510034	0.008555447	A
chr5:103867468-103868187	-1.805872018	-1.44096343	1.434760287	1.150391096	0.251536414	0.441594316	0.441618154	0.941284652	0.139917112	-0.59050486	-0.248961051	-0.714800672	A
chr5:105946129-105946599	-1.042414182	-0.737270911	0.865548779	1.397644787	0.982835963	0.681479145	0.437125106	0.093029221	-0.462596798	0.236420277	-2.164396864	-0.287404522	A
chr5:107298965-107299371	-0.594677716	-1.03120661	0.673900106	0.950235019	0.306537037	1.114560847	1.211951652	0.630094904	0.092703814	-0.266482017	-1.841743096	-1.24587394	A
chr5:111292247-111292758	-0.836345705	-1.193149574	0.863632572	1.163412734	-0.165934397	0.357343505	1.341008686	1.555117578	-0.869804816	-0.686942493	-0.696173074	-0.832165015	A
chr5:111323125-111323617	0.902511659	0.610337137	0.601643946	0.540592165	-2.666505972	-0.608866735	1.184397228	-0.278355083	0.140225897	-0.194119206	-0.353911057	0.122050021	A
chr5:116544629-116544933	-0.950100735	-0.952533509	1.733346111	1.271707865	0.695794859	-0.204145008	0.50814871	0.590946903	-0.561254325	0.323770654	-1.228086735	-1.22759479	A
chr5:116573180-116573835	-1.31221634	-1.039735077	1.319742563	0.853671642	0.202823056	0.054041092	0.759504564	1.49984058	-0.665991241	-0.378294543	0.199788338	-1.493174635	A
chr5:117869374-117870215	0.61492837	0.756281605	1.283118998	0.884295998	-2.094848314	-0.681053704	0.925574701	0.486434523	-0.027311758	-0.539252047	-1.017807512	-0.590360861	A
chr5:117882640-117883375	-1.092518069	-1.404110583	1.73431485	1.553060732	-0.15679924	-0.144548894	0.497781482	0.974327548	-0.567693497	-0.097459967	-0.633868505	-0.662485857	A
chr5:117917025-117917984	-1.583745363	-1.807788525	0.922099668	0.466584141	0.408853691	0.472358488	0.977325674	1.510146564	-0.353685121	-0.154458188	-0.509229797	-0.348461233	A
chr5:117979568-117980791	-1.512123459	-1.233573014	0.158642712	-0.042172971	1.026021262	0.729165582	0.905438172	1.848509387	-0.185069445	-0.691958883	-0.096664677	-0.906214669	A
chr5:125660907-125661234	-1.039070375	-1.123491223	1.447079285	1.59093941	0.737854745	0.160247785	0.142286288	1.014776253	-0.835077774	-0.348782143	-0.688644415	-1.058117836	A
chr5:126953073-126953454	-1.508698588	-1.295142862	0.854336804	1.114826895	1.530386049	0.14842899	0.303243209	-0.132474072	-0.153229655	0.560527878	0.079808812	-1.502013461	A
chr5:129655280-129655535	0.71882823	0.169259518	0.73581264	-0.028183116	-1.207098291	-1.771281593	1.465546675	1.53341097	-0.186673923	-0.649113471	-0.560445031	-0.220062607	A
chr5:130306732-130307320	0.723441075	0.66038363	1.322987486	1.555599099	-0.877895799	-1.037422123	0.738840172	0.434742869	-0.503430098	-0.987932795	-1.015118499	-1.014195018	A
chr5:137658352-137658582	-1.141691437	-1.736970129	1.145300712	1.699869302	0.114653416	-0.045504896	0.135154082	0.575324934	0.110663387	0.271479855	-1.398186932	0.269907706	A
chr5:138678816-138681059	-1.188114715	-1.173066876	1.321430598	1.223701347	1.132374305	0.452716495	-0.118179507	0.456147519	-0.236628605	0.537887359	-1.288454389	-1.119813533	A
chr5:139084776-139085846	-0.851513463	-0.647105707	0.447927711	0.609708626	1.408192484	1.117032017	0.619626655	1.112264556	-0.725933077	-0.341882014	-1.298424262	-1.449893527	A
chr5:145250760-145251050	-1.036329998	-1.663779739	1.281991062	1.409083144	0.301491501	0.453771242	0.660999728	1.067960643	-0.674167604	-0.603242657	-0.355130824	-0.842646497	A
chr5:148089295-148089839	-1.678111524	-1.400330662	0.369620224	-0.098860536	1.156479863	0.513414046	0.153233924	1.778732518	0.260517953	0.173493979	-0.147180161	-1.081009623	A
chr5:149097291-149097708	-1.50318477	-0.903825424	1.505177785	1.493467525	0.44773205	0.549113516	0.71511626	0.162073869	-0.761048674	-1.080166352	-0.784961404	0.160505619	A
chr6:8497710-8498213	-0.332623485	1.031039331	1.372441321	0.074828701	-1.430860724	-1.678390519	1.091454327	1.017171128	-0.841089539	-0.366651358	-0.007575739	0.070256555	A
chr6:21998127-21998478	-0.867767447	-1.73857948	0.760486213	1.188753351	0.374689269	0.879737971	0.542786192	0.381022292	-0.470373321	0.803723109	-1.730966317	-0.123511833	A
chr6:29435027-29436296	-1.530887329	-1.701946052	-0.045994308	-0.333906131	1.40476372	0.73476238	0.671848582	1.447976658	-0.232574794	0.406542139	-0.290180512	-0.530404353	A
chr6:31227597-31228289	-1.45763854	-1.977503384	1.322260718	1.348578695	0.258922659	-0.301710556	0.149922233	0.950039512	-0.091017245	-0.041749348	0.301894278	-0.461999023	A
chr6:31230434-31231074	-1.340842447	-1.076871219	0.083459536	-0.654831676	1.323876525	0.347081016	0.583145995	1.330671186	-1.091733185	1.10005181	0.418569844	-1.022577384	A
chr6:31508522-31509745	-1.200612859	-1.412438316	1.551441251	1.771778064	-0.086076771	0.030739722	0.302459455	0.219032085	-0.132508098	0.621491702	-0.633736526	-1.031569709	A
chr6:31601255-31601750	-0.586507369	-0.750655458	1.158887978	1.163569017	0.876440205	0.436955813	0.400091014	0.633075589	-0.908029913	0.573391861	-1.158962992	-1.838255745	A
chr6:36122976-36123239	-1.066976965	-1.277802083	1.119428325	0.820078285	0.733827724	0.448788362	1.477145958	0.603044607	-0.29641092	-0.316437603	-0.728453514	-1.516232176	A
chr6:37682588-37683301	-0.512225697	-0.867515182	0.844253305	1.595977669	0.616996022	0.641530323	0.877352095	0.455557807	-0.760402902	0.065860119	-1.478956829	-1.478426728	A
chr6:38200604-38201420	-0.984685404	-1.235739312	1.124641961	1.019472679	0.289887986	0.635949599	1.06396756	1.054902272	-1.148756824	0.065441451	-0.51522706	-1.369854907	A
chr6:48572235-48572458	-1.233190498	-0.80132582	0.930377165	0.559971488	0.169271132	0.32745998	1.268595219	1.513095944	-1.629140694	-0.957397213	-0.218173168	0.070456465	A
chr6:49964322-49965681	-1.182526672	-1.523116518	1.770618514	1.790234109	-0.129949994	-0.142989618	0.197872928	0.404878146	-0.648345561	0.058528843	-0.521648977	-0.073555198	A
chr6:51673087-51673622	-0.126577539	-1.250576713	0.342713965	0.697651524	1.09350114	0.707756997	1.060128204	0.967845971	-1.963949592	-0.23231707	-1.040196002	-0.255980884	A
chr6:66941285-66941603	-0.78046101	-2.073521287	1.455350139	1.03540688	0.798163901	0.973635768	0.204523001	-0.159002435	-0.603498403	-0.615123466	0.371560916	-0.607034004	A
chr6:71447650-71447890	-0.879105687	-1.399260845	1.089875313	1.598393508	0.39215685	0.442546656	0.488496598	0.272277413	-1.687540898	0.062987728	-0.87593415	0.495107513	A
chr6:73004144-73005224	-1.363739296	-1.438667993	1.041777463	1.326377234	1.62154934	0.401534342	-0.508304332	0.275382668	-0.238390275	0.220218088	-0.89349642	-0.444240821	A
chr6:86045378-86046282	-1.218460852	-1.438369167	0.605075661	0.850860941	1.96890139	0.228300011	0.17693791	0.829774156	-1.084671848	-0.066881736	-0.712401059	-0.139065407	A
chr6:86749351-86750071	-1.317027176	-1.866555152	1.278699563	1.628090018	0.642024623	-0.40453136	0.739561893	0.054404831	-0.1675208	0.193031675	-0.379014428	-0.401163687	A
chr6:95358805-95359242	-1.802334012	-1.330621335	0.476067373	1.057015702	0.937380511	0.690972913	0.673967741	0.988454192	-0.521814713	-0.137645196	0.200707867	-1.232151044	A
chr6:98924724-98925883	-1.098027568	-0.856545466	0.982579028	0.891185828	1.326049965	0.465436024	0.229478773	0.59401861	-0.62572719	0.805956411	-1.044681913	-1.669722501	A
chr6:99889565-99890154	-0.52642753	-1.116501367	1.176511137	0.893775008	0.606750321	0.509829092	0.536277125	1.108296076	-0.245021822	0.089759158	-2.006988182	-1.026259017	A
chr6:100779536-100779820	-0.447411069	-1.369177102	0.142024652	0.876726469	1.15945787	0.404412551	0.53252289	1.307884451	-0.016227575	0.094432614	-2.056983777	-0.627661975	A
chr6:108413701-108414002	-1.383511733	-0.600891306	0.916958108	0.740645024	1.051253052	0.457829604	0.511032972	1.160036669	-0.101915052	0.200806703	-1.527573709	-1.424670332	A
chr6:108484296-108484906	-1.241102271	-1.814622633	0.552368763	0.85199133	1.441961728	0.28863301	0.741976131	0.740020244	-0.480087919	0.253456122	-0.080018555	-1.254575949	A
chr6:111953178-111953558	-1.096792628	-0.25424579	0.584703646	0.925125816	0.93206958	0.53875918	0.852393361	0.935459162	-0.49936794	-0.018684989	-0.637010017	-2.262409381	A
chr6:113787064-113787929	-0.988888961	-1.303545542	0.319093551	0.758098922	0.751647852	-0.056008242	1.055812627	1.902045631	-1.405694034	-0.337696484	-0.431901981	-0.262963339	A
chr6:116263860-116264208	-1.071789492	-1.367476585	1.647152958	1.645976002	0.534873591	0.284194595	-0.087528661	0.528024666	-0.448408282	0.041670735	-1.204340885	-0.502348643	A
chr6:117753828-117754261	0.022342825	1.129033926	1.214748215	0.53459723	-2.010144207	-1.364614642	0.939460205	-0.040199695	0.68501348	-0.5434429	-0.637741543	0.070947108	A
chr6:120241314-120241553	-0.961616519	-0.963717072	1.173142929	1.132298123	0.610224797	0.493112102	0.85212053	0.259897487	-2.105533094	0.121301187	0.165662194	-0.776892661	A
chr6:120903816-120905134	-1.846576586	-1.829957647	0.920810417	1.357108411	0.167622725	0.061535017	0.685531346	0.843437701	-0.459313938	0.269874388	0.056891617	-0.226963451	A
chr6:124519365-124519733	-1.18735732	-1.641653774	1.082770319	1.326179665	1.295620235	0.173280327	0.587638609	0.507768834	-0.865139953	0.043010671	-0.542968421	-0.779149191	A
chr6:124614012-124614422	-0.790691915	-1.499241077	1.177687305	1.588454422	0.454863315	0.120799788	0.840490966	0.173035754	0.207653615	0.120584096	-0.786525464	-1.607110803	A
chr6:125242258-125242535	-0.757755994	-0.533105186	1.004716141	1.032496727	0.340701914	0.468128604	1.043347012	0.391131206	0.429744624	-0.321353433	-2.386406107	-0.711645508	A
chr6:125407350-125408156	-0.978633358	-1.444408299	0.544504635	0.177503356	1.719111841	0.820906836	0.550894154	1.132960737	-0.457088212	-0.474268424	-0.199343672	-1.392139594	A
chr6:126447602-126448179	-1.308111375	-1.537664344	0.918412415	0.673888376	1.307644501	0.837634572	0.591572506	0.178958045	-1.326086389	0.189912418	0.407845067	-0.934005792	A
chr6:129360584-129361099	-1.599019366	-1.045156351	0.898332536	1.582461655	-0.042490166	0.647898864	0.907506926	0.667404732	-0.590316334	0.456957264	-1.036137942	-0.847441818	A
chr6:134349916-134350714	-1.173323883	-2.097721861	0.081744229	0.779910495	0.908859235	0.161192067	0.814602653	0.882166634	0.446983135	0.830235356	-0.606366325	-1.028281735	A
chr6:134379929-134380338	0.514176208	0.45563042	0.272711502	1.434291611	-1.424193468	-1.801145176	1.020542946	1.009279112	-0.643533433	0.200066704	-0.707530201	-0.330296225	A
chr6:134383945-134384870	-1.889391903	-1.414342902	0.831893588	0.384680583	0.395705501	-0.612096027	1.131336035	1.100129291	-1.038855678	0.227229767	0.288512276	0.59519947	A
chr6:135913682-135914159	-1.641731498	-0.918031836	0.393706989	0.969275933	1.390448141	0.533970541	0.884656737	0.568373763	-1.643931596	-0.248876495	0.200609116	-0.488469794	A
chr6:136607126-136607455	-0.823686892	-1.590695788	1.657897559	1.218796495	0.73748324	0.358001175	0.297987657	0.899558395	-0.945063499	-0.635828328	-0.587526261	-0.586923755	A
chr6:142465382-142465578	0.724100533	0.638569833	-0.353515296	0.615950689	-0.594397952	-1.561097325	1.599201875	1.275399554	-0.313512068	-0.647463921	-1.438258461	0.055022538	A
chr6:144760705-144760977	0.526179051	0.082267974	0.533303604	0.755717078	-1.525909484	-2.364741963	0.348579448	0.564126139	1.114924587	-0.020220492	0.351446243	-0.365672186	A
chr6:145796581-145796829	-1.304737586	-1.468210345	0.453287519	-0.643330735	1.416867326	0.982202439	0.822070328	1.234343509	-0.602772937	-0.44362701	0.364914898	-0.811007405	A
chr6:146099282-146099594	0.161391051	-0.18847157	1.036591681	0.97003594	-1.297108443	-1.297108443	1.230202603	1.311816704	0.141748046	-0.787946546	0.015957421	-1.297108443	A
chr6:146100182-146100523	0.32370541	0.449494376	0.333587404	0.70450817	-1.051841009	-2.027397504	1.564162474	1.272932915	-0.720586576	-0.302374775	-0.128100722	-0.418090163	A
chr6:147053662-147054372	-1.200479501	-1.204197421	1.436785915	1.079410194	0.375325597	-0.502284206	1.272871493	1.109871076	-0.729613164	-0.241221786	-0.883325975	-0.513142221	A
chr6:147672963-147673193	-0.389156187	-1.603105431	1.366742541	0.840800139	0.606317886	0.028964663	0.945204305	0.800781558	-0.032151806	0.140804479	-1.598201162	-1.107000987	A
chr6:149095003-149095517	-1.000079241	-1.815822774	1.262542793	1.429174092	0.381390807	0.052012419	0.131331599	0.885624696	-0.352626703	0.414385909	-0.039332611	-1.348600985	A
chr7:3522765-3523491	0.618074109	0.836096433	0.791056351	0.634666884	-0.509827422	-1.596169857	1.157582778	1.171386924	-0.939520243	-0.845663048	0.013668444	-1.331351351	A
chr7:19480716-19480891	-0.763995764	-1.751223773	1.324834403	0.780904646	0.940067614	0.780824573	0.287380363	0.353568126	-0.31907864	0.323559042	-1.740785465	-0.216055127	A
chr7:19648178-19648528	-1.464308046	-2.134603783	1.062371278	0.92374198	-0.06187897	-0.043213919	0.863093073	1.202853519	-0.284089511	-0.103316651	-0.098007395	0.137358426	A
chr7:24158741-24159619	-1.676660619	-1.366651327	1.468409368	1.397146642	0.316740063	-0.11722136	0.362108931	0.557352558	-0.798404969	0.597059137	-0.811163924	0.0712855	A
chr7:24216554-24216909	0.481397868	0.426094448	1.097616428	0.771234811	-1.470639744	-1.311294367	1.280001255	1.201206576	-0.961270545	-0.34981919	-0.804843318	-0.35968422	A
chr7:24550271-24550564	-1.830400882	-1.611717462	0.841325719	1.22757124	0.548597993	-0.333207436	0.437457765	1.25398218	-0.78999044	0.042752323	0.02718904	0.186439961	A
chr7:26951404-26951736	-0.400016008	-0.745369442	1.884534506	1.567548785	0.854170925	0.133858976	-0.049260258	0.188656361	-0.858917633	-0.335503938	-0.863187373	-1.3765149	A
chr7:28431728-28432848	0.842619571	0.779194969	0.604306992	0.502958246	-1.493438772	-1.520640744	1.030059074	1.417503464	-0.370265309	-0.95728606	-0.260131836	-0.574879595	A
chr7:30223835-30224398	-1.022706138	-0.967702982	1.877370126	0.222597606	1.19563531	0.893964575	0.375856525	0.471070513	-1.220906712	-0.201651737	-0.846878199	-0.776648887	A
chr7:35295026-35295271	-1.568418761	-1.798030799	1.099575067	0.715684617	1.117978252	-0.161314881	1.013354988	0.789260762	-0.035940254	-0.224667016	-0.7561691	-0.191312875	A
chr7:35999111-35999499	-1.079091032	-1.082995451	1.185710248	0.877885997	0.955147383	0.408227736	0.111181785	1.360324493	-0.22552077	0.090312455	-1.074540313	-1.526642532	A
chr7:44405155-44405414	-0.942570655	-0.753463794	0.867066673	1.657655426	0.363413965	1.362059392	-1.067829612	0.407100026	-0.163412838	0.273171009	-0.434474741	-1.56871485	A
chr7:44532488-44532668	-0.843476971	-0.495125173	1.362083751	1.149117553	0.818049553	0.454291439	0.35013658	0.595617631	-0.179136043	-0.531343925	-2.236913171	-0.443301224	A
chr7:45172838-45173006	-1.18343515	-1.031029725	1.208571654	1.082056197	0.708210728	0.584881697	0.384978435	1.036170885	-1.618009535	0.301254243	-0.886708113	-0.586941316	A
chr7:45970494-45971244	-1.63026598	-1.498926208	1.632590787	1.543051053	-0.121034175	-0.468508286	0.241851307	0.726586086	-0.471941151	0.064251857	0.018672709	-0.036328001	A
chr7:46384345-46384736	-0.836466635	-1.222536772	1.470080937	0.841264981	1.011299449	0.695882651	0.255446427	-0.148937538	-0.09315008	0.75403512	-1.209901605	-1.517016935	A
chr7:66857354-66857677	0.247365346	1.313081569	0.485155245	0.781756128	-0.815889112	-2.477033779	0.978810739	0.352318859	-0.325531665	0.157016805	-0.584081758	-0.112968377	A
chr7:68438343-68438900	-1.278073502	-1.443568758	1.504935711	1.342116608	0.572740459	0.263773705	0.559027072	0.927099777	-0.514529606	-0.42613231	-0.933214659	-0.574174497	A
chr7:72713090-72713653	-0.272525049	-1.569798563	0.952601326	1.055752124	1.265755381	1.155775481	-0.207456818	0.240946868	-1.407287958	0.04231772	-0.067132933	-1.18894758	A
chr7:75237321-75237769	-1.545466789	-1.013351698	0.174644266	1.748221709	0.950468642	0.860371279	0.6772165	0.16174436	0.008667919	-0.175323564	-0.361197699	-1.485994923	A
chr7:90190091-90190566	-1.505124709	-0.918198296	0.982446003	1.233556612	0.239214152	0.344355027	1.066795482	0.874695785	-1.479102926	0.263646316	-1.031209989	-0.071073457	A
chr7:92142414-92143243	-1.127296161	-1.215051205	1.186907391	1.484623544	0.405807621	0.302391922	0.878290769	0.825723931	-0.28828713	-0.069349278	-1.163735377	-1.220026027	A
chr7:96364002-96364368	-1.914331482	-1.637644004	0.863184459	0.770382588	0.297381697	0.154330774	1.333590624	0.858247189	-0.275756365	-0.592303682	-0.282445029	0.425363233	A
chr7:97004232-97004980	-1.115970122	-1.79494001	0.751666478	1.156283479	1.52150471	0.351169703	0.74671162	0.432571102	-0.266411827	-0.320861926	-0.410261135	-1.051462072	A
chr7:112287864-112288131	-1.956514996	-0.800743026	1.192886743	1.213413811	1.033346513	0.82852107	-0.522683733	0.257786659	-0.085839459	0.257546315	-1.189973251	-0.227746646	A
chr7:112352474-112352954	-1.178840367	-1.957404937	0.878721864	1.094206579	0.607126962	-0.016044367	0.183906535	1.441483628	0.190767385	0.297302984	-0.861259307	-0.679966959	A
chr7:116202364-116203290	-1.224901163	-1.764479992	1.514031939	1.427554	-0.328180211	0.091349702	0.469009152	0.618427065	-1.010432364	0.369488501	-0.369862376	0.207995748	A
chr7:117970631-117970983	-0.489315883	-2.541294868	0.875460898	1.149050428	0.399186072	0.356775391	0.532572683	0.157267175	0.295030061	0.483567252	-1.13717913	-0.081120079	A
chr7:126198331-126198642	-1.689859451	-0.688984726	0.274913138	1.029966483	0.45282257	1.015353992	0.550135652	0.1471227	-1.836914889	0.470657961	-0.680974452	0.955761023	A
chr7:131329677-131330264	-1.693134239	-1.928600831	1.048381127	0.535291273	0.205134923	-0.018753537	0.999462127	0.855564299	-0.165934844	0.447457268	-0.844744809	0.559877246	A
chr7:136237893-136238214	-1.48021762	-1.932816926	1.118176022	0.448562768	0.048368748	0.155199943	1.061704349	1.261273843	-0.384885419	0.442305319	-0.007349753	-0.730321274	A
chr7:144536531-144536768	-0.597197467	-0.400717515	1.038951886	0.799668168	0.870960792	0.61427801	0.339656379	0.121964966	-0.110887976	0.208999652	-0.162565859	-2.723111037	A
chr7:144865966-144866263	-0.905609759	-0.995282023	0.916325052	0.742956198	1.486032162	0.9428937	0.589420501	0.385733021	-1.727368819	-0.225176473	-0.137181092	-1.072742469	A
chr8:10411009-10411725	-0.667008498	-0.504189047	-0.236332521	0.502221858	1.166092797	0.822867856	1.039412196	1.554731023	-1.451316455	-0.565383333	-0.259248757	-1.401847118	A
chr8:10444560-10445658	-0.776721798	-1.902280071	0.63275714	-0.027176428	1.134607959	0.500440343	1.116985478	1.190861367	0.079269143	0.076327652	-1.247870428	-0.777200359	A
chr8:11231964-11233981	0.539577503	1.410692515	0.395931127	0.229670144	-1.22958424	-0.950337927	1.020963475	1.158985361	-1.324923874	-1.393795549	0.057780598	0.085040866	A
chr8:11816773-11818258	-1.828648603	-1.425118859	1.510234105	1.366438058	-0.08780289	-0.170826428	0.218927325	0.782235789	-0.370661261	0.634347645	-0.460715999	-0.168408881	A
chr8:13258686-13259233	-0.801123957	-0.693048373	0.874879397	1.164253281	0.992890161	0.720041407	1.217055768	0.579050499	-0.86620116	-0.65898754	-1.42896817	-1.099841313	A
chr8:13747663-13747922	-0.367547941	-0.775753976	0.171164821	0.389990794	1.485690724	1.096314419	0.510898273	0.871429981	-1.235081673	0.421311512	-1.854656391	-0.713760544	A
chr8:14509840-14510286	-1.070891265	-2.094220763	0.981791528	0.248731036	0.87753676	0.626542724	0.999899117	0.393658619	-0.468669894	-1.180498366	0.714307558	-0.028187054	A
chr8:14837835-14838163	-0.742910145	-0.746235925	0.742665752	1.669955891	0.862113271	0.441462424	0.800285327	0.400031579	-1.88330787	-0.060235385	-0.458225924	-1.025598995	A
chr8:15127170-15127611	1.358620725	0.288185742	1.277627506	1.203262342	-0.752305642	-1.486506893	0.586761046	0.443338776	-0.259693034	-0.593492752	-1.278853833	-0.786943983	A
chr8:24932553-24932824	-0.98226471	-0.695712175	0.309177838	0.923248762	1.384164071	0.908933179	0.698819353	1.094501377	-1.108828275	-0.817062176	-0.222214776	-1.492762471	A
chr8:25008283-25009503	-1.621379591	-1.455998431	1.305573445	1.565477129	0.305256258	-0.186436358	0.211196233	0.918298821	-1.034601515	0.005471839	-0.075807446	0.062949617	A
chr8:26729447-26730106	-1.031801259	-1.16871474	1.340455935	1.459362968	0.272955654	0.520583994	0.81766281	0.498361253	-1.051553753	0.380156165	-0.8535729	-1.183896127	A
chr8:27120696-27120949	-0.864332418	-2.280175209	1.551627897	1.297965516	-0.215014148	-0.026520985	0.579804264	0.246625272	-0.211487435	0.42780996	-0.537418751	0.031116038	A
chr8:37045062-37045315	1.031906649	0.303060053	0.861302602	1.044802848	-0.660836154	-1.371155857	1.168816308	0.645377036	-0.530929899	-0.180703121	-1.835552248	-0.476088218	A
chr8:41753313-41754211	-1.136967353	-0.800862187	0.807061687	1.7153776	0.230689905	0.818515641	0.960372018	0.247712643	-0.329207913	0.070443411	-1.688783003	-0.894352452	A
chr8:46746315-46748134	-0.779574823	-1.222273256	0.946779158	0.987359399	0.043883789	0.107349195	1.18055362	1.697743196	-1.360479863	-0.508856012	-0.670645567	-0.421838835	A
chr8:61929936-61930182	0.645319431	0.510827838	0.385099479	0.722037659	-1.377264512	-1.192513265	1.355401085	1.584440385	-0.442608871	-0.683051835	-0.447701708	-1.059985689	A
chr8:68925376-68926243	-1.407442569	-1.763194581	0.997723282	0.812492765	0.739051403	0.284338029	0.513240214	1.241490907	-0.954391433	0.388502016	-0.872171067	0.020361035	A
chr8:71070644-71071948	-0.603878174	-0.710384314	0.905266305	0.942166778	1.542976453	0.784714488	0.063814369	0.557649065	-0.158346253	-0.157991377	-1.424675452	-1.741311887	A
chr8:75611610-75612079	-0.719824502	-1.737339161	1.63450801	1.655655944	0.223106713	-0.129682256	0.649093349	0.538612771	-0.42487805	-0.256534565	-0.716647858	-0.716070393	A
chr8:80178557-80179112	-1.716532676	-1.819960579	0.947908935	1.064370769	0.083505821	-0.198401175	0.816053961	1.297881344	-0.332600892	0.242904291	-0.378680393	-0.006449406	A
chr8:80288138-80289437	-1.602977361	-1.857813936	1.241219129	1.477579029	-0.191253661	0.292932166	0.649193632	0.527318406	-0.60093676	-0.157147264	0.217678663	0.004207958	A
chr8:84586197-84586855	-0.838050667	-1.394919986	1.083047916	1.722612117	0.049486712	0.741713705	0.258822351	-0.049492466	-0.525885472	0.877943557	-1.549482002	-0.375795764	A
chr8:89364104-89364454	-0.553772447	-1.362715013	0.878882618	0.695462558	1.483338198	1.220553453	0.439443869	0.616730138	-0.954730069	-0.321548241	-1.136039727	-1.005605336	A
chr8:92498271-92499152	-0.875460951	-1.762712934	1.536287174	1.397755055	0.32630201	-0.213276935	0.394375502	0.55760114	-1.275455412	0.458059166	0.052158167	-0.595631982	A
chr8:92756166-92756524	-0.725014289	-2.306210397	1.116862089	1.419443265	0.263596776	0.176556942	0.579007536	0.593765171	-1.012184253	-0.261600466	0.077529612	0.078248012	A
chr8:93527797-93528236	-1.905635383	-0.699644937	0.608226673	1.050210091	1.161159346	0.86771947	0.464052618	0.197424284	-1.708775311	-0.150803585	-0.166944426	0.283011161	A
chr8:94898019-94900354	-1.503716356	-1.563345444	1.01492267	0.979690722	1.439518843	0.968020305	0.108216078	0.518637756	-0.486754531	-0.421836269	-0.677175487	-0.376178288	A
chr8:103425008-103425293	-1.027788749	-1.319700394	0.537203551	1.125725902	1.198919447	1.150399941	1.124118226	-0.419799203	-1.430746475	-0.559433305	-0.106653416	-0.272245526	A
chr8:105101542-105102470	0.041744861	1.322504482	0.631936316	0.57083626	-1.745831502	-1.451644458	0.805833919	1.357566599	-0.636491022	-0.480807405	-0.48514049	0.069492441	A
chr8:107712231-107712722	0.900592834	0.724833812	1.376892602	1.047358467	-1.371512102	-0.7367082	0.141439723	1.034862814	-0.43802352	-0.356165933	-1.42428871	-0.899281788	A
chr8:114382816-114383228	-1.971275492	-0.638085763	1.203482463	1.346462936	0.885180181	0.441397788	0.770576384	0.280120182	-0.523234062	-0.214002312	-1.126615679	-0.454006625	A
chr8:114403389-114403729	-1.523804393	-1.668495198	1.623118608	1.391191967	0.300370366	-0.133068654	0.248850706	0.704406749	-0.191931811	0.245326002	-0.317462753	-0.67850159	A
chr8:117801096-117801565	-1.714507922	-1.561851417	1.094894049	0.692959077	0.094953286	0.139233744	0.912294336	0.970057331	-1.379580133	0.072518333	0.365615204	0.313414111	A
chr8:121635680-121636403	-1.784880938	-1.787881596	0.927455394	1.034306952	0.59254959	0.610346166	0.542544159	0.91490866	-0.473830518	0.383756323	-0.499357826	-0.459916366	A
chr8:124812356-124812659	-1.506609003	-1.384813976	1.131644568	1.263762591	0.022240222	0.336699783	0.836002236	1.26189003	-0.225563695	-0.019005152	-0.805286351	-0.910961254	A
chr8:124908944-124909450	-1.230221031	-1.056798739	1.265616931	1.081626496	1.423419421	0.322890918	0.438012349	0.640989451	-0.411083176	-0.175205648	-1.044809012	-1.254437959	A
chr9:12380167-12380666	-1.405944166	-1.411160311	0.50308441	1.752740965	0.576659943	0.8284595	0.01668064	0.121601089	-0.039225043	-0.322531966	-1.399864591	0.77949953	A
chr9:13408483-13409962	-1.622745445	-1.407196608	1.384724652	1.190722432	0.787471568	0.446662787	-0.260483283	0.876500071	-1.151787739	-0.078688661	0.073999614	-0.239179386	A
chr9:13985688-13986211	-1.520716029	-0.392444331	-0.134646045	0.09262728	1.667970877	0.488908556	0.674298555	1.537370616	-1.176967545	0.266100852	-0.954396519	-0.548106267	A
chr9:20925968-20928377	-1.044485116	-1.398038428	0.541124504	0.924544466	0.884155392	0.612963714	0.982782929	1.431090277	-0.858910008	-0.638792621	-0.23960031	-1.196834799	A
chr9:21248980-21250170	-0.850317281	-1.095014197	1.088025699	0.996825474	1.018620241	0.846693264	0.718511911	0.965931461	-1.197942308	-0.472686868	-1.028251891	-0.990395503	A
chr9:22726144-22726910	0.523851414	0.990555087	0.026477059	1.279787099	-1.64121878	-1.814982658	0.383787057	0.928854586	-0.802253375	0.34101095	-0.510923826	0.295055386	A
chr9:41457102-41457472	-1.355214275	-1.359870557	1.217888006	1.782827703	0.486399326	0.284801577	0.595509759	-0.148353477	-1.243004299	-0.281148129	-0.398437335	0.418601702	A
chr9:42307211-42307799	-0.170681171	-0.794625826	0.633282803	1.357388277	0.979762978	1.162017089	0.348505666	0.636337608	-0.615793769	-0.513044486	-1.358025443	-1.665123725	A
chr9:43941108-43941795	-0.864072899	-0.510960305	1.190174663	0.084534533	1.436269281	0.939984997	0.20724569	0.832299828	-1.063596703	0.31476408	-0.857658683	-1.708984483	A
chr9:45219329-45220088	-1.114965932	-1.813401458	1.640190666	1.590181674	-0.033047752	-0.096334906	0.510328565	0.492015516	-0.564475533	-0.031599629	0.06371667	-0.64260788	A
chr9:46334575-46335327	-0.765372857	-1.488274482	1.584242096	1.351865799	0.615875921	0.081175328	0.561506	0.323822805	-0.903445416	0.58582003	-0.956082956	-0.991132267	A
chr9:48520940-48521556	-0.576681636	-0.912054728	1.522366592	1.563637427	0.292927521	0.1036291	0.539080674	0.784843178	-0.866667184	0.109467466	-1.160689711	-1.399858698	A
chr9:56528125-56528895	0.826988466	0.436931537	1.676264354	0.083636017	-1.181216568	-1.392580243	1.011762167	0.829922216	-0.112339444	-0.257563272	-0.551200776	-1.370604455	A
chr9:56665234-56665737	-1.341031613	-1.444537675	1.080060175	0.961184158	0.348308465	-0.525475747	1.108008535	1.275015564	-1.12939745	-0.158954862	-0.565102146	0.391922595	A
chr9:58885056-58886731	-1.093985204	-0.923880932	1.246227086	1.440094498	-0.407682038	0.008335682	0.8792338	1.36281407	-0.345986376	-0.02805254	-1.315508009	-0.821610038	A
chr9:62129311-62130244	-1.138870272	-1.863499377	0.68357464	0.923493945	0.570026938	1.006782431	0.857262981	0.811846126	-0.566523748	0.321474172	-0.320873731	-1.284694105	A
chr9:65008285-65010885	-0.704057264	-0.504763434	0.352862798	0.059904931	1.3586903	1.173713602	0.659440713	1.472807879	-0.507667328	-0.984329095	-0.839734914	-1.536868189	A
chr9:66977143-66977397	-1.676904967	-1.23984993	1.292403772	1.261773044	0.036578613	0.181468797	0.260236301	1.018273322	-0.186168769	0.410203913	0.07082078	-1.428834877	A
chr9:70724612-70724948	-1.208266866	-1.084749202	1.410360342	0.688330196	0.292448825	0.868596345	0.699766246	-0.001698729	0.502597848	0.626909705	-1.500036004	-1.294258707	A
chr9:70905870-70906362	-1.780320859	-1.124720662	1.662824469	1.47757469	0.266819924	-0.262963051	-0.347199518	0.831223485	-0.443972565	0.432996499	-0.472685886	-0.239576526	A
chr9:76136561-76137148	-1.532041868	-1.534860943	1.463903179	1.428698924	-0.509149467	-0.438473684	0.475012152	1.001565015	-0.565024957	-0.145326608	0.298184998	0.057513258	A
chr9:78728884-78729437	1.067892149	0.417127622	1.144134388	-0.480727357	-0.957105488	-2.097194309	0.781628673	0.762042542	-0.990239538	-0.19725765	-0.209388118	0.759087087	A
chr9:85517734-85518350	1.107944311	0.317180404	1.364808184	0.910123255	-1.174597247	-0.825248164	0.807085527	0.947255818	-0.491983999	-0.985728592	-1.307621965	-0.669217532	A
chr9:90079351-90081313	-1.245298703	-1.114837772	0.777904565	1.48428613	1.174731263	0.60744596	0.268658885	0.460469111	-0.211315242	0.158366416	-0.675512164	-1.684898449	A
chr9:96757570-96757860	-0.656162838	-1.029342317	0.470146336	1.102045066	0.534118074	0.538657713	0.67686639	0.882707356	-0.097594497	0.047490383	-2.499775553	0.030843887	A
chr9:98189263-98189911	0.122109428	0.868247874	1.076092008	0.635498549	-1.873680186	-1.927853588	-0.100656613	0.044335269	0.440458515	0.319667953	-0.528572169	0.92435296	A
chr9:100481610-100482429	-2.106369815	-0.525369791	1.168559186	0.611002536	1.244999589	0.660812144	-0.126725833	0.794729011	-1.253255486	0.240303831	-0.223050853	-0.485634518	A
chr9:103513865-103514967	-1.549001996	-1.508498535	1.183673834	1.377907504	0.77188721	0.267162565	0.478795497	0.647742647	-0.933031143	0.329768628	-0.817285154	-0.249121057	A
chr9:105489841-105490732	-0.939788725	-0.945636077	0.762790266	0.680767385	0.825661587	0.96623985	0.605771091	1.583245015	-1.188106981	-0.502382717	-0.526950805	-1.321609889	A
chr9:114977909-114978759	-1.081558541	-0.807463858	1.564811123	1.231817154	0.5103423	-0.023668328	0.637642673	1.039241319	-0.269517087	-0.327509676	-0.902384696	-1.571752382	A
chr9:118507297-118507737	0.864906211	0.793183762	0.434148823	0.902298012	-1.136384551	-1.734647681	0.706061228	0.286966863	-1.354546033	-0.228907681	-0.700007121	1.166928168	A
chr9:119470776-119471502	-1.203573128	-2.086862327	1.198742049	1.066256223	0.259428421	-0.601881805	0.124959591	1.2369743	-0.516024644	0.46507653	0.313978838	-0.257074048	A
chr9:123176247-123177222	-0.824311982	-0.487592305	0.03329973	0.415581204	0.910975881	1.274753367	0.879398921	1.196023507	-0.580950499	0.234367642	-1.843469491	-1.208075975	A
chr9:124255805-124257340	0.591190425	0.070103319	0.229428644	0.997931992	-0.829168702	-1.653135779	1.277834515	1.436152191	-0.303629125	0.308673645	-1.195371211	-0.930009915	A
chrX:7866455-7867230	-1.668103569	-1.672123355	0.840837287	1.503964908	-0.267596239	-0.501186122	1.012547482	0.731513604	-0.448916242	-0.07487006	-0.055366895	0.599299203	A
chrX:8927814-8929050	-1.382033303	-1.415873204	1.558127731	1.303736837	-0.463155602	0.504388076	0.326741726	0.965539556	0.034796438	0.205266481	-1.000072212	-0.637462524	A
chrX:12041258-12042324	-1.639594293	-1.072780638	1.11898549	1.168797995	1.668462691	0.05875901	-0.100152483	0.261978844	-1.19354866	0.194519325	-0.463000115	-0.002427165	A
chrX:17591624-17591986	0.485883989	1.02261643	0.093621832	1.075813316	-0.860560788	-1.550933787	1.499768289	0.722815477	-1.225889782	-1.044897635	-0.198210864	-0.020026476	A
chrX:60753012-60753621	1.023599789	0.87616754	-0.390055848	-0.083817078	-1.61887732	-1.692947785	1.235464492	0.964849842	-0.589082116	-0.567183648	0.25040728	0.591474853	A
chrX:99844241-99844594	0.367258958	0.22216866	0.446179819	0.597460167	-2.191991508	-1.534452047	0.228701155	1.259236313	1.031893956	0.328429616	-0.426329122	-0.328555968	A
chrX:101075441-101075995	-0.30686113	-0.431587932	0.874471557	0.908776653	1.203502494	1.03910757	0.684763448	0.481251105	-0.878858824	-0.484070261	-1.788178048	-1.302316632	A
chrX:138962872-138963701	0.270609717	0.285278455	1.048626038	1.332433442	-1.191307592	-1.5244294	0.793995207	1.223663056	-0.99199672	-1.038917085	-0.018878102	-0.189077015	A
chrX:166059862-166060402	0.591345464	0.876024924	0.144234505	0.867621918	-2.428374405	-0.681687099	0.148959003	0.938275452	-1.140747393	-0.104751764	0.061793137	0.727306256	A
chrX:168855963-168856619	-0.476223515	-1.245363609	0.296155485	0.41519926	0.071177202	0.038312963	1.658646986	1.942720182	-0.446375681	-0.280898389	-0.666390779	-1.306960105	A
chr1:3740834-3742825	0.307991994	0.386222479	0.528986208	-0.257314615	0.576562024	-0.350175934	-0.568000049	0.916673799	-1.683059113	-1.944263723	1.079522336	1.006854592	A
chr1:4298584-4298826	0.503110543	0.816414485	1.272303997	0.979685307	-0.116620671	-0.544762713	-0.529920403	0.778244928	-1.800921115	-1.620694909	0.578996876	-0.315836325	A
chr1:4541509-4542015	-0.109057037	-0.035798878	1.052452937	1.355199163	0.444003227	0.107317114	0.875001498	0.722941416	-0.524476883	-0.395827624	-1.840067538	-1.651687396	A
chr1:4566605-4567856	0.665588265	0.48022787	-0.326185608	1.079165062	-0.545504842	-0.896211127	1.090596537	1.363515514	-1.971284126	-0.89666796	-0.349586656	0.30634707	A
chr1:4656596-4656838	-0.383902208	-0.546536627	1.41284323	1.097866594	0.422251655	-2.008924559	-0.136186301	0.655657941	-1.368395803	-0.301626362	0.747615755	0.409336686	A
chr1:4724098-4724436	1.460141695	0.684747606	-0.025907874	1.226366105	-0.209407057	-0.922933065	0.118041257	1.094479127	-1.738073139	-0.685830915	0.129306973	-1.130930712	A
chr1:4758844-4759670	0.227262903	1.294860952	0.471284689	-0.431150542	-0.308763488	-0.461819385	0.64521249	1.506609474	-2.310110182	0.210440754	-0.678805262	-0.165022403	A
chr1:4855312-4856469	0.534073096	-0.388306894	0.378138281	-0.111689074	0.149014838	0.020391581	0.754798089	1.727182317	-0.940191128	-2.338778569	0.585169018	-0.369801556	A
chr1:5140298-5141051	-0.803901322	0.768183389	0.321086987	1.295038686	0.271952952	0.14506233	0.833418237	1.433482089	-1.478160484	-0.553643935	-0.837506764	-1.395012166	A
chr1:6167472-6167623	-1.521507673	0.723377771	0.01159604	0.636623427	0.044355655	0.875271911	0.030385249	1.580018472	-1.726103261	-0.029080215	-1.12342913	0.498491753	A
chr1:6352688-6353287	-0.061641976	-0.066270633	1.357292832	0.967914384	0.814259562	-0.172658332	0.859843017	0.967337917	-1.695420134	-0.914789902	-1.128482305	-0.927384429	A
chr1:6830996-6831473	-0.52972564	1.497253263	0.154061876	1.329964474	-0.878385266	-0.15941249	-0.642203472	1.710618577	-0.510941511	-1.37679289	0.031545211	-0.62598213	A
chr1:7040126-7040390	-0.692907359	0.311155667	2.128442446	-0.072816083	-0.462444883	-1.303272397	1.230037204	0.283135895	-0.453568474	0.77152767	-0.684689672	-1.054600015	A
chr1:9671701-9671936	-0.703127866	0.172678995	1.219790884	0.128810034	-0.897507495	-1.031242375	2.009995559	0.899147511	-0.009501356	-0.235704571	-0.072502078	-1.480837242	A
chr1:10078978-10079673	0.7199408	0.735964657	0.973789388	-0.408264158	-0.974087807	0.040624796	0.7533102	0.360355075	-1.196244428	-2.215943519	0.832365912	0.378189083	A
chr1:10126640-10127195	-0.609911089	0.832546372	1.47563931	1.662584403	-1.193962534	-0.569516632	0.181242206	0.115626072	0.454884528	-0.190483769	-0.520765389	-1.637883478	A
chr1:10301884-10303969	0.758833879	1.16659319	0.675006245	0.482470723	-0.277608273	-1.669112505	-0.781287566	0.451510913	-1.112047418	-1.344162562	0.442020024	1.207783348	A
chr1:10353198-10353393	-0.261067244	0.39010986	-0.373598722	-0.444636857	0.222723943	0.377571343	2.04625798	1.194280052	-1.39111817	-0.024610415	-1.640687191	-0.095224578	A
chr1:10370625-10371345	0.777086947	-0.51436581	0.229992036	0.143623782	0.317376204	1.210842039	0.114358865	1.115442285	-2.043329946	-1.643686121	0.542661687	-0.250001967	A
chr1:10907303-10907642	1.169365195	0.523486262	-0.071158219	0.760022955	-0.157375253	-0.262018768	0.907227417	1.240255606	-2.174397927	-0.191792622	-1.006428382	-0.737186264	A
chr1:11063434-11064693	0.88854083	0.15336799	0.198195284	0.481403669	0.253550247	-1.119496213	1.36938774	1.475704877	-1.669950009	-0.876283947	-0.978773137	-0.17564733	A
chr1:12865360-12865993	0.425343459	-0.091027345	2.114479442	1.370505487	0.247995565	-1.027801193	-0.310897874	-1.249249745	0.071031873	0.069588966	-0.383198942	-1.236769695	A
chr1:12942225-12942510	-0.254370071	-0.934007509	1.037520735	0.334751615	-0.392313077	-0.281016253	0.747853328	0.07716196	1.527255569	0.436576282	0.056432622	-2.355845199	A
chr1:13273827-13274703	0.228421739	0.550072345	1.239262125	0.711151461	0.015438018	0.214565949	0.965565231	1.055156325	-1.055152669	-1.656769146	-1.336710736	-0.931000643	A
chr1:13274913-13275173	1.057214334	-0.256567896	1.012166732	1.827236336	-0.260409512	-0.121108137	-1.171784525	1.056574716	-0.706648719	-0.475107934	-1.321618353	-0.639947043	A
chr1:13360283-13360781	-0.253138141	0.232787994	0.377593853	0.147768419	-0.701426239	-0.756977296	0.077736711	1.379673624	-0.890439894	-1.123019981	2.262947818	-0.753506867	A
chr1:13426645-13426988	-0.007150562	-0.969690267	1.103615342	-0.172544162	-0.452153288	-0.20282147	1.617004759	1.200441101	-1.631073978	-0.414947732	0.879943477	-0.95062322	A
chr1:13496497-13497492	-0.274037924	-0.227570401	-1.297735724	-0.36595775	0.382768067	0.96039651	0.217284192	2.323317795	-0.526247255	-1.488780303	0.104673547	0.191889246	A
chr1:13685521-13686441	-0.842378908	-0.471882163	1.553675866	1.809624918	-0.428355816	-1.604100593	-0.066114368	0.518145148	-0.753089369	-0.510746309	0.718084631	0.077136965	A
chr1:14532745-14533113	-0.348212319	0.714539404	2.251086574	0.753818566	0.174018094	-0.466082391	-1.4724746	-0.19114336	-0.443403303	-0.634941864	-1.069630953	0.732426151	A
chr1:14749813-14750568	-0.107598127	0.073533742	1.55434853	1.167234184	-0.295380466	0.004339748	1.201532875	0.336848953	-1.287811133	0.126332361	-1.527980775	-1.245399892	A
chr1:14808179-14808595	0.996329611	0.198569752	0.544323532	1.31974649	0.296451645	0.10139875	0.288563921	0.855349738	-2.175632087	-0.918440351	-0.362882348	-1.143778652	A
chr1:16244357-16244593	-0.710855884	-0.132121669	0.642799808	1.001815916	-1.119856718	0.418863837	2.033483942	0.823074807	-0.929466629	-0.206782773	-1.266680046	-0.554274591	A
chr1:16254645-16254990	-0.488095108	-1.351748546	-0.061824275	0.090030855	-0.265258451	0.547194967	1.417160891	0.484047355	-1.309019687	-0.940581042	-0.047953493	1.926046534	A
chr1:16815852-16816688	0.075488737	0.490827939	0.411212222	0.982280003	-0.438768002	-0.915423068	1.111424812	1.281593588	-0.43126329	-0.384064565	-2.315223668	0.131915293	A
chr1:16819687-16819992	0.89101788	-0.876449829	-0.945040472	-0.022374096	-0.801410021	0.374366144	1.230076509	2.152419387	-0.464383329	-0.663700112	0.100033646	-0.974555707	A
chr1:17080897-17081391	0.098147605	-0.637102179	2.057046871	-0.125832488	-1.43485284	0.636970428	1.074148957	0.608891892	-0.671629016	0.281282009	-0.806808048	-1.080263193	A
chr1:17193129-17194880	0.436416046	0.204539089	1.150005013	1.348952362	-0.043292608	-0.791896381	0.883116327	0.988043797	-0.628686219	-0.65924696	-1.790702653	-1.097247814	A
chr1:17641444-17641810	-1.406317183	-0.695006739	0.587515893	1.997279586	-1.155252958	-0.300730029	0.935218243	0.322161697	-0.333592325	-1.027545606	0.704200855	0.372068566	A
chr1:17948373-17948556	1.155617837	-0.095137362	0.192782769	0.886250931	-2.029305162	-0.191603905	1.252247975	1.215178767	-0.952799233	-0.373227964	-0.640419812	-0.419584841	A
chr1:18863846-18864120	0.330936631	-0.010180991	1.310573112	1.236476515	-1.125141079	0.154743972	0.930590978	0.9912202	-0.311172723	-1.506065494	-0.739772165	-1.262208957	A
chr1:19174563-19174873	-0.031156387	-0.630717942	0.318761968	0.156274029	-0.143541747	0.678538983	1.53750261	1.384649658	-1.790799404	-0.574363394	0.487240277	-1.392388651	A
chr1:19180062-19180369	0.262172991	-0.286783542	0.204624919	0.664537342	-0.82967671	0.037442386	1.452127384	1.446457478	-0.24999359	-0.026883063	-2.295249407	-0.378776188	A
chr1:19279819-19281030	0.013659962	0.373737965	1.293102441	1.214314276	-0.820822239	-1.771153543	-0.203376127	0.653089965	-1.029208916	-0.674198623	-0.381590854	1.332445694	A
chr1:19306871-19307132	0.462236585	0.215809071	0.10716591	1.524871806	-1.523489776	-0.985588365	1.527011134	0.918314395	-1.163339386	-0.664131923	-0.372867814	-0.045991636	A
chr1:19454975-19455166	0.209351602	0.513163809	0.318904746	0.078738414	-0.973462134	-2.088928757	1.127463484	1.684720895	0.423381618	-0.813167352	0.082757022	-0.562923347	A
chr1:20871550-20871861	-0.017143142	-0.170363652	-0.084589939	0.84668998	-0.594071186	-1.041123147	1.091943088	1.499956371	-1.942660714	0.011330493	-0.669899124	1.069930973	A
chr1:20991515-20991743	-0.754869963	0.844073254	-0.092858015	1.379998934	0.266363486	-0.54457437	0.983004109	1.603608128	-1.293991104	-0.6764241	-0.471225857	-1.243104502	A
chr1:21065001-21065307	0.250600759	0.424636933	0.124490981	-0.094546128	0.687659593	-1.494470966	0.868780308	2.087387415	-0.767221121	-0.026565055	-1.347769097	-0.71298362	A
chr1:21065553-21066180	-0.93664768	-0.772500134	1.019305794	1.716952206	1.477949863	0.640164502	-0.40964093	-0.181752484	-0.093909668	-0.307110495	-0.674158039	-1.478652935	A
chr1:21103386-21104192	-0.64659019	-1.041818484	-1.254360214	0.312280613	1.149305878	-0.590865297	1.594880526	1.443597084	0.740791848	-0.507624334	-0.631281957	-0.568315473	A
chr1:21171204-21172235	0.747971058	0.029479579	-0.531182604	0.755706818	0.268222016	-0.781119383	0.839117721	1.945521982	-1.625320027	-0.883798735	-0.973943893	0.209345469	A
chr1:21316359-21317025	-1.027139902	-1.311431792	0.64306545	0.871907477	1.333260183	0.501036733	-0.093154896	0.800679984	-0.219769959	-0.657885649	0.909866239	-1.750433868	A
chr1:21341304-21342657	0.486571532	0.251198343	-0.422981379	-0.178883434	-0.550593208	0.798571823	0.734419704	1.743153658	-1.115399535	-1.367918078	0.990675491	-1.368814915	A
chr1:21900174-21900655	-0.842833225	-1.012034229	0.846379327	1.656896046	1.129309597	0.067286119	-0.85117775	0.678168799	-1.825100085	0.02996849	0.060439566	0.062697346	A
chr1:22030685-22032707	0.19108595	0.170634227	0.769949072	0.732767305	-0.701772264	-1.508483482	0.10701352	1.501829814	-1.664686566	-0.816553454	0.066114686	1.152101191	A
chr1:23360154-23360883	1.675008549	0.567385029	0.076576352	1.19626468	-0.325577671	-1.589037425	-0.930411875	0.94170249	-1.135363464	-0.030016797	-0.798743522	0.352213654	A
chr1:23418729-23419391	0.615419361	-0.38441619	0.86806145	0.985433636	-0.681675374	-1.047980899	0.368204465	1.663737336	-1.630317741	-0.932918874	-0.519428904	0.695881735	A
chr1:23688213-23688651	0.866218943	0.120456133	0.831620753	0.032508417	-1.012131098	-1.973437869	0.200615832	0.966878341	-1.224280285	0.879292221	0.970920269	-0.658661655	A
chr1:23725253-23725485	0.392064489	0.253432867	0.232021176	0.599243823	0.428226773	0.422773884	1.176628194	0.597558106	-2.032831097	-0.014842656	-2.032831097	-0.021444461	A
chr1:23831950-23832428	0.630811272	0.096924208	-0.248822607	0.572698732	0.98447934	-2.218241984	0.601757616	1.575579101	-0.629207811	-0.034527278	-0.361626159	-0.96982443	A
chr1:23867331-23867718	0.514857369	-0.585967249	-0.476731782	1.283914672	-0.97549304	0.682448672	-0.288840641	1.586493531	-0.684716369	1.050933751	-1.647305889	-0.459593024	A
chr1:23960710-23961910	0.226800787	0.304103718	-0.111008245	-0.537657983	0.04933641	-0.99405337	0.097902745	1.895095931	-1.617619658	-1.228986356	0.945003914	0.971082105	A
chr1:23998097-23998834	0.475922883	0.470265773	1.325682922	1.270517481	-0.712907809	-0.494486406	0.234540969	0.849260632	-0.070902094	-1.155274772	-2.073093537	-0.119526042	A
chr1:24406876-24407073	0.567324438	0.336000064	-0.015730369	-0.13321204	-0.002003845	-1.607037109	0.620677291	1.016266875	-1.49298339	-1.196520025	1.684103089	0.223115021	A
chr1:24417511-24417941	-0.136800662	0.056530569	0.038443145	1.95476835	-1.143007557	-1.16565198	1.84345644	-0.750699861	0.14519587	-0.515851862	0.143364006	-0.469746457	A
chr1:30243846-30244085	0.37536016	-2.360622806	0.720837697	0.303171842	0.756797836	1.333659809	0.439410986	0.232688774	-0.595492389	0.496692691	-0.737561349	-0.964943251	A
chr1:30828227-30828997	-0.591093489	-1.335851514	-0.270386126	0.336249602	0.005373467	-1.063780769	1.526502577	0.942916207	-0.163088062	-0.417128969	-0.826056907	1.85634398	A
chr1:31090671-31090906	-0.32598723	0.266937243	1.324359257	0.935773847	-0.279330026	-0.398761018	1.702861919	0.335049624	-1.391591353	-0.676826877	0.100948753	-1.593434138	A
chr1:31418000-31418268	0.780867569	-0.219245227	-0.405267108	-0.397788853	-0.335797362	0.291760758	-0.033385815	2.822957395	-0.594367424	-0.802383092	-0.206250255	-0.901100584	A
chr1:31548641-31549470	-0.47025804	-0.087163082	1.875145035	1.452839708	-1.26385357	-1.715092322	0.238539601	0.196101826	-0.34689815	0.309675099	-0.466014315	0.276978211	A
chr1:33213950-33214183	0.294928831	0.406248609	0.981596526	0.084445608	-0.05638777	-0.9029778	1.697215387	1.139810956	-0.814163215	-0.195151162	-0.767778909	-1.867787062	A
chr1:33506634-33507415	-0.357242313	-1.918042988	1.14849625	1.804648342	-0.011527814	-0.533678541	0.796059077	0.366353129	-0.744081933	-0.152367301	0.474672154	-0.873288061	A
chr1:33605034-33605290	0.271057345	-0.355952232	-1.542221054	0.65182139	0.489640329	0.097002713	2.058116028	0.528734476	-1.768501415	-0.290731916	0.001833653	-0.140799316	A
chr1:33795533-33797786	0.122549172	0.352527358	-0.166270173	0.904101814	-0.563628511	-1.765288686	0.602629102	1.163558958	-0.954219746	-1.252276457	0.011700966	1.544616203	A
chr1:34002974-34004194	0.489431056	0.116248568	0.898840917	1.061614787	-1.321235439	0.294409881	1.045477146	1.069838918	0.108941255	-1.30905732	-1.181015546	-1.273494224	A
chr1:34008928-34009758	0.736868533	0.019199274	1.450581616	0.894102038	0.064281461	-2.077816692	0.767741723	0.772901399	-0.581281454	-0.273858468	-0.71223511	-1.060484321	A
chr1:34028714-34029068	-0.865256187	-1.181869338	2.058883688	0.788421673	0.68046133	-1.15967661	0.529911813	-0.050031229	0.19210536	0.659472231	-1.007402113	-0.645020618	A
chr1:34033054-34033590	0.369363126	0.756314133	1.788618834	0.48039474	-1.912765092	-0.505581111	0.47856146	0.711560756	-0.623571293	-0.707818428	-1.115204689	0.280127565	A
chr1:34044445-34045752	-0.284410938	0.146875956	1.376742897	1.082677027	-0.40923391	-0.163378224	0.669820296	1.202683665	-0.284915571	-0.440312709	-2.245333376	-0.651215114	A
chr1:34438344-34439149	-0.3398025	0.332947462	0.411749761	0.072317713	-0.328688048	-1.895688182	0.627110316	1.130822741	-1.645142901	-0.496853417	1.045704537	1.085522517	A
chr1:34524433-34525246	0.801076528	-0.231090114	1.149512033	0.939903586	-0.966401247	0.092036737	1.037027582	1.186591861	-1.017183979	-0.877138671	-0.493692131	-1.620642185	A
chr1:34549937-34550378	0.579392728	-0.587210087	0.912671744	-0.216001258	-0.718926206	0.070769625	1.215503607	1.648055661	-0.223967267	-0.067962512	-2.099119045	-0.513206988	A
chr1:34641315-34641701	-0.734989829	0.818593379	0.318430247	1.540068974	-0.416390511	-0.615950396	1.046595055	0.826850163	0.046354334	0.04054661	-0.778504918	-2.091603107	A
chr1:34740440-34740695	0.438561728	0.096456031	0.832604197	0.211067317	0.093631085	0.084611814	1.464147752	1.343389899	-1.172077642	-1.485607643	-0.362833221	-1.543951317	A
chr1:34840685-34841724	0.450782441	0.279338233	1.301733232	0.124532077	-1.354257744	-1.214428988	0.869136293	1.752446651	0.046936782	-0.481390862	-1.066970584	-0.707857531	A
chr1:34881051-34882731	-0.093562954	0.262003028	0.474241855	0.205974399	0.64778392	0.474340615	0.394309917	2.035695038	-1.7085336	-1.39804752	-0.648705747	-0.645498952	A
chr1:34889711-34891808	-0.562274505	-0.773271165	-0.191650562	1.711428626	-0.474827116	-0.86794613	0.911093348	1.59430131	-1.361942873	-0.102414932	-0.61103206	0.72853606	A
chr1:35424183-35424907	0.644522387	0.694268297	0.568687019	0.069613306	-1.049086035	-1.200804491	1.312671997	1.757209138	-0.52924832	-0.581230384	-0.407021965	-1.279580948	A
chr1:35439740-35439933	0.477908296	-1.209327657	0.010870724	-0.221822581	-0.608030881	-0.241596248	1.392646691	2.155559698	-0.11612317	0.391625999	-0.92909691	-1.102613962	A
chr1:35844823-35846096	-0.021360638	-0.618339345	0.78480753	1.705642191	0.723731534	0.017384135	-0.329189792	1.461069204	-1.395710447	-0.16149232	-1.127109956	-1.039432095	A
chr1:35983937-35985079	-0.362051647	-0.191888772	1.768643019	1.386150684	-1.327941814	-1.635244055	0.349036937	0.932317091	0.074669454	-0.318989338	-0.239498569	-0.435202991	A
chr1:36034292-36034723	-0.120156829	-0.89562334	1.299958977	1.637517156	0.683331902	0.537589531	0.857284683	-0.079731224	-1.435187465	-0.840183888	-0.508973865	-1.135825639	A
chr1:36168115-36168564	-0.183219685	-0.844072621	0.769616727	0.078908245	-0.394278614	-2.112101915	0.974456435	1.086671326	-0.608334736	0.446967754	-0.614857384	1.40024447	A
chr1:36237316-36237472	0.252233065	-0.249242853	0.712289605	0.715800151	1.022444076	0.558566757	1.072331976	0.705368525	-1.502157473	-0.283318885	-1.502157473	-1.502157473	A
chr1:36293732-36295084	-1.065816961	-0.94540264	0.430752823	1.905839021	0.475160468	0.452084663	0.552744121	1.1043017	-1.194886218	-0.195912139	-0.221984036	-1.296880801	A
chr1:36311081-36311267	0.485055548	0.481136774	-0.098996124	-0.016565532	-0.344327519	-0.191580825	1.552626577	1.685344646	-2.067669829	-0.281253359	-0.46411754	-0.739652818	A
chr1:36318166-36318711	0.652346722	-0.263918818	0.422215537	-0.393475787	1.197253677	0.110812178	1.522432466	1.161947154	-1.411282437	-0.880281386	-0.903454594	-1.214594711	A
chr1:36406906-36408558	0.373745377	-0.248260963	0.634144472	0.504053562	1.572222738	-0.401396095	0.699453676	1.380016485	-1.194429479	-1.053611232	-1.056188963	-1.209749578	A
chr1:36443550-36443966	-0.208868819	-0.399181393	1.4616036	0.320101574	0.809115134	0.667773795	0.811569392	0.895642211	-1.663234364	-0.209724354	-1.465365399	-1.019431377	A
chr1:36496554-36497005	-0.534553224	-1.256673913	0.944674397	1.372859084	0.84494803	-1.73477533	0.734899095	0.356512657	-0.924072713	-0.045228446	-0.614895152	0.856305515	A
chr1:36610707-36611324	-0.619328644	0.249278837	1.811529471	1.672847516	0.308833861	-1.066486528	-0.443142833	0.635858847	-0.11950801	-1.352847627	-0.209663827	-0.867371063	A
chr1:36650624-36653013	-0.168291272	0.081651668	1.505301094	1.438978116	-1.300077045	-1.019383428	0.56702454	0.650744714	-0.423350006	-0.063052193	-1.675210184	0.405663996	A
chr1:36686724-36687083	-0.723402305	-0.383893766	1.612413535	1.558179117	0.94261826	0.153160436	0.291976965	-0.204824137	-0.008096298	-0.522421815	-0.969400464	-1.746309529	A
chr1:36823702-36824843	0.088693038	0.683390682	0.750636971	1.257529958	-0.344897132	-0.357384494	1.050220859	1.098903483	-0.607206768	-0.991072658	-2.027423942	-0.601389996	A
chr1:36870049-36870719	0.254748456	-0.810962852	-0.658922792	-0.526806263	-1.497093397	1.132704532	0.53881194	1.841028337	0.256050724	0.292221222	0.556867823	-1.378647731	A
chr1:36943333-36944488	0.288386177	-1.331978893	-0.376422714	0.594179555	-1.658709014	-1.292724146	0.842853006	1.768012478	0.385484798	0.416790033	0.164826436	0.199302285	A
chr1:37123267-37123603	-0.303719838	0.215808042	0.891656487	0.641785426	0.481680952	0.098959646	1.120844942	0.569784186	-2.452760139	-0.130158185	-1.327094451	0.193212932	A
chr1:37127905-37128512	-0.186496598	-1.349441132	1.820451125	1.375428629	-0.717592889	-0.531666897	0.47095804	0.773496233	0.008340014	0.396882928	-0.887792674	-1.172566779	A
chr1:37233714-37234155	-0.025293043	0.273044704	1.179075619	1.038738128	-1.16691559	-0.545276256	0.702163369	1.504412796	-1.780096554	-0.426514985	0.073821309	-0.827159496	A
chr1:37255247-37255666	-1.180982246	-0.220346395	0.72857694	1.483648705	0.76504957	0.221928635	0.487458403	0.485121031	-2.33315464	-0.017518923	0.094373922	-0.514155003	A
chr1:37257392-37258025	-0.022345893	0.076227948	1.243827637	1.029070608	-0.036764469	-0.023189995	0.724916989	1.052543648	0.110591412	-0.809688553	-1.177931936	-2.167257396	A
chr1:37375172-37375702	-0.348351208	0.674680078	0.918310853	1.557004587	-1.921656151	-0.143549476	-0.286594128	0.078154191	0.19302978	0.960887502	-1.540708322	-0.141207705	A
chr1:37440883-37441675	0.020551657	-0.489307992	1.242844624	1.238745898	-0.174445438	-0.530509247	0.874422394	0.9827158	0.207750409	-0.165133602	-2.064195429	-1.143439073	A
chr1:37663284-37663516	-0.572223151	0.616243665	0.402461482	0.669881694	0.54878078	0.049878613	0.216501336	2.029394642	-1.573388234	-0.236039829	-1.504349003	-0.647141995	A
chr1:37942288-37942694	-0.120429351	0.249864527	1.315448677	2.038490151	-0.706743174	0.153619636	-0.008725009	0.602323058	-0.124269716	-0.700538451	-1.313074393	-1.385965955	A
chr1:38176491-38176641	-0.191728018	-0.010767155	0.083000958	-1.063610242	-0.424917771	0.134285051	1.47503147	1.208754414	0.812516662	-2.058823471	-0.720105714	0.756363816	A
chr1:38431632-38433347	-0.102891908	-0.200817327	1.420040143	1.403243059	0.68438931	-1.064236285	-1.119405011	1.126871759	-1.626436301	-0.337393979	-0.270069804	0.086706345	A
chr1:38433561-38433786	-0.762947189	0.614237868	0.243677434	0.521420526	0.724344296	-0.128384715	1.207060939	1.574003609	-0.500709036	-0.491336697	-1.845285661	-1.156081374	A
chr1:38478840-38479145	0.470974592	0.671067607	0.166701421	-0.244582617	0.30689698	-0.924910375	1.536456299	0.795784601	-0.873827499	-1.482178789	1.06297397	-1.485356189	A
chr1:38542547-38542978	-0.427932439	0.389742436	0.617854354	0.054903177	-0.711764934	-1.952512876	0.94980508	1.616581833	-1.118080065	-0.535672016	0.181140312	0.935935138	A
chr1:38809161-38809397	-0.911702917	-0.470301928	0.555367766	-1.048999747	-0.34302318	0.929224915	1.111271712	0.855329977	0.616624904	0.659990723	-2.174116135	0.22033391	A
chr1:38882306-38882520	0.741703978	-0.591648066	0.362253668	0.317571094	-0.041267918	-0.1588113	1.461921886	1.627980587	-1.541690737	-0.643024896	-0.030981313	-1.504006983	A
chr1:38899438-38899719	-0.791310935	-1.430191209	1.317864326	1.651298327	-0.696587118	-0.244781765	-0.208547755	0.722078179	0.546315475	-0.33317859	0.783114643	-1.316073577	A
chr1:39051784-39052004	-0.278094357	-0.786714525	1.13793583	0.923725337	0.40631448	0.094963943	0.512009997	0.16258188	0.628625074	0.654141389	-2.398418775	-1.057070272	A
chr1:39290814-39291076	-0.204438175	-1.176323481	1.450556191	1.661128555	0.647081114	-0.455858158	0.107717399	0.727376608	-0.353657276	0.066842177	-1.661102892	-0.809322062	A
chr1:39326796-39327680	-0.151195258	0.187904088	1.785534982	0.858854892	-0.203343219	0.360900732	0.387442969	0.770285745	-0.141092961	-0.462370921	-1.932431331	-1.46048972	A
chr1:39388093-39388442	-0.277175569	-1.073121899	1.941370467	0.079666187	-0.125946417	-0.804246684	0.194833941	0.762536185	0.63132309	-0.437858977	-1.810727049	0.919346726	A
chr1:39515857-39516271	-1.136123497	-1.339451675	2.076528558	1.27147975	-0.099167993	-0.568104278	0.323095088	0.079888443	0.743758678	-0.676275771	-0.727909553	0.052282251	A
chr1:39584806-39585060	0.117023083	0.043329032	-0.228989938	0.045658772	0.715385861	-0.747269737	0.679996331	0.616654102	-2.723792789	1.14639532	0.505054433	-0.169444471	A
chr1:39688939-39690550	0.769265333	0.463191303	0.403424372	-0.258222563	-1.919862441	-0.579496052	0.386473254	0.86692025	0.806688976	-1.929205262	0.196906974	0.793915855	A
chr1:39709489-39710018	0.725392609	0.217533409	0.925635364	1.260193268	-0.087216296	-0.271976131	0.676878339	0.755338327	-2.390736197	-0.504059606	-0.499347358	-0.807635729	A
chr1:39939272-39942358	-0.540921341	-1.282879766	-0.129920417	-0.034897245	1.380691843	0.230812334	-0.732164249	2.420652027	-0.563191843	-0.54885307	0.058498481	-0.257826755	A
chr1:39957683-39958006	-0.247077104	-0.339363696	0.428325456	0.32307789	-2.100323266	-0.505179411	1.15323496	1.095220309	0.555845787	1.250450639	-0.520321993	-1.09388957	A
chr1:39964792-39965518	-1.722497579	-0.00133119	0.676310815	1.554709606	-0.458948399	-0.190370465	1.123472089	0.451031304	-0.18845746	0.659137448	-1.714810122	-0.188246048	A
chr1:39970361-39972004	-1.325951427	-0.650375667	1.633725391	1.647992116	0.969168281	0.185089853	0.208054591	-0.008449527	-0.377619587	-0.164092878	-1.00627847	-1.111262676	A
chr1:40019489-40019865	0.067234066	-0.337387178	1.052257827	1.046422613	0.848524993	-0.322746682	0.337803369	0.663524527	-0.389669439	-0.075934817	-2.663030171	-0.226999108	A
chr1:40092817-40093672	-0.470437262	-0.250169793	-0.05664801	0.09002492	0.27123332	-0.490243068	1.463913224	1.112823936	-2.239681334	0.294568214	-0.829339815	1.103955666	A
chr1:40145827-40146528	-0.028086867	-0.849307068	0.147234301	2.00353017	1.018628657	-0.631126924	-0.012364389	1.396510568	-1.16960132	-0.347960181	-0.447380985	-1.080075964	A
chr1:40401865-40402293	0.398688771	-0.009912638	1.469945348	1.464005624	0.108608082	-0.335741471	0.605852457	0.529852827	-0.75472744	-0.414102609	-1.939967531	-1.122501421	A
chr1:40418155-40420048	0.150113739	0.500088474	0.145599261	0.961330227	-0.03547409	-0.888552352	1.807854667	1.143120812	-1.234403338	-0.782558002	-1.483005668	-0.28411373	A
chr1:40475157-40475540	-0.752165073	-0.53470265	1.403154955	1.334785197	-1.674409079	-0.868476043	0.997588401	-0.403319771	-0.966643185	0.345290854	0.594875476	0.524020917	A
chr1:40879745-40881044	0.115229822	-0.196589279	0.636212315	1.031228697	-0.036479936	0.017807967	1.030095085	1.061695947	-1.146482375	0.211276411	-2.415752739	-0.308241915	A
chr1:40913812-40914889	-0.193590343	-1.079731261	1.932992492	1.95520264	-0.577869683	-0.151251179	-0.200488129	0.391666757	-0.902752696	0.088492383	-0.814440492	-0.448230488	A
chr1:40918512-40918828	0.170409398	0.328270889	0.07442854	1.006718437	-0.17354282	0.234150104	0.829203073	1.803683296	-1.21897864	-0.298517295	-1.850181231	-0.90564375	A
chr1:41313856-41314672	1.360202209	-0.531439726	1.385646408	-0.369835623	-1.51775179	-0.118892265	-0.165663719	1.693456992	-0.46838052	-0.70692136	-0.88084611	0.320425505	A
chr1:42578894-42579607	0.544610004	0.801110858	-0.537274248	-0.840052298	-0.628993928	-0.341699364	1.120379815	1.896660985	-1.67760211	-0.73002832	-0.176270938	0.569159544	A
chr1:43044750-43045696	1.918326239	-0.158633929	0.387056762	1.135049185	-1.084606063	-0.499828097	0.734660178	0.817405342	-1.230382442	-0.294501311	-1.122112711	-0.602433154	A
chr1:43114561-43114753	-0.302170702	0.589867399	-1.659640226	0.374074206	0.492249091	-0.565231284	2.01578238	1.013439244	-1.208074919	-0.037234752	0.030199546	-0.743259983	A
chr1:43130640-43132375	0.17468649	-0.307543835	-0.484136211	-0.003362031	0.083576969	-1.171806403	1.348582645	1.883656791	-0.711816257	-1.721118575	0.529546356	0.379734061	A
chr1:43261151-43261416	-0.055987967	-1.271615952	0.378833055	0.476191144	0.767843348	0.459173921	1.001186192	1.835306485	-0.973099682	-0.298359627	-0.92253952	-1.396931397	A
chr1:43341294-43342198	-0.008768739	-1.526386159	1.45522357	1.837808998	-0.138715127	-0.909486815	-0.618375881	0.616170011	-0.76393878	0.7473891	-0.650017318	-0.04090286	A
chr1:43376662-43378021	-0.976148143	0.384713495	1.295360101	0.382626473	-0.283021831	-0.96800452	0.726301097	1.530711497	-1.980413931	0.31229469	-0.408947129	-0.0154718	A
chr1:43490068-43490293	-0.412973062	-0.525194819	1.789537099	1.805344009	0.198204644	-0.046188707	-0.306405068	0.231649458	-1.362838796	0.360113306	-0.408826202	-1.322421861	A
chr1:44237543-44238263	0.320004336	0.111604264	0.956123691	1.041455927	-0.714848276	-0.875370974	1.30918386	1.071446259	-1.491226623	-1.563308869	-0.263891147	0.098827551	A
chr1:45353022-45353455	-0.013038729	-0.129994006	0.733892076	1.636227772	-0.92080826	-0.08781578	1.31926419	0.915401567	-0.324770579	-0.545782618	-1.836664799	-0.745910835	A
chr1:46061394-46061698	-0.357196446	1.233518486	-0.196251712	0.347820587	-1.225397468	-0.48438506	1.830833833	0.497214679	-1.28457256	-0.019373178	-1.207177471	0.864966311	A
chr1:46869086-46870323	0.012660772	0.271191194	0.942458909	1.050234451	1.190060961	0.62419805	-0.024287456	0.637693756	-1.544170024	-0.332397691	-1.075272489	-1.752370431	A
chr1:46924442-46925048	-0.583330601	0.344762243	1.200110868	0.623281124	1.247578085	-0.074406762	0.251863582	0.401589113	-2.270003747	-1.101943674	0.508191842	-0.547692072	A
chr1:51001571-51003117	0.732323589	0.029500338	0.231534947	0.402307328	-0.462545959	-1.682898867	1.718936998	1.254666648	-1.018369419	-0.904631882	-0.77156383	0.47074011	A
chr1:51161439-51161734	-0.0495051	-1.914188678	1.267706443	1.220706786	-0.222191862	0.098905157	0.255200296	0.334380579	-1.914188678	0.42813603	0.124664566	0.37037446	A
chr1:51630887-51631145	0.282071619	-0.018394775	1.81175994	-0.53702634	0.937492718	-1.608138217	0.449375794	1.112284281	-0.429455777	-0.45580799	-1.42809116	-0.116070094	A
chr1:51654813-51655219	0.377613725	-0.422432111	1.289387623	-0.241105293	-1.229065825	0.793453116	1.387869379	0.717887422	-1.553674992	-1.331872814	-0.182423909	0.39436368	A
chr1:51736062-51736683	-0.224894218	0.170292088	-0.3141945	0.490201111	0.026535107	-1.036977519	2.109651999	1.592289298	-0.825755001	-1.077885163	-0.092501032	-0.81676217	A
chr1:52047391-52048373	0.087838499	0.959629311	0.475969532	0.856316095	-0.431712376	-1.372834193	1.265923888	1.212479542	-1.223712919	-0.013629725	-1.548750457	-0.267517196	A
chr1:52560594-52560818	0.776270465	-0.061352965	-0.03732183	-0.260952587	0.908370395	-1.303548571	1.563378127	1.624372711	-0.975663795	-0.483496454	-0.875894352	-0.874161143	A
chr1:52617332-52618182	0.916123348	0.384313877	0.498162672	0.667592815	-1.679802149	-0.973144458	1.130419933	0.586784625	-0.333573499	-0.007001982	-1.841741915	0.651866731	A
chr1:52669621-52670686	-0.010612406	-0.24906749	-0.876611593	-1.145700137	0.147907602	-0.612759659	1.498743665	2.203899322	-0.15890429	-0.918143792	0.550742227	-0.429493449	A
chr1:52803274-52803552	0.492165289	0.484773486	1.323431626	0.168728538	-0.782395354	-0.368969639	1.739100796	0.892367522	-1.364978227	-0.844743755	-1.074803003	-0.664677278	A
chr1:52855902-52857284	-0.026569201	0.34569545	1.035036177	0.698928485	0.428139228	-0.565857336	0.013898763	1.207524022	-2.334638739	-1.277431685	0.523005442	-0.047730607	A
chr1:54009037-54009987	0.256554274	-0.032181429	1.489887406	0.884115863	0.154913442	-0.129515347	1.17090137	0.728066716	-1.19957349	-0.346264627	-1.488877131	-1.488027048	A
chr1:54232574-54234527	0.497413126	0.457813555	0.464266444	0.143137475	-1.657432688	-1.525700116	0.605712007	1.555781391	-0.74119936	-0.823413057	-0.077036897	1.100658119	A
chr1:54372037-54372360	0.605766867	-0.095101042	0.848400306	1.084571994	-2.422950533	-0.258041519	0.830527276	-0.594296042	0.585889596	-0.524752028	0.720743036	-0.780757913	A
chr1:54883617-54883851	-1.540631494	-0.593579523	0.391014221	1.131821219	-0.030299658	0.012810499	0.095809548	1.188822651	-1.487783901	-0.699345198	-0.112250483	1.64361212	A
chr1:55169977-55171170	-0.055726465	-0.166239873	0.992837178	-0.36097703	1.870809503	-0.103179226	-0.480476594	1.11455204	-0.222236719	-2.140659057	0.037461741	-0.486165499	A
chr1:55256201-55256501	-0.207575088	0.452993874	-0.542036249	0.54537384	-0.212453894	-0.065932144	0.929649146	1.710474783	-2.36539979	0.590908653	-0.534788054	-0.301215076	A
chr1:56585344-56585766	-1.707370537	-0.757089815	1.816038263	1.636240827	0.05656773	0.082701901	0.132976442	0.082639742	-0.838177147	0.408105463	-0.127432037	-0.785200832	A
chr1:56967863-56968443	0.292670069	-0.136388518	1.495455827	1.339090457	-0.394803588	-0.438576304	0.782076235	0.38008487	0.020515907	-0.452914292	-2.27676776	-0.610442903	A
chr1:57016091-57017067	0.242196505	0.406366499	0.805003979	1.218767245	-0.79493962	-1.26418376	0.315868669	0.580927669	-1.679543941	-1.271388233	0.220455361	1.220469627	A
chr1:57244330-57245258	0.784270034	0.146288255	0.352541427	0.763355528	0.716688534	-0.610815334	1.273702713	0.787412843	-1.726448037	-1.791225434	-0.567302714	-0.128467813	A
chr1:57245638-57245905	0.331851405	0.550410588	0.37731068	0.532879478	-0.02659019	-0.823490774	1.0707927	1.466374551	-2.06973482	-1.338212077	0.196289401	-0.267880942	A
chr1:57308340-57309468	0.603921769	0.091967795	0.376774861	0.235844896	-0.725740754	-1.749786111	1.010948321	1.16211991	-1.450151384	-0.924799922	0.149142148	1.219758472	A
chr1:57445082-57446487	-0.724040356	-1.080558879	1.494096972	1.549168361	0.7191082	-0.029249535	0.190930236	0.916366634	-0.827684314	-0.933915921	-1.312638286	0.038416888	A
chr1:57475397-57476446	0.014161327	0.392898188	0.263711139	1.696418042	-0.752113978	-0.350318767	1.083557174	0.753729263	-1.388538433	0.569750806	-0.590188812	-1.69306595	A
chr1:57501032-57501313	-0.27587759	-0.157846803	1.344118073	1.347781664	0.040280924	0.267072631	0.213220053	0.857788927	0.151469521	-0.624731127	-2.290581637	-0.872694636	A
chr1:57863632-57864811	-0.092086017	0.166089842	1.205109928	0.609831318	-0.486436709	-1.036853477	1.409178126	1.545654804	-1.29410301	-0.469412418	-1.194479259	-0.362493127	A
chr1:57957667-57957963	-1.76830817	-0.812534718	1.846536298	0.295106566	0.958223542	-0.458186368	0.323906229	1.300811115	-0.305705703	-0.646322387	-0.439969618	-0.293556787	A
chr1:58150504-58150797	-1.28265458	-1.0222962	1.581719433	1.542757403	0.734792853	-0.167063484	-1.133546686	0.718335107	0.035366681	-0.134479709	0.137410482	-1.010341302	A
chr1:58204421-58205243	1.150177923	-0.193299544	1.007124242	-0.670425566	-0.099943458	-0.313892871	-0.490260549	0.934210407	-1.682823318	-1.524206787	1.055137619	0.828201902	A
chr1:58346379-58346633	0.476707403	-0.244220127	1.454376978	0.595278613	-0.054109284	0.432857252	0.951055621	0.432790548	-2.286144878	-1.129552729	0.046892008	-0.675931404	A
chr1:58354698-58355018	-0.223794708	-0.780111978	2.318824687	0.904211565	-0.458674884	-0.086638682	-0.039353437	0.354200218	0.377932155	0.182091444	-0.839597167	-1.709089213	A
chr1:58624743-58626076	-0.155400085	1.268899653	0.639779106	0.819015134	-0.327303597	0.660375937	-0.904852432	0.44569062	-1.973472366	-1.511541922	0.574650326	0.464159626	A
chr1:58833980-58835358	0.188356162	0.829547213	0.996718608	1.685970989	-0.324531104	-0.798490731	0.576254964	0.347260145	-2.039806081	-0.984932977	-0.222286461	-0.254060727	A
chr1:59331034-59331417	-0.118522319	-0.864304253	2.054972396	1.939066979	-0.698632783	-0.526354466	0.533024506	-0.354591611	-0.366358295	-0.637167946	-0.67926467	-0.281867539	A
chr1:59511655-59511850	-0.816303722	0.704569925	0.446218897	0.257530461	-0.299699817	-0.599434997	1.273029595	1.832310506	-0.494620053	-0.363253489	-1.941155591	0.000808286	A
chr1:59613798-59614411	0.951251934	0.195808722	0.747793279	0.172001568	0.112215618	-0.120181247	0.419495396	1.747223775	-1.695122839	-0.260493642	-0.545732039	-1.724260525	A
chr1:59801561-59803371	-0.274693759	0.772174692	0.188125689	0.319058583	1.574444433	-0.699569227	-0.814381102	0.268038094	-1.475965207	-1.517518948	0.269717888	1.390568864	A
chr1:59803649-59804398	-0.607325263	-0.165097928	1.427995688	1.70120437	-1.024208141	-0.731617366	0.730630351	0.925688912	0.407598923	-0.593165787	-1.161714861	-0.909988897	A
chr1:59965522-59966025	0.552579489	-0.394371252	0.719579474	0.532516648	-1.253137031	0.617729859	1.886794121	0.474827756	-0.26450517	-0.488001269	-0.539895796	-1.844116829	A
chr1:60697315-60698175	-1.195060814	-1.05524606	0.791502538	1.804271837	-0.766849427	0.084260616	0.025266028	0.541959681	-0.021659771	1.354610043	-1.342726161	-0.220328512	A
chr1:60898574-60900398	-0.308490446	-0.580235201	1.566220934	1.633758161	0.267786426	0.646345854	0.142050342	0.140739508	-0.523961605	0.035883693	-1.710261484	-1.309836183	A
chr1:60993915-60994199	1.011164651	0.081057931	1.540175988	1.641728198	-0.124212422	-1.3512533	-0.884561022	-0.228007091	-1.181109533	-0.745113245	-0.232616107	0.472745952	A
chr1:61180813-61181161	0.199798269	0.578299641	0.033390138	1.688665123	-0.168785759	-0.349284124	0.005399907	0.976570079	-0.860307057	0.000374738	0.310831338	-2.414952293	A
chr1:61185444-61185821	-0.17482903	-0.431386997	1.090412284	0.613309	1.283370758	-0.274039252	0.74888687	1.210564516	-1.25700699	-1.046884815	-0.093574417	-1.668821927	A
chr1:61219908-61221042	-0.030631012	-0.114382928	0.203154253	0.912710804	-1.15855252	-0.017500375	1.475626867	1.60504993	0.272039941	-1.686550833	-0.608441173	-0.852522954	A
chr1:61570560-61570978	0.624948701	-0.252894643	1.002394232	1.085756485	0.902815779	-0.492007404	0.700369079	0.652707177	-0.510824222	-0.913026732	-0.571595216	-2.228643235	A
chr1:62816689-62817021	-0.314903619	0.013492419	1.113481518	0.774172327	0.384192697	0.694466149	1.377960489	0.524350559	-1.6651372	-0.511176422	-0.767850427	-1.623048489	A
chr1:62822129-62823016	0.375655335	-0.52550677	0.33984052	1.106815986	0.279914673	-0.12025081	1.260712998	1.019810985	-0.392225928	-0.308567469	-2.429598384	-0.606601135	A
chr1:63003186-63004199	0.159526132	0.807013647	1.141736264	1.932851117	0.146546671	-1.038415735	0.161560642	0.046008112	-0.146394622	-1.740012181	-0.84848439	-0.621935658	A
chr1:63015869-63016190	-1.122620532	-0.856265795	1.457019466	1.637733236	-0.068747642	-0.451549897	-0.560528095	1.573015334	-0.871261956	-0.405335348	0.170378498	-0.50183727	A
chr1:63023684-63024173	0.432747605	0.62064177	0.96718274	0.929321019	0.801738025	-0.318020322	0.80284572	0.024702448	-1.83454856	-0.259302128	-0.229856069	-1.93745225	A
chr1:63025677-63025889	-0.15851653	0.425102703	0.946975339	1.065333752	-2.050612823	-0.824734976	-0.952372935	1.402622519	-0.367630382	-0.471093579	0.775990585	0.208936327	A
chr1:63612701-63613011	-0.557821885	0.255593681	1.187397119	0.405798908	0.87572505	-0.008225463	1.043527742	1.09325229	-2.020785533	-0.438941402	-1.053770759	-0.781749749	A
chr1:64033435-64034359	-0.904111073	0.287266063	1.124008561	1.725837995	-0.753453596	-1.045275336	-0.340415269	1.371300462	0.177283485	0.372370503	-0.978367344	-1.03644445	A
chr1:64035101-64035523	-0.28625161	-0.236996627	1.027997032	1.713295044	-0.018670834	-0.220001972	1.072876208	0.520120761	-1.599256301	-0.420776387	-1.630524266	0.078188953	A
chr1:64075040-64075757	-0.067083944	0.482033498	0.874123798	1.260205036	-0.226944086	-0.436851251	1.352578871	0.276322315	-0.624301095	0.276036571	-2.209423561	-0.956696152	A
chr1:64092829-64093068	-0.405635851	-0.59523218	1.250249893	1.56234632	0.024124178	0.657718724	0.744498725	0.119675368	-1.085518665	0.328037778	-1.936011144	-0.664253145	A
chr1:64116250-64116566	0.272683709	-0.709732401	-0.42309946	0.596370479	0.127402499	-0.035665621	1.136698416	1.979873531	-1.087583919	-0.200932553	0.187709576	-1.843724257	A
chr1:64116896-64118281	-0.62734624	-0.161715455	1.131957606	1.554726322	1.552715773	-0.228160454	-0.505797654	-0.675983516	-0.549383626	0.835412511	-1.171893385	-1.154531883	A
chr1:64295167-64295445	0.850676747	-1.248774229	0.403143154	-0.177606796	-0.432803053	-1.473895527	0.106087073	1.07213793	1.417246885	1.192230429	-0.616489846	-1.091952767	A
chr1:64487400-64487664	0.318594986	-0.487246971	-1.028910499	0.893357198	1.448899366	-0.917970335	1.13784753	1.14066877	-1.697221242	-0.142289407	-0.6013219	-0.064407496	A
chr1:64648290-64648686	-0.42517863	-0.42808685	1.094845139	0.740993887	0.393051859	0.188148672	0.384797424	0.487297555	-0.683608584	0.5287986	-2.716001753	0.434942682	A
chr1:64814304-64814580	-0.123117761	-0.126584378	1.926513846	1.650335822	0.28458786	-0.359820675	0.434417148	-1.22337759	-1.311807749	-0.295908246	-0.909181605	0.053943328	A
chr1:64995497-64996610	-0.939168246	-0.795130475	0.648949297	0.926821753	0.469676758	-0.835265125	1.096295271	0.794628323	-1.802004731	-1.044438326	0.636613755	0.843021745	A
chr1:65009729-65010199	-0.320965217	0.150898889	0.848784831	1.334613986	-0.152131278	0.250476236	0.36776868	0.680736196	-0.126768133	0.035262463	-2.751371816	-0.317304837	A
chr1:65049213-65049772	-0.70953306	-0.308098238	0.259581946	1.694546832	0.232340066	0.416199732	-0.847037464	0.525475623	0.321622328	1.26972618	-0.952380411	-1.902443533	A
chr1:65345101-65345292	-0.062116308	0.132528232	0.167011184	0.374768665	-0.922255642	0.534646755	0.070187219	2.397648256	0.024639875	-1.429766019	-1.367106162	0.079813945	A
chr1:65887485-65887927	-0.670870931	-0.134380491	1.010460297	1.089514208	-2.193385436	-0.700911435	0.842682049	0.934269888	-0.116411743	-0.917537254	0.757169878	0.09940097	A
chr1:66213936-66215016	0.568664578	0.611583849	-0.030935326	-0.797134036	-0.994431477	-1.314444459	0.946310213	1.748599718	-0.492495241	-1.355048609	0.943527992	0.165802798	A
chr1:67164237-67164834	-1.192871382	-0.291706002	1.466619066	1.847136285	0.041384469	-0.802674064	0.187556416	1.077097842	-1.070405485	-0.939908858	-0.103434256	-0.218794031	A
chr1:67257594-67258027	0.020653979	0.393644711	1.054760518	0.24905469	0.532398494	0.179477339	1.504646916	0.937011781	-1.508791464	-1.016849015	-1.446997884	-0.899010065	A
chr1:69480107-69480549	-0.404637605	-1.001567266	0.765619645	2.034916577	0.006432488	-1.640005004	-0.287246193	0.363192477	-0.078070553	1.099271581	-0.985505437	0.12759929	A
chr1:69725737-69727461	0.802535819	0.888676055	-0.325330376	-0.76906562	0.515605062	-0.184523254	0.201440628	1.645337512	-1.839976677	-1.463165245	-0.014400372	0.54286647	A
chr1:69865789-69866728	0.604598443	0.474634692	1.180228059	1.002998153	-0.086892039	-0.584836018	0.862532373	1.053693277	-0.944096907	-0.627357328	-1.141454091	-1.794048613	A
chr1:70511936-70512196	-0.304206827	-0.832327263	1.261756939	1.15075013	-0.634405247	-0.642984221	0.28363256	1.754012391	-1.10864423	0.759386105	-0.623446838	-1.063523498	A
chr1:71622326-71622747	-0.640665224	-0.214644972	-0.321205721	0.506812199	-0.918437668	-0.229973974	1.810083885	0.5622048	-0.642990564	1.30968369	0.577124041	-1.797990492	A
chr1:71706501-71706943	-0.483607297	-0.487350553	1.450974078	1.520834765	0.820555953	0.516576781	0.193018404	-0.542818552	-1.151827627	0.542979408	-1.62905682	-0.750278541	A
chr1:72180993-72181438	-0.416114813	0.376420203	-0.023810464	1.378613264	0.171665271	0.603399904	1.310047262	0.324129365	-1.361513427	0.588779426	-1.395894793	-1.555721198	A
chr1:72495033-72495411	-0.525029092	0.020062308	-0.15556905	-0.074852643	-1.051750013	-0.43788493	2.103481502	0.904544943	-1.237806209	-1.109361303	0.492921354	1.071243133	A
chr1:72749892-72751427	-1.499626453	-0.499452783	0.932122004	2.026043452	0.848077013	0.057463025	-1.040644879	0.289104046	-0.627047361	-0.344596793	0.676596642	-0.818037912	A
chr1:73008314-73008920	0.189735643	0.406191945	1.06292246	0.119207579	-0.240632975	0.139368218	1.401793614	1.430825569	-0.934216659	-0.821550914	-1.040375082	-1.713269398	A
chr1:73125157-73125385	0.065334573	-0.068035323	1.335901473	1.514880825	-0.000603542	0.032967597	-0.006054843	0.934814912	-1.400361232	0.391878022	-1.400361232	-1.400361232	A
chr1:73179778-73180151	-0.665494681	-0.178746116	1.825643312	1.499823398	0.424339422	-0.433497556	-0.992130252	0.502003883	0.224891138	0.254205951	-1.542654304	-0.918384194	A
chr1:73922381-73922759	0.519021714	-0.215838283	1.021653715	1.28345487	-1.182322558	-0.519778844	0.974036976	0.963726283	-1.888800047	0.154475391	-0.208146354	-0.901482863	A
chr1:73949653-73950078	-0.56692192	-0.789254497	1.125555208	0.746148892	0.230380591	0.892039344	-0.289181912	0.859494253	-2.214118021	-0.877407812	0.940960405	-0.057694531	A
chr1:73952398-73953547	0.584569926	0.57160578	-0.309553744	0.393560345	-0.839315768	-1.223696023	1.847939645	0.625760569	-0.984571986	-0.369690714	-1.357115425	1.060507394	A
chr1:73953790-73954141	0.698388883	0.126236475	-0.505390867	1.109307657	0.394260805	0.023335508	0.37933019	1.82786281	-1.898270213	-0.821228073	-0.349132765	-0.984700412	A
chr1:74025670-74026097	0.287779638	-0.174710087	0.652015171	1.094779741	0.028508735	0.168345286	0.373621343	1.679354722	-0.524092374	-0.30517728	-2.152859982	-1.127564915	A
chr1:74107560-74110157	-0.00368383	-0.31805	0.135518259	-0.694621779	-0.226468381	-0.541110366	0.460485463	1.809500449	-1.346832043	-1.466031227	0.776702135	1.414591321	A
chr1:74115235-74115979	-0.226952924	0.144361825	1.78091602	1.355586278	-0.108306145	-1.302970013	0.97407109	0.230845688	-0.425681713	0.023038934	-1.357148409	-1.087760631	A
chr1:74122064-74122404	-0.374954835	-0.229904448	0.603156088	1.904153088	0.522501509	-0.312263194	-0.516123077	1.292645827	0.232463178	-0.191802671	-1.213715333	-1.716156133	A
chr1:74131508-74131855	-0.909783181	-0.363525632	1.831626415	1.55804321	0.332515662	-0.033911907	0.169200468	0.467650789	-0.996597423	0.096126254	-1.615189879	-0.536154777	A
chr1:74194622-74195019	0.738368634	-0.893156694	1.668599543	0.584812312	-0.074406498	-0.032584423	1.479230789	0.452648198	-1.271733603	-0.857224861	-1.187870098	-0.606683298	A
chr1:74451080-74451350	-0.581858431	-0.362159717	1.019178898	1.653675457	0.420835057	0.775926876	0.409129959	0.786005536	-0.712082217	-0.425228175	-1.656437252	-1.326985991	A
chr1:74467453-74467782	0.634142814	0.440545511	0.141229733	1.204018481	-0.036875483	0.191097435	0.530834748	1.022807751	-1.9414407	-1.9414407	-0.12274744	-0.12217215	A
chr1:74639794-74641001	-0.802331743	-1.017392496	1.667940835	1.797185609	-0.178416551	0.68582201	0.118763472	0.35874472	0.036505034	-0.793780924	-0.563206055	-1.309833912	A
chr1:74752022-74753805	0.030287337	0.066759627	1.550925464	1.437504905	-1.114471812	-0.81172388	1.044210824	0.894059028	-0.546512179	-0.845242256	-1.216349337	-0.48944772	A
chr1:74842219-74842916	-0.527120429	-0.125611856	0.931945631	0.545479451	-0.497121985	-0.560511075	0.807475588	0.900966327	-1.585646333	-1.788026661	0.914485903	0.983685439	A
chr1:74855428-74856637	-0.034496678	-0.746489	2.276827596	0.797887601	-0.139513078	-0.273345889	-0.805808317	-0.586636682	0.883233981	0.525372241	-0.366338477	-1.530693298	A
chr1:74923754-74924217	-0.061748505	0.47494433	1.370581759	1.325726112	-0.261351102	0.16298056	1.00407539	0.685057592	-1.126235519	-1.044324001	-1.306720495	-1.222986121	A
chr1:75194990-75196687	0.165533326	-0.069668395	0.619475355	0.575015716	-0.320163068	-0.757180802	0.355089681	1.221394917	-1.14962447	-2.292986506	0.743448868	0.909665378	A
chr1:75212771-75214073	-0.703661283	0.502821774	0.404622675	0.169863281	0.937043844	0.079105458	-0.389563293	0.615453247	-1.633658551	-1.97802651	1.186640964	0.809358395	A
chr1:75253963-75254266	-0.412089813	0.327662341	0.719883058	0.214717498	0.767618082	0.340624859	1.124140836	1.476351079	-0.847284993	-0.729210456	-1.095678544	-1.886733948	A
chr1:75338278-75338713	-0.067563316	0.266421542	1.63915889	1.291424476	-0.092205369	-0.203085	0.24634673	0.72605802	-0.262806913	-0.129825304	-1.609792912	-1.804130845	A
chr1:75344282-75344472	0.443316039	-1.015808849	0.476950705	0.483257144	-0.20211989	-1.084488536	2.227527075	0.958635691	-0.005128549	-0.624458597	-0.355118257	-1.302563978	A
chr1:75363989-75365679	0.533719132	0.476051953	1.779432115	1.215111654	-0.591435518	-0.278933922	0.013825908	0.910875182	-0.529378181	-0.858188934	-1.380797441	-1.290281947	A
chr1:75425681-75427930	0.399747922	0.552960589	1.650296318	0.496447152	-1.185560112	-0.285457303	0.456483826	1.265567211	-1.192509604	-1.483691159	-0.793581541	0.119296701	A
chr1:75463228-75464912	0.254107599	0.230233803	0.567928077	0.442425568	-1.450548463	-1.340798898	0.635400354	1.20392253	-1.151965381	-1.176798809	0.504331906	1.281761716	A
chr1:75509052-75509799	-0.641436127	-0.64795823	1.054283554	1.632817622	-0.740723425	0.919252369	0.269375694	1.07773715	-1.313686934	0.347163002	-1.013405028	-0.943419646	A
chr1:76822127-76822365	-0.137397946	-0.247357463	1.029546096	1.813285	-0.250538753	0.184805491	1.122622205	0.521262101	-0.446712072	-0.688530156	-1.625948674	-1.275035828	A
chr1:76993513-76993714	0.118074446	-1.119083615	-0.111601619	0.010271926	-0.805487349	0.72579672	2.690131351	0.183145789	-0.320219098	-0.600118103	0.122174845	-0.893085291	A
chr1:77203392-77204448	-0.779464641	-0.411474191	1.221942313	0.687933796	-2.129327509	-0.163408911	0.680119728	-0.121608828	0.987355026	1.005672437	-1.103037456	0.125298237	A
chr1:78488276-78488777	-0.063204656	0.608073868	0.522809895	-1.364288675	-0.115848028	-0.270451363	-0.330609437	2.685774479	-0.012610742	-0.707916028	-0.222697484	-0.729031829	A
chr1:78501985-78503506	-0.05148498	-0.131099785	0.410380962	0.390622283	0.246576963	-0.35570802	1.970272735	1.460386861	-1.344276998	-0.559791528	-0.654426392	-1.381452101	A
chr1:78625035-78625425	0.187897398	0.144067257	1.019147813	1.076327944	-0.377648125	-0.032807533	0.879040648	0.836010214	-0.777477801	0.015809342	-0.456783627	-2.513583529	A
chr1:78712023-78712568	0.07747018	0.760005021	0.876158705	0.801429048	-0.39861349	0.392429858	0.851038539	0.842146635	-1.911388604	-0.976628233	-1.602937928	0.288890269	A
chr1:79168124-79168953	0.194047655	-1.807338695	0.836191809	1.121811727	-0.839537445	-1.056323367	0.464113452	0.718876977	-0.98086814	-0.495247144	0.54976401	1.294509161	A
chr1:79428120-79428581	0.290098597	0.703380481	0.535535913	-0.772194086	-0.370128682	-1.47282656	2.005995601	0.69650676	-1.121587084	-1.02331961	0.636992938	-0.108454266	A
chr1:79549561-79549820	-0.855587402	-1.03243051	1.426577627	1.646816299	0.482700236	-0.144467	0.62802422	0.887253371	-0.812161183	-0.944505789	-0.072917307	-1.209302563	A
chr1:79723818-79723992	-0.206005783	-0.212687941	0.978334087	0.807654687	-2.083138174	0.122749359	0.507027057	0.378966905	-0.711194617	1.363630366	0.458874238	-1.404210186	A
chr1:79731686-79732118	-0.20788255	-0.769493548	1.785902709	0.462432536	0.222595468	0.056317331	1.622323028	0.117230013	-1.360002323	-0.425824343	-1.49397174	-0.009626578	A
chr1:79738516-79740173	-0.047745386	0.380017758	1.505653855	0.869354501	-0.19391944	-0.448011788	0.747758656	1.323525682	-0.776184769	-0.72717799	-1.901034649	-0.73223643	A
chr1:79764205-79764664	0.494352111	0.382374018	1.278000974	1.331606618	-0.577694391	-0.628068433	0.276819401	1.109469529	-0.203982075	-0.450759587	-1.945359794	-1.066758372	A
chr1:79799897-79801104	-0.588082855	-0.302456025	2.170711048	1.076328575	-0.110776985	0.26047915	0.218994046	0.221697085	-0.051374369	0.048695736	-1.175655722	-1.768559685	A
chr1:80482774-80483087	-0.72972235	-0.261446244	-0.28998083	1.048294894	0.57083319	0.069549786	1.562061641	0.93913793	-0.652278279	-0.08381452	0.09070661	-2.263341831	A
chr1:81054541-81055195	0.063643583	0.018433437	0.924895831	1.082814436	0.273501068	-0.211452754	0.764244927	1.555509444	-1.103051317	-0.372103707	-1.498801263	-1.497633687	A
chr1:81833403-81833878	-0.218555148	0.082172423	1.114166082	2.057874624	-1.20118984	-1.214457227	0.707077556	0.637210673	-1.075143146	-0.683335853	-0.129800365	-0.076019779	A
chr1:82336520-82337553	0.317708659	-0.379098964	0.762654092	1.862034217	-1.677623405	-1.184419612	0.347888505	0.152552142	-0.917577024	0.04768572	-0.465120399	1.133316069	A
chr1:82362645-82363108	0.470052896	0.541708379	0.013971077	1.303218406	-1.739605026	-0.920595663	1.380849469	0.738323858	-1.486803633	0.049690251	0.13025126	-0.481061274	A
chr1:82388402-82388902	-0.04858027	-0.399529776	-1.193925252	-0.094266459	-0.012938883	-1.411142726	1.629409495	1.509913436	-0.022733162	-0.935515319	-0.259391087	1.238700005	A
chr1:82431567-82431899	-0.278159211	-0.431219268	-1.251524754	1.241585249	-0.025284509	0.103446569	1.677523587	0.518035184	-0.77250812	0.786714849	-1.806333621	0.237724043	A
chr1:82536536-82536814	-0.743894973	-0.191127923	1.332130773	1.08623583	-0.837434736	-0.440794803	0.704144174	1.163429794	0.270553288	0.574700825	-1.300934412	-1.617007838	A
chr1:82724155-82725001	0.270782351	0.002273249	1.366690851	0.905964742	0.361868947	1.237486926	-0.009751469	0.16794825	-2.071374063	-0.595529576	-0.287450572	-1.348909636	A
chr1:82816662-82817983	0.577517874	0.021535756	0.482648608	0.105006124	0.746720432	-0.739195595	0.595155734	2.055016315	-0.429480392	-1.781681357	-0.661467972	-0.971775526	A
chr1:83162602-83162876	0.342554327	0.185738248	0.938484944	0.945103531	-0.173904658	-0.376543108	1.043571913	1.319115182	-0.728274638	-0.349979977	-1.087164017	-2.058701748	A
chr1:83192010-83192480	-0.100117907	0.30824746	-0.083062415	0.140856883	0.007337711	-0.902117103	0.697023073	2.547543086	0.231963492	-0.587382243	-0.879897318	-1.380394719	A
chr1:83385479-83386361	0.911588614	-0.176918007	0.427710681	0.377454328	-1.458276947	-1.955229831	1.054401242	1.334813961	-0.221026956	-0.812911503	0.509465042	0.008929377	A
chr1:84189281-84189819	-0.526329717	0.075173113	1.476399748	-0.170218973	0.704799359	0.069182528	0.679238057	-0.961358461	-1.470578162	-1.280793043	-0.254880976	1.659366526	A
chr1:84196223-84196708	0.634118634	-0.550210662	0.568726911	0.965245627	-0.160683877	0.028801128	-0.179762636	0.257704506	-2.683109294	0.651881856	-0.534936915	1.002224722	A
chr1:84816009-84818340	-0.140187754	-0.653152273	0.573787198	0.042115458	1.27408412	0.991907267	0.375842412	1.689306504	-1.051276011	-1.485923576	-0.828964335	-0.787539011	A
chr1:84829262-84829755	-0.995076481	-1.15106804	1.011123307	0.311177931	-1.382238536	0.001935491	1.244316769	1.832098798	0.285760921	-0.769520321	-0.215171366	-0.173338474	A
chr1:84866906-84867107	0.232433285	0.382263191	-0.490385706	-0.584821919	0.052160421	0.335701074	0.399911504	1.593910746	-1.843049069	-0.427185707	1.545884164	-1.196821983	A
chr1:85663573-85665512	0.526277162	-0.420863066	0.963422929	1.068402649	-0.631151119	0.153546582	1.276750361	1.321423276	-0.928871453	-1.269085347	-1.233867828	-0.825984147	A
chr1:85678823-85680253	0.059977074	-0.096632763	2.353984245	1.262886206	0.192628743	-0.123009767	-0.464389148	-0.061105857	-0.010049298	-0.582876472	-1.132587625	-1.398825337	A
chr1:85686019-85686706	-0.12169152	-0.649547437	0.9371088	0.372174364	-1.269655567	0.163283467	1.61225836	1.200718436	-0.193227433	-1.432385422	-1.200061806	0.581025759	A
chr1:85720841-85722462	0.504647436	0.305455178	1.237768626	0.911815733	0.590426532	-1.619777214	0.364145279	1.18413634	-1.16542976	-1.348379921	-0.746699622	-0.218108607	A
chr1:85727592-85728003	-1.818034747	-0.310485485	0.485814017	-0.435507625	-0.657999033	-0.091590044	1.325538399	0.924023919	0.256395809	1.05349059	-1.522803569	0.791157769	A
chr1:85836588-85836939	1.388166644	-1.181429763	0.768564222	-0.370689107	0.386034942	-0.906920736	1.647651531	0.981565884	-0.776681529	-0.249645369	-0.518142732	-1.168473987	A
chr1:85991992-85993229	-0.496242984	-0.978562146	1.421649135	1.198775152	1.307430294	0.667052734	-0.48070538	0.565449189	-0.520822032	-1.653474295	-0.735067906	-0.295481763	A
chr1:86068826-86069091	-0.384138767	-0.494279569	2.097477201	1.888567899	-1.158027467	0.103426291	-0.469476378	-0.015273955	-0.5049464	0.178839363	-0.695965662	-0.546202557	A
chr1:86071114-86071527	0.547451744	-0.186492794	-0.188988356	0.822389938	0.417751591	-0.358086776	1.432627935	1.576610626	-1.250772505	-0.172417549	-1.190703699	-1.449370156	A
chr1:86197737-86197932	0.236707909	-0.70995663	-0.838366125	-0.08783026	0.31653841	0.135685815	2.152360518	1.456674866	-0.580725916	0.040241804	-1.426254487	-0.695075904	A
chr1:86343120-86344206	0.596113259	0.352629708	-0.239831991	0.348792128	0.458743305	0.403968686	1.18946419	1.42060861	-2.096655597	-0.484416847	-0.931111503	-1.018303948	A
chr1:86352829-86353029	0.494800691	0.006905964	0.068315747	0.238592177	-0.229733634	-0.171433904	1.721181758	1.866642125	-0.913890995	-0.888282462	-1.356802445	-0.836295023	A
chr1:86577825-86578364	0.328503409	0.479282867	0.648410815	1.390623506	-0.462231456	-0.057194286	1.074790369	1.082304912	-0.388496515	-1.365510278	-1.262047074	-1.46843627	A
chr1:86597103-86598794	0.015267131	0.371302253	1.092693717	0.837423302	-1.239506248	-0.824076513	0.070515533	1.56886723	-0.48629072	-1.844467164	-0.305397775	0.743669253	A
chr1:86882787-86884018	-0.191757919	-1.139461905	1.506945694	0.938862434	-0.077892638	0.029445759	0.604959007	0.653447729	-0.953228525	0.893503733	-1.981204307	-0.283619062	A
chr1:87055111-87055691	0.239472864	0.322713121	0.585736364	1.045904251	0.033637662	-0.61256493	1.292339306	1.483341451	-1.598051563	-0.927381988	-0.959997861	-0.905148677	A
chr1:87101430-87102549	0.444240131	0.087722114	1.465979516	1.175639561	-0.738184242	-0.88425204	0.418823712	1.448593959	-0.421636115	-0.435070551	-1.365955121	-1.195900925	A
chr1:87375135-87375710	-0.128186807	-0.240309216	-0.671776109	1.014209407	0.564236798	-0.463075182	1.684960347	1.240136516	-1.088563556	-0.600862441	-1.687620087	0.376850331	A
chr1:87385420-87386189	-0.343948395	-0.057543982	1.008086971	1.4654351	1.690687101	-0.351464516	0.141340952	0.085574459	-0.846937788	-0.049844723	-1.70834176	-1.033043418	A
chr1:87399670-87399973	1.080812302	-0.08238708	-0.417873804	0.096891156	-0.204676352	-0.624490973	0.85805575	1.812602059	-1.037827301	-1.426128862	-1.04605194	0.991075046	A
chr1:87430874-87431143	-0.356640558	0.133143393	0.283251634	0.152397532	0.715121657	0.040738443	1.184530262	1.816210788	-1.24359602	-0.190811594	-0.657895366	-1.876450171	A
chr1:87431747-87432777	0.343383834	0.361728711	1.986116479	1.525098866	-0.663337703	-1.213157354	-0.003381298	0.32047074	-0.375296409	-0.186399727	-1.266240052	-0.828986089	A
chr1:87649102-87649932	0.010176683	1.015892979	0.916085	0.764352843	0.23473468	-1.046824882	1.398690558	0.331343447	-2.083055691	-0.233861492	-0.45538677	-0.852147356	A
chr1:87780430-87782058	-0.050597779	0.959035341	0.950077927	-0.828796786	1.24646667	-0.397280801	0.178246962	0.785649026	-1.954628679	-1.4559182	0.169478415	0.398267905	A
chr1:87819439-87819603	0.281838397	0.585093636	0.240443786	0.350724581	-1.262273682	-2.418546322	1.184214301	0.91274518	0.508781296	-0.560082343	-0.167415901	0.344477072	A
chr1:87841142-87841408	-0.431989778	-0.840524307	1.170675348	-0.532035536	-1.830257848	-0.712685017	0.658419042	1.582780926	-0.577390539	0.458950265	-0.000869275	1.054926721	A
chr1:88141423-88142459	0.091565297	0.567887444	-1.592295508	0.390213235	-0.582083959	-0.402974519	1.259645688	2.113490857	-0.334868788	-1.106484001	-0.267609275	-0.13648647	A
chr1:88197495-88197867	-0.038878135	-0.211905008	-0.901112996	-0.893311198	-0.497768167	0.49768303	1.589309658	1.771245309	-1.497501077	0.634343833	-0.693918739	0.241813489	A
chr1:88352253-88353042	-0.795867029	0.692210598	-1.375360529	-0.208795143	0.308300552	0.256245797	1.048535704	1.703346341	-0.099683311	-1.834629442	0.581901859	-0.276205397	A
chr1:88390321-88391030	0.146687689	-0.147870563	1.491852028	-0.264817368	-1.480730006	-0.881461554	1.218321725	1.570409724	-0.859203312	-0.132502925	0.288848679	-0.949534117	A
chr1:88432402-88433499	0.391428715	0.610016502	-0.150257526	0.610724593	0.293235766	-0.06524556	1.181691772	1.542599388	-1.924366183	-0.291666066	-1.164799746	-1.033361656	A
chr1:88435079-88436034	-2.231215655	0.034533982	0.507611975	-0.214330275	0.057944621	0.917122865	1.721527089	0.709847151	0.291163579	-0.427743151	-1.002226715	-0.364235467	A
chr1:88533350-88534083	0.288212074	-0.022815388	1.481562469	0.899096704	-0.113644364	-0.098396593	0.88801749	1.124816637	-1.806190336	-0.655621872	-0.697325753	-1.287711067	A
chr1:88618633-88619147	0.253702023	0.489977492	0.237243019	0.510176449	-1.811494263	-0.181664179	1.306485984	1.807132466	-0.188291346	-0.865375686	-0.562146552	-0.995745406	A
chr1:88679083-88679542	0.345687161	-0.239886794	1.656995946	0.013782948	-0.438809309	0.75586963	0.19615745	1.670364108	-0.385796378	-0.993831914	-1.386513674	-1.194019173	A
chr1:88942618-88943437	-0.28139297	0.255956893	1.051785881	1.295396428	0.389383041	0.04122909	1.064733422	0.614317318	-2.024026634	-1.118842264	-0.981891821	-0.306648384	A
chr1:89051906-89052244	-1.148563929	-0.121119735	0.647607625	0.916410133	0.85695527	1.103816158	0.421804993	-0.71833549	-2.108918916	0.652229595	0.366038872	-0.867924576	A
chr1:89320437-89320775	-1.603620447	-0.364921625	1.512101255	1.357188022	0.464148472	0.584349963	0.613127698	0.559078027	-0.85099383	-0.782123652	-0.255313764	-1.23302012	A
chr1:89363700-89363919	-0.353161446	0.421250861	2.108277231	-0.457898705	-1.930436303	-0.706300317	1.034051386	-0.706372164	0.467700677	0.122344676	0.089546767	-0.089002664	A
chr1:89390857-89391127	-0.399963111	-0.479077443	1.690713022	1.581913725	-0.242005006	-0.715840479	-0.119038576	1.280208726	-0.363087667	-0.067431065	-1.603987363	-0.562404762	A
chr1:89437553-89438031	0.067497064	-0.361945033	1.002749294	0.652980493	0.311276215	0.257186593	0.794906497	0.729802391	-1.446745841	0.885810464	-2.168239236	-0.7252789	A
chr1:89468871-89469164	-0.448255584	0.217933414	0.875180682	-0.161934212	0.424539964	0.70287588	1.070077539	1.603863122	-1.463744503	-0.67015717	-0.499007002	-1.651372131	A
chr1:89478216-89478464	-0.035704624	-0.124474451	0.380515601	1.342794559	-2.523704058	-0.64519663	0.968048489	0.001829973	0.560233743	0.779572151	-0.619835403	-0.08407935	A
chr1:89507779-89509573	0.550220496	0.779204467	0.1685361	-0.990954388	0.090813736	-1.2214416	1.324450907	1.733021251	-0.991005791	-1.301723355	0.189697956	-0.330819779	A
chr1:89515090-89515316	0.343945248	0.029313734	1.041528304	0.833548526	-0.732926274	-0.325374528	1.721606029	0.599658476	-0.914660374	0.273376997	-1.206036443	-1.663979693	A
chr1:89529155-89529462	-1.799649095	-0.487648536	1.644759559	1.172134989	0.183779157	-0.049231164	1.279848996	0.08904434	-0.350653956	-1.068363772	-0.700276595	0.086256076	A
chr1:89541516-89541817	-0.376397313	0.366128588	1.017538491	0.947987495	0.037537053	-0.277081461	1.149897369	0.858429839	-0.852277231	0.498189985	-1.685425118	-1.684527698	A
chr1:89552883-89553330	0.001978992	-0.595290491	2.010187791	0.994611473	0.255756817	0.481337258	0.097487566	-0.235961563	-1.113671992	0.29313737	-0.220164032	-1.969409191	A
chr1:89560020-89560266	-0.31618922	0.637119558	0.324240117	0.579190251	-0.194899344	0.112273751	1.716032656	0.843572743	-2.067593901	-0.133203542	-0.069083831	-1.431459237	A
chr1:89641326-89642518	-0.130733244	0.669309768	0.453136696	-0.010836129	-1.907925429	-1.186255956	0.961048149	1.602136563	0.460511657	-0.753401923	-0.785473442	0.62848329	A
chr1:89678289-89679337	-0.47392511	1.052326098	0.104744124	0.756226978	-1.443234588	-0.105208618	0.887506659	1.891234353	-1.239173182	0.045382283	-0.739470464	-0.736408533	A
chr1:89691349-89692114	0.238710704	0.746692758	1.239553422	0.916103783	0.111687557	0.348783158	1.111715602	0.271724547	-1.652878168	-0.880252992	-1.389086534	-1.062753838	A
chr1:89954384-89954942	0.342216623	0.170842092	0.919867252	1.093154435	0.076266913	-0.801065175	1.347331607	1.006505815	-1.332712453	-0.249566698	-1.593438122	-0.979402289	A
chr1:90021580-90021801	1.023180733	0.947248635	1.121410046	0.184724267	-0.118243273	0.163956355	-0.23680227	1.033366077	-1.863813447	-1.284077448	-1.194462372	0.223512699	A
chr1:90080555-90081786	0.752099794	1.081490986	0.66111356	0.644999909	0.217067632	-0.437451698	0.626883771	1.039819199	-1.987414754	-1.43406505	-0.497133632	-0.667409716	A
chr1:90188840-90189067	-1.292761437	-0.301814417	1.648644455	1.764012151	0.09747233	-0.794399607	0.659746596	0.204004783	-1.082861259	0.15451796	-0.010676713	-1.045884843	A
chr1:90345639-90346068	-0.589936869	0.007206225	2.020851884	0.556855546	-0.00636637	0.088766012	-0.420003954	0.061067205	0.543403862	-2.206930458	-0.699245994	0.64433291	A
chr1:90351717-90352543	0.324382334	1.124653679	0.468052613	0.422481124	-1.528125492	-1.311264729	0.960976476	0.900493181	-0.696216459	-1.547755361	0.146280362	0.736042274	A
chr1:90452388-90452736	0.130421249	-0.100328808	0.807257188	0.559785153	0.522483868	0.446959772	0.82780509	1.027789855	-1.324446716	0.03564243	-0.535081463	-2.398287619	A
chr1:90514879-90515348	-0.35365567	0.199756685	0.448618682	1.256933876	0.476347356	-0.78113856	0.943825351	1.536791518	-0.383491376	-0.262301124	-1.541407484	-1.540279255	A
chr1:90671713-90672070	-0.720509667	0.134448898	1.394607053	1.325042463	-1.172481513	-1.07753708	0.148512685	1.278576125	0.09064045	-1.592693663	0.151850032	0.039544217	A
chr1:90776402-90776714	-1.68514576	-0.370396761	1.399005845	0.965663219	-0.797354791	-0.741272735	0.522448186	1.383388296	-1.063202119	0.743550764	-0.093154891	-0.263529254	A
chr1:90925788-90927755	-1.091287119	-1.364877092	1.554672284	1.706479317	0.269634321	-0.221826376	0.020274837	0.469353215	-0.409145437	0.114935646	-1.402891811	0.354678215	A
chr1:91024285-91024509	-0.427196355	-0.108060441	1.799675368	1.095092331	0.707016079	-0.80195456	0.8834704	-0.225804698	-1.133511132	0.236896007	-0.305451784	-1.720171216	A
chr1:91355971-91356735	-0.67798896	-0.822992378	0.858430091	0.331046625	-0.374108053	1.904677628	1.133710054	0.624084792	-0.415222237	-0.150138672	-0.720274506	-1.691224385	A
chr1:91539206-91539736	0.588925258	1.029099135	0.815641181	0.255254215	-0.547423097	-0.683657228	1.546317844	0.977823556	-1.344092838	-0.835555238	-0.344183507	-1.458149281	A
chr1:91580044-91581032	-0.846878059	-0.597951978	1.336225092	1.127819135	0.735245658	-1.488795275	0.998331497	0.920839912	-0.646264933	-1.349652987	-0.027371585	-0.161546477	A
chr1:91612884-91613163	-0.522429299	-0.081401956	0.742669055	1.478620447	0.506441384	-0.417453779	0.879166204	0.618941688	-0.620276252	-0.361503986	0.194370547	-2.417144052	A
chr1:91682903-91683412	-0.285277326	0.612444248	1.268204398	0.160625661	-0.024874262	0.011848337	0.331754993	1.962933544	-1.184210676	-1.674196586	-0.439876134	-0.739376197	A
chr1:91841579-91841952	-0.088263903	-0.847114309	2.223443116	1.048239408	0.285266826	-0.561552877	0.232268435	0.65559448	-0.168429209	-0.311953422	-1.535139607	-0.932358939	A
chr1:92243924-92244546	-0.109966346	-0.521282046	1.527874799	1.365643678	-0.794451344	-0.349831534	1.038253261	0.977619812	0.098364606	-1.057859635	-0.743040008	-1.431325242	A
chr1:92297778-92298236	-0.232008136	-0.4368609	0.454394286	1.945602746	-0.619903411	0.25703372	1.312221418	0.691517516	-0.30124233	-0.287062988	-1.211028361	-1.572663561	A
chr1:92575491-92576775	-1.43262022	-0.753752469	2.166836371	1.017845295	1.01817298	-0.186170304	0.159437151	-0.086727954	-0.578038221	-0.958841143	-0.517327948	0.151186462	A
chr1:92604536-92605285	-0.028049667	0.05268768	0.28984376	-0.27023212	-0.839674181	-0.649106748	0.90178133	2.042115896	0.826254649	-1.986108811	-0.02041712	-0.319094668	A
chr1:92794043-92794305	-0.542873935	-0.79271207	0.489926297	0.474057776	-1.177133838	0.317566469	1.191843882	1.008122306	-1.658243925	1.208396672	-1.07928948	0.560339845	A
chr1:92838207-92839636	0.316995174	-0.03946071	0.157288867	-0.553188899	0.335481209	0.327221361	1.109326327	2.025054412	-0.905117474	-1.767423892	-1.03549176	0.029315384	A
chr1:92839953-92840247	0.364999852	-0.320350191	1.917758033	0.592131559	0.468543457	0.599294781	0.50596878	0.20014331	-0.68686613	-0.839839364	-2.016876612	-0.784907475	A
chr1:92884432-92885161	-0.270643674	-0.438704444	1.862371684	1.546992179	0.35542448	-0.948002346	-0.290077705	1.02136548	-0.632538378	-0.187150751	-1.360890818	-0.658145707	A
chr1:92976694-92976927	0.263767608	-0.178148514	0.13985526	1.803159615	0.054781297	0.388060316	1.414087397	0.408095588	-1.011514322	-0.696229898	-0.815152353	-1.770761993	A
chr1:93198302-93198558	-0.021851189	-1.399826218	1.429090521	0.385696339	1.314419136	0.363490848	1.044681756	-0.115616035	-1.45674369	-0.807506975	-1.01579899	0.279964497	A
chr1:93328975-93329919	-0.073204771	-0.04410332	1.235132964	0.816698591	-0.339843728	-0.394221764	1.022996018	1.438226929	-2.099428126	-0.780301387	-0.605488062	-0.176463343	A
chr1:93330576-93330858	0.456922269	-0.811023302	-0.646637462	-1.320134018	-0.028747633	0.372935751	1.944466836	1.245674295	-0.936231604	-0.587619573	-0.629024512	0.939418953	A
chr1:93344624-93344914	0.378416457	-0.145258328	-0.748413396	-0.263288373	-0.149573366	-0.557756702	0.846920935	2.664440182	-0.415324993	0.279522896	-0.844360938	-1.045324375	A
chr1:93606201-93606901	0.155930449	-1.586352044	1.468642342	0.32083552	1.189693676	1.090883402	0.245228034	0.407054471	-0.502686971	-0.593097068	-0.67845682	-1.517674992	A
chr1:93615802-93616235	0.273029817	-0.364647051	0.642677282	1.496967575	0.187584655	0.523720964	1.143917936	0.617110641	-0.906126054	-0.434566472	-1.783011959	-1.396657334	A
chr1:93642681-93642938	-0.715756328	-0.35590328	1.007013227	1.493448296	-0.727499933	-0.664343438	1.032604996	0.678260026	-0.662390121	0.508888544	-1.948461273	0.354139284	A
chr1:93653436-93653997	-0.217146719	0.014539263	-0.292987971	0.207021775	0.71803207	-0.312747085	1.585012215	1.263774925	-1.066824389	-0.282330374	-2.145530475	0.529186765	A
chr1:93673665-93673921	0.070968097	0.329155828	-0.353737266	0.676607623	0.062542283	0.107855869	1.12892626	1.984879766	-1.122259571	-0.326071925	-0.813474302	-1.745392662	A
chr1:93926932-93927165	-0.010921894	-0.18566036	1.343960781	0.081116073	0.039547807	-0.130003956	0.427860047	0.720798666	1.231293856	-1.538604641	-2.127486346	0.148099968	A
chr1:94006273-94007346	0.129248886	-0.729644411	-1.207111932	0.332874036	0.604153814	1.212243576	1.012075463	1.619275565	-1.250924966	-0.313704552	-1.315374277	-0.093111203	A
chr1:94966695-94966850	0.407695419	0.629773406	0.014754938	0.658741995	-0.739352688	0.378066667	1.159496755	0.96507844	-0.528113878	-2.444027446	0.323134712	-0.825248318	A
chr1:95564495-95564752	-0.413737633	-0.823386289	1.117263229	1.042171809	0.528914709	-0.458428806	1.049562634	0.485654034	-0.049936626	0.128541598	-2.43751845	-0.169100209	A
chr1:95592165-95594214	0.714856232	0.252532308	0.503929612	1.363867362	-0.591105262	-0.638481448	0.967686937	1.432794025	-1.258985494	-0.758468756	-1.456434497	-0.53219102	A
chr1:96798975-96800274	0.704025293	-0.023882588	0.489690694	0.23843591	-1.378256401	-0.664626722	1.413801025	1.272610349	-1.564901793	-1.182690891	0.067096269	0.628698855	A
chr1:97190489-97190814	-0.016383737	-1.235624358	0.841406667	1.304417495	-0.992897684	-0.635429963	1.219291247	0.884683865	0.397238803	0.594452662	-1.41062207	-0.950532926	A
chr1:98090059-98090802	-0.636449317	-0.395979643	1.602155336	1.268991061	0.960311366	0.613130517	-0.460448484	0.886467807	-1.152046914	-0.667764026	-1.287484449	-0.730883254	A
chr1:98649680-98649976	-0.083812837	-2.180804658	1.165838369	1.055035561	0.850205102	0.785886484	0.873669273	-0.251184177	-0.543420744	-0.510670537	-1.009426997	-0.151314839	A
chr1:101171146-101171459	-0.010555013	-0.014133448	1.423485097	1.461716191	0.409828503	-1.410003277	0.720353976	0.926067509	-0.687384154	-1.248212996	-0.925896882	-0.645265505	A
chr1:102615230-102615609	-0.422900856	-1.206709132	0.21629734	0.125275138	0.263217912	-0.233382397	1.461654743	1.927275371	-1.523070086	0.157991341	-0.970251427	0.204602053	A
chr1:104798834-104799171	-0.861843473	0.193083102	1.635457629	2.202485922	-0.175959432	-0.016591075	-0.100427529	-0.92760495	-0.779944225	-0.92778892	-0.504094501	0.263227451	A
chr1:105707895-105709646	0.473916739	0.069657732	0.149798042	-0.243845667	-0.881631969	-1.363427778	1.40741932	1.504806965	-1.073722091	-1.225191261	1.067750521	0.114469447	A
chr1:105808459-105809434	0.823114614	0.543556393	0.679451875	0.472289019	-0.968645677	-2.113063955	0.969438542	1.28527333	0.126301678	-0.994781336	-0.37202067	-0.450913813	A
chr1:105818874-105819241	0.00130277	0.108188087	0.781532462	1.726074467	-1.835343018	-0.797987722	0.920666762	0.569260639	0.494725469	-0.926549795	0.015357649	-1.05722777	A
chr1:105876144-105876643	-0.049462398	0.51411539	-0.354885585	-0.347976752	0.772468699	-0.368433366	0.967254757	2.03350371	-1.725668003	0.29470498	-0.631098716	-1.104522715	A
chr1:105971055-105971461	-1.321311796	-0.404622236	1.205718859	2.002626946	0.581270381	-0.309662554	0.813352894	-0.430043993	-1.241809543	0.067803388	-0.891059025	-0.07226332	A
chr1:106147927-106148858	0.315069072	0.312007531	0.789446334	1.033391578	0.227653966	-0.006363871	0.914254509	0.743236573	-1.660316355	0.349728445	-1.854512066	-1.163595715	A
chr1:106317428-106317707	0.212032866	0.873699686	0.212034774	0.966075587	-2.100521513	0.451264824	0.814920564	0.625416821	-1.859352126	-0.15051675	0.152825504	-0.197880237	A
chr1:106355723-106356245	1.424866257	-0.776007366	0.035227572	1.025826221	-0.281111761	-0.137816455	1.264629709	1.327519755	-0.758027023	-0.962741234	-0.994563577	-1.167802098	A
chr1:106470350-106470567	-0.437302308	0.127615043	1.228504142	1.256532502	-1.244612567	-0.33640517	0.91698166	0.025871123	0.795183568	0.333375241	-2.005211459	-0.660531774	A
chr1:106498145-106498398	-1.395229227	-0.531042657	1.547214861	0.574906955	-0.114971487	-1.549468352	0.476473567	0.789759633	-1.376909223	0.340963289	0.659695294	0.578607347	A
chr1:107408968-107409480	0.384872856	-0.028050406	0.572000185	0.720727177	0.128933472	0.03831473	1.499688048	1.32624103	-1.778399772	-0.817273296	-1.185586168	-0.861467855	A
chr1:107438905-107439274	-0.543330299	-0.396426955	1.953102357	1.385733687	-0.14983345	0.229519802	0.546682488	0.416362729	-1.322888447	0.090792093	-0.923573956	-1.286140048	A
chr1:107695469-107695748	-0.290585874	0.350575045	0.049292838	1.553004073	-1.520144085	-0.06829565	1.642076303	0.474935581	-1.216079751	0.474728841	-0.285338335	-1.164168985	A
chr1:111561808-111562007	1.008543252	0.152711771	1.007182755	-0.023924495	0.360754551	-2.132411004	0.948416892	-1.397397146	-0.193831594	0.262519401	0.812569295	-0.805133677	A
chr1:111682227-111682601	0.416636527	0.649377595	0.019849519	0.632452975	-0.128501951	-0.902079609	0.892057018	2.108564962	-1.322213129	-0.447175325	-0.692252054	-1.226716528	A
chr1:118248822-118250453	0.107204756	-1.868230838	1.594707214	1.078251608	0.19381488	0.213869758	0.253278844	0.873709171	0.316315389	-1.318494241	-0.724875491	-0.71955105	A
chr1:118381505-118381800	-0.119852601	0.183837876	-0.810988934	2.126093314	-1.21499112	0.624135253	1.143163357	-0.31414728	-1.351628681	-0.371577217	0.56874002	-0.462783987	A
chr1:118577626-118578232	-0.350874534	-0.298494917	-0.68247582	0.211189088	1.266302073	1.27607019	0.966406317	1.475292229	-1.216956204	-1.051873913	-0.601922909	-0.992661599	A
chr1:118578402-118578655	0.345442917	-0.065703359	-0.839784956	0.027339763	-0.376028567	-0.129756306	1.396286181	2.021943715	0.276392571	-1.879008204	-0.569165048	-0.207958705	A
chr1:118626940-118627184	0.263373645	0.68377842	0.991338263	0.688274088	-0.489607329	-1.753911842	1.04388883	1.239880302	0.199230372	-1.383791831	-0.669555039	-0.812897879	A
chr1:118765109-118765369	0.052410294	-0.24460715	-0.183696547	-0.352811503	-1.305731881	1.040951507	2.28467253	0.941539484	-0.404583959	-1.165119673	-0.599342956	-0.063680146	A
chr1:118771021-118771308	0.447589246	0.160528131	-0.189554203	0.359864548	0.354379853	-0.61484413	2.227237559	1.129082792	-0.819888441	-1.110767638	-0.778731414	-1.164896305	A
chr1:118858201-118858392	0.508272039	-0.249676579	0.314486263	-0.102851085	-0.472296108	0.348494229	1.201873738	1.896740797	-0.583064968	-0.797692751	-2.051036124	-0.01324945	A
chr1:118876353-118876724	0.097017066	-1.541374945	1.324637272	0.419595081	0.253518535	0.466995452	-0.468655068	0.846742345	1.019279715	-0.472947259	0.10261003	-2.047418227	A
chr1:119021420-119022078	0.081642148	-0.407270395	-0.458780272	1.208744776	0.207053305	-0.116599945	2.385278856	-0.104371245	-0.926359158	-1.413255994	0.240770061	-0.696852138	A
chr1:119025811-119026073	0.011859382	0.839327879	0.415979874	0.558064362	-1.386103937	-0.660923162	1.31397308	1.857005179	-0.531814964	-0.86385528	-0.921743147	-0.631769266	A
chr1:119047687-119048175	0.745515597	-0.335950656	1.753594812	0.317222746	-0.091415715	-0.941174501	0.575988469	1.003025777	-0.129477257	0.217734285	-1.49570194	-1.619361616	A
chr1:119117216-119117836	-0.287723859	-0.071239731	0.12277101	-0.647418475	1.208701075	-0.954887167	0.972270783	1.06318365	0.892643498	-1.286967062	-1.743605502	0.73227178	A
chr1:119147200-119147898	-0.658063229	-0.035290799	0.759184688	1.799601509	0.448142401	0.013895487	0.794499649	0.36566419	0.27667412	-0.45219287	-1.559270834	-1.752844312	A
chr1:119159461-119159688	-1.488838234	-0.320784159	1.328414937	1.289924332	-1.330083607	0.644183132	0.262776544	0.694899271	0.352337059	-1.399388235	0.448493629	-0.481934668	A
chr1:119166180-119166625	-0.708264912	0.097635051	1.097504469	-0.344365456	0.537905222	1.43282338	0.562541685	1.023652473	-1.086320152	-0.237969767	-0.350399759	-2.024742233	A
chr1:119233704-119233895	0.45369403	-0.005626544	1.111614938	-0.807953878	-1.056415076	0.122423799	0.882045377	1.980023693	-0.018351555	-0.436971775	-1.56540324	-0.65907977	A
chr1:119384541-119386208	0.509472479	0.165090757	0.330975225	0.95503976	-0.853514789	-0.684024752	0.954048147	1.01560821	-1.689457236	-1.449978397	-0.43841113	1.185151726	A
chr1:119452732-119454633	-0.521906085	-0.468197951	1.622695818	-0.106932116	1.431076338	0.5116256	-0.931028641	1.226390692	0.026504407	-1.53648639	-0.493055992	-0.760685679	A
chr1:119468560-119469239	-0.527666307	-0.326554883	1.18021929	1.000848954	-0.471325437	-1.547745065	0.182405011	1.166645153	1.133169086	0.056371419	-0.143269145	-1.703098077	A
chr1:119813988-119814182	-0.294288661	-0.298933538	0.536916855	0.235758843	0.619643975	-0.561801597	1.9169876	0.468842187	-2.34649245	-0.26793642	-0.396829147	0.388132354	A
chr1:120021212-120021518	-0.77968639	-0.482054843	0.162704513	0.76707012	0.565922782	-0.412833306	2.201583403	0.923843872	-0.615683533	0.077040703	-1.390602675	-1.017304646	A
chr1:120396586-120397020	-0.05318507	0.135703602	1.09509619	0.554044689	-1.222636629	-0.458054658	0.848071356	1.398353933	0.256828882	0.192283228	-0.592643594	-2.153861929	A
chr1:120514213-120514817	-0.775647227	0.487336237	-0.534719119	0.639936615	0.726486351	-1.060975009	1.401320734	1.847593341	-0.458402463	-0.214910985	-1.203136278	-0.854882196	A
chr1:120543446-120543899	-0.422203607	0.30127294	0.122498129	1.493640736	0.369431383	-0.587442937	1.150371203	1.384133546	-0.457768301	-1.842642358	-0.662426685	-0.848864049	A
chr1:120891637-120892083	0.335429498	0.576431281	1.50164203	0.656448715	-0.366530288	-0.769977862	0.98173429	1.205021452	-0.628682674	-1.471910977	-1.259906818	-0.759698647	A
chr1:121024328-121025325	-0.795797236	-0.742070141	1.178572657	1.204837434	0.262463494	1.54131703	-0.622655528	0.783973068	-0.951929528	-0.831627783	-1.351183705	0.324100237	A
chr1:121105485-121106091	0.398198281	-0.052689929	0.441101807	0.864211964	-0.705414142	-1.667163535	1.325559685	0.587638631	-1.370453223	-0.081057657	-1.009972012	1.270040129	A
chr1:121107981-121108306	0.258124693	0.241525327	0.605185929	1.255250723	-0.697325718	0.951268853	0.754155811	0.72249551	-0.803266751	-2.262227038	-0.797894611	-0.227292729	A
chr1:121327997-121328237	-0.007719398	0.078009877	1.349013859	-0.250538635	0.11794418	1.264051597	0.793666452	1.220358943	-0.946221806	-0.922969057	-1.348388865	-1.347207147	A
chr1:121524842-121525183	0.904711721	0.308077293	0.629324279	0.324901664	-0.733129124	-0.721706307	1.24583945	1.464545878	-0.784247919	-0.380435696	-2.000960147	-0.256921092	A
chr1:122804519-122804853	0.955779793	-0.088075581	-0.824567382	-0.308973277	-0.740000611	-0.521185235	1.210121264	2.20330959	-0.418540201	-0.60831258	0.360953444	-1.220509223	A
chr1:123906286-123906610	-0.620516439	-1.29141436	2.242483368	0.560269915	0.031445629	-0.953054711	0.985079556	-0.800905813	0.386071201	0.082545508	0.29485745	-0.916861305	A
chr1:124645788-124646263	0.817359409	0.546129287	-0.127395229	0.448216719	-0.442859812	-1.735209925	-0.478552641	1.495447772	0.368120587	-0.896238213	-1.263470182	1.268452229	A
chr1:125423117-125423330	0.381295082	-0.130330572	-0.131513424	0.519832794	-0.330688688	0.600695707	0.893764364	1.673035125	-1.751558535	0.429310558	-1.751558535	-0.402283877	A
chr1:125575814-125576124	-1.643458197	-0.147290396	2.086343132	-0.165935774	-1.119870474	-0.19188327	0.595570876	0.693453162	-1.152250117	0.273534891	0.198611598	0.573174569	A
chr1:126007532-126007759	0.260027927	-0.956885747	0.070659812	0.152295195	0.699876118	-0.103210675	1.840637931	1.512691529	-1.56410716	-0.439472148	-0.946246756	-0.526266025	A
chr1:126043860-126044074	-0.127985769	0.691794174	0.104330833	0.184728964	0.179164916	0.170676173	2.079119207	0.57435877	-1.401798767	-1.674779016	0.190003694	-0.969613178	A
chr1:126419400-126420721	0.393337414	0.252978292	1.503131228	0.88670491	-0.078898058	-0.224620092	0.988729708	0.669875986	-0.077442393	-1.571507378	-1.463150993	-1.279138625	A
chr1:126472776-126473036	-1.521448701	0.210304774	0.752216575	0.283619135	-1.776761762	-1.130891826	1.317372675	0.687947636	0.446157663	-0.55399326	0.737511694	0.547965396	A
chr1:126482294-126482557	-0.204909575	-0.983966229	1.508256748	0.482970224	0.785193666	0.597262741	-0.431700679	0.745515755	-0.153433497	0.619951069	-2.176257124	-0.788883099	A
chr1:126579554-126579823	-0.705220442	-0.130839048	1.921752289	0.791389383	-0.220809863	0.349444239	0.226444377	0.841037235	-1.980170783	-0.399363346	0.329730979	-1.023395021	A
chr1:126752443-126752655	0.623057962	-0.096192441	0.657000241	0.287893186	-1.977705862	0.202994399	1.173119315	0.882184914	0.261150079	-0.038720074	-1.977705862	0.002924142	A
chr1:126790494-126790757	0.255942683	-0.78404041	0.644141962	1.948210622	0.710806933	0.214018171	0.520351514	0.737339486	-1.31219004	-1.262123181	-0.959699357	-0.712758384	A
chr1:126859520-126860053	0.035958692	0.558625686	0.785146068	1.040617061	-0.830600569	-0.067091727	1.38039681	0.701555195	-1.598973018	-1.301726258	-1.18750268	0.48359474	A
chr1:126926633-126926862	-0.59997881	-0.61047248	1.64756735	1.73739437	0.625500016	0.046640655	-0.155910938	0.606898939	-0.585855877	-0.392274929	-1.689426286	-0.630082011	A
chr1:127026705-127027104	-0.336508123	-0.255181498	1.878673326	0.352646655	0.013439392	-1.169226618	1.356168824	0.764450471	-0.875546133	0.038950872	-0.160661059	-1.607206109	A
chr1:127170285-127170821	0.040549625	-0.797556518	0.530412233	2.308118766	-0.089217633	-0.68666552	0.848174591	0.606935765	-0.653030772	-0.071920029	-1.602026069	-0.433774439	A
chr1:127328325-127328613	0.061172937	0.764905523	0.54754114	-0.179003106	-0.902459474	1.175935462	-0.018830923	-0.079828059	-2.40893982	-0.541333787	0.275741263	1.305098844	A
chr1:127337114-127337662	0.75087894	0.419308743	0.036145956	0.754743333	-0.581301281	-2.166716168	1.234907547	0.735702329	-0.799419049	-1.251847634	0.49718804	0.370409244	A
chr1:127372200-127372437	0.609653047	-0.048715916	-0.736329701	0.279097137	0.121917238	-1.441646601	1.538204348	1.754997711	-1.364505434	-0.383535692	0.284561624	-0.61369776	A
chr1:127427893-127428343	0.377176776	-0.404834718	0.180836481	0.97907253	1.26197205	-1.445688446	1.346818303	0.703008804	-0.238138475	-0.411363625	-1.777476835	-0.571382844	A
chr1:127457778-127457982	-0.521224206	-0.267655201	0.768773219	1.014122269	1.004706263	0.046923111	-0.809135706	1.959041538	-0.066747229	-1.090228414	-1.381296439	-0.657279204	A
chr1:127847749-127848030	-0.698410911	-0.446413269	1.452061812	1.819943384	0.440612104	-0.549545433	0.019910762	1.051196694	-1.403454706	-0.204509978	-1.042308838	-0.43908162	A
chr1:128119052-128119514	-0.135044674	-0.83320006	1.504858854	1.580971554	0.154221888	-0.022886804	0.41467323	0.975807728	-0.556528225	-0.273399675	-1.553000109	-1.256473708	A
chr1:128149392-128149565	-0.229211461	-0.574978224	1.080716459	1.233049288	0.672673712	-0.082195452	-0.140024968	0.97459248	0.24585608	-0.142750231	-0.56883688	-2.468890802	A
chr1:128463350-128463781	0.213232347	-1.158609486	0.140680436	0.011475988	0.837745684	-0.770063744	1.738770627	0.974211669	-0.079870489	0.50115368	-1.968067873	-0.440658839	A
chr1:128476628-128477045	0.874892553	-0.287523512	0.307651025	-0.121040007	0.787264245	-1.057608022	0.926565154	0.937592351	-0.018219629	-1.187830892	-2.077630365	0.915887097	A
chr1:128550684-128551048	0.209001219	-0.505556415	-0.069829269	0.390451413	0.712415374	-1.154957492	-0.206774536	2.300057438	-0.397712296	-1.740091757	0.425975894	0.037020427	A
chr1:128567437-128567736	-0.076213963	0.036847753	1.273944505	-0.259747762	-1.319386806	-1.01813541	0.344048254	0.812610826	1.114131979	0.120355298	0.893200883	-1.921655557	A
chr1:128675882-128676289	1.168530958	-0.789396872	-0.295198981	0.282278976	0.384175101	-1.143834535	2.25818654	0.536894815	-0.238317839	-1.059913033	-0.226132907	-0.877272224	A
chr1:128721494-128721688	-1.360952272	0.48985502	-1.360952272	0.510963898	0.383473739	-0.204170271	1.815954464	0.988323615	-0.156119423	-0.332274521	0.586850297	-1.360952272	A
chr1:128730856-128732009	0.371989124	1.018510362	0.826417829	-0.015600516	0.190933135	-0.959798364	-0.726233827	1.632921977	-0.346788515	-2.025982587	-0.601286066	0.634917448	A
chr1:128787325-128788591	0.263296019	0.655173727	0.732993002	0.884209529	-0.478540863	-0.218970025	1.183627855	1.008708869	-0.927360566	-0.584785813	-2.287251704	-0.23110003	A
chr1:129200548-129201934	0.476725011	0.08587867	-0.107885721	0.130885948	-0.895240731	-1.040865549	1.405716159	1.222638261	-1.202886421	-1.587934221	0.390533107	1.122435487	A
chr1:130477663-130479278	0.581045806	-0.350919238	0.632272709	1.516850442	-0.733125608	-0.414657877	1.1626202	1.299515246	-1.610920087	-0.698357961	-0.846845643	-0.537477989	A
chr1:130607639-130607846	0.254085944	-0.089137641	-0.768971459	0.127143021	0.389951178	0.111976367	0.378632776	1.879284857	-2.516331061	0.188536976	0.258914371	-0.214085328	A
chr1:130805458-130806432	0.046504805	0.415150435	1.130015582	0.615951919	-0.30670623	-1.213268548	0.77938045	1.294479256	-1.181111671	-1.919988456	0.470556729	-0.130964271	A
chr1:131043516-131043919	-0.082303803	-1.227010018	1.065039966	1.931781491	0.517799764	-0.047797294	0.334255084	-0.826414108	0.123113644	-1.626508841	0.583360786	-0.745316671	A
chr1:131111256-131112387	-0.543147698	-1.078044721	0.639513203	1.321466352	-0.354425551	0.206399069	1.23511163	0.225212196	-0.407006091	1.337147168	-1.712752115	-0.869473442	A
chr1:131152660-131153029	-1.105579714	0.35943876	1.681580496	1.024260515	-0.691608256	0.403873256	1.096676691	0.755278357	-1.062824984	-1.193192006	-0.634542421	-0.633360692	A
chr1:131155839-131156457	0.574974872	0.723319661	0.802169795	-0.593918341	-0.950411202	-0.688844275	1.85901043	1.312659955	-1.164780978	-0.832789488	-0.539580348	-0.50181008	A
chr1:131185485-131186002	1.120652772	0.654367501	-0.549109962	0.271422788	-0.366325924	-0.3353747	1.467469865	0.714037912	-2.420703753	-0.31700102	0.024848264	-0.264283745	A
chr1:131204535-131204810	-0.859380054	-0.710427095	0.393015027	0.997553323	0.955710153	1.276044218	0.373968311	0.689845481	-0.501290003	0.039584418	-0.412597807	-2.24202597	A
chr1:131215129-131215551	-0.764306106	-0.321059282	0.785903243	1.653098355	0.746774782	-1.519219131	-0.088180813	1.359284614	-1.043347961	0.51147689	-0.758459557	-0.561965034	A
chr1:131526530-131527047	0.834405649	0.87436897	0.383266723	-0.321113552	-0.447996866	-0.399308973	1.36299724	1.239351562	-2.069297307	-0.932237321	0.08903812	-0.613474246	A
chr1:131687922-131688208	-0.941376632	-1.391234137	0.061445468	2.409756265	-0.529042582	0.635245349	-0.467646249	0.87169665	-0.543600319	-0.474381747	0.4263698	-0.057231867	A
chr1:132026823-132027761	-1.16638463	-0.161521306	1.51993371	1.23113841	0.006494107	0.067056458	1.015330279	0.387900942	-0.116149302	0.08211318	-1.920140408	-0.94577144	A
chr1:132040910-132041207	-0.704309166	-0.626636599	1.429553747	1.574093927	0.148314954	-1.150825609	0.914510355	-0.282409459	-1.633977797	0.714564358	0.000412998	-0.383291708	A
chr1:132095734-132096326	-0.304452361	1.123084797	0.418145789	0.524486259	-0.088431805	-0.774925427	1.208490195	0.642166876	-2.571079446	-0.114351736	-0.24296948	0.179836339	A
chr1:132187911-132188268	0.701467902	-0.149924918	1.615145836	0.714405443	-0.523004779	0.074723403	-0.668191745	1.173053716	-0.989920283	0.021003966	-2.067511961	0.098753419	A
chr1:132194489-132195013	0.128752752	-0.526983424	1.233962338	1.415405008	1.003389725	0.667914114	-0.146348111	0.17614942	-0.831623679	0.027627402	-1.688674072	-1.459571472	A
chr1:132225964-132227292	-0.374198467	-0.329615656	2.184164325	1.16263528	-0.625280559	-1.210904193	-0.673759189	0.883676575	0.021745419	-1.209460629	0.257321246	-0.086324152	A
chr1:132292174-132293158	0.334592889	0.102936626	1.058092397	0.951919212	-0.640569092	0.104602694	-0.109869607	0.918646975	-1.60768238	-1.455591435	-1.014351339	1.357273061	A
chr1:132634516-132634863	0.939206223	0.295454789	0.698130178	1.002056962	-0.42290741	-0.866530625	1.536320435	0.748848409	-1.259935473	-1.291510289	-1.180419635	-0.198713565	A
chr1:132655462-132655865	-0.49548918	-1.09303904	2.030091567	1.208775724	-1.72995196	-0.474026543	0.280465476	0.221896312	-0.126735179	-0.575782835	0.389550478	0.36424518	A
chr1:132692823-132693414	-0.388475521	-0.028219609	1.085833483	0.739820866	0.24831924	0.960355311	1.217700792	0.425448239	-1.164140168	0.089622441	-1.461265388	-1.724999687	A
chr1:132821161-132821691	-0.471968699	-0.53681919	1.262790087	1.003283029	0.745558825	0.063465717	0.603155501	1.032444453	-1.630549798	0.140565239	-1.727844162	-0.484081003	A
chr1:132897014-132897591	-1.456491861	-0.635190897	1.894298502	1.940049693	-0.378647434	0.010581041	-0.264257282	0.010472535	-0.806223934	0.010131501	-0.483884735	0.159162871	A
chr1:132967308-132967600	-0.178866369	-0.118369841	0.676570643	1.337734002	-0.296555305	0.09932582	1.173523673	1.389602002	-1.715841094	-0.223819308	-1.002114818	-1.141189403	A
chr1:132996830-132997346	0.667918425	0.661367439	0.014368492	-0.203014286	0.274909628	0.017551774	1.626844948	1.037598486	-2.065203499	-1.004577499	-0.027287877	-1.000476031	A
chr1:133013089-133013323	0.389274051	0.223904891	0.039009662	0.860758397	0.431185542	0.266376158	1.220664881	1.390530494	-1.39914095	-1.19485342	-0.609466537	-1.618243169	A
chr1:133108808-133109737	-0.21098949	-0.138027807	1.017725874	0.631474941	1.056292651	0.844595033	0.189614432	1.342847054	-1.489074029	-0.87616102	-1.035484805	-1.332812833	A
chr1:133110151-133111512	0.246899918	0.552086606	0.976486617	0.413682229	-0.21107544	-0.234016763	1.482025137	1.176222784	-1.777706804	-1.209221734	-0.386557413	-1.028825137	A
chr1:133186264-133186506	-0.628293959	0.965466278	1.094364418	1.131936579	-0.393792363	-0.278312571	0.940417048	0.929489244	-0.556004461	-0.521420832	-0.624011574	-2.059837806	A
chr1:133350194-133352209	-0.116413061	0.534142613	1.121634423	0.592148653	-0.630600561	-0.733755876	0.680810108	2.063049886	-0.439090216	-1.272814068	-0.847372664	-0.951739237	A
chr1:134020008-134021945	-0.196182775	0.169608132	1.222632188	1.753117177	-0.569049653	-1.660772829	0.148056678	1.021306263	-0.210384828	-0.348511842	0.099156849	-1.428975359	A
chr1:134041391-134041683	0.733202176	0.514983394	0.734011553	1.135966199	-0.738533603	0.19328866	1.194160467	-0.147206932	-1.837037601	-1.046302603	0.525276885	-1.261808593	A
chr1:134090282-134090729	-0.33643279	-0.562313613	1.67714928	0.54608881	-0.24588943	-1.012206688	0.842572752	1.129870245	-0.281721182	0.740774359	-0.683185753	-1.814705991	A
chr1:134121752-134122196	-0.283739386	-0.983842094	1.46114507	1.135158435	0.301250011	0.750905781	-0.15909299	0.996627242	-0.9292796	-0.562132428	-1.908490832	0.18149079	A
chr1:134333047-134334555	-1.017307568	-1.183697106	1.739684078	0.396157151	0.826294184	0.554594127	-0.869071143	1.034949279	-1.369316629	-0.708665304	0.364126751	0.23225218	A
chr1:134361238-134361577	0.717629553	-0.590205758	0.340713376	1.753139433	-0.346754192	-0.503203878	1.046727357	1.030919613	-0.182753079	-0.67177778	-0.765726092	-1.828708553	A
chr1:134382630-134383813	-1.097557852	-1.012599612	1.773429663	-0.089241954	0.514887832	0.452263214	0.211811337	0.544728155	-1.197443733	-1.525058118	0.837036621	0.587744446	A
chr1:134636382-134637918	0.025761575	0.55262301	1.378274108	0.696141798	-1.195872058	-0.626452584	0.686164305	1.449959867	-1.084415925	-1.403826035	-0.810508484	0.332150423	A
chr1:134652861-134653306	-0.325398102	0.078270552	0.74189805	-1.206817133	-0.195345255	-0.676520271	1.626378966	1.975211452	-0.68249802	0.190455035	-0.468791232	-1.056844043	A
chr1:134675349-134675704	-0.150545872	0.730770915	0.587389712	1.418820135	-1.199028382	-1.033313002	1.203733343	1.024384129	-0.863500934	-0.514966816	0.21854516	-1.422288389	A
chr1:134757360-134757671	0.238634954	-0.3471806	1.662173238	0.634398319	-0.594386734	-0.300688759	1.820516135	0.060355752	-0.316158044	-0.770666489	-0.327976643	-1.75902113	A
chr1:135006040-135006309	0.12223513	-0.398914495	-0.071699262	1.642291778	-0.040117331	-0.373167482	0.973323569	0.310221756	1.097665236	-1.244413377	-2.045719647	0.028294124	A
chr1:135006826-135007115	0.654198016	-0.547644578	2.248921363	1.258620074	-0.402527898	-0.365535561	-1.025650311	-0.24873348	0.449813267	-0.013049749	-1.031653615	-0.97675753	A
chr1:135012554-135012803	0.57690849	-0.458534493	-0.158544074	1.014285426	0.744636355	-0.833754768	1.289078504	0.556243254	-2.358855565	0.26774267	0.093963032	-0.733168831	A
chr1:135036462-135036974	0.238411259	0.083896502	1.704665563	1.77901157	0.546629896	-0.833069278	-0.839206466	-0.322478508	-0.56236338	-1.087248858	0.45677522	-1.165023519	A
chr1:135057011-135057307	0.342599769	-0.310762952	0.860552991	-0.678047146	0.653312901	0.495744214	1.274180032	1.429361558	-1.552699547	-0.887069526	-1.415645135	-0.211527158	A
chr1:135097489-135098249	-0.708275543	-0.535134763	-0.546122395	0.868753015	0.596695086	-1.04001412	-0.660090378	1.69448705	-0.50909637	0.357211078	1.639288031	-1.15770069	A
chr1:135100582-135100863	-0.793149676	0.232352662	0.386653565	0.66247256	0.229015331	-0.773923607	0.779242807	1.261601763	-1.195668329	1.567859816	-1.505366894	-0.85109	A
chr1:135126741-135127583	-0.7676293	0.112483885	-0.256792309	-0.34004422	-0.711168217	-0.216965919	1.196279222	2.618793258	-0.677437436	-0.927821331	0.149937176	-0.17963481	A
chr1:135210848-135212121	-0.664443009	-0.621602241	1.540436828	1.200648787	1.263801687	0.717381354	0.26688156	0.191819788	-1.12663291	-0.465841693	-1.130937696	-1.171512455	A
chr1:135450951-135452231	0.412102262	-0.025029999	1.517892403	1.588903141	-0.810857325	-0.367612728	0.906120481	0.362348834	-1.739481646	-0.453580434	-0.526207197	-0.864597792	A
chr1:135470257-135470656	-1.547382989	-0.299018464	1.391354218	1.038702716	0.068371162	0.249578469	0.680975312	1.334631976	-1.439115374	-0.432358902	-0.961456935	-0.08428119	A
chr1:135511184-135511506	-0.255321005	-0.850116296	0.256197478	1.589362906	0.26823617	0.521415854	1.059747222	1.273656118	-0.647715806	-0.652365227	-0.833518394	-1.72957902	A
chr1:135559283-135559654	0.416292344	0.237376155	1.118783685	1.144981511	0.501707492	0.020673929	1.151342763	0.105191954	-1.732214798	-0.766247955	-0.544037026	-1.653850055	A
chr1:135810360-135811025	1.176862453	0.654397125	0.348928054	-0.158131913	0.117228642	-0.632470803	1.057901095	1.105215649	-1.846639673	-0.995318117	0.464102284	-1.292074798	A
chr1:135853604-135853878	-0.322522248	-1.022686338	1.418651906	0.49496944	0.561099942	0.474923377	0.847872272	0.859165464	-0.528500329	-0.14809089	-2.272045765	-0.362836832	A
chr1:136100848-136101063	0.656025484	-0.633160107	-0.169872973	0.072728288	0.90185446	-0.88264916	0.622849632	1.30232699	0.12462481	-2.439745895	0.664816967	-0.219798495	A
chr1:136200993-136201416	-0.296079259	-1.312864069	1.530253507	1.800811187	-0.58856758	-1.325752572	-0.058225562	1.074622892	-0.312981869	0.142360196	-0.39780459	-0.255772282	A
chr1:136478719-136479070	-0.312663059	0.80503872	-0.338968882	1.043398741	-0.612697578	-0.97067656	0.892098065	1.94543912	0.379130885	-0.88967859	-1.379175722	-0.561245142	A
chr1:136709126-136710307	0.22371503	0.212335718	0.243359259	0.755000005	-1.821337812	-1.331046732	0.828625442	0.809676714	0.660593402	-1.621990141	0.863546909	0.177522206	A
chr1:136758702-136759408	-0.725321872	-0.804957197	0.447231048	1.711359802	0.283011887	0.569609711	1.084949276	0.371426681	-1.108898456	0.448855381	-1.829090478	-0.448175783	A
chr1:136766899-136767282	-0.473385228	0.033005501	0.308412969	1.600357208	0.418878665	-0.012947357	1.32979933	0.281369883	-0.625487658	0.451660818	-1.564724701	-1.746939431	A
chr1:136797478-136798189	-0.104716434	-1.82811704	0.547893227	0.033704495	-0.425062097	0.523387295	0.836725853	0.604725852	0.892483239	1.229064764	-1.80692706	-0.503162094	A
chr1:136875941-136877367	-0.283745579	0.046068546	0.832207431	1.078625985	-1.197722957	-0.830327239	0.841627876	1.150996585	-1.658905951	-1.142811164	0.291450529	0.872535938	A
chr1:136939295-136939484	0.380003923	-0.128343581	0.425323499	-0.700750682	0.689157803	-0.286605566	2.030149556	0.651050036	-1.590063449	0.038879393	0.081262516	-1.590063449	A
chr1:137153223-137153487	-0.611291398	-0.322335175	1.928874237	0.983474453	-0.480972092	0.28408661	1.143376764	0.26384135	-0.399015282	-1.769713301	-0.101475003	-0.918851164	A
chr1:138313066-138313390	-0.369489322	0.096196339	0.910183589	0.75200887	0.120956559	0.563743138	0.69318727	1.431738726	-1.635385115	-0.147215791	-1.909014636	-0.506909627	A
chr1:138839942-138840210	0.018523621	0.241452308	1.564845916	1.295394954	0.272493232	0.591811183	0.457214239	-1.326016597	-1.525892576	-0.09204103	-1.443230037	-0.054555213	A
chr1:138890478-138892074	0.376530126	0.076758164	-0.281258565	-0.075840775	0.279068831	-0.598690574	-0.106137898	2.154119161	-1.836264698	-1.07195813	0.007265723	1.076408636	A
chr1:139122033-139122641	-0.127588313	-0.378333057	-0.018622341	1.703648663	1.104061449	-0.642798094	1.16500542	0.552658404	-1.544002729	-0.210253691	-1.483360686	-0.120415025	A
chr1:139122958-139123212	-0.190102309	-0.493915115	1.36460428	1.628819296	0.196346756	0.142817936	0.283550129	0.647597426	-1.781273096	-1.435487731	-0.597742975	0.234785404	A
chr1:139382011-139383264	-0.58094501	-0.345655825	0.090704427	-0.156933934	0.137630088	-1.85596356	0.506751391	2.084638721	-1.281840006	0.511936866	0.712378553	0.177298288	A
chr1:140221867-140222110	-0.902670163	-0.47921616	1.683395685	1.852588614	0.399871979	-1.363874765	-0.115062948	-0.566701354	-1.049794967	0.480924279	0.029639506	0.030900296	A
chr1:141172041-141172523	-0.060026089	-1.515152144	1.257542741	1.539980877	0.04077982	-0.272081129	0.779871324	1.076112397	-0.162591371	-0.920075106	-0.394129376	-1.370231942	A
chr1:142897213-142897756	-0.066555485	-0.671294053	0.682710473	1.513739607	-1.213065593	-0.940864812	0.946257481	0.570994112	-1.627052911	-0.073465327	-0.325743252	1.204339759	A
chr1:144282355-144283241	-0.050843817	-0.381808513	0.573574739	1.571694643	-0.835255646	-1.059371314	1.191386782	0.225010364	0.38014776	0.752750656	-1.973993027	-0.393292627	A
chr1:144373901-144374164	-0.393225428	-0.744921157	0.414027932	0.009968278	0.002794362	-0.967887546	0.73891131	0.834461289	0.48183297	0.512111489	-2.321676172	1.433602674	A
chr1:145774303-145774492	-0.450364962	0.022756751	0.131065465	-2.342891217	0.419357966	-0.026241555	1.646633169	1.269347788	0.051771639	-0.237292136	-0.796578785	0.312435877	A
chr1:146370788-146371105	0.472017365	0.596129604	0.45540888	-0.155148363	-0.847549	0.530686335	1.910630992	0.639272968	-1.637376803	-1.346831491	-0.780723018	0.163482532	A
chr1:146373130-146374710	1.142080315	1.110520758	0.379001592	0.43101573	-1.257244732	-1.737596672	0.581324307	1.279387871	-0.745334305	-0.957014756	-0.288186446	0.062046339	A
chr1:149634232-149634631	1.069733869	0.138779025	0.016264665	0.632874458	-2.000792717	-0.239222731	0.789322377	1.695880543	-0.635816173	-0.329792808	0.029926077	-1.167156586	A
chr1:149732569-149733012	0.200242975	-0.09363112	1.48837772	1.576405957	-0.249017237	-0.850184323	0.050125626	-0.123722777	0.487783849	0.431091835	-0.838827812	-2.078644694	A
chr1:149836427-149837272	1.288617113	0.890089243	-0.491676582	0.284870363	0.743217763	-1.360240759	-0.986347509	0.894501815	-1.409364042	-0.837354275	-0.170492774	1.154179644	A
chr1:150884751-150885411	0.449605181	-0.247023939	1.261216749	1.927895173	-0.698276686	-1.989159193	-0.395653126	-0.351790842	0.240000753	-0.693669405	0.394259476	0.102595859	A
chr1:150967749-150968076	0.282043327	-1.100097876	0.589899725	0.541479404	-0.531078253	-0.334038869	1.713082246	0.137782858	0.290785509	-2.279514822	0.026052304	0.663604446	A
chr1:151505356-151505957	-1.149472268	-0.693147147	1.598619592	1.427073402	1.241109012	0.302216418	0.237410562	-0.04564929	-0.531849256	-0.101698552	-1.223146077	-1.061466397	A
chr1:151698484-151698721	-0.411247882	-0.120116872	-0.017366169	1.330395886	-0.994359684	0.703439977	0.781699693	1.363637888	-1.020361402	-1.943337891	0.495986506	-0.168370049	A
chr1:151920328-151921026	-0.335390016	0.503819755	1.240531462	0.288740637	-0.22151355	-0.582155342	1.938986989	0.865080504	-0.414170331	-1.04311052	-0.705000975	-1.535818614	A
chr1:151978517-151978759	-0.84634164	0.245900902	1.609207864	1.442457284	0.903850853	-0.534066799	0.44700631	-0.390800043	-0.20484608	0.149163195	-1.247119916	-1.574411929	A
chr1:152330341-152330704	-0.093213875	0.12041988	1.451689792	1.270647301	-0.103470339	0.424184679	0.764397304	0.272250839	-0.547679323	-0.576517546	-2.305356552	-0.677352158	A
chr1:152400196-152402042	-0.757328526	-1.022744841	1.582515211	1.565269093	-0.082260927	0.470354108	-0.478268301	0.189366826	0.946541617	0.033096522	-1.370930898	-1.075609883	A
chr1:152406775-152406989	0.066279174	0.420140326	-1.0804188	1.110329368	-1.735507601	0.244808303	0.805692832	0.722129128	-0.900130436	-1.185779879	1.393086866	0.139370718	A
chr1:152533320-152533810	-0.705619835	0.312243747	0.750270505	1.617346093	0.720733731	-0.680129769	1.052384156	0.034228772	0.365786242	-0.80093334	-0.698618492	-1.967691809	A
chr1:152593444-152593769	0.476177202	-0.033102592	1.096824628	0.808639606	-0.336817918	-0.277625473	0.982971044	1.250455364	-0.749985397	-2.205517814	-0.863756802	-0.148261849	A
chr1:152831377-152832393	0.500023487	0.247293305	0.550711971	0.485019667	-0.09216041	-0.734283584	1.091700716	1.939213364	-1.105269648	-1.621706264	-0.584260943	-0.67628166	A
chr1:153016208-153017086	-0.441281788	-0.554546076	1.488616132	1.070239623	-1.778891014	-0.553881262	1.214414453	-0.453017362	-0.980594247	-0.050818542	0.029780462	1.00997962	A
chr1:153561232-153561612	-0.199742433	-1.253505042	1.734461877	0.985760014	-0.275952829	-0.657968152	-0.206341708	1.113767035	-0.292458382	-0.589963734	-1.427813715	1.069757068	A
chr1:153624548-153625671	-0.029337102	0.118335503	1.397012052	1.277128021	-0.905176462	-0.967947128	1.107858721	1.190882335	-1.148646831	-1.05076795	-0.704096992	-0.285244169	A
chr1:153798379-153798826	0.455943693	0.377194109	1.315496266	0.87088021	0.387108887	0.223601548	0.074338088	1.009098048	-1.680902721	-0.718217145	-0.479996024	-1.834544961	A
chr1:154033189-154033616	0.537793155	0.474015679	0.506124429	0.536436657	-1.237580439	-1.203945772	0.823961123	0.444793138	-0.003973382	-2.216942428	0.300482709	1.038835131	A
chr1:154066143-154066493	0.330600855	0.18493616	0.50004148	1.962822832	-0.87507194	-1.516038859	0.667670516	1.170124267	-0.193293175	-0.400394882	-0.916418384	-0.914978869	A
chr1:154080739-154081340	-0.664400078	0.569948385	0.161771867	0.122941907	-0.949138949	-0.289281404	1.550226469	1.484247915	-1.853518068	-0.920626787	0.329555613	0.45827313	A
chr1:154157305-154157906	0.879241126	-0.462359585	0.724676561	0.301922592	-0.176985229	-0.641305648	1.491218562	1.416915001	-0.620863178	-1.032666109	-0.072664559	-1.807129532	A
chr1:154643069-154643459	0.090108371	0.288269184	1.209691749	0.878507464	1.041508399	-0.225513074	0.653729332	0.968731384	-0.930826096	-1.203265257	-1.482709273	-1.288232182	A
chr1:154718578-154719780	0.32246157	-0.273815791	-0.106835337	0.038792528	1.599099825	0.412334827	0.232603354	0.806708781	-2.648889638	0.171990706	0.019587817	-0.574038643	A
chr1:154906822-154907532	-0.407884301	0.510679739	0.878568258	1.165062377	0.264601119	0.22536414	0.799869959	0.994785495	-1.146353427	-0.099237404	-1.977339558	-1.208116395	A
chr1:154945372-154945699	-0.176019782	-0.559879267	1.126866934	0.146958337	0.305315056	1.070441306	0.148378591	0.662322042	-0.939307259	0.479291206	0.280027508	-2.544394671	A
chr1:154973677-154975586	-0.722200222	-0.431091092	0.614079124	1.571178055	0.832811283	0.580921394	0.060988329	1.190340655	-0.172560935	-0.438106893	-1.616309483	-1.470050216	A
chr1:155433626-155434753	0.496637003	0.610269153	1.318652139	0.530745337	0.612245048	-0.005160994	-0.665726647	1.270809137	-1.026823476	-2.020907735	-0.276725102	-0.844013862	A
chr1:155612330-155612720	-0.138622891	0.708749234	0.162099102	0.804327926	-0.809073615	-0.580217147	1.739211709	0.907772001	-2.013002483	-0.829718006	-0.309898683	0.358372852	A
chr1:155612765-155613130	-0.031230798	-0.436595044	0.521374085	0.737169308	-0.517385193	0.472722159	1.041584492	1.350677354	-2.128416591	-1.380807111	0.394268237	-0.023360897	A
chr1:155660333-155662384	0.391218196	0.113736965	-0.390947778	1.031536682	-1.473228901	-1.79189466	1.210639192	0.910069819	-0.959961624	0.971732946	-0.201470266	0.188569431	A
chr1:155904161-155904403	-1.613677437	0.173259643	0.532002953	1.400079198	0.1717704	0.510601995	0.860026874	0.834716656	-0.887340516	0.500665076	-1.613677437	-0.868427404	A
chr1:156058106-156058820	0.706486514	0.801322807	0.905288754	1.219057963	-1.903636201	-0.811094879	0.830688259	0.760177855	-0.629479067	-0.303581751	-0.417204191	-1.158026064	A
chr1:156349587-156349965	0.06151292	-0.089876822	0.678795416	-0.269404229	-0.329466553	-0.396499538	1.545274188	2.18382191	-1.063813344	-0.52130436	-0.971482042	-0.827557546	A
chr1:156385774-156387088	-0.128409362	-0.279887411	1.545935533	0.182418081	0.829278744	0.457710565	-0.523526066	1.710469397	-0.418553055	-0.676900643	-1.114145668	-1.584390116	A
chr1:156617655-156617987	-0.082171245	0.278117087	1.121787925	0.452368378	-0.261096417	-1.331388241	0.431672485	-0.004260122	-1.989580432	-0.740321085	0.487247693	1.637623975	A
chr1:156810654-156811019	0.414620617	0.708514517	0.67337521	0.279925689	-0.149904219	0.078201343	1.123131988	1.04999684	-1.911575868	-0.053571988	-0.301138261	-1.911575868	A
chr1:156865838-156867621	0.234013629	0.797792507	1.291222362	1.542897322	0.581669511	-0.970952309	0.741248874	-0.161447292	-0.608891523	-1.342320441	-0.96373666	-1.14149598	A
chr1:156913571-156914123	-0.488946681	0.095768312	2.250075424	1.051213581	-0.131624944	-0.144781149	-0.446988287	-0.716172518	0.740881044	0.086192594	-1.714208901	-0.581408476	A
chr1:156918494-156918804	-0.984627341	-0.478655172	1.90782574	2.032033874	0.23444289	0.09296858	-0.775664462	0.008497909	-0.200363956	-0.472720317	-0.976489627	-0.387248119	A
chr1:156964830-156965238	0.444874654	0.259303863	0.910874063	-0.219156299	-1.162546154	-0.620984053	2.538728322	0.17421459	-0.203003614	-0.720693941	-0.475381107	-0.926230325	A
chr1:156968606-156968853	-0.719693733	-0.96685701	1.122074806	1.430769703	0.041197629	0.696145964	0.962090542	0.326655157	-0.167723739	0.273068753	-1.247317021	-1.75041105	A
chr1:157267623-157268485	-0.027190821	-1.085618088	1.320352085	1.241986161	-1.886598496	-0.870086503	0.254569823	0.765025112	-0.283135457	-0.767185418	0.620163732	0.71771787	A
chr1:157275483-157276456	-0.739053493	0.257366399	-0.312464548	0.083708389	-0.795648536	-0.272090891	1.610816434	1.790653833	-0.738594908	-0.624582629	1.054260387	-1.314370436	A
chr1:157286846-157287311	0.563802288	0.473064001	0.31617731	1.234087191	-0.414374194	0.220585669	1.031675218	1.028416375	-1.140790541	-1.040004036	-2.010271595	-0.262367686	A
chr1:158123085-158123285	-0.206394918	0.441094238	-0.237346878	-1.342012991	0.144649344	-0.87451468	2.081530794	1.71245181	-0.558379367	-0.407967616	-0.591881792	-0.161227944	A
chr1:158190132-158190770	0.552384168	-0.374917217	0.215042235	0.671668657	-1.040690465	-0.023840542	0.852781856	2.150722042	-0.984850705	-0.687253761	0.138339082	-1.46938535	A
chr1:158541027-158541416	0.7476603	0.680545992	0.190462543	0.355305658	-0.094643655	-0.568182185	1.655907279	1.126565197	-1.772941312	-0.839455611	-1.254108681	-0.227115524	A
chr1:158780882-158781558	0.411779441	0.785954148	0.313532238	0.913237795	-0.817506046	-2.037509439	1.652499589	0.64989407	-0.794769601	-0.190139975	-0.092517309	-0.794454912	A
chr1:159422531-159422733	-0.136653214	0.600708535	0.272376752	0.440324737	0.596239207	0.035905558	0.295269917	2.103870458	-0.696398804	-1.469442504	-1.634545615	-0.407655028	A
chr1:159640329-159640903	0.220744822	-0.253303525	-0.454799908	0.683708438	0.789915085	-0.714743217	1.914379138	0.859101003	-1.90972489	-0.174638459	0.037426947	-0.998065436	A
chr1:160178710-160180122	0.562336561	1.122456532	0.910020771	0.550501096	-0.356452049	-1.628204666	0.5363708	0.842110734	-2.046500445	-0.568565561	-0.0033514	0.079277627	A
chr1:160754909-160755073	0.344897126	0.005015467	0.901791386	-0.145710356	-0.414592036	-0.16432586	1.896664223	0.888376787	-0.045849885	-1.830939948	0.016025379	-1.451352284	A
chr1:160970193-160970605	-0.283286391	-1.042834435	1.464218659	1.75095149	-0.038370564	-0.677937638	1.082057758	0.554847342	-1.317550807	-0.294870671	-0.331087539	-0.866137204	A
chr1:160998185-160998652	-0.745452491	-0.723504042	1.288965042	0.604690504	-1.019460141	0.390389799	0.68904469	1.437495084	0.121086926	-1.84099287	0.505709452	-0.707971952	A
chr1:161095922-161096250	0.481565125	1.109473187	0.028886432	-0.185220009	0.234602539	-0.065749635	0.461657842	0.613064515	-2.616087511	-0.63585159	-0.56197033	1.135629434	A
chr1:161335193-161335588	-1.202234843	-1.499315039	0.113835423	1.503057865	1.100189073	0.988183119	0.522901606	0.694630878	-1.31292007	-0.114382638	-0.537804503	-0.256140872	A
chr1:161594106-161594467	-0.342585317	0.693361928	1.499834028	1.351669987	0.708211882	-0.474040118	-0.903848551	0.695552576	-0.47275704	0.043295099	-1.679202485	-1.119491988	A
chr1:161741065-161741434	-0.076801594	-0.36902387	1.137228292	1.578799696	0.854147081	0.122616412	-0.490280292	0.692497902	-2.183462662	-0.1858172	-0.206513132	-0.873390633	A
chr1:162030419-162030788	-0.280575306	-0.377145253	1.669456134	1.533606202	-1.275420352	-1.650721509	0.139992539	-0.203827965	0.800214366	-0.659732981	0.38168473	-0.077530607	A
chr1:162045076-162045341	0.166503917	-0.889554521	0.447659719	1.389400657	1.293130073	-0.446251445	1.310747057	-0.895282429	-1.154896077	0.639116297	-0.625245168	-1.235328081	A
chr1:162304870-162306014	1.04597091	0.961072265	0.432542146	-0.090295144	-1.983992937	-0.726099673	0.117101817	1.441929777	-0.0533216	-1.334912757	0.557511928	-0.367506731	A
chr1:162573676-162573945	-0.169576818	-0.286704273	1.912114666	1.238872889	-0.778653126	-0.474878677	0.763869427	0.395293161	-1.240660504	-0.240362896	-1.53511775	0.415803902	A
chr1:163139171-163141741	-1.213975104	0.218369087	-0.279193216	0.231917964	0.361996965	-0.838130694	1.073806757	1.354329037	0.133541088	-2.198271023	0.514060213	0.641548927	A
chr1:163271203-163271743	0.705595331	0.227175188	1.234136799	0.886127162	-0.75678436	-0.581202046	0.105734726	1.067862509	-1.394558374	-0.016891149	-1.97230188	0.495106095	A
chr1:163673331-163673595	-0.182723473	-1.587033854	1.124020206	2.071023547	0.511860629	0.251616969	0.177676963	-1.257081662	-0.22416893	0.205677515	-0.913325627	-0.177542285	A
chr1:163756590-163758358	1.383413721	0.461296433	1.672969436	0.861770761	-0.720294301	-0.407731263	-0.664875868	0.139533109	-1.110626035	-1.713306047	0.12509363	-0.027243576	A
chr1:163871158-163871471	0.209927996	0.042686237	1.144793975	1.361195353	-0.113516461	-0.224568121	0.809305166	1.165216072	-1.74124936	-0.424615144	-1.208986954	-1.020188759	A
chr1:164065908-164066158	-0.417139356	-1.112406492	1.05286119	1.671232976	0.424922286	-0.294482988	-0.12858701	1.024412138	-1.929642006	0.385431273	-0.693832651	0.01723064	A
chr1:164077989-164078543	-0.955061762	-0.242953398	1.546324232	1.661415005	-1.077693565	-0.493538259	-0.155977552	0.773993673	-1.590972061	-0.143897465	0.156112167	0.522248986	A
chr1:164342974-164343290	-0.925998463	-0.235732731	0.064469081	0.512457782	0.660974358	0.319747974	1.341859421	1.128755032	-1.539514368	0.588730794	-1.867443531	-0.048305348	A
chr1:164642923-164643157	0.380290134	-0.559995919	0.492346899	1.454748187	1.159974116	0.336660409	-0.094506586	0.730921292	-1.541392949	-0.627906589	0.112297723	-1.843436717	A
chr1:164726353-164727525	0.258093326	0.629240092	0.894550933	0.242962925	1.147460046	0.322734247	-0.321498719	1.08428307	-1.239136096	-2.261081832	-0.526121654	-0.231486338	A
chr1:164820499-164822292	0.35234166	0.379729372	0.892369387	0.740709623	-1.83547955	-2.015217335	0.199744529	0.588772267	0.388964825	0.872664859	-0.781211824	0.216612187	A
chr1:164846401-164846734	1.082601852	0.261486106	1.462173786	0.862407398	-0.739790232	-1.878352592	-0.306847713	-0.225232661	-0.655646211	0.999228166	0.223830038	-1.085857936	A
chr1:164946482-164948529	-0.199321572	0.896282245	0.192139205	0.057363857	1.015616605	0.030213461	1.016927943	1.149870071	-1.477922724	-1.699206737	-1.257245901	0.275283546	A
chr1:164959899-164960223	0.467562557	-0.711051182	0.267705206	1.72419426	-0.796854635	-0.425098747	-0.187087254	1.110676611	0.616906639	-0.741348864	-1.954739487	0.629134896	A
chr1:165444219-165445005	0.490751696	0.552354709	0.788925322	1.659246846	0.613644442	0.115527612	0.390591987	0.314110027	-1.568339395	-1.026200325	-1.488398238	-0.842214683	A
chr1:165558176-165558472	-0.935958209	-0.365950926	1.969053781	1.596147948	-1.032415381	-0.800282243	-0.045565254	0.941939253	-0.159490233	0.170807986	-0.767692777	-0.570593944	A
chr1:165563513-165564457	-0.550241439	-0.938433707	0.82863245	1.586138518	0.295719603	1.797944898	-0.440241138	0.037803434	-0.49929549	0.137116647	-1.506965099	-0.748178678	A
chr1:165596376-165596978	-0.976385187	-0.990900654	0.104229488	0.563202656	-0.728550369	-1.090399584	0.949342215	1.58586755	-0.015448358	-1.206854945	0.396305923	1.409591263	A
chr1:165676586-165677130	0.262696753	0.002514804	1.067701386	1.188352404	-0.52929473	0.228790353	0.689319285	1.141092196	0.026652989	-0.809377817	-2.002929812	-1.265517811	A
chr1:165965014-165966324	-0.871947289	-0.858211249	1.438589197	1.649511841	-0.771257495	-1.461267841	0.517346403	0.029910697	-0.921745129	0.800979765	-0.023435686	0.471526785	A
chr1:166136262-166137428	-0.111535417	0.294606424	1.438048142	0.965771825	0.223055373	-0.361469749	0.627903086	1.310508274	-0.840528528	-1.792600587	-0.602816639	-1.150942204	A
chr1:166187682-166188708	0.178502307	0.363422803	0.683489899	-0.522927617	0.449509638	-1.075327944	0.653352199	2.266901817	0.038788092	-1.217395161	-0.777524207	-1.040791825	A
chr1:166236447-166237819	0.106474097	0.724321938	0.603246377	-0.734411702	1.219139698	-1.65479326	-0.518195685	1.189049067	-0.615396879	-1.567253793	0.765723584	0.482096557	A
chr1:166897996-166898154	-0.108295033	0.149352276	1.324207567	0.862241245	-0.423169971	-0.438318857	0.806872734	1.499694987	-1.615102852	-1.55470152	-0.100381452	-0.402399123	A
chr1:166990146-166991384	-0.546285794	-1.376058489	1.097460132	1.06258568	0.021847889	-0.072362024	0.694409276	0.974687995	-0.962144043	0.939255717	-0.036925543	-1.796470795	A
chr1:167048073-167048716	-0.227087417	-0.121432853	0.32924819	1.158805095	-0.688045644	-0.433225567	1.187981842	1.619221986	-0.989702811	0.722245836	-1.366540059	-1.191468596	A
chr1:167058575-167059792	0.035762221	-0.665364722	1.594218755	1.156410921	0.422056359	-1.145139738	0.559687304	0.797984483	-0.01496382	-0.756147065	-1.913277252	-0.071227446	A
chr1:167090317-167090551	0.602190735	0.215271064	1.485947554	0.112397854	-0.563043937	-1.761489505	1.603945263	0.209257794	-0.961623241	0.334354068	-1.129478913	-0.147728735	A
chr1:167111254-167113198	0.591427222	1.075059583	0.426762795	0.414767438	-0.278179987	-1.132522655	-0.153008871	2.007293534	-0.338097712	-1.655076159	-0.023803475	-0.934621713	A
chr1:167164911-167165352	0.4200116	-0.591420001	0.780979741	1.062736527	0.833248036	-0.416529963	1.217732715	0.303447516	-0.898600872	0.122858506	-0.565160537	-2.269303269	A
chr1:167167552-167168249	0.214415041	0.471192447	0.027107934	0.492191318	-0.406334823	-0.38097642	0.490567789	1.669125312	-2.317566017	-0.938199634	0.91830385	-0.239826798	A
chr1:167197381-167197988	-0.71478933	-0.514966073	-0.381304055	0.666325801	1.184326757	-1.846153876	1.34356549	1.207220879	-0.452109355	0.692822268	-0.297008911	-0.887929594	A
chr1:167300790-167301104	-1.533549704	-0.407712222	-0.677322531	0.513482614	-0.078583235	0.195358319	0.582375615	0.974038703	0.506072516	0.384548283	-1.949545948	1.490837589	A
chr1:167435961-167436195	0.123151475	-0.541031783	1.349503752	0.318888991	1.385181395	0.283234606	1.287896626	0.043972808	-0.45815481	-1.528897178	-1.132866865	-1.130879016	A
chr1:167445529-167446201	-0.801133296	0.233302849	1.197553078	1.003014597	-0.421817034	-1.5809562	0.432519415	1.068321625	0.24977685	0.490915014	-1.885277534	0.013780636	A
chr1:168128179-168128544	-0.40818863	0.660424916	0.420684243	0.33275675	-2.531613184	0.966810331	1.181644876	0.480438349	-0.352741497	0.480304801	-0.73018515	-0.500335805	A
chr1:168151427-168151988	-0.669818245	-0.026890135	1.105368885	0.905858764	-0.249675791	0.426494695	0.486894568	-0.227419658	-0.907802642	-1.20200387	-1.500059944	1.859053373	A
chr1:168218223-168218433	1.031218366	0.180789163	-0.081005466	0.978365687	0.747831701	-1.15288118	-0.09061102	1.478252203	-1.845946175	-0.361436686	-1.12380272	0.239226127	A
chr1:168238268-168238802	0.170071961	0.076767634	1.061944363	-0.021480937	-0.502473434	-0.522266403	1.341476508	1.803267253	-0.069805702	-0.522781996	-1.509646405	-1.305072842	A
chr1:169754555-169756349	-0.445117654	0.22222709	0.437899928	0.53584964	1.171626215	1.197328757	0.259669136	1.271285088	-1.436134461	-0.642823969	-1.306983863	-1.264825906	A
chr1:169826364-169826616	-0.067842716	-0.5427481	1.390478057	1.127818295	0.77107801	-0.400692922	0.337307325	0.359874871	-0.570820224	-0.400860861	-2.416592882	0.413001146	A
chr1:169870542-169870893	-0.353465446	-1.260985069	1.659334942	1.254162497	-0.095156585	-0.697020451	0.361102964	0.660953779	-1.869041153	0.375600558	0.343847249	-0.379333286	A
chr1:170041985-170043381	-1.848513651	0.514920452	0.270181487	0.608690413	0.859397871	-0.194749741	1.551907309	0.668614431	-0.897903581	-1.441204431	-0.466933759	0.3755932	A
chr1:170358119-170359429	-0.003000624	-0.880789227	1.261639162	1.364945655	1.057605982	0.115609017	0.492033414	0.689708726	-1.241256161	-0.292043589	-1.334600789	-1.229851566	A
chr1:170415981-170417817	0.406719764	1.297634199	-0.596989996	-0.125103793	1.130347996	-1.158022743	0.370588137	1.367521165	-1.493747878	-1.380123265	0.083949742	0.097226671	A
chr1:170598918-170599389	-0.543489259	-1.594626617	1.83918123	1.069782872	0.182405208	-0.760363927	-0.392696336	0.838393779	-1.0084073	0.265029398	0.785064041	-0.680273087	A
chr1:170661218-170661404	-0.20474544	0.253105379	0.097603063	0.900870431	-1.362142222	0.891087556	1.630365153	0.673345094	-1.362142222	-0.620310021	-1.362142222	0.465105451	A
chr1:170824440-170824828	0.732412682	-0.274299943	1.398235664	1.052555598	-1.915734361	-0.962579884	0.317933923	1.002970266	0.586121019	-0.598314253	-0.777780935	-0.561519778	A
chr1:170922609-170924405	0.728297612	0.363427562	1.991455506	0.863839135	-0.725536547	0.0197177	0.252744884	0.624754332	-0.532802918	-1.112426075	-1.057851133	-1.415620058	A
chr1:170945951-170946345	-0.34019394	0.191122537	1.618158695	2.087932488	0.265162887	-0.25094812	-1.217382675	0.190847145	-0.528161593	-0.117876443	-0.701535395	-1.197125584	A
chr1:171011403-171012348	-0.401823776	0.105672656	1.021725655	2.320150967	0.53263218	-0.936800529	-0.258607286	-0.03021955	-1.575576383	0.170517168	-0.149253824	-0.798417277	A
chr1:171067765-171068109	-0.507326571	-1.585597044	-0.022901062	2.181263525	0.134388325	0.523774749	0.781249493	0.055690359	-0.676655754	0.75248469	-0.50096022	-1.135410491	A
chr1:171133760-171134193	-0.579708307	0.088329603	1.996771925	1.575949306	-0.586043768	-0.395775344	0.307824755	0.592928288	-0.746828608	-0.832882594	-0.010794544	-1.409770712	A
chr1:171171825-171173973	-1.587478584	-0.794613004	1.344866584	1.225451647	0.540231752	1.000421918	-0.595844091	1.094780201	-0.292980625	-1.015392944	-0.183779618	-0.735663236	A
chr1:171305573-171306095	-0.062019968	-1.046253509	1.446108424	0.525460774	-0.786942834	-0.423001236	1.857814898	-0.05222252	1.053710242	-0.713678616	-0.751236493	-1.047739163	A
chr1:171394356-171394590	0.531910957	-0.282195767	0.341047121	1.133769313	-0.6790526	0.517755139	1.251425477	1.001078975	-1.934144893	-0.62997816	0.087362226	-1.338977791	A
chr1:171846913-171847426	-0.586326668	-1.017543439	1.70396407	0.677459231	-0.777901191	-0.054035305	0.47280557	0.644123942	1.095616595	0.495405538	-1.176158563	-1.477409778	A
chr1:171853900-171855496	0.288483759	-0.057811806	-0.577258847	-1.386315796	1.066135396	-0.229246165	0.826796469	1.491708875	-1.416000443	-1.293533808	0.807569046	0.47947332	A
chr1:171881220-171881888	0.490386009	-0.01470894	0.596751287	0.815457529	-0.386845327	-0.491884014	1.322881505	1.230788913	-2.23860485	-0.888525269	0.087128146	-0.522824989	A
chr1:172018936-172019430	-0.443832828	0.328909197	2.525820204	1.058723497	-0.575488739	-0.193160295	-0.49391092	-1.097220947	-0.090338765	0.384220718	-0.357749475	-1.045971647	A
chr1:172075006-172075648	-1.04966787	-0.686992173	-0.507149364	-0.146935424	1.049987075	-0.14108074	2.1888883	1.007647544	-1.324615998	-0.158338994	-0.569718832	0.337976476	A
chr1:172219294-172220153	0.50735113	0.095883367	0.768119995	0.471250091	-0.03482448	0.480115236	0.190334077	1.531429454	-0.877374265	-2.206414764	-1.250786565	0.324916725	A
chr1:172236758-172237177	0.012057173	-0.071872923	1.199669511	0.591122797	-0.406553012	0.763172619	0.791696611	1.265071527	-0.512272562	-0.193827149	-1.618323864	-1.819940728	A
chr1:172238542-172240169	-0.318846341	-0.817964472	1.339728196	1.800240985	-0.531236061	-0.768805476	0.423309232	0.656454566	-1.724518453	-0.682167556	0.116643981	0.507161399	A
chr1:172444489-172444741	0.074450284	0.516098259	0.381073248	0.563914606	0.427866507	0.245252443	1.029539366	1.350690775	-1.865879366	-0.032306875	-1.477385776	-1.213313471	A
chr1:173151517-173151813	0.653314417	0.512731627	1.000078914	-0.588300084	0.766125492	-1.602233576	0.74574208	-0.224251745	-0.442186507	-2.056473539	0.529051082	0.706401841	A
chr1:173177624-173179043	0.183449637	-0.238188454	1.340959689	1.01065624	0.210551457	-0.292392204	0.819274883	1.031406447	-2.221154181	-0.933766179	-0.505182166	-0.405615169	A
chr1:173283882-173284575	0.560799362	-0.478953931	1.43640481	1.434181887	-0.875678904	-0.52400121	1.629136955	-0.020946819	-0.577582651	-0.70601522	-0.787371176	-1.089973104	A
chr1:173863351-173864002	0.067151184	0.451864523	0.866157786	0.752828895	0.422182944	-1.028843024	0.610044139	1.564299822	-1.87396447	-0.138361786	-0.370358981	-1.323001033	A
chr1:174465053-174465568	-1.47919084	-0.456642555	1.700584687	1.449449893	0.237279008	0.616280718	-1.152381089	0.819213985	-0.211615805	-0.727550842	-0.775151076	-0.020276082	A
chr1:174956039-174956385	-0.273557875	0.41459099	-0.367729276	0.527175232	1.042197655	-0.993079917	1.054819291	1.31180903	-2.161175738	0.039560319	0.243641339	-0.838251049	A
chr1:176313865-176314098	-0.49575532	-0.013475026	1.066242546	1.103554612	0.505185546	0.630784248	0.323090141	0.608586452	-1.006699433	-0.392555192	-2.466766866	0.137808292	A
chr1:176526870-176527608	1.181850995	0.236491735	1.226141077	0.082821156	-1.076397275	-0.303874041	0.678038082	1.649968997	-1.015785699	-0.536667821	-1.186580447	-0.936006758	A
chr1:176662392-176663707	0.258378477	-0.575746407	1.081163398	1.18595282	-1.401478761	-1.939585129	-0.108391482	1.061043045	-0.235643318	0.335391909	-0.515092006	0.854007452	A
chr1:176831933-176832131	-0.199880083	0.834035898	0.187011788	1.007979545	-1.114294699	0.911679637	0.778951582	1.349451171	-1.17661963	-0.908789444	-0.090165916	-1.579359849	A
chr1:177239360-177239747	0.010624113	1.093127973	0.061772548	0.887775786	-0.660357	-0.460965114	1.858850721	0.855266282	-1.583335321	-0.294566206	-0.782471513	-0.985722269	A
chr1:177270819-177271156	-0.321626102	0.177320326	2.198436703	1.391490334	-0.628601797	-0.015523369	0.170219334	0.597124537	-1.13064391	-0.65846442	-0.791942506	-0.987789128	A
chr1:177286186-177286691	0.898941875	0.131562922	0.510823825	-0.50236692	-1.334769926	0.032865054	-0.230139202	1.369207958	-0.222399187	-2.112470527	1.162347529	0.296396598	A
chr1:177297769-177298132	-1.167332609	-0.395390852	0.44377955	2.130116825	0.846299102	0.048977742	-0.414011098	0.944769224	-0.179052962	-0.390777217	-1.6533176	-0.214060106	A
chr1:177511174-177512414	0.125780823	0.314314153	0.88152232	0.722375076	-0.367304024	-0.353638353	1.244180947	1.028606258	-2.226426074	-1.203491557	-0.471134621	0.305215053	A
chr1:177530087-177532200	-0.781413115	-0.720515012	1.348727542	2.321172672	-0.605262839	-1.126788667	-0.394399897	0.710402058	-0.209131036	-0.405063188	-0.342568836	0.204840318	A
chr1:178370656-178371460	-0.448465929	-0.987657724	0.359103487	0.502419985	-1.448198855	-1.423951717	0.926632847	1.702031967	-0.157036449	0.987087477	-0.536301312	0.524336223	A
chr1:178468613-178469202	-0.75947423	-1.020115852	1.425334162	1.637222154	0.128538076	0.021869483	-0.023010111	0.119396999	0.027998267	0.706276711	-2.019757612	-0.244278048	A
chr1:178787599-178788179	-0.182304635	0.119889306	-0.391437752	1.225388202	-0.657265704	-1.938637662	1.573041759	0.977980331	0.196519942	0.634738863	-0.882184951	-0.675727698	A
chr1:178838230-178838524	-0.088574724	-0.582325101	-0.993874421	0.645159964	0.16888843	-1.525353729	1.101739523	1.192946037	-0.772533987	0.198598779	-0.97730249	1.63263172	A
chr1:179214075-179214417	-0.508136219	-0.072895955	1.424273105	0.960263721	-0.280362586	0.015520553	0.844118223	0.723679419	0.133308689	-1.210468808	-2.22475264	0.195452497	A
chr1:179381265-179381812	-1.282316583	0.114203535	0.649754584	-0.53267486	-0.177641942	0.159688166	1.527580403	0.823037111	0.219922996	0.524520249	0.250445346	-2.276519004	A
chr1:179437436-179437925	0.375813458	-0.013641076	0.490399722	0.713593047	0.599238532	0.118889253	1.165174426	1.220804363	-1.73136359	-0.262659048	-1.684455879	-0.991793208	A
chr1:179932199-179932553	-1.030536492	-0.56826383	1.157420707	0.810557904	0.48413985	0.37672982	-0.17072815	0.480184584	-2.121931655	1.071287737	-1.023101611	0.534241137	A
chr1:180006122-180006487	0.319325644	-0.023295904	0.458571967	-0.448889727	-2.113891733	-0.119887073	0.398200837	1.763353428	0.069212051	-0.32907083	-1.131668506	1.158039845	A
chr1:180042146-180043267	0.955732466	-0.439710665	-0.142218849	0.810099507	-0.2474491	-0.402107195	1.73107397	0.776032002	-1.027500446	-0.344683554	0.354312227	-2.023580363	A
chr1:180052862-180054218	0.928990586	0.769915963	0.324153898	0.820700749	-0.12806129	-1.224843946	1.097181488	1.292969821	-1.571936713	-1.041996547	-0.71684295	-0.550231059	A
chr1:180107230-180107821	-1.017075792	1.201760315	1.145854088	0.631915242	0.404514994	0.563991012	-0.05216367	0.1582055	-1.245884095	-2.049061233	-0.378677503	0.636621142	A
chr1:180236406-180236686	-0.24495122	0.340472187	0.634824057	1.648559889	-0.46301305	-0.392677102	-0.774648244	2.037111684	-0.338192328	-0.379173653	-0.727772716	-1.340539504	A
chr1:180290064-180291064	-0.277135207	-0.376790938	1.443041704	1.714855373	0.2825895	0.172235594	0.137853489	1.046400923	-1.171095157	-0.643260334	-1.026528479	-1.302166469	A
chr1:180405116-180405409	0.549281978	-0.18813677	-0.707662762	0.601001339	-0.06806469	0.115388934	1.546071832	1.820223854	-1.294284088	-0.241077286	-0.876872137	-1.255870204	A
chr1:180468053-180469685	-0.432949667	-0.029992595	0.810617631	0.143780835	-0.121763553	-0.975925485	-0.192294775	2.798825093	-0.465557422	-0.784680011	-0.677076038	-0.072984013	A
chr1:180553010-180554373	-0.565540685	-0.863744175	1.95371119	0.081293119	0.257634553	-0.470255697	-1.153889635	1.175428356	0.219497492	-1.147036726	1.154921448	-0.642019241	A
chr1:180620672-180622299	0.168946453	0.495625835	1.228112241	1.274853173	-0.008214208	-0.479719104	0.917747024	0.96405841	-0.619906582	-1.183614787	-1.345528457	-1.412359998	A
chr1:180657834-180658322	0.428965236	-0.347918484	1.179866828	0.655363479	-1.527321743	-0.382393564	1.202986901	0.528102672	0.890300594	-0.081647366	-1.833158166	-0.713146389	A
chr1:180665565-180665805	-0.459846659	0.104132877	0.980004247	1.071755931	0.102110115	0.095651996	1.224328721	0.533930617	-0.582783679	-0.176378221	-2.521113686	-0.37179226	A
chr1:180686201-180686682	-0.372454432	-1.631427464	1.414890403	1.494904125	0.58007978	0.158110384	-0.022347889	0.680439628	0.051778975	0.099439305	-1.467427733	-0.985985081	A
chr1:180721396-180722418	0.206116061	0.786389042	1.030136203	0.281227742	-0.57572008	-0.661156332	1.379543491	1.425614029	-0.998259352	-0.910581373	-0.372651528	-1.590657903	A
chr1:181140518-181140813	-0.954691623	-0.585354165	1.494971268	1.583421808	-1.441616931	-0.293548497	1.365383394	0.422825599	-0.534572728	-0.363246791	-0.084068645	-0.609502687	A
chr1:181583602-181584826	-0.081055829	-0.268307927	-0.132756285	0.332517784	-0.589988694	-0.500148209	1.316654333	1.406589083	-1.743001929	-0.211406343	-1.046990674	1.51789469	A
[truncated: 127,636 more rows]
