# Supplementary material for: Lens Epithelial Explants Treated with Vitreous Humor Undergo Alterations in Chromatin Landscape with Concurrent Activation of Genes Associated with Fiber Cell Differentiation and Innate Immune Response
Source: Cells. 2023 Feb 3;12(3):501. doi: 10.3390/cells12030501 (PMC9914805; doi:10.3390/cells12030501)
Supplement: Supplementary file 1 [file cells-12-00501-s001.zip › S3_ATAC_seq_cluster_GO_results.csv]

	term_id	p_values	significant	term_size	query_sizes	intersection_sizes	source	term_name	effective_domain_size	source_order	parents	CA	CB	CC	CD	CE	CF
1	GO:0036477	c(2.74630161486082e-55, 1.85135236406826e-10, 7.93305594467863e-26, 5.86465981268672e-27, 3.96116941577708e-28, 1.73581842638096e-17)	c(TRUE, TRUE, TRUE, TRUE, TRUE, TRUE)	957	c(7629, 7310, 5467, 8392, 6001, 5175)	c(560, 413, 382, 523, 415, 341)	GO:CC	somatodendritic compartment	22605	1960	GO:0110165	2.75E-55	1.85E-10	7.93E-26	5.86E-27	3.96E-28	1.74E-17
2	GO:0000904	c(1.77743475721395e-48, 9.03343640298336e-17, 2.52189388508608e-37, 2.5236889695552e-37, 4.29003876284048e-32, 1.66469805421481e-24)	c(TRUE, TRUE, TRUE, TRUE, TRUE, TRUE)	756	c(7726, 7371, 5546, 8462, 6056, 5200)	c(456, 363, 349, 458, 357, 304)	GO:BP	cell morphogenesis involved in differentiation	22849	309	c("GO:0000902", "GO:0048468")	1.78E-48	9.03E-17	2.52E-37	2.52E-37	4.29E-32	1.66E-24
3	GO:0048858	c(3.4865664645004e-48, 7.48965426222277e-14, 6.77347255047151e-29, 1.70742097409814e-27, 1.99597804797653e-25, 2.71105708080233e-16)	c(TRUE, TRUE, TRUE, TRUE, TRUE, TRUE)	657	c(7726, 7371, 5546, 8462, 6056, 5200)	c(409, 314, 296, 387, 305, 251)	GO:BP	cell projection morphogenesis	22849	15148	c("GO:0000902", "GO:0030030", "GO:0032990")	3.49E-48	7.49E-14	6.77E-29	1.71E-27	2.00E-25	2.71E-16
4	GO:0120039	c(7.46708346061463e-48, 3.82248968554878e-14, 3.44023060867427e-29, 3.03467142408776e-27, 2.42732275716841e-25, 1.84955150916968e-16)	c(TRUE, TRUE, TRUE, TRUE, TRUE, TRUE)	652	c(7726, 7371, 5546, 8462, 6056, 5200)	c(406, 313, 295, 384, 303, 250)	GO:BP	plasma membrane bounded cell projection morphogenesis	22849	22778	GO:0048858	7.47E-48	3.82E-14	3.44E-29	3.03E-27	2.43E-25	1.85E-16
5	GO:0032989	c(2.01352156182148e-47, 1.09924844952654e-15, 1.83897113295399e-26, 5.01883018299262e-29, 2.73525069107339e-26, 7.28406877707862e-15)	c(TRUE, TRUE, TRUE, TRUE, TRUE, TRUE)	778	c(7726, 7371, 5546, 8462, 6056, 5200)	c(464, 368, 330, 448, 350, 282)	GO:BP	cellular component morphogenesis	22849	9175	c("GO:0009653", "GO:0016043", "GO:0048869")	2.01E-47	1.10E-15	1.84E-26	5.02E-29	2.74E-26	7.28E-15
6	GO:0048812	c(2.30418871201328e-46, 3.41045136607193e-14, 4.42204080327119e-28, 2.4845660261152e-25, 1.25760481182731e-23, 4.41109469153148e-16)	c(TRUE, TRUE, TRUE, TRUE, TRUE, TRUE)	639	c(7726, 7371, 5546, 8462, 6056, 5200)	c(397, 308, 288, 373, 294, 245)	GO:BP	neuron projection morphogenesis	22849	15103	c("GO:0031175", "GO:0120039")	2.30E-46	3.41E-14	4.42E-28	2.48E-25	1.26E-23	4.41E-16
7	GO:0032990	c(1.47474716857467e-45, 8.8709460302593e-15, 3.24657864770561e-27, 3.01510069743437e-26, 1.21496077962041e-23, 1.14792276325064e-15)	c(TRUE, TRUE, TRUE, TRUE, TRUE, TRUE)	687	c(7726, 7371, 5546, 8462, 6056, 5200)	c(418, 329, 302, 398, 311, 258)	GO:BP	cell part morphogenesis	22849	9176	GO:0032989	1.47E-45	8.87E-15	3.25E-27	3.02E-26	1.21E-23	1.15E-15
8	GO:0048667	c(1.18016851843647e-42, 6.76834014102364e-13, 3.37909431397603e-28, 6.05014783567898e-27, 1.98071834345538e-24, 2.70319656311026e-16)	c(TRUE, TRUE, TRUE, TRUE, TRUE, TRUE)	597	c(7726, 7371, 5546, 8462, 6056, 5200)	c(370, 287, 274, 357, 281, 233)	GO:BP	cell morphogenesis involved in neuron differentiation	22849	14968	c("GO:0000904", "GO:0048666")	1.18E-42	6.77E-13	3.38E-28	6.05E-27	1.98E-24	2.70E-16
9	GO:0045597	c(1.7199572413206e-42, 1.79532959722779e-07, 4.20370563626559e-14, 6.75315206070668e-16, 9.98684621953291e-26, 1.46099358536475e-16)	c(TRUE, TRUE, TRUE, TRUE, TRUE, TRUE)	904	c(7726, 7371, 5546, 8462, 6056, 5200)	c(510, 382, 331, 464, 392, 324)	GO:BP	positive regulation of cell differentiation	22849	13329	c("GO:0030154", "GO:0045595", "GO:0048522", "GO:0051094")	1.72E-42	1.80E-07	4.20E-14	6.75E-16	9.99E-26	1.46E-16
10	GO:0030424	c(2.51759639874381e-42, 7.13157626849011e-10, 5.81698824716807e-23, 1.9076151739109e-21, 4.5479854573896e-22, 4.34636921333641e-14)	c(TRUE, TRUE, TRUE, TRUE, TRUE, TRUE)	665	c(7629, 7310, 5467, 8392, 6001, 5175)	c(399, 300, 281, 373, 297, 245)	GO:CC	axon	22605	1098	GO:0043005	2.52E-42	7.13E-10	5.82E-23	1.91E-21	4.55E-22	4.35E-14
11	GO:0007417	c(5.53844279406955e-42, 1.26450609225648e-16, 1.42028630371429e-17, 1.27286095786003e-21, 5.16704471399992e-12, 1.52879140319718e-13)	c(TRUE, TRUE, TRUE, TRUE, TRUE, TRUE)	864	c(7726, 7371, 5546, 8462, 6056, 5200)	c(491, 405, 331, 466, 333, 302)	GO:BP	central nervous system development	22849	3291	c("GO:0007399", "GO:0048731")	5.54E-42	1.26E-16	1.42E-17	1.27E-21	5.17E-12	1.53E-13
12	GO:0030029	c(5.07439961404319e-28, 1.29006368038606e-25, 1.27958221762544e-26, 3.39107223739327e-28, 9.87199435110587e-42, 3.10018721034234e-25)	c(TRUE, TRUE, TRUE, TRUE, TRUE, TRUE)	740	c(7726, 7371, 5546, 8462, 6056, 5200)	c(402, 383, 318, 428, 373, 301)	GO:BP	actin filament-based process	22849	7675	GO:0009987	5.07E-28	1.29E-25	1.28E-26	3.39E-28	9.87E-42	3.10E-25
13	GO:0022603	c(5.96607970086981e-41, 4.26638449713766e-13, 8.82653954247224e-29, 2.27469218834525e-33, 4.66751740149331e-39, 1.64415836804617e-23)	c(TRUE, TRUE, TRUE, TRUE, TRUE, TRUE)	901	c(7726, 7371, 5546, 8462, 6056, 5200)	c(505, 406, 376, 517, 426, 345)	GO:BP	regulation of anatomical structure morphogenesis	22849	7595	c("GO:0009653", "GO:0050793")	5.97E-41	4.27E-13	8.83E-29	2.27E-33	4.67E-39	1.64E-23
14	GO:0040012	c(1.43357158301235e-34, 1.59052965974751e-14, 3.44295595956372e-28, 7.09025913217107e-33, 6.64595598940491e-41, 3.07885039450936e-22)	c(TRUE, TRUE, TRUE, TRUE, TRUE, TRUE)	975	c(7726, 7371, 5546, 8462, 6056, 5200)	c(521, 440, 398, 550, 457, 363)	GO:BP	regulation of locomotion	22849	11459	c("GO:0040011", "GO:0050789")	1.43E-34	1.59E-14	3.44E-28	7.09E-33	6.65E-41	3.08E-22
15	GO:2000145	c(8.05603303554815e-31, 1.80797025593787e-15, 2.38466072471047e-27, 1.89250490060434e-30, 1.0736696779622e-40, 2.00314855547648e-21)	c(TRUE, TRUE, TRUE, TRUE, TRUE, TRUE)	929	c(7726, 7371, 5546, 8462, 6056, 5200)	c(491, 426, 381, 522, 440, 347)	GO:BP	regulation of cell motility	22849	29369	c("GO:0040012", "GO:0048870", "GO:0051270")	8.06E-31	1.81E-15	2.38E-27	1.89E-30	1.07E-40	2.00E-21
16	GO:0034330	c(1.09692644593149e-40, 5.86221992114622e-20, 1.93909430680553e-28, 7.63436763234238e-29, 2.27378923379823e-31, 3.26129047669756e-27)	c(TRUE, TRUE, TRUE, TRUE, TRUE, TRUE)	711	c(7726, 7371, 5546, 8462, 6056, 5200)	c(419, 355, 313, 416, 339, 297)	GO:BP	cell junction organization	22849	9845	GO:0016043	1.10E-40	5.86E-20	1.94E-28	7.63E-29	2.27E-31	3.26E-27
17	GO:0098794	c(1.64559411725822e-40, 8.10967830117682e-17, 2.02097586633205e-19, 5.95581004514974e-23, 2.4175979001722e-23, 1.02930830787296e-22)	c(TRUE, TRUE, TRUE, TRUE, TRUE, TRUE)	658	c(7629, 7310, 5467, 8392, 6001, 5175)	c(392, 322, 269, 374, 298, 268)	GO:CC	postsynapse	22605	3622	c("GO:0045202", "GO:0110165")	1.65E-40	8.11E-17	2.02E-19	5.96E-23	2.42E-23	1.03E-22
18	GO:0030334	c(2.30944389041796e-29, 2.22000799761351e-15, 1.10982263163037e-27, 2.5327368917752e-29, 2.25235584399667e-40, 5.57457395649569e-24)	c(TRUE, TRUE, TRUE, TRUE, TRUE, TRUE)	873	c(7726, 7371, 5546, 8462, 6056, 5200)	c(463, 404, 364, 493, 419, 338)	GO:BP	regulation of cell migration	22849	7813	c("GO:0016477", "GO:2000145")	2.31E-29	2.22E-15	1.11E-27	2.53E-29	2.25E-40	5.57E-24
19	GO:0030425	c(2.82863089465491e-39, 7.666409049216e-07, 1.55638154101559e-19, 1.32113976037113e-19, 1.17879960753205e-19, 2.29941660495407e-14)	c(TRUE, TRUE, TRUE, TRUE, TRUE, TRUE)	679	c(7629, 7310, 5467, 8392, 6001, 5175)	c(399, 292, 276, 374, 295, 250)	GO:CC	dendrite	22605	1099	c("GO:0043005", "GO:0097447")	2.83E-39	7.67E-07	1.56E-19	1.32E-19	1.18E-19	2.30E-14
20	GO:0097447	c(4.18542872767624e-39, 3.07285619155845e-07, 6.73169555101965e-20, 8.18740351530542e-20, 2.48205931807595e-20, 2.10962343811241e-14)	c(TRUE, TRUE, TRUE, TRUE, TRUE, TRUE)	682	c(7629, 7310, 5467, 8392, 6001, 5175)	c(400, 295, 278, 376, 298, 251)	GO:CC	dendritic tree	22605	3353	c("GO:0036477", "GO:0043005")	4.19E-39	3.07E-07	6.73E-20	8.19E-20	2.48E-20	2.11E-14
21	GO:0048598	c(7.81327934873103e-39, 4.9391340687624e-06, 1.37640275951554e-10, 1.01721025063491e-15, 1.88201489228309e-12, 8.48515553033225e-09)	c(TRUE, TRUE, TRUE, TRUE, TRUE, TRUE)	611	c(7726, 7371, 5546, 8462, 6056, 5200)	c(369, 266, 230, 333, 252, 213)	GO:BP	embryonic morphogenesis	22849	14906	c("GO:0009653", "GO:0009790")	7.81E-39	4.94E-06	1.38E-10	1.02E-15	1.88E-12	8.49E-09
22	GO:0098978	c(1.75937360071275e-38, 1.35123116038806e-11, 3.60332001290968e-21, 9.07843551324897e-21, 6.89508086347508e-22, 6.89068515452812e-21)	c(TRUE, TRUE, TRUE, TRUE, TRUE, TRUE)	473	c(7629, 7310, 5467, 8392, 6001, 5175)	c(301, 231, 213, 281, 228, 205)	GO:CC	glutamatergic synapse	22605	3694	GO:0045202	1.76E-38	1.35E-11	3.60E-21	9.08E-21	6.90E-22	6.89E-21
23	GO:0048729	c(5.18985869656779e-37, 4.32428411779866e-10, 5.10119736902371e-13, 6.51146327549919e-21, 8.67727640775427e-17, 2.36280095862736e-10)	c(TRUE, TRUE, TRUE, TRUE, TRUE, TRUE)	630	c(7726, 7371, 5546, 8462, 6056, 5200)	c(374, 290, 244, 357, 272, 224)	GO:BP	tissue morphogenesis	22849	15029	c("GO:0009653", "GO:0009888")	5.19E-37	4.32E-10	5.10E-13	6.51E-21	8.68E-17	2.36E-10
24	GO:0035239	c(1.30614524862014e-36, 1.05478830697475e-12, 3.82806443799256e-18, 4.19601680710432e-26, 1.2752325468535e-33, 1.22545191374293e-20)	c(TRUE, TRUE, TRUE, TRUE, TRUE, TRUE)	832	c(7726, 7371, 5546, 8462, 6056, 5200)	c(464, 378, 323, 465, 388, 316)	GO:BP	tube morphogenesis	22849	10253	c("GO:0009653", "GO:0035295")	1.31E-36	1.05E-12	3.83E-18	4.20E-26	1.28E-33	1.23E-20
25	GO:0030036	c(2.88945597187012e-21, 4.56756881215001e-22, 5.22056482562507e-20, 3.00182718225406e-24, 3.09725004361523e-36, 7.90793646450034e-22)	c(TRUE, TRUE, TRUE, TRUE, TRUE, TRUE)	662	c(7726, 7371, 5546, 8462, 6056, 5200)	c(350, 341, 275, 381, 332, 268)	GO:BP	actin cytoskeleton organization	22849	7682	c("GO:0007010", "GO:0030029")	2.89E-21	4.57E-22	5.22E-20	3.00E-24	3.10E-36	7.91E-22
26	GO:0007610	c(4.05376885684235e-36, 6.41708352424545e-05, 1.31337538147449e-17, 1.39790929453082e-16, 6.44874900748113e-10, 3.5997269848274e-09)	c(TRUE, TRUE, TRUE, TRUE, TRUE, TRUE)	709	c(7726, 7371, 5546, 8462, 6056, 5200)	c(408, 297, 283, 380, 275, 242)	GO:BP	behavior	22849	3470	GO:0032501	4.05E-36	6.42E-05	1.31E-17	1.40E-16	6.45E-10	3.60E-09
27	GO:0043025	c(6.53373386010529e-36, 1.11850362356569e-06, 3.59258731113753e-21, 1.16815914669551e-22, 9.78328524792165e-19, 5.41323735302426e-14)	c(TRUE, TRUE, TRUE, TRUE, TRUE, TRUE)	649	c(7629, 7310, 5467, 8392, 6001, 5175)	c(378, 280, 271, 369, 282, 240)	GO:CC	neuronal cell body	22605	2092	c("GO:0036477", "GO:0044297")	6.53E-36	1.12E-06	3.59E-21	1.17E-22	9.78E-19	5.41E-14
28	GO:0006812	c(2.63891776096365e-35, 1, 5.0132385173593e-14, 1.40839068796104e-29, 8.21146048629324e-15, 4.44719778256067e-10)	c(TRUE, FALSE, TRUE, TRUE, TRUE, TRUE)	989	c(7726, 7371, 5546, 8462, 6056, 5200)	c(529, 359, 356, 547, 384, 323)	GO:BP	cation transport	22849	2768	GO:0006811	2.64E-35	1	5.01E-14	1.41E-29	8.21E-15	4.45E-10
29	GO:0097060	c(2.01284197426533e-34, 0.000134546433825012, 1.97613881584068e-16, 3.29788092752146e-15, 3.20366648566118e-11, 2.6557294444776e-10)	c(TRUE, TRUE, TRUE, TRUE, TRUE, TRUE)	385	c(7629, 7310, 5467, 8392, 6001, 5175)	c(251, 171, 172, 225, 169, 150)	GO:CC	synaptic membrane	22605	3243	c("GO:0045202", "GO:0098590")	2.01E-34	0.000134546	1.98E-16	3.30E-15	3.20E-11	2.66E-10
30	GO:0044297	c(3.58930338134407e-34, 2.92057194168845e-08, 1.37008524720719e-21, 1.29966500020934e-23, 7.8875811770674e-21, 2.19200311690756e-15)	c(TRUE, TRUE, TRUE, TRUE, TRUE, TRUE)	736	c(7629, 7310, 5467, 8392, 6001, 5175)	c(413, 320, 300, 412, 318, 270)	GO:CC	cell body	22605	2302	GO:0110165	3.59E-34	2.92E-08	1.37E-21	1.30E-23	7.89E-21	2.19E-15
31	GO:0007167	c(3.00147554245475e-28, 2.71474011898078e-16, 1.91174731158048e-17, 4.82406423487819e-32, 1.1018461898359e-33, 5.37196516771347e-17)	c(TRUE, TRUE, TRUE, TRUE, TRUE, TRUE)	885	c(7726, 7371, 5546, 8462, 6056, 5200)	c(465, 412, 337, 506, 407, 320)	GO:BP	enzyme-linked receptor protein signaling pathway	22849	3067	GO:0007166	3.00E-28	2.71E-16	1.91E-17	4.82E-32	1.10E-33	5.37E-17
32	GO:0007420	c(1.54773815101288e-33, 2.15160492519129e-13, 7.29835632045644e-17, 2.63808608198321e-16, 3.29635181394919e-07, 9.03154291349171e-11)	c(TRUE, TRUE, TRUE, TRUE, TRUE, TRUE)	618	c(7726, 7371, 5546, 8462, 6056, 5200)	c(361, 297, 252, 338, 235, 222)	GO:BP	brain development	22849	3294	c("GO:0007417", "GO:0048513", "GO:0060322")	1.55E-33	2.15E-13	7.30E-17	2.64E-16	3.30E-07	9.03E-11
33	GO:0051960	c(1.78380203544867e-33, 4.45974149891261e-07, 1.31045228684168e-10, 3.03847665703138e-17, 2.15241319836396e-17, 4.58682612384578e-09)	c(TRUE, TRUE, TRUE, TRUE, TRUE, TRUE)	510	c(7726, 7371, 5546, 8462, 6056, 5200)	c(311, 232, 199, 291, 232, 185)	GO:BP	regulation of nervous system development	22849	16221	c("GO:0007399", "GO:2000026")	1.78E-33	4.46E-07	1.31E-10	3.04E-17	2.15E-17	4.59E-09
34	GO:0060322	c(2.94550694052415e-33, 4.82016108462312e-14, 6.49492645054918e-17, 2.29636617347851e-17, 6.06175558187463e-09, 5.13044794133078e-13)	c(TRUE, TRUE, TRUE, TRUE, TRUE, TRUE)	668	c(7726, 7371, 5546, 8462, 6056, 5200)	c(383, 319, 268, 364, 258, 244)	GO:BP	head development	22849	17097	GO:0048856	2.95E-33	4.82E-14	6.49E-17	2.30E-17	6.06E-09	5.13E-13
35	GO:0001501	c(9.53949002286568e-33, 0.0968369376420465, 2.67700716452992e-09, 2.29323195402748e-09, 1.47260205622837e-09, 1.93428497661872e-05)	c(TRUE, FALSE, TRUE, TRUE, TRUE, TRUE)	511	c(7726, 7371, 5546, 8462, 6056, 5200)	c(310, 207, 195, 267, 209, 172)	GO:BP	skeletal system development	22849	423	GO:0048731	9.54E-33	0.096836938	2.68E-09	2.29E-09	1.47E-09	1.93E-05
36	GO:0044057	c(2.16137329065163e-32, 0.574781195025338, 1.57434595632801e-19, 1.56302131911525e-22, 3.33490603517793e-18, 2.11954643148496e-08)	c(TRUE, FALSE, TRUE, TRUE, TRUE, TRUE)	595	c(7726, 7371, 5546, 8462, 6056, 5200)	c(348, 232, 252, 345, 264, 207)	GO:BP	regulation of system process	22849	12600	c("GO:0003008", "GO:0051239")	2.16E-32	0.574781195	1.57E-19	1.56E-22	3.33E-18	2.12E-08
37	GO:0007409	c(2.77270609567572e-32, 1.77187628071204e-08, 7.35610093062442e-17, 3.03189457533921e-18, 8.82956585906039e-16, 1.41678860038955e-09)	c(TRUE, TRUE, TRUE, TRUE, TRUE, TRUE)	443	c(7726, 7371, 5546, 8462, 6056, 5200)	c(277, 211, 195, 262, 204, 167)	GO:BP	axonogenesis	22849	3284	c("GO:0048667", "GO:0048812", "GO:0061564")	2.77E-32	1.77E-08	7.36E-17	3.03E-18	8.83E-16	1.42E-09
38	GO:0002009	c(3.12216086568768e-32, 4.39365980962425e-09, 9.75555315034825e-13, 1.06585838422596e-16, 6.79544855685917e-15, 4.75605857635672e-09)	c(TRUE, TRUE, TRUE, TRUE, TRUE, TRUE)	524	c(7726, 7371, 5546, 8462, 6056, 5200)	c(315, 245, 210, 296, 230, 189)	GO:BP	morphogenesis of an epithelium	22849	729	c("GO:0048729", "GO:0060429")	3.12E-32	4.39E-09	9.76E-13	1.07E-16	6.80E-15	4.76E-09
39	GO:0061564	c(3.62852411050384e-32, 1.80087499201236e-09, 1.36020037343135e-18, 9.42560163233625e-18, 4.80767224594026e-17, 1.43584323265276e-10)	c(TRUE, TRUE, TRUE, TRUE, TRUE, TRUE)	490	c(7726, 7371, 5546, 8462, 6056, 5200)	c(299, 233, 215, 283, 224, 184)	GO:BP	axon development	22849	18256	GO:0031175	3.63E-32	1.80E-09	1.36E-18	9.43E-18	4.81E-17	1.44E-10
40	GO:0098609	c(7.96264543668286e-32, 3.63918431784397e-07, 9.70578467349268e-20, 2.38935952340425e-22, 1.26401961185609e-26, 1.5863234137342e-11)	c(TRUE, TRUE, TRUE, TRUE, TRUE, TRUE)	784	c(7726, 7371, 5546, 8462, 6056, 5200)	c(431, 336, 313, 432, 353, 272)	GO:BP	cell-cell adhesion	22849	22001	GO:0007155	7.96E-32	3.64E-07	9.71E-20	2.39E-22	1.26E-26	1.59E-11
41	GO:0050808	c(2.11605229264951e-31, 2.72540603763619e-12, 6.61172906734578e-22, 1.15694120605927e-21, 2.95233480491627e-19, 1.29906382985952e-18)	c(TRUE, TRUE, TRUE, TRUE, TRUE, TRUE)	455	c(7726, 7371, 5546, 8462, 6056, 5200)	c(281, 228, 211, 276, 217, 195)	GO:BP	synapse organization	22849	15337	GO:0034330	2.12E-31	2.73E-12	6.61E-22	1.16E-21	2.95E-19	1.30E-18
42	GO:0098984	c(1.89969380819743e-30, 3.80892258383599e-15, 7.06335619042991e-16, 1.47889233020558e-17, 1.07378936699868e-21, 2.43265684349498e-19)	c(TRUE, TRUE, TRUE, TRUE, TRUE, TRUE)	404	c(7629, 7310, 5467, 8392, 6001, 5175)	c(253, 213, 177, 240, 202, 179)	GO:CC	neuron to neuron synapse	22605	3700	GO:0045202	1.90E-30	3.81E-15	7.06E-16	1.48E-17	1.07E-21	2.43E-19
43	GO:0048589	c(2.44586183759727e-30, 7.13824886614311e-11, 2.04627650759299e-15, 9.35172469907933e-20, 2.05379786921147e-22, 4.31484345427352e-12)	c(TRUE, TRUE, TRUE, TRUE, TRUE, TRUE)	731	c(7726, 7371, 5546, 8462, 6056, 5200)	c(404, 332, 283, 400, 323, 259)	GO:BP	developmental growth	22849	14901	c("GO:0032502", "GO:0040007")	2.45E-30	7.14E-11	2.05E-15	9.35E-20	2.05E-22	4.31E-12
44	GO:0045165	c(2.91724907915408e-30, 1, 0.252815442449119, 0.00401423312862616, 0.000259769059362469, 1)	c(TRUE, FALSE, FALSE, TRUE, TRUE, FALSE)	264	c(7726, 7371, 5546, 8462, 6056, 5200)	c(185, 102, 91, 135, 109, 80)	GO:BP	cell fate commitment	22849	13155	c("GO:0030154", "GO:0048869")	2.92E-30	1	0.252815442	0.004014233	0.000259769	1
45	GO:0051093	c(3.35122787151219e-30, 7.36029506510336e-10, 1.63408233330427e-14, 4.31247595767916e-17, 1.47120500860963e-19, 3.24243741710562e-14)	c(TRUE, TRUE, TRUE, TRUE, TRUE, TRUE)	919	c(7726, 7371, 5546, 8462, 6056, 5200)	c(485, 399, 337, 475, 378, 320)	GO:BP	negative regulation of developmental process	22849	15570	c("GO:0032502", "GO:0048519", "GO:0050793")	3.35E-30	7.36E-10	1.63E-14	4.31E-17	1.47E-19	3.24E-14
46	GO:0070161	c(6.45543096002497e-22, 1.1491325545985e-15, 7.43267560065106e-17, 2.80674862249886e-23, 4.39665468802552e-30, 3.56744347654582e-17)	c(TRUE, TRUE, TRUE, TRUE, TRUE, TRUE)	590	c(7629, 7310, 5467, 8392, 6001, 5175)	c(318, 291, 240, 343, 290, 232)	GO:CC	anchoring junction	22605	2761	GO:0030054	6.46E-22	1.15E-15	7.43E-17	2.81E-23	4.40E-30	3.57E-17
47	GO:0060284	c(7.31009317153408e-30, 1.1211557396681e-07, 4.42846553377955e-10, 4.48089910855632e-18, 1.15405516209854e-20, 5.9246686766104e-10)	c(TRUE, TRUE, TRUE, TRUE, TRUE, TRUE)	548	c(7726, 7371, 5546, 8462, 6056, 5200)	c(321, 249, 209, 311, 254, 199)	GO:BP	regulation of cell development	22849	17061	c("GO:0045595", "GO:0048468")	7.31E-30	1.12E-07	4.43E-10	4.48E-18	1.15E-20	5.92E-10
48	GO:0098793	c(8.83900390516119e-30, 7.50457474501983e-09, 2.67500695109627e-13, 2.90300906354916e-09, 1.02706120906085e-14, 8.65213157728291e-11)	c(TRUE, TRUE, TRUE, TRUE, TRUE, TRUE)	538	c(7629, 7310, 5467, 8392, 6001, 5175)	c(314, 247, 213, 276, 232, 197)	GO:CC	presynapse	22605	3621	c("GO:0045202", "GO:0110165")	8.84E-30	7.50E-09	2.68E-13	2.90E-09	1.03E-14	8.65E-11
49	GO:0008092	c(1.2119482416216e-23, 8.54509318803652e-24, 1.39582762504504e-19, 9.50817923709188e-30, 8.02906793076031e-22, 8.99198283727202e-19)	c(TRUE, TRUE, TRUE, TRUE, TRUE, TRUE)	826	c(7511, 7181, 5401, 8249, 5910, 5051)	c(427, 414, 326, 474, 355, 308)	GO:MF	cytoskeletal protein binding	22015	1959	GO:0005515	1.21E-23	8.55E-24	1.40E-19	9.51E-30	8.03E-22	8.99E-19
50	TF:M01837_1	c(5.26260939244092e-29, 9.749426809299e-05, 5.41691780381804e-09, 4.63391829109513e-17, 1.29989707452856e-12, 1.01931887484935e-17)	c(TRUE, TRUE, TRUE, TRUE, TRUE, TRUE)	987	c(7733, 7477, 5343, 8334, 5805, 5175)	c(527, 417, 336, 516, 375, 362)	TF	Factor: FKLF; motif: BGGGNGGVMD; match class: 1	21833	1063	TF:M01837	5.26E-29	9.75E-05	5.42E-09	4.63E-17	1.30E-12	1.02E-17
51	GO:0048568	c(7.06644415164687e-29, 0.0407777466686977, 4.30397850935763e-06, 4.29484882055737e-08, 8.30563405055111e-05, 0.0306422893243438)	c(TRUE, TRUE, TRUE, TRUE, TRUE, TRUE)	483	c(7726, 7371, 5546, 8462, 6056, 5200)	c(289, 199, 175, 250, 182, 150)	GO:BP	embryonic organ development	22849	14880	c("GO:0009790", "GO:0048513")	7.07E-29	0.040777747	4.30E-06	4.29E-08	8.31E-05	0.030642289
52	GO:0031344	c(7.52538832511339e-29, 1.37038052805551e-19, 6.48053754690802e-20, 8.10836566858022e-23, 9.91055297122573e-23, 5.70954285457978e-18)	c(TRUE, TRUE, TRUE, TRUE, TRUE, TRUE)	694	c(7726, 7371, 5546, 8462, 6056, 5200)	c(384, 347, 285, 392, 311, 267)	GO:BP	regulation of cell projection organization	22849	8275	c("GO:0030030", "GO:0051128")	7.53E-29	1.37E-19	6.48E-20	8.11E-23	9.91E-23	5.71E-18
53	TF:M08996_1	c(1.04410673621396e-28, 1.10376668483733e-07, 1.74202885423501e-13, 1.87556876793309e-16, 1.54402591623099e-10, 8.88089024791833e-26)	c(TRUE, TRUE, TRUE, TRUE, TRUE, TRUE)	923	c(7733, 7477, 5343, 8334, 5805, 5175)	c(498, 409, 336, 485, 346, 368)	TF	Factor: EGR-1; motif: NGCGKGGGCGKNN; match class: 1	21833	831	TF:M08996	1.04E-28	1.10E-07	1.74E-13	1.88E-16	1.54E-10	8.88E-26
54	GO:0120035	c(1.08104919368811e-28, 2.7636105139975e-19, 7.62334664796612e-20, 1.57661628806627e-23, 4.38000534028319e-22, 8.88156983755363e-17)	c(TRUE, TRUE, TRUE, TRUE, TRUE, TRUE)	679	c(7726, 7371, 5546, 8462, 6056, 5200)	c(377, 340, 280, 387, 304, 259)	GO:BP	regulation of plasma membrane bounded cell projection organization	22849	22776	c("GO:0031344", "GO:0120036")	1.08E-28	2.76E-19	7.62E-20	1.58E-23	4.38E-22	8.88E-17
55	GO:0040017	c(2.78944026430849e-15, 2.47230466185136e-07, 1.70386620872303e-11, 1.51973317413933e-17, 1.29153176289874e-28, 2.16567431880004e-13)	c(TRUE, TRUE, TRUE, TRUE, TRUE, TRUE)	562	c(7726, 7371, 5546, 8462, 6056, 5200)	c(290, 253, 218, 316, 278, 214)	GO:BP	positive regulation of locomotion	22849	11464	c("GO:0040011", "GO:0040012", "GO:0048518")	2.79E-15	2.47E-07	1.70E-11	1.52E-17	1.29E-28	2.17E-13
56	GO:0030335	c(1.01517616765637e-12, 9.99422368528656e-08, 2.87486982625159e-12, 4.18292689333443e-16, 3.46532036268159e-28, 4.81367582304784e-14)	c(TRUE, TRUE, TRUE, TRUE, TRUE, TRUE)	519	c(7726, 7371, 5546, 8462, 6056, 5200)	c(264, 238, 207, 292, 261, 203)	GO:BP	positive regulation of cell migration	22849	7814	c("GO:0016477", "GO:0030334", "GO:2000147")	1.02E-12	9.99E-08	2.87E-12	4.18E-16	3.47E-28	4.81E-14
57	GO:0007389	c(4.83034190870568e-28, 1, 0.0784683406160306, 5.98546592114526e-08, 0.122708794949672, 0.000430999742934962)	c(TRUE, FALSE, FALSE, TRUE, FALSE, TRUE)	448	c(7726, 7371, 5546, 8462, 6056, 5200)	c(271, 175, 146, 234, 156, 149)	GO:BP	pattern specification process	22849	3266	c("GO:0007275", "GO:0032501")	4.83E-28	1	0.078468341	5.99E-08	0.122708795	0.000431
58	GO:0071363	c(3.12507741781428e-13, 4.20987551511614e-10, 1.14135637893197e-11, 2.90743266965801e-19, 6.84612424049171e-28, 4.74020357800141e-14)	c(TRUE, TRUE, TRUE, TRUE, TRUE, TRUE)	599	c(7726, 7371, 5546, 8462, 6056, 5200)	c(299, 278, 230, 338, 290, 227)	GO:BP	cellular response to growth factor stimulus	22849	19392	c("GO:0070848", "GO:0071310")	3.13E-13	4.21E-10	1.14E-11	2.91E-19	6.85E-28	4.74E-14
59	GO:2000147	c(5.00095540895362e-14, 3.25605235810516e-07, 5.81962673401498e-11, 8.52081487146832e-17, 7.34341492200642e-28, 4.42417804862709e-13)	c(TRUE, TRUE, TRUE, TRUE, TRUE, TRUE)	545	c(7726, 7371, 5546, 8462, 6056, 5200)	c(279, 246, 211, 306, 270, 208)	GO:BP	positive regulation of cell motility	22849	29371	c("GO:0040017", "GO:0048870", "GO:0051272", "GO:2000145")	5.00E-14	3.26E-07	5.82E-11	8.52E-17	7.34E-28	4.42E-13
60	GO:0032279	c(9.45286243416364e-28, 1.58199667511119e-14, 1.69450698860366e-13, 5.54066579704434e-14, 1.31752098299669e-18, 1.1897307416865e-16)	c(TRUE, TRUE, TRUE, TRUE, TRUE, TRUE)	377	c(7629, 7310, 5467, 8392, 6001, 5175)	c(235, 200, 162, 218, 185, 164)	GO:CC	asymmetric synapse	22605	1507	GO:0098984	9.45E-28	1.58E-14	1.69E-13	5.54E-14	1.32E-18	1.19E-16
61	GO:0070848	c(3.05911066795516e-13, 3.43009721179436e-10, 9.2272244278782e-12, 4.54548939585086e-19, 1.00364608466528e-27, 7.40752831301944e-15)	c(TRUE, TRUE, TRUE, TRUE, TRUE, TRUE)	611	c(7726, 7371, 5546, 8462, 6056, 5200)	c(304, 283, 234, 343, 294, 233)	GO:BP	response to growth factor	22849	19096	GO:0010033	3.06E-13	3.43E-10	9.23E-12	4.55E-19	1.00E-27	7.41E-15
62	GO:0099536	c(1.58970054526268e-27, 1, 1.74766534389921e-12, 5.64166276219266e-09, 5.82500406547802e-07, 2.2691659258856e-07)	c(TRUE, FALSE, TRUE, TRUE, TRUE, TRUE)	864	c(7726, 7371, 5546, 8462, 6056, 5200)	c(454, 290, 313, 418, 311, 277)	GO:BP	synaptic signaling	22849	22331	GO:0007267	1.59E-27	1	1.75E-12	5.64E-09	5.83E-07	2.27E-07
63	GO:0030855	c(2.21714813923677e-27, 0.00644745516309651, 5.72955412640005e-10, 1.56156317989326e-09, 1.20248251778541e-14, 6.81935135103301e-07)	c(TRUE, TRUE, TRUE, TRUE, TRUE, TRUE)	605	c(7726, 7371, 5546, 8462, 6056, 5200)	c(341, 248, 226, 309, 257, 204)	GO:BP	epithelial cell differentiation	22849	8026	c("GO:0030154", "GO:0060429")	2.22E-27	0.006447455	5.73E-10	1.56E-09	1.20E-14	6.82E-07
64	GO:0099080	c(3.25105852935707e-07, 2.54798812536469e-27, 4.17466014590009e-10, 2.15255987260788e-16, 2.57793287623503e-15, 5.54382378974522e-14)	c(TRUE, TRUE, TRUE, TRUE, TRUE, TRUE)	992	c(7629, 7310, 5467, 8392, 6001, 5175)	c(424, 489, 336, 502, 384, 338)	GO:CC	supramolecular complex	22605	3746	GO:0110165	3.25E-07	2.55E-27	4.17E-10	2.15E-16	2.58E-15	5.54E-14
65	GO:0051272	c(1.72709328728451e-14, 5.48484759086799e-08, 4.28567864443663e-11, 9.83988380570955e-18, 4.01459210685634e-27, 2.58683427978895e-12)	c(TRUE, TRUE, TRUE, TRUE, TRUE, TRUE)	563	c(7726, 7371, 5546, 8462, 6056, 5200)	c(288, 256, 217, 317, 275, 211)	GO:BP	positive regulation of cellular component movement	22849	15721	c("GO:0006928", "GO:0048522", "GO:0051270")	1.73E-14	5.48E-08	4.29E-11	9.84E-18	4.01E-27	2.59E-12
66	GO:0040007	c(4.1569224416565e-27, 1.15769457006489e-13, 7.78096266511109e-12, 2.04417238328993e-17, 2.63995385942312e-21, 5.26920844409607e-11)	c(TRUE, TRUE, TRUE, TRUE, TRUE, TRUE)	971	c(7726, 7371, 5546, 8462, 6056, 5200)	c(498, 435, 342, 499, 401, 322)	GO:BP	growth	22849	11454	GO:0008150	4.16E-27	1.16E-13	7.78E-12	2.04E-17	2.64E-21	5.27E-11
67	GO:0001944	c(1.70876761980132e-20, 1.51181163485681e-08, 9.3927076188788e-12, 1.52578312283596e-18, 4.52110131188612e-27, 9.67383406341042e-16)	c(TRUE, TRUE, TRUE, TRUE, TRUE, TRUE)	693	c(7726, 7371, 5546, 8462, 6056, 5200)	c(361, 308, 259, 379, 322, 260)	GO:BP	vasculature development	22849	671	c("GO:0048731", "GO:0072359")	1.71E-20	1.51E-08	9.39E-12	1.53E-18	4.52E-27	9.67E-16
68	GO:0099537	c(4.77746296792871e-27, 1, 1.25526052119538e-12, 4.21051515099252e-09, 3.76747661993362e-07, 1.20501589688128e-06)	c(TRUE, FALSE, TRUE, TRUE, TRUE, TRUE)	832	c(7726, 7371, 5546, 8462, 6056, 5200)	c(439, 279, 304, 405, 302, 265)	GO:BP	trans-synaptic signaling	22849	22332	GO:0099536	4.78E-27	1	1.26E-12	4.21E-09	3.77E-07	1.21E-06
69	GO:0007268	c(4.81177225266274e-27, 1, 7.44508642560057e-12, 1.15992189843371e-08, 9.09619503869715e-07, 3.37084797035012e-06)	c(TRUE, FALSE, TRUE, TRUE, TRUE, TRUE)	825	c(7726, 7371, 5546, 8462, 6056, 5200)	c(436, 275, 299, 400, 298, 261)	GO:BP	chemical synaptic transmission	22849	3159	GO:0098916	4.81E-27	1	7.45E-12	1.16E-08	9.10E-07	3.37E-06
70	GO:0098916	c(4.81177225266274e-27, 1, 7.44508642560057e-12, 1.15992189843371e-08, 9.09619503869715e-07, 3.37084797035012e-06)	c(TRUE, FALSE, TRUE, TRUE, TRUE, TRUE)	825	c(7726, 7371, 5546, 8462, 6056, 5200)	c(436, 275, 299, 400, 298, 261)	GO:BP	anterograde trans-synaptic signaling	22849	22162	GO:0099537	4.81E-27	1	7.45E-12	1.16E-08	9.10E-07	3.37E-06
71	TF:M02744_1	c(5.73206166628527e-27, 0.38744814229587, 3.08555004334158e-05, 2.60534906454203e-15, 5.24000072627289e-08, 1.17863230568196e-17)	c(TRUE, FALSE, TRUE, TRUE, TRUE, TRUE)	670	c(7733, 7477, 5343, 8334, 5805, 5175)	c(380, 273, 227, 366, 255, 266)	TF	Factor: Egr1; motif: NCCGCCCCCGCANN; match class: 1	21833	825	TF:M02744	5.73E-27	0.387448142	3.09E-05	2.61E-15	5.24E-08	1.18E-17
72	GO:0030001	c(9.49260455082101e-27, 1, 5.01806659682644e-13, 3.58390022875743e-25, 2.38561960713465e-12, 2.0703959705541e-07)	c(TRUE, FALSE, TRUE, TRUE, TRUE, TRUE)	764	c(7726, 7371, 5546, 8462, 6056, 5200)	c(409, 275, 285, 431, 302, 250)	GO:BP	metal ion transport	22849	7665	GO:0006812	9.49E-27	1	5.02E-13	3.58E-25	2.39E-12	2.07E-07
73	GO:0034220	c(1.69667802571919e-26, 0.644109578733361, 4.59011176059468e-16, 1.54849921262076e-26, 2.44682017243824e-11, 3.69369751433267e-07)	c(TRUE, FALSE, TRUE, TRUE, TRUE, TRUE)	838	c(7726, 7371, 5546, 8462, 6056, 5200)	c(440, 317, 318, 469, 322, 269)	GO:BP	ion transmembrane transport	22849	9774	c("GO:0006811", "GO:0055085")	1.70E-26	0.644109579	4.59E-16	1.55E-26	2.45E-11	3.69E-07
74	GO:0001568	c(7.21286252190413e-20, 8.68306081794563e-08, 7.10413343687967e-12, 2.97504209339469e-18, 2.626123622943e-26, 1.82814188966591e-16)	c(TRUE, TRUE, TRUE, TRUE, TRUE, TRUE)	662	c(7726, 7371, 5546, 8462, 6056, 5200)	c(346, 293, 250, 364, 309, 253)	GO:BP	blood vessel development	22849	464	c("GO:0001944", "GO:0048856")	7.21E-20	8.68E-08	7.10E-12	2.98E-18	2.63E-26	1.83E-16
75	TF:M07597_1	c(5.0478655468141e-26, 1.46915210675252e-06, 7.4898232169488e-08, 9.24139446127296e-12, 5.25964670050863e-09, 3.73887215486925e-14)	c(TRUE, TRUE, TRUE, TRUE, TRUE, TRUE)	884	c(7733, 7477, 5343, 8334, 5805, 5175)	c(473, 388, 301, 449, 327, 319)	TF	Factor: Egr-1; motif: GCGTGGGCGT; match class: 1	21833	829	TF:M07597	5.05E-26	1.47E-06	7.49E-08	9.24E-12	5.26E-09	3.74E-14
76	GO:0099572	c(5.62085269963929e-26, 8.70091903891165e-13, 3.30891681764216e-13, 8.20039398723729e-17, 1.69563996231973e-16, 3.36689464507892e-15)	c(TRUE, TRUE, TRUE, TRUE, TRUE, TRUE)	410	c(7629, 7310, 5467, 8392, 6001, 5175)	c(247, 209, 172, 241, 192, 171)	GO:CC	postsynaptic specialization	22605	3787	c("GO:0043226", "GO:0098794")	5.62E-26	8.70E-13	3.31E-13	8.20E-17	1.70E-16	3.37E-15
77	GO:0014069	c(7.49329779739751e-26, 1.64081147862937e-14, 1.80447562170943e-12, 1.01417425781034e-13, 5.40554380373286e-18, 2.44082934146732e-16)	c(TRUE, TRUE, TRUE, TRUE, TRUE, TRUE)	370	c(7629, 7310, 5467, 8392, 6001, 5175)	c(228, 197, 157, 214, 181, 161)	GO:CC	postsynaptic density	22605	823	c("GO:0032279", "GO:0099572")	7.49E-26	1.64E-14	1.80E-12	1.01E-13	5.41E-18	2.44E-16
78	GO:0008015	c(7.77947136004653e-26, 0.00971110660569832, 4.27993434688074e-08, 2.22795742467069e-13, 2.43555889132503e-13, 1.6316145951914e-06)	c(TRUE, TRUE, TRUE, TRUE, TRUE, TRUE)	482	c(7726, 7371, 5546, 8462, 6056, 5200)	c(282, 202, 182, 267, 211, 168)	GO:BP	blood circulation	22849	3500	GO:0003013	7.78E-26	0.009711107	4.28E-08	2.23E-13	2.44E-13	1.63E-06
79	GO:0030155	c(1.5462744578325e-25, 6.39006288050173e-08, 6.8678068782534e-17, 2.32431458561024e-20, 7.78841526162002e-26, 6.03497845259455e-14)	c(TRUE, TRUE, TRUE, TRUE, TRUE, TRUE)	716	c(7726, 7371, 5546, 8462, 6056, 5200)	c(385, 314, 283, 395, 327, 261)	GO:BP	regulation of cell adhesion	22849	7717	c("GO:0007155", "GO:0050794")	1.55E-25	6.39E-08	6.87E-17	2.32E-20	7.79E-26	6.03E-14
80	TF:M01972_1	c(2.21344608543141e-25, 0.000303619669541862, 4.64599691868712e-12, 1.58979576930622e-12, 2.77126655331706e-09, 4.08677799122662e-24)	c(TRUE, TRUE, TRUE, TRUE, TRUE, TRUE)	861	c(7733, 7477, 5343, 8334, 5805, 5175)	c(461, 366, 312, 442, 321, 344)	TF	Factor: EGR-1; motif: TGCGTGGGCGK; match class: 1	21833	821	TF:M01972	2.21E-25	0.00030362	4.65E-12	1.59E-12	2.77E-09	4.09E-24
81	TF:M10405	c(1, 2.22771893699033e-25, 1, 1, 1, 1)	c(FALSE, TRUE, FALSE, FALSE, FALSE, FALSE)	506	c(7733, 7477, 5343, 8334, 5805, 5175)	c(134, 294, 104, 201, 132, 122)	TF	Factor: Thap11; motif: KGCMTNCTGGGARWTGTAGTYY	21833	3652	TF:M00000	1	2.23E-25	1	1	1	1
82	GO:0003013	c(2.83170749465179e-25, 0.00250425405010753, 6.8416554052355e-09, 2.8165623251637e-15, 1.40898976304307e-13, 7.0630535037775e-07)	c(TRUE, TRUE, TRUE, TRUE, TRUE, TRUE)	509	c(7726, 7371, 5546, 8462, 6056, 5200)	c(293, 215, 193, 285, 221, 177)	GO:BP	circulatory system process	22849	1589	GO:0003008	2.83E-25	0.002504254	6.84E-09	2.82E-15	1.41E-13	7.06E-07
83	GO:0042391	c(6.28736394128406e-25, 0.99095670423974, 1.61033025109278e-18, 1.66264566036018e-14, 1.35576135696943e-13, 3.80281687970303e-06)	c(TRUE, FALSE, TRUE, TRUE, TRUE, TRUE)	434	c(7726, 7371, 5546, 8462, 6056, 5200)	c(258, 173, 196, 248, 195, 153)	GO:BP	regulation of membrane potential	22849	11717	GO:0065008	6.29E-25	0.990956704	1.61E-18	1.66E-14	1.36E-13	3.80E-06
84	GO:0098655	c(1.02859938400869e-24, 1, 6.84854484684491e-12, 7.182960502472e-23, 1.1420875374617e-11, 2.83393409143912e-06)	c(TRUE, FALSE, TRUE, TRUE, TRUE, TRUE)	698	c(7726, 7371, 5546, 8462, 6056, 5200)	c(375, 259, 261, 394, 278, 227)	GO:BP	cation transmembrane transport	22849	22008	c("GO:0006812", "GO:0034220")	1.03E-24	1	6.85E-12	7.18E-23	1.14E-11	2.83E-06
85	GO:0007169	c(4.81099050081309e-20, 1.73799448312862e-15, 1.17441333669007e-18, 1.87500596320273e-24, 8.13138781341159e-23, 3.2572841045947e-07)	c(TRUE, TRUE, TRUE, TRUE, TRUE, TRUE)	547	c(7726, 7371, 5546, 8462, 6056, 5200)	c(297, 275, 234, 327, 259, 189)	GO:BP	transmembrane receptor protein tyrosine kinase signaling pathway	22849	3069	GO:0007167	4.81E-20	1.74E-15	1.17E-18	1.88E-24	8.13E-23	3.26E-07
86	GO:0023061	c(2.58263255432481e-24, 0.684701527284856, 3.69831970673198e-07, 8.63690807105552e-09, 2.80787715739024e-08, 1.82778391442185e-06)	c(TRUE, FALSE, TRUE, TRUE, TRUE, TRUE)	543	c(7726, 7371, 5546, 8462, 6056, 5200)	c(306, 213, 197, 279, 215, 185)	GO:BP	signal release	22849	7657	c("GO:0007267", "GO:0032940")	2.58E-24	0.684701527	3.70E-07	8.64E-09	2.81E-08	1.83E-06
87	GO:0050767	c(3.59481053665549e-24, 1.8351647182141e-06, 5.288934756798e-08, 7.15825199974128e-13, 3.30691310858034e-14, 1.34248917677397e-06)	c(TRUE, TRUE, TRUE, TRUE, TRUE, TRUE)	418	c(7726, 7371, 5546, 8462, 6056, 5200)	c(249, 194, 162, 236, 191, 150)	GO:BP	regulation of neurogenesis	22849	15304	c("GO:0022008", "GO:0051960", "GO:0060284")	3.59E-24	1.84E-06	5.29E-08	7.16E-13	3.31E-14	1.34E-06
88	TF:M01253_1	c(4.15524128594867e-24, 0.000792935406615177, 5.70006181905051e-09, 3.3360828197655e-13, 8.32458397289475e-08, 3.85893342575874e-16)	c(TRUE, TRUE, TRUE, TRUE, TRUE, TRUE)	607	c(7733, 7477, 5343, 8334, 5805, 5175)	c(344, 266, 224, 330, 234, 242)	TF	Factor: CNOT3; motif: GGCCGCGSSS; match class: 1	21833	509	TF:M01253	4.16E-24	0.000792935	5.70E-09	3.34E-13	8.32E-08	3.86E-16
89	GO:0034329	c(4.58998317865061e-24, 5.64946975285853e-08, 1.29115588341756e-16, 4.9808372367953e-19, 2.71413999640192e-18, 1.14697973219003e-08)	c(TRUE, TRUE, TRUE, TRUE, TRUE, TRUE)	412	c(7726, 7371, 5546, 8462, 6056, 5200)	c(246, 197, 184, 249, 199, 155)	GO:BP	cell junction assembly	22849	9844	c("GO:0022607", "GO:0034330")	4.59E-24	5.65E-08	1.29E-16	4.98E-19	2.71E-18	1.15E-08
90	GO:0007423	c(4.7150573234131e-24, 2.12532605489763e-12, 1.23436760353207e-12, 2.20253733877233e-17, 1.13015220437977e-12, 5.20195072988176e-13)	c(TRUE, TRUE, TRUE, TRUE, TRUE, TRUE)	576	c(7726, 7371, 5546, 8462, 6056, 5200)	c(320, 277, 226, 322, 241, 217)	GO:BP	sensory organ development	22849	3297	GO:0048513	4.72E-24	2.13E-12	1.23E-12	2.20E-17	1.13E-12	5.20E-13
91	GO:0097435	c(2.60049592766924e-17, 7.24355733923663e-15, 1.97696438707981e-14, 1.12253199714484e-15, 9.54980802298148e-24, 3.55052931855949e-12)	c(TRUE, TRUE, TRUE, TRUE, TRUE, TRUE)	709	c(7726, 7371, 5546, 8462, 6056, 5200)	c(358, 338, 273, 377, 319, 253)	GO:BP	supramolecular fiber organization	22849	21838	GO:0016043	2.60E-17	7.24E-15	1.98E-14	1.12E-15	9.55E-24	3.55E-12
92	GO:0031984	c(0.00171376891963295, 1.17269855440477e-23, 1, 0.000155499178896661, 1, 4.89230216888657e-05)	c(TRUE, TRUE, FALSE, TRUE, FALSE, TRUE)	851	c(7629, 7310, 5467, 8392, 6001, 5175)	c(348, 421, 236, 385, 257, 259)	GO:CC	organelle subcompartment	22605	1453	c("GO:0043227", "GO:0043229", "GO:0110165")	0.001713769	1.17E-23	1	0.000155499	1	4.89E-05
93	TF:M01072_1	c(1.45072117293993e-23, 0.00022351589965205, 2.22254272099373e-12, 1.49771344998817e-13, 6.46619836177439e-13, 8.45026524719071e-10)	c(TRUE, TRUE, TRUE, TRUE, TRUE, TRUE)	465	c(7733, 7477, 5343, 8334, 5805, 5175)	c(277, 213, 191, 265, 204, 179)	TF	Factor: HIC1; motif: NSNNNNTGCCCSSNN; match class: 1	21833	1459	TF:M01072	1.45E-23	0.000223516	2.22E-12	1.50E-13	6.47E-13	8.45E-10
94	GO:0005815	c(1, 1.58610201075001e-23, 1, 0.00396099169336891, 1, 5.35657129288411e-09)	c(FALSE, TRUE, FALSE, TRUE, FALSE, TRUE)	712	c(7629, 7310, 5467, 8392, 6001, 5175)	c(265, 364, 201, 319, 221, 240)	GO:CC	microtubule organizing center	22605	456	c("GO:0015630", "GO:0110165")	1	1.59E-23	1	0.003960992	1	5.36E-09
95	GO:0019904	c(3.57994427215752e-13, 1.99228504756225e-17, 4.53938274400892e-06, 4.773366973603e-15, 3.73164573604664e-11, 1.82800000862927e-23)	c(TRUE, TRUE, TRUE, TRUE, TRUE, TRUE)	737	c(7511, 7181, 5401, 8249, 5910, 5051)	c(355, 358, 248, 388, 289, 295)	GO:MF	protein domain specific binding	22015	4617	GO:0005515	3.58E-13	1.99E-17	4.54E-06	4.77E-15	3.73E-11	1.83E-23
96	GO:0048562	c(2.31648847324722e-23, 0.370455743033892, 0.000497504278526764, 4.6141470013292e-05, 0.00293937910001706, 0.0836134463664725)	c(TRUE, FALSE, TRUE, TRUE, TRUE, FALSE)	309	c(7726, 7371, 5546, 8462, 6056, 5200)	c(196, 130, 115, 162, 120, 101)	GO:BP	embryonic organ morphogenesis	22849	14874	c("GO:0009887", "GO:0048568", "GO:0048598")	2.32E-23	0.370455743	0.000497504	4.61E-05	0.002939379	0.083613446
97	GO:0044087	c(3.0333172238141e-23, 4.19191936228907e-22, 9.27463426267712e-07, 2.36882312694071e-18, 5.98815542489368e-22, 6.74899681358621e-12)	c(TRUE, TRUE, TRUE, TRUE, TRUE, TRUE)	911	c(7726, 7371, 5546, 8462, 6056, 5200)	c(461, 442, 302, 476, 383, 309)	GO:BP	regulation of cellular component biogenesis	22849	12628	c("GO:0044085", "GO:0050794")	3.03E-23	4.19E-22	9.27E-07	2.37E-18	5.99E-22	6.75E-12
98	GO:0098660	c(3.57531947874604e-23, 1, 1.08694454894346e-12, 2.60619514716007e-19, 7.29561424495136e-08, 0.000288522443559539)	c(TRUE, FALSE, TRUE, TRUE, TRUE, TRUE)	666	c(7726, 7371, 5546, 8462, 6056, 5200)	c(357, 240, 254, 369, 253, 209)	GO:BP	inorganic ion transmembrane transport	22849	22013	GO:0034220	3.58E-23	1	1.09E-12	2.61E-19	7.30E-08	0.000288522
99	GO:0099240	c(4.35695414299636e-23, 0.016811993393147, 1.73578103253767e-09, 4.42152246040475e-10, 0.000465962217505432, 0.000658214952813648)	c(TRUE, TRUE, TRUE, TRUE, TRUE, TRUE)	230	c(7629, 7310, 5467, 8392, 6001, 5175)	c(155, 103, 103, 138, 94, 84)	GO:CC	intrinsic component of synaptic membrane	22605	3771	c("GO:0031226", "GO:0097060")	4.36E-23	0.016811993	1.74E-09	4.42E-10	0.000465962	0.000658215
100	GO:0033365	c(1, 4.44156337323887e-23, 1, 0.00108837206366551, 1, 6.10350780277335e-12)	c(FALSE, TRUE, FALSE, TRUE, FALSE, TRUE)	846	c(7726, 7371, 5546, 8462, 6056, 5200)	c(315, 419, 224, 382, 250, 291)	GO:BP	protein localization to organelle	22849	9400	GO:0034613	1	4.44E-23	1	0.001088372	1	6.10E-12
101	GO:0032970	c(2.08303607542296e-12, 3.32120075577838e-05, 6.91097978519805e-09, 1.04914279698395e-08, 4.52749314423844e-23, 3.06532329142875e-11)	c(TRUE, TRUE, TRUE, TRUE, TRUE, TRUE)	371	c(7726, 7371, 5546, 8462, 6056, 5200)	c(200, 171, 150, 202, 194, 150)	GO:BP	regulation of actin filament-based process	22849	9159	c("GO:0030029", "GO:0050794")	2.08E-12	3.32E-05	6.91E-09	1.05E-08	4.53E-23	3.07E-11
102	GO:0003002	c(4.80963004243542e-23, 1, 1, 0.000564835034539676, 1, 0.0143481595910185)	c(TRUE, FALSE, FALSE, TRUE, FALSE, TRUE)	348	c(7726, 7371, 5546, 8462, 6056, 5200)	c(214, 133, 112, 175, 118, 115)	GO:BP	regionalization	22849	1578	GO:0007389	4.81E-23	1	1	0.000564835	1	0.01434816
103	GO:0000165	c(2.74841358270338e-17, 0.000168267123306771, 1.74489785761262e-11, 6.33606844582061e-18, 4.88337131977866e-23, 2.80057419610915e-14)	c(TRUE, TRUE, TRUE, TRUE, TRUE, TRUE)	726	c(7726, 7371, 5546, 8462, 6056, 5200)	c(365, 301, 268, 392, 323, 265)	GO:BP	MAPK cascade	22849	72	GO:0035556	2.75E-17	0.000168267	1.74E-11	6.34E-18	4.88E-23	2.80E-14
104	GO:0043269	c(5.23013218213916e-23, 1, 4.3766428327515e-12, 2.38567505777119e-20, 7.42051907782108e-12, 2.87994969580556e-07)	c(TRUE, FALSE, TRUE, TRUE, TRUE, TRUE)	614	c(7726, 7371, 5546, 8462, 6056, 5200)	c(334, 218, 236, 348, 251, 208)	GO:BP	regulation of ion transport	22849	12212	c("GO:0006811", "GO:0051049")	5.23E-23	1	4.38E-12	2.39E-20	7.42E-12	2.88E-07
105	GO:0030695	c(5.75156008153728e-23, 4.42128509610187e-16, 1.06644882555779e-11, 1.29499420736531e-15, 1.74564231292721e-12, 7.2016211066361e-09)	c(TRUE, TRUE, TRUE, TRUE, TRUE, TRUE)	328	c(7511, 7181, 5401, 8249, 5910, 5051)	c(204, 184, 143, 200, 154, 129)	GO:MF	GTPase regulator activity	22015	4929	GO:0060589	5.75E-23	4.42E-16	1.07E-11	1.29E-15	1.75E-12	7.20E-09
106	GO:0060589	c(5.75156008153728e-23, 4.42128509610187e-16, 1.06644882555779e-11, 1.29499420736531e-15, 1.74564231292721e-12, 7.2016211066361e-09)	c(TRUE, TRUE, TRUE, TRUE, TRUE, TRUE)	328	c(7511, 7181, 5401, 8249, 5910, 5051)	c(204, 184, 143, 200, 154, 129)	GO:MF	nucleoside-triphosphatase regulator activity	22015	9580	GO:0030234	5.75E-23	4.42E-16	1.07E-11	1.29E-15	1.75E-12	7.20E-09
107	GO:0045211	c(7.56215981091783e-23, 0.0255065839960413, 5.91126787003317e-11, 2.79588253806687e-08, 0.000149212219977376, 0.000173049010117454)	c(TRUE, TRUE, TRUE, TRUE, TRUE, TRUE)	261	c(7629, 7310, 5467, 8392, 6001, 5175)	c(170, 114, 117, 148, 106, 95)	GO:CC	postsynaptic membrane	22605	2445	c("GO:0097060", "GO:0098794")	7.56E-23	0.025506584	5.91E-11	2.80E-08	0.000149212	0.000173049
108	GO:0010975	c(8.12867852405022e-23, 1.20837264014485e-13, 9.92678131266088e-19, 1.96292729596282e-19, 1.38044232975791e-20, 5.79800525884179e-15)	c(TRUE, TRUE, TRUE, TRUE, TRUE, TRUE)	504	c(7726, 7371, 5546, 8462, 6056, 5200)	c(285, 252, 220, 294, 238, 201)	GO:BP	regulation of neuron projection development	22849	5092	c("GO:0031175", "GO:0120035")	8.13E-23	1.21E-13	9.93E-19	1.96E-19	1.38E-20	5.80E-15
109	GO:0005215	c(8.25114885305917e-23, 0.547631530367863, 2.10957741465346e-08, 7.32164288433148e-22, 0.0022116591911371, 0.00163068610238297)	c(TRUE, FALSE, TRUE, TRUE, TRUE, TRUE)	990	c(7511, 7181, 5401, 8249, 5910, 5051)	c(493, 367, 332, 525, 328, 287)	GO:MF	transporter activity	22015	1710	GO:0003674	8.25E-23	0.54763153	2.11E-08	7.32E-22	0.002211659	0.001630686
110	GO:0048514	c(4.70993057705289e-19, 6.12920068964284e-06, 3.92528467835495e-10, 9.80767983791016e-16, 9.93504369540548e-23, 1.46525915728669e-13)	c(TRUE, TRUE, TRUE, TRUE, TRUE, TRUE)	567	c(7726, 7371, 5546, 8462, 6056, 5200)	c(303, 249, 215, 313, 266, 216)	GO:BP	blood vessel morphogenesis	22849	14836	c("GO:0001568", "GO:0035239")	4.71E-19	6.13E-06	3.93E-10	9.81E-16	9.94E-23	1.47E-13
111	GO:0008284	c(1.28210960036446e-22, 0.000204354918950867, 6.31170720397766e-10, 4.69274870727832e-05, 1.45630019833799e-18, 0.000885812478181047)	c(TRUE, TRUE, TRUE, TRUE, TRUE, TRUE)	923	c(7726, 7371, 5546, 8462, 6056, 5200)	c(464, 372, 320, 422, 376, 274)	GO:BP	positive regulation of cell population proliferation	22849	3568	c("GO:0008283", "GO:0042127", "GO:0048522")	1.28E-22	0.000204355	6.31E-10	4.69E-05	1.46E-18	0.000885812
112	GO:1905114	c(1.3862848110792e-22, 4.28023942348895e-11, 2.34612504378739e-16, 1.02645199671373e-15, 1.42965093506196e-12, 2.64835808236028e-14)	c(TRUE, TRUE, TRUE, TRUE, TRUE, TRUE)	474	c(7726, 7371, 5546, 8462, 6056, 5200)	c(271, 232, 204, 270, 206, 190)	GO:BP	cell surface receptor signaling pathway involved in cell-cell signaling	22849	28024	c("GO:0007166", "GO:0007267")	1.39E-22	4.28E-11	2.35E-16	1.03E-15	1.43E-12	2.65E-14
113	GO:0099699	c(1.54057807902182e-22, 0.175268465928338, 1.48803868985386e-08, 4.11709589784252e-09, 0.00225684651413853, 0.00564636136957872)	c(TRUE, FALSE, TRUE, TRUE, TRUE, TRUE)	210	c(7629, 7310, 5467, 8392, 6001, 5175)	c(144, 91, 94, 126, 85, 75)	GO:CC	integral component of synaptic membrane	22605	3794	c("GO:0005887", "GO:0099240")	1.54E-22	0.175268466	1.49E-08	4.12E-09	0.002256847	0.005646361
114	GO:0140352	c(2.5555473258954e-22, 0.0399086198179551, 9.45200152796329e-09, 5.77787700543589e-14, 7.7042855958572e-11, 3.47053410301985e-07)	c(TRUE, TRUE, TRUE, TRUE, TRUE, TRUE)	882	c(7726, 7371, 5546, 8462, 6056, 5200)	c(446, 342, 303, 447, 334, 281)	GO:BP	export from cell	22849	23070	c("GO:0006810", "GO:0009987")	2.56E-22	0.03990862	9.45E-09	5.78E-14	7.70E-11	3.47E-07
115	GO:0005813	c(1, 4.07618255760818e-22, 1, 1, 1, 5.27129700508005e-09)	c(FALSE, TRUE, FALSE, FALSE, FALSE, TRUE)	584	c(7629, 7310, 5467, 8392, 6001, 5175)	c(219, 307, 157, 248, 176, 204)	GO:CC	centrosome	22605	454	GO:0005815	1	4.08E-22	1	1	1	5.27E-09
116	GO:0098797	c(4.30675486058009e-22, 0.609022257962505, 3.20891586087473e-06, 3.23852817267733e-20, 4.75752703630115e-08, 0.172005061989198)	c(TRUE, FALSE, TRUE, TRUE, TRUE, FALSE)	518	c(7629, 7310, 5467, 8392, 6001, 5175)	c(287, 199, 182, 301, 203, 151)	GO:CC	plasma membrane protein complex	22605	3624	c("GO:0005886", "GO:0098796")	4.31E-22	0.609022258	3.21E-06	3.24E-20	4.76E-08	0.172005062
117	GO:0031967	c(1, 5.364637994564e-22, 1, 1, 1, 0.269430413897349)	c(FALSE, TRUE, FALSE, FALSE, FALSE, FALSE)	995	c(7629, 7310, 5467, 8392, 6001, 5175)	c(329, 473, 232, 408, 274, 270)	GO:CC	organelle envelope	22605	1438	c("GO:0031975", "GO:0043227", "GO:0043229")	1	5.36E-22	1	1	1	0.269430414
118	GO:0031975	c(1, 5.364637994564e-22, 1, 1, 1, 0.269430413897349)	c(FALSE, TRUE, FALSE, FALSE, FALSE, FALSE)	995	c(7629, 7310, 5467, 8392, 6001, 5175)	c(329, 473, 232, 408, 274, 270)	GO:CC	envelope	22605	1445	GO:0110165	1	5.36E-22	1	1	1	0.269430414
119	GO:0150034	c(1.21251966462081e-21, 0.0108346954578411, 6.79707986909653e-09, 2.06559161743058e-07, 1.30307131221823e-06, 5.96975832833952e-07)	c(TRUE, TRUE, TRUE, TRUE, TRUE, TRUE)	339	c(7629, 7310, 5467, 8392, 6001, 5175)	c(205, 145, 137, 181, 139, 126)	GO:CC	distal axon	22605	3996	c("GO:0030424", "GO:0110165")	1.21E-21	0.010834695	6.80E-09	2.07E-07	1.30E-06	5.97E-07
120	GO:0022857	c(3.74488060824498e-19, 1, 2.60636450811649e-07, 1.85067734178127e-21, 0.00176835617766248, 0.0166477959369127)	c(TRUE, FALSE, TRUE, TRUE, TRUE, TRUE)	904	c(7511, 7181, 5401, 8249, 5910, 5051)	c(445, 329, 302, 485, 303, 258)	GO:MF	transmembrane transporter activity	22015	4681	GO:0005215	3.74E-19	1	2.61E-07	1.85E-21	0.001768356	0.016647796
121	KEGG:05200	c(1.99127119236785e-21, 7.59743988521196e-05, 4.81655087171711e-05, 8.64391114707083e-11, 3.41285910186893e-15, 1.21668445751878e-05)	c(TRUE, TRUE, TRUE, TRUE, TRUE, TRUE)	520	c(2988, 3072, 2154, 3271, 2391, 2115)	c(289, 239, 180, 276, 232, 180)	KEGG	Pathways in cancer	8583	435	KEGG:00000	1.99E-21	7.60E-05	4.82E-05	8.64E-11	3.41E-15	1.22E-05
122	GO:0046873	c(2.05450628636876e-21, 1, 1.02610939273504e-11, 8.52001723963727e-14, 6.67654808115286e-05, 0.026967513339962)	c(TRUE, FALSE, TRUE, TRUE, TRUE, TRUE)	358	c(7511, 7181, 5401, 8249, 5910, 5051)	c(215, 134, 153, 210, 141, 114)	GO:MF	metal ion transmembrane transporter activity	22015	7319	GO:0022890	2.05E-21	1	1.03E-11	8.52E-14	6.68E-05	0.026967513
123	GO:0005911	c(2.1069624262934e-17, 2.22937577289161e-10, 5.44862193084559e-13, 6.98904860354539e-15, 2.15083033252193e-21, 2.3759172093348e-13)	c(TRUE, TRUE, TRUE, TRUE, TRUE, TRUE)	468	c(7629, 7310, 5467, 8392, 6001, 5175)	c(253, 225, 190, 263, 225, 184)	GO:CC	cell-cell junction	22605	536	GO:0070161	2.11E-17	2.23E-10	5.45E-13	6.99E-15	2.15E-21	2.38E-13
124	GO:0061061	c(2.26683156576563e-21, 1.16767461086817e-07, 6.00923186799625e-06, 1.26233006812228e-12, 3.81480529060265e-19, 1.30986493027575e-07)	c(TRUE, TRUE, TRUE, TRUE, TRUE, TRUE)	645	c(7726, 7371, 5546, 8462, 6056, 5200)	c(343, 286, 222, 338, 284, 218)	GO:BP	muscle structure development	22849	17803	GO:0048856	2.27E-21	1.17E-07	6.01E-06	1.26E-12	3.81E-19	1.31E-07
125	GO:0051726	c(0.0373398869728407, 2.81743115290382e-21, 1, 0.132634438921243, 0.479022010660953, 4.1567990382675e-07)	c(TRUE, TRUE, FALSE, FALSE, FALSE, TRUE)	943	c(7726, 7371, 5546, 8462, 6056, 5200)	c(379, 452, 258, 406, 298, 297)	GO:BP	regulation of cell cycle	22849	16066	c("GO:0007049", "GO:0050794")	0.037339887	2.82E-21	1	0.132634439	0.479022011	4.16E-07
126	GO:0031252	c(5.58302337093051e-18, 1.91483527496615e-11, 3.92028807241693e-17, 1.34558642393058e-17, 3.43736166402938e-21, 4.21720016332598e-17)	c(TRUE, TRUE, TRUE, TRUE, TRUE, TRUE)	383	c(7629, 7310, 5467, 8392, 6001, 5175)	c(217, 194, 173, 230, 193, 167)	GO:CC	cell leading edge	22605	1259	GO:0110165	5.58E-18	1.91E-11	3.92E-17	1.35E-17	3.44E-21	4.22E-17
127	GO:0046903	c(4.16949360225999e-21, 0.574066363303449, 1.09863995935553e-07, 3.03496277463766e-11, 2.21700063071385e-09, 1.48803308823955e-05)	c(TRUE, FALSE, TRUE, TRUE, TRUE, TRUE)	969	c(7726, 7371, 5546, 8462, 6056, 5200)	c(478, 363, 323, 473, 355, 296)	GO:BP	secretion	22849	14441	GO:0006810	4.17E-21	0.574066363	1.10E-07	3.03E-11	2.22E-09	1.49E-05
128	GO:0032940	c(4.42275299122729e-21, 0.0432934113658528, 2.92787559177068e-07, 9.36521562166472e-11, 6.73030429856233e-09, 5.62211378208019e-06)	c(TRUE, TRUE, TRUE, TRUE, TRUE, TRUE)	829	c(7726, 7371, 5546, 8462, 6056, 5200)	c(420, 323, 281, 411, 309, 261)	GO:BP	secretion by cell	22849	9132	c("GO:0046903", "GO:0140352")	4.42E-21	0.043293411	2.93E-07	9.37E-11	6.73E-09	5.62E-06
129	GO:0009792	c(4.78665137687467e-21, 1.1885542500265e-05, 5.79574818892648e-05, 6.88318997801536e-06, 0.000254156263021966, 4.211772639011e-07)	c(TRUE, TRUE, TRUE, TRUE, TRUE, TRUE)	791	c(7726, 7371, 5546, 8462, 6056, 5200)	c(404, 331, 259, 372, 275, 256)	GO:BP	embryo development ending in birth or egg hatching	22849	4134	GO:0009790	4.79E-21	1.19E-05	5.80E-05	6.88E-06	0.000254156	4.21E-07
130	GO:0097485	c(6.15680517405026e-21, 0.00315917603187803, 6.01523599979185e-09, 1.85195181723288e-12, 1.25414949007743e-07, 0.00139454396397717)	c(TRUE, TRUE, TRUE, TRUE, TRUE, TRUE)	236	c(7726, 7371, 5546, 8462, 6056, 5200)	c(156, 111, 106, 148, 109, 87)	GO:BP	neuron projection guidance	22849	21854	c("GO:0006928", "GO:0006935", "GO:0048812")	6.16E-21	0.003159176	6.02E-09	1.85E-12	1.25E-07	0.001394544
131	GO:0007411	c(6.15680517405026e-21, 0.00315917603187803, 6.01523599979185e-09, 1.85195181723288e-12, 1.25414949007743e-07, 0.00139454396397717)	c(TRUE, TRUE, TRUE, TRUE, TRUE, TRUE)	236	c(7726, 7371, 5546, 8462, 6056, 5200)	c(156, 111, 106, 148, 109, 87)	GO:BP	axon guidance	22849	3285	c("GO:0007409", "GO:0097485")	6.16E-21	0.003159176	6.02E-09	1.85E-12	1.25E-07	0.001394544
132	GO:0001228	c(6.630992554615e-21, 1, 1, 1, 1, 1)	c(TRUE, FALSE, FALSE, FALSE, FALSE, FALSE)	488	c(7511, 7181, 5401, 8249, 5910, 5051)	c(273, 187, 137, 201, 147, 128)	GO:MF	DNA-binding transcription activator activity, RNA polymerase II-specific	22015	243	c("GO:0000981", "GO:0001216")	6.63E-21	1	1	1	1	1
133	GO:1903530	c(8.11711573535254e-21, 1, 1.39705441439882e-05, 4.63287308419434e-09, 1.36155229150605e-06, 5.01439472210904e-05)	c(TRUE, FALSE, TRUE, TRUE, TRUE, TRUE)	623	c(7726, 7371, 5546, 8462, 6056, 5200)	c(332, 235, 214, 315, 234, 201)	GO:BP	regulation of secretion by cell	22849	26584	c("GO:0032940", "GO:0050794", "GO:0051046")	8.12E-21	1	1.40E-05	4.63E-09	1.36E-06	5.01E-05
134	REAC:R-MMU-112316	c(8.21710531778514e-21, 1, 3.1168553550294e-06, 3.20977299052056e-10, 0.0518355580426687, 1)	c(TRUE, FALSE, TRUE, TRUE, FALSE, FALSE)	296	c(3321, 3450, 2360, 3683, 2689, 2438)	c(196, 125, 125, 185, 121, 93)	REAC	Neuronal System	8710	918	REAC:0000000	8.22E-21	1	3.12E-06	3.21E-10	0.051835558	1
135	GO:0098662	c(1.0088648402721e-20, 1, 8.67659600760806e-11, 2.94536743017838e-19, 1.92985685066039e-08, 0.00022623773453373)	c(TRUE, FALSE, TRUE, TRUE, TRUE, TRUE)	612	c(7726, 7371, 5546, 8462, 6056, 5200)	c(327, 222, 231, 344, 238, 195)	GO:BP	inorganic cation transmembrane transport	22849	22015	c("GO:0098655", "GO:0098660")	1.01E-20	1	8.68E-11	2.95E-19	1.93E-08	0.000226238
136	GO:0015318	c(1.11738616711743e-20, 1, 4.31406174105045e-11, 3.68487614315604e-16, 0.0194379273408256, 0.0722064353143388)	c(TRUE, FALSE, TRUE, TRUE, TRUE, FALSE)	594	c(7511, 7181, 5401, 8249, 5910, 5051)	c(319, 218, 226, 327, 203, 174)	GO:MF	inorganic molecular entity transmembrane transporter activity	22015	3109	GO:0022857	1.12E-20	1	4.31E-11	3.68E-16	0.019437927	0.072206435
137	GO:0045596	c(1.37701080958265e-20, 1.64426871232317e-05, 8.63420234719892e-08, 1.53591706758907e-09, 7.31783921863143e-14, 2.959715281289e-09)	c(TRUE, TRUE, TRUE, TRUE, TRUE, TRUE)	690	c(7726, 7371, 5546, 8462, 6056, 5200)	c(360, 293, 243, 346, 283, 237)	GO:BP	negative regulation of cell differentiation	22849	13328	c("GO:0030154", "GO:0045595", "GO:0048523", "GO:0051093")	1.38E-20	1.64E-05	8.63E-08	1.54E-09	7.32E-14	2.96E-09
138	GO:0007015	c(4.26706585797351e-11, 4.0847532423725e-11, 5.01180660842909e-10, 2.59958097560686e-11, 1.56079335178267e-20, 3.33164764353711e-11)	c(TRUE, TRUE, TRUE, TRUE, TRUE, TRUE)	417	c(7726, 7371, 5546, 8462, 6056, 5200)	c(216, 209, 168, 231, 206, 164)	GO:BP	actin filament organization	22849	2936	c("GO:0030036", "GO:0097435")	4.27E-11	4.08E-11	5.01E-10	2.60E-11	1.56E-20	3.33E-11
139	GO:0051962	c(1.71982470912315e-20, 0.0486184114454744, 1.44159576469368e-08, 4.43740106618538e-08, 2.71395885567647e-11, 0.000834226720901557)	c(TRUE, TRUE, TRUE, TRUE, TRUE, TRUE)	327	c(7726, 7371, 5546, 8462, 6056, 5200)	c(199, 141, 135, 180, 151, 114)	GO:BP	positive regulation of nervous system development	22849	16223	c("GO:0007399", "GO:0051094", "GO:0051240", "GO:0051960")	1.72E-20	0.048618411	1.44E-08	4.44E-08	2.71E-11	0.000834227
140	GO:0043408	c(9.97046420374047e-16, 0.000166937479382825, 1.59248872371456e-11, 4.50400306297371e-16, 1.82232122385306e-20, 2.08140381804602e-11)	c(TRUE, TRUE, TRUE, TRUE, TRUE, TRUE)	666	c(7726, 7371, 5546, 8462, 6056, 5200)	c(335, 279, 250, 359, 295, 238)	GO:BP	regulation of MAPK cascade	22849	12298	c("GO:0000165", "GO:1902531")	9.97E-16	0.000166937	1.59E-11	4.50E-16	1.82E-20	2.08E-11
141	GO:0001667	c(7.2268171659814e-17, 2.41708839687442e-13, 1.805591302309e-14, 2.64859692962286e-15, 1.83004617126808e-20, 3.82473491645974e-08)	c(TRUE, TRUE, TRUE, TRUE, TRUE, TRUE)	404	c(7726, 7371, 5546, 8462, 6056, 5200)	c(226, 210, 176, 236, 201, 151)	GO:BP	ameboidal-type cell migration	22849	489	GO:0016477	7.23E-17	2.42E-13	1.81E-14	2.65E-15	1.83E-20	3.82E-08
142	GO:0001216	c(2.03428257711383e-20, 0.874247215316174, 1, 1, 1, 1)	c(TRUE, FALSE, FALSE, FALSE, FALSE, FALSE)	493	c(7511, 7181, 5401, 8249, 5910, 5051)	c(274, 191, 139, 201, 147, 129)	GO:MF	DNA-binding transcription activator activity	22015	237	GO:0003700	2.03E-20	0.874247215	1	1	1	1
143	GO:0051046	c(2.06301426816964e-20, 1, 1.42476461420061e-05, 5.40115572862757e-08, 1.09731566236446e-07, 0.000671303397706112)	c(TRUE, FALSE, TRUE, TRUE, TRUE, TRUE)	703	c(7726, 7371, 5546, 8462, 6056, 5200)	c(365, 253, 237, 345, 264, 217)	GO:BP	regulation of secretion	22849	15537	c("GO:0046903", "GO:0051049")	2.06E-20	1	1.42E-05	5.40E-08	1.10E-07	0.000671303
144	GO:0031012	c(7.04564275036169e-12, 0.00102986519913786, 2.25600980325606e-20, 1.2288666583251e-16, 4.49585609873315e-18, 1.58477901602076e-07)	c(TRUE, TRUE, TRUE, TRUE, TRUE, TRUE)	449	c(7629, 7310, 5467, 8392, 6001, 5175)	c(229, 191, 203, 259, 210, 160)	GO:CC	extracellular matrix	22605	1197	GO:0030312	7.05E-12	0.001029865	2.26E-20	1.23E-16	4.50E-18	1.58E-07
145	GO:0015075	c(2.64831991085901e-20, 1, 1.6724688469017e-09, 1.36527993263201e-19, 0.000605743702300817, 0.0246077267429984)	c(TRUE, FALSE, TRUE, TRUE, TRUE, TRUE)	706	c(7511, 7181, 5401, 8249, 5910, 5051)	c(366, 259, 254, 389, 246, 206)	GO:MF	ion transmembrane transporter activity	22015	2905	GO:0022857	2.65E-20	1	1.67E-09	1.37E-19	0.000605744	0.024607727
146	TF:M02773_1	c(1, 1.02254367869802e-12, 1, 0.00039464098627594, 0.0254056688364926, 2.67540752556702e-20)	c(FALSE, TRUE, FALSE, TRUE, TRUE, TRUE)	998	c(7733, 7477, 5343, 8334, 5805, 5175)	c(399, 462, 280, 458, 324, 374)	TF	Factor: Klf7; motif: NNNRCCMCGCCCNNNN; match class: 1	21833	1841	TF:M02773	1	1.02E-12	1	0.000394641	0.025405669	2.68E-20
147	GO:0006886	c(1, 2.94988195221716e-20, 1, 0.0189349846525231, 0.211503369353842, 5.90274654480555e-07)	c(FALSE, TRUE, FALSE, TRUE, FALSE, TRUE)	731	c(7726, 7371, 5546, 8462, 6056, 5200)	c(276, 364, 189, 327, 239, 239)	GO:BP	intracellular protein transport	22849	2829	c("GO:0015031", "GO:0034613", "GO:0046907")	1	2.95E-20	1	0.018934985	0.211503369	5.90E-07
148	GO:0030312	c(6.2587895623888e-12, 0.00144822668740115, 4.36600991947444e-20, 2.74538695688754e-16, 8.65460670750556e-18, 2.29833589244425e-07)	c(TRUE, TRUE, TRUE, TRUE, TRUE, TRUE)	451	c(7629, 7310, 5467, 8392, 6001, 5175)	c(230, 191, 203, 259, 210, 160)	GO:CC	external encapsulating structure	22605	1093	c("GO:0071944", "GO:0110165")	6.26E-12	0.001448227	4.37E-20	2.75E-16	8.65E-18	2.30E-07
149	GO:0099081	c(2.01519209265459e-08, 6.13024378622003e-20, 6.96467335265109e-15, 2.12673691267113e-18, 7.65412698309543e-16, 3.31840599625447e-11)	c(TRUE, TRUE, TRUE, TRUE, TRUE, TRUE)	696	c(7629, 7310, 5467, 8392, 6001, 5175)	c(316, 347, 267, 378, 289, 244)	GO:CC	supramolecular polymer	22605	3747	GO:0099080	2.02E-08	6.13E-20	6.96E-15	2.13E-18	7.65E-16	3.32E-11
150	GO:0050839	c(1.15278014042972e-11, 8.43256070363901e-06, 1.55835633686327e-11, 2.28748992863027e-11, 9.89599422591701e-20, 4.81790207166318e-06)	c(TRUE, TRUE, TRUE, TRUE, TRUE, TRUE)	273	c(7511, 7181, 5401, 8249, 5910, 5051)	c(154, 133, 124, 163, 149, 104)	GO:MF	cell adhesion molecule binding	22015	9068	GO:0005515	1.15E-11	8.43E-06	1.56E-11	2.29E-11	9.90E-20	4.82E-06
151	GO:0060562	c(1.04054062410075e-19, 4.85764394525065e-07, 1.28808157755066e-06, 2.40394988217127e-11, 1.67540382207289e-08, 9.50215224606711e-06)	c(TRUE, TRUE, TRUE, TRUE, TRUE, TRUE)	352	c(7726, 7371, 5546, 8462, 6056, 5200)	c(209, 170, 137, 201, 152, 128)	GO:BP	epithelial tube morphogenesis	22849	17324	c("GO:0002009", "GO:0035239")	1.04E-19	4.86E-07	1.29E-06	2.40E-11	1.68E-08	9.50E-06
152	GO:0042330	c(1.25737333552968e-19, 1, 3.68820650982651e-12, 7.29389288684681e-10, 1.63624511221792e-14, 1.81018643051483e-06)	c(TRUE, FALSE, TRUE, TRUE, TRUE, TRUE)	568	c(7726, 7371, 5546, 8462, 6056, 5200)	c(305, 214, 222, 294, 244, 192)	GO:BP	taxis	22849	11671	c("GO:0009605", "GO:0040011")	1.26E-19	1	3.69E-12	7.29E-10	1.64E-14	1.81E-06
153	GO:0006935	c(1.40926037074076e-19, 1, 4.84430679797969e-12, 1.46295404793945e-09, 9.67925622705073e-15, 2.33608651612663e-06)	c(TRUE, FALSE, TRUE, TRUE, TRUE, TRUE)	566	c(7726, 7371, 5546, 8462, 6056, 5200)	c(304, 214, 221, 292, 244, 191)	GO:BP	chemotaxis	22849	2873	c("GO:0042221", "GO:0042330")	1.41E-19	1	4.84E-12	1.46E-09	9.68E-15	2.34E-06
154	GO:0003779	c(5.84046760613384e-13, 1.65439943939034e-08, 4.38187331683817e-15, 2.80945449240383e-16, 1.73703239434508e-19, 2.04282008146342e-06)	c(TRUE, TRUE, TRUE, TRUE, TRUE, TRUE)	333	c(7511, 7181, 5401, 8249, 5910, 5051)	c(184, 166, 153, 204, 172, 123)	GO:MF	actin binding	22015	470	GO:0008092	5.84E-13	1.65E-08	4.38E-15	2.81E-16	1.74E-19	2.04E-06
155	GO:0019900	c(2.48895473855242e-14, 1.76387441121679e-19, 6.13485563690458e-08, 3.91133760246041e-16, 1.17263939966697e-17, 5.46496038162847e-19)	c(TRUE, TRUE, TRUE, TRUE, TRUE, TRUE)	800	c(7511, 7181, 5401, 8249, 5910, 5051)	c(385, 390, 275, 420, 333, 301)	GO:MF	kinase binding	22015	4613	GO:0019899	2.49E-14	1.76E-19	6.13E-08	3.91E-16	1.17E-17	5.46E-19
156	GO:0022890	c(1.90423929128252e-19, 1, 4.07401757524009e-09, 2.1577941209538e-14, 0.00239758584213445, 0.012498773620687)	c(TRUE, FALSE, TRUE, TRUE, TRUE, TRUE)	467	c(7511, 7181, 5401, 8249, 5910, 5051)	c(260, 170, 180, 263, 169, 145)	GO:MF	inorganic cation transmembrane transporter activity	22015	4706	c("GO:0008324", "GO:0015318")	1.90E-19	1	4.07E-09	2.16E-14	0.002397586	0.012498774
157	GO:0015629	c(2.36963759079298e-09, 5.09882074079432e-13, 6.46296389206867e-16, 1.71258842338773e-17, 2.13846896176158e-19, 2.73530507777716e-14)	c(TRUE, TRUE, TRUE, TRUE, TRUE, TRUE)	440	c(7629, 7310, 5467, 8392, 6001, 5175)	c(217, 222, 189, 257, 210, 178)	GO:CC	actin cytoskeleton	22605	836	GO:0005856	2.37E-09	5.10E-13	6.46E-16	1.71E-17	2.14E-19	2.74E-14
158	GO:0005216	c(2.55479525616994e-19, 1, 1.90448286737267e-09, 2.29919468455373e-12, 0.0256435500501307, 1)	c(TRUE, FALSE, TRUE, TRUE, TRUE, FALSE)	381	c(7511, 7181, 5401, 8249, 5910, 5051)	c(221, 132, 154, 217, 137, 111)	GO:MF	ion channel activity	22015	1711	c("GO:0015075", "GO:0015267", "GO:0015318")	2.55E-19	1	1.90E-09	2.30E-12	0.02564355	1
159	GO:0043009	c(3.23426722648837e-19, 3.50517026813559e-05, 0.000302442866424357, 9.48775279915533e-06, 0.000699361755421842, 6.77082419586845e-07)	c(TRUE, TRUE, TRUE, TRUE, TRUE, TRUE)	776	c(7726, 7371, 5546, 8462, 6056, 5200)	c(392, 323, 251, 365, 268, 251)	GO:BP	chordate embryonic development	22849	12088	GO:0009792	3.23E-19	3.51E-05	0.000302443	9.49E-06	0.000699362	6.77E-07
160	GO:0006974	c(1, 3.2731131022318e-19, 1, 1, 1, 3.01202457871565e-05)	c(FALSE, TRUE, FALSE, FALSE, FALSE, TRUE)	682	c(7726, 7371, 5546, 8462, 6056, 5200)	c(245, 341, 161, 277, 193, 218)	GO:BP	cellular response to DNA damage stimulus	22849	2904	GO:0033554	1	3.27E-19	1	1	1	3.01E-05
161	TF:M00243_1	c(4.47918027756359e-19, 2.43692908621314e-15, 1.19282780462415e-07, 2.54074272078676e-09, 2.22151512126143e-06, 1.19595334603715e-13)	c(TRUE, TRUE, TRUE, TRUE, TRUE, TRUE)	863	c(7733, 7477, 5343, 8334, 5805, 5175)	c(442, 418, 294, 429, 308, 311)	TF	Factor: Egr-1; motif: WTGCGTGGGCGK; match class: 1	21833	819	TF:M00243	4.48E-19	2.44E-15	1.19E-07	2.54E-09	2.22E-06	1.20E-13
162	GO:0099512	c(1.11089418386652e-08, 4.9518763724773e-19, 2.0460692816496e-14, 5.78102587171927e-18, 1.94385157334777e-15, 2.78063050400301e-11)	c(TRUE, TRUE, TRUE, TRUE, TRUE, TRUE)	688	c(7629, 7310, 5467, 8392, 6001, 5175)	c(314, 341, 263, 373, 285, 242)	GO:CC	supramolecular fiber	22605	3777	GO:0099081	1.11E-08	4.95E-19	2.05E-14	5.78E-18	1.94E-15	2.78E-11
163	TF:M04506_1	c(5.30656706825783e-19, 3.51714888464545e-06, 0.100947720415362, 1.97104298495582e-07, 1.10893167206517e-07, 1.32110597880574e-18)	c(TRUE, TRUE, FALSE, TRUE, TRUE, TRUE)	817	c(7733, 7477, 5343, 8334, 5805, 5175)	c(422, 360, 248, 400, 300, 314)	TF	Factor: Egr1; motif: NNMCGCCCMCTCAMWN; match class: 1	21833	827	TF:M04506	5.31E-19	3.52E-06	0.10094772	1.97E-07	1.11E-07	1.32E-18
164	GO:0015267	c(7.41305092411965e-19, 1, 3.13646213790727e-09, 1.63073052756114e-13, 0.00807871948375895, 1)	c(TRUE, FALSE, TRUE, TRUE, TRUE, FALSE)	421	c(7511, 7181, 5401, 8249, 5910, 5051)	c(238, 143, 166, 239, 152, 120)	GO:MF	channel activity	22015	3068	GO:0022803	7.41E-19	1	3.14E-09	1.63E-13	0.008078719	1
165	GO:0022803	c(7.41305092411965e-19, 1, 3.13646213790727e-09, 1.63073052756114e-13, 0.00807871948375895, 1)	c(TRUE, FALSE, TRUE, TRUE, TRUE, FALSE)	421	c(7511, 7181, 5401, 8249, 5910, 5051)	c(238, 143, 166, 239, 152, 120)	GO:MF	passive transmembrane transporter activity	22015	4650	GO:0022857	7.41E-19	1	3.14E-09	1.63E-13	0.008078719	1
166	GO:0001763	c(7.7557021605378e-19, 0.0300978117615916, 1.78282650669033e-07, 1.37045025995811e-05, 1.17512025788826e-05, 1)	c(TRUE, TRUE, TRUE, TRUE, TRUE, FALSE)	217	c(7726, 7371, 5546, 8462, 6056, 5200)	c(143, 100, 96, 122, 97, 70)	GO:BP	morphogenesis of a branching structure	22849	541	c("GO:0009653", "GO:0032501")	7.76E-19	0.030097812	1.78E-07	1.37E-05	1.18E-05	1
167	GO:0030900	c(7.98120395284476e-19, 4.96014370522323e-08, 1.09202556506821e-08, 4.5776231113421e-07, 0.018598119230486, 4.06672449928389e-07)	c(TRUE, TRUE, TRUE, TRUE, TRUE, TRUE)	354	c(7726, 7371, 5546, 8462, 6056, 5200)	c(208, 174, 144, 189, 131, 133)	GO:BP	forebrain development	22849	8044	c("GO:0007420", "GO:0048856")	7.98E-19	4.96E-08	1.09E-08	4.58E-07	0.018598119	4.07E-07
168	GO:0005768	c(1.9728665243697e-05, 8.47882369097624e-19, 6.01218503850255e-05, 1.13500217499261e-06, 2.34489690243351e-12, 1.19384232274661e-09)	c(TRUE, TRUE, TRUE, TRUE, TRUE, TRUE)	742	c(7629, 7310, 5467, 8392, 6001, 5175)	c(319, 362, 240, 352, 292, 251)	GO:CC	endosome	22605	412	c("GO:0012505", "GO:0031410")	1.97E-05	8.48E-19	6.01E-05	1.14E-06	2.34E-12	1.19E-09
169	GO:0007507	c(8.75630615328273e-19, 3.87710826544736e-11, 8.84315338024991e-08, 1.37639367013041e-16, 1.83535084723972e-16, 1.57879929819201e-11)	c(TRUE, TRUE, TRUE, TRUE, TRUE, TRUE)	592	c(7726, 7371, 5546, 8462, 6056, 5200)	c(313, 279, 214, 327, 258, 217)	GO:BP	heart development	22849	3374	c("GO:0048513", "GO:0072359")	8.76E-19	3.88E-11	8.84E-08	1.38E-16	1.84E-16	1.58E-11
170	GO:0051129	c(9.98627544383248e-10, 1.32550890931527e-18, 0.205732253530705, 2.46108432694091e-14, 3.72508871694773e-13, 1.01959122128892e-09)	c(TRUE, TRUE, FALSE, TRUE, TRUE, TRUE)	652	c(7726, 7371, 5546, 8462, 6056, 5200)	c(308, 327, 200, 347, 268, 228)	GO:BP	negative regulation of cellular component organization	22849	15599	c("GO:0016043", "GO:0048523", "GO:0051128")	9.99E-10	1.33E-18	0.205732254	2.46E-14	3.73E-13	1.02E-09
171	GO:0043085	c(4.3800926756618e-16, 5.60859707427785e-13, 9.09063084100806e-14, 1.5694179266753e-18, 4.49689702623849e-15, 4.65666673510237e-17)	c(TRUE, TRUE, TRUE, TRUE, TRUE, TRUE)	989	c(7726, 7371, 5546, 8462, 6056, 5200)	c(468, 439, 355, 511, 385, 350)	GO:BP	positive regulation of catalytic activity	22849	12129	c("GO:0044093", "GO:0050790")	4.38E-16	5.61E-13	9.09E-14	1.57E-18	4.50E-15	4.66E-17
172	GO:1902533	c(1.85958235675606e-18, 0.00381751896325124, 1.38051251235881e-07, 4.80993737932306e-18, 3.6965344860297e-16, 9.50879665323185e-14)	c(TRUE, TRUE, TRUE, TRUE, TRUE, TRUE)	918	c(7726, 7371, 5546, 8462, 6056, 5200)	c(448, 362, 308, 478, 366, 318)	GO:BP	positive regulation of intracellular signal transduction	22849	25713	c("GO:0009967", "GO:0035556", "GO:1902531")	1.86E-18	0.003817519	1.38E-07	4.81E-18	3.70E-16	9.51E-14
173	GO:0030031	c(1.43755454295702e-08, 2.18579428256464e-18, 2.39414045142137e-05, 1.14943417090632e-17, 0.0004252566730439, 2.15442893335171e-06)	c(TRUE, TRUE, TRUE, TRUE, TRUE, TRUE)	544	c(7726, 7371, 5546, 8462, 6056, 5200)	c(260, 282, 190, 308, 198, 185)	GO:BP	cell projection assembly	22849	7677	c("GO:0022607", "GO:0030030")	1.44E-08	2.19E-18	2.39E-05	1.15E-17	0.000425257	2.15E-06
174	GO:0070925	c(0.198598714009761, 2.28765486962859e-18, 1, 1.60976000063011e-08, 1, 0.000125845718896955)	c(FALSE, TRUE, FALSE, TRUE, FALSE, TRUE)	836	c(7726, 7371, 5546, 8462, 6056, 5200)	c(334, 400, 208, 404, 254, 256)	GO:BP	organelle assembly	22849	19137	c("GO:0006996", "GO:0022607")	0.198598714	2.29E-18	1	1.61E-08	1	0.000125846
175	GO:0080135	c(0.011487883473485, 2.33650823134896e-18, 0.0248518115778334, 6.11444839018878e-06, 8.34525709976166e-07, 4.66596613270346e-07)	c(TRUE, TRUE, TRUE, TRUE, TRUE, TRUE)	617	c(7726, 7371, 5546, 8462, 6056, 5200)	c(261, 312, 196, 299, 233, 208)	GO:BP	regulation of cellular response to stress	22849	20875	c("GO:0033554", "GO:0050794", "GO:0080134")	0.011487883	2.34E-18	0.024851812	6.11E-06	8.35E-07	4.67E-07
176	GO:0008324	c(2.93882266583527e-18, 1, 2.48739818086915e-08, 1.09544689026016e-16, 0.000230724036108586, 0.00305926963076712)	c(TRUE, FALSE, TRUE, TRUE, TRUE, TRUE)	515	c(7511, 7181, 5401, 8249, 5910, 5051)	c(278, 189, 192, 292, 189, 161)	GO:MF	cation transmembrane transporter activity	22015	2098	GO:0015075	2.94E-18	1	2.49E-08	1.10E-16	0.000230724	0.00305927
177	GO:0019901	c(5.96030958453087e-12, 4.00742632610306e-18, 1.64931284715986e-07, 1.45405001851859e-14, 3.94434950938771e-16, 3.37830365583525e-18)	c(TRUE, TRUE, TRUE, TRUE, TRUE, TRUE)	714	c(7511, 7181, 5401, 8249, 5910, 5051)	c(341, 351, 248, 376, 299, 273)	GO:MF	protein kinase binding	22015	4614	GO:0019900	5.96E-12	4.01E-18	1.65E-07	1.45E-14	3.94E-16	3.38E-18
178	GO:0120031	c(4.12766373884706e-08, 3.61737002731849e-18, 4.58189569868977e-05, 5.76230217480032e-17, 0.000414369546981859, 1.47147881273924e-06)	c(TRUE, TRUE, TRUE, TRUE, TRUE, TRUE)	531	c(7726, 7371, 5546, 8462, 6056, 5200)	c(253, 276, 185, 300, 194, 182)	GO:BP	plasma membrane bounded cell projection assembly	22849	22772	c("GO:0030031", "GO:0120036")	4.13E-08	3.62E-18	4.58E-05	5.76E-17	0.00041437	1.47E-06
179	GO:0060341	c(0.0625436687147162, 4.6864004662284e-18, 0.0010545619807659, 1.0600813959449e-09, 2.65411125665212e-06, 3.54554277816052e-12)	c(FALSE, TRUE, TRUE, TRUE, TRUE, TRUE)	758	c(7726, 7371, 5546, 8462, 6056, 5200)	c(309, 368, 243, 376, 275, 267)	GO:BP	regulation of cellular localization	22849	17116	c("GO:0032879", "GO:0050794", "GO:0051641")	0.062543669	4.69E-18	0.001054562	1.06E-09	2.65E-06	3.55E-12
180	KEGG:04020	c(1.12621844031866e-17, 1, 7.44852419625485e-08, 4.26945535995745e-10, 0.00079839734044085, 1.80297738959176e-05)	c(TRUE, FALSE, TRUE, TRUE, TRUE, TRUE)	230	c(2988, 3072, 2154, 3271, 2391, 2115)	c(147, 90, 100, 139, 95, 92)	KEGG	Calcium signaling pathway	8583	234	KEGG:00000	1.13E-17	1	7.45E-08	4.27E-10	0.000798397	1.80E-05
181	GO:0042734	c(1.16361167429443e-17, 0.21602138286522, 3.66358348932846e-09, 1.28653728250777e-07, 3.30965776100047e-06, 8.41582433813202e-07)	c(TRUE, FALSE, TRUE, TRUE, TRUE, TRUE)	174	c(7629, 7310, 5467, 8392, 6001, 5175)	c(118, 77, 83, 105, 81, 75)	GO:CC	presynaptic membrane	22605	2078	c("GO:0097060", "GO:0098793")	1.16E-17	0.216021383	3.66E-09	1.29E-07	3.31E-06	8.42E-07
182	GO:0006836	c(1.19819444622816e-17, 1, 1, 3.85958060321809e-05, 0.0241544022991258, 0.000304389484752904)	c(TRUE, FALSE, FALSE, TRUE, TRUE, TRUE)	209	c(7726, 7371, 5546, 8462, 6056, 5200)	c(137, 89, 72, 117, 84, 81)	GO:BP	neurotransmitter transport	22849	2785	GO:0006810	1.20E-17	1	1	3.86E-05	0.024154402	0.000304389
183	GO:0032880	c(3.12768158164127e-08, 1.63543144792415e-17, 1.21062786574934e-09, 4.11076136661386e-09, 3.43386430236984e-09, 2.13886454775553e-09)	c(TRUE, TRUE, TRUE, TRUE, TRUE, TRUE)	879	c(7726, 7371, 5546, 8462, 6056, 5200)	c(391, 414, 306, 425, 326, 290)	GO:BP	regulation of protein localization	22849	9082	c("GO:0008104", "GO:0032879")	3.13E-08	1.64E-17	1.21E-09	4.11E-09	3.43E-09	2.14E-09
184	GO:0060485	c(1.78465770277782e-17, 0.374164132391804, 3.70632969371219e-05, 2.95155957160081e-05, 1.43301320618898e-08, 1.64782391220469e-07)	c(TRUE, FALSE, TRUE, TRUE, TRUE, TRUE)	274	c(7726, 7371, 5546, 8462, 6056, 5200)	c(168, 117, 108, 147, 125, 110)	GO:BP	mesenchyme development	22849	17250	c("GO:0009888", "GO:0048513")	1.78E-17	0.374164132	3.71E-05	2.95E-05	1.43E-08	1.65E-07
185	GO:0010942	c(7.10355831511218e-09, 8.60490287661465e-08, 1.32272860100793e-05, 2.63039734804738e-07, 1.85999569588471e-17, 1.79065462876653e-08)	c(TRUE, TRUE, TRUE, TRUE, TRUE, TRUE)	633	c(7726, 7371, 5546, 8462, 6056, 5200)	c(297, 282, 217, 312, 275, 218)	GO:BP	positive regulation of cell death	22849	5063	c("GO:0008219", "GO:0010941", "GO:0048522")	7.10E-09	8.60E-08	1.32E-05	2.63E-07	1.86E-17	1.79E-08
186	GO:0005261	c(1.90336793461751e-17, 1, 1.1731221434637e-08, 7.03852543489009e-13, 0.000508646592778021, 0.088485623030223)	c(TRUE, FALSE, TRUE, TRUE, TRUE, FALSE)	286	c(7511, 7181, 5401, 8249, 5910, 5051)	c(173, 100, 121, 173, 114, 92)	GO:MF	cation channel activity	22015	1742	c("GO:0005216", "GO:0022890")	1.90E-17	1	1.17E-08	7.04E-13	0.000508647	0.088485623
187	GO:0050804	c(1.90676731094235e-17, 1, 1.11021850548144e-07, 2.89245495711842e-05, 1.2612062807459e-05, 0.000231039676861471)	c(TRUE, FALSE, TRUE, TRUE, TRUE, TRUE)	627	c(7726, 7371, 5546, 8462, 6056, 5200)	c(324, 210, 224, 300, 231, 199)	GO:BP	modulation of chemical synaptic transmission	22849	15333	c("GO:0007268", "GO:0099177")	1.91E-17	1	1.11E-07	2.89E-05	1.26E-05	0.00023104
188	GO:0043068	c(9.13901251786193e-07, 1.24091999312517e-06, 1.19850205451042e-05, 0.00010151171952595, 2.14128866344496e-17, 2.61004674839276e-07)	c(TRUE, TRUE, TRUE, TRUE, TRUE, TRUE)	567	c(7726, 7371, 5546, 8462, 6056, 5200)	c(262, 252, 198, 272, 252, 195)	GO:BP	positive regulation of programmed cell death	22849	12125	c("GO:0010942", "GO:0012501", "GO:0043067")	9.14E-07	1.24E-06	1.20E-05	0.000101512	2.14E-17	2.61E-07
189	GO:1901888	c(2.46323998039638e-17, 2.30690709360713e-05, 1.06900973555637e-09, 1.64351140923907e-13, 6.99412958209024e-11, 0.0120663021618783)	c(TRUE, TRUE, TRUE, TRUE, TRUE, TRUE)	202	c(7726, 7371, 5546, 8462, 6056, 5200)	c(133, 104, 96, 133, 104, 74)	GO:BP	regulation of cell junction assembly	22849	25152	c("GO:0034329", "GO:0044087", "GO:0051128")	2.46E-17	2.31E-05	1.07E-09	1.64E-13	6.99E-11	0.012066302
190	GO:0061138	c(2.49188260160861e-17, 0.129069350519207, 3.72890398680283e-06, 1.47642736419086e-05, 6.40291105452826e-05, 0.731046714575445)	c(TRUE, FALSE, TRUE, TRUE, TRUE, FALSE)	200	c(7726, 7371, 5546, 8462, 6056, 5200)	c(132, 91, 87, 114, 89, 67)	GO:BP	morphogenesis of a branching epithelium	22849	17877	c("GO:0001763", "GO:0002009")	2.49E-17	0.129069351	3.73E-06	1.48E-05	6.40E-05	0.731046715
191	GO:0099177	c(2.63452597415616e-17, 1, 7.37912936736888e-08, 3.52181761480083e-05, 1.4777156104091e-05, 0.000263076764816964)	c(TRUE, FALSE, TRUE, TRUE, TRUE, TRUE)	628	c(7726, 7371, 5546, 8462, 6056, 5200)	c(324, 210, 225, 300, 231, 199)	GO:BP	regulation of trans-synaptic signaling	22849	22301	c("GO:0010646", "GO:0023051", "GO:0099537")	2.63E-17	1	7.38E-08	3.52E-05	1.48E-05	0.000263077
192	GO:0048705	c(2.64418297126216e-17, 1, 0.00142502711998116, 0.0137023675996752, 0.000806973106656914, 1)	c(TRUE, FALSE, TRUE, TRUE, TRUE, FALSE)	239	c(7726, 7371, 5546, 8462, 6056, 5200)	c(151, 97, 92, 122, 99, 75)	GO:BP	skeletal system morphogenesis	22849	15005	c("GO:0001501", "GO:0009887")	2.64E-17	1	0.001425027	0.013702368	0.000806973	1
193	GO:0051050	c(2.94018723621632e-17, 0.0016863585713371, 1.0798732928163e-11, 4.34079524771242e-11, 3.4495879974103e-16, 4.18748752873427e-07)	c(TRUE, TRUE, TRUE, TRUE, TRUE, TRUE)	973	c(7726, 7371, 5546, 8462, 6056, 5200)	c(466, 384, 342, 474, 384, 305)	GO:BP	positive regulation of transport	22849	15541	c("GO:0006810", "GO:0048518", "GO:0051049")	2.94E-17	0.001686359	1.08E-11	4.34E-11	3.45E-16	4.19E-07
194	GO:0010562	c(4.95905574096743e-13, 0.000182445161537368, 1.88417461361784e-11, 6.38584629570193e-14, 3.13889711883278e-17, 2.07539680034751e-11)	c(TRUE, TRUE, TRUE, TRUE, TRUE, TRUE)	864	c(7726, 7371, 5546, 8462, 6056, 5200)	c(406, 351, 309, 439, 352, 294)	GO:BP	positive regulation of phosphorus metabolic process	22849	4713	c("GO:0006793", "GO:0031325", "GO:0051174")	4.96E-13	0.000182445	1.88E-11	6.39E-14	3.14E-17	2.08E-11
195	GO:0045937	c(4.95905574096743e-13, 0.000182445161537368, 1.88417461361784e-11, 6.38584629570193e-14, 3.13889711883278e-17, 2.07539680034751e-11)	c(TRUE, TRUE, TRUE, TRUE, TRUE, TRUE)	864	c(7726, 7371, 5546, 8462, 6056, 5200)	c(406, 351, 309, 439, 352, 294)	GO:BP	positive regulation of phosphate metabolic process	22849	13645	c("GO:0006796", "GO:0010562", "GO:0019220")	4.96E-13	0.000182445	1.88E-11	6.39E-14	3.14E-17	2.08E-11
196	GO:0098857	c(1.43856603725453e-06, 4.49894822749443e-05, 2.56040647777766e-12, 3.04544700916234e-09, 3.71068979748671e-17, 0.000325198497337014)	c(TRUE, TRUE, TRUE, TRUE, TRUE, TRUE)	359	c(7629, 7310, 5467, 8392, 6001, 5175)	c(174, 163, 153, 196, 175, 122)	GO:CC	membrane microdomain	22605	3654	GO:0016020	1.44E-06	4.50E-05	2.56E-12	3.05E-09	3.71E-17	0.000325198
197	GO:0099055	c(4.36516466145353e-17, 1, 2.37976504731374e-05, 6.68438771490104e-06, 0.217062809637597, 0.525045736405434)	c(TRUE, FALSE, TRUE, TRUE, FALSE, FALSE)	162	c(7629, 7310, 5467, 8392, 6001, 5175)	c(111, 68, 70, 95, 62, 54)	GO:CC	integral component of postsynaptic membrane	22605	3728	c("GO:0098936", "GO:0099699")	4.37E-17	1	2.38E-05	6.68E-06	0.21706281	0.525045736
198	GO:0010720	c(4.85690396044577e-17, 0.00376548930921163, 3.02500502021623e-06, 1.22076779048911e-09, 3.5388384433349e-12, 0.000335886392384097)	c(TRUE, TRUE, TRUE, TRUE, TRUE, TRUE)	343	c(7726, 7371, 5546, 8462, 6056, 5200)	c(199, 152, 133, 192, 159, 120)	GO:BP	positive regulation of cell development	22849	4860	c("GO:0045597", "GO:0048468", "GO:0060284")	4.86E-17	0.003765489	3.03E-06	1.22E-09	3.54E-12	0.000335886
199	GO:0034702	c(5.24997629589946e-17, 0.425110714807609, 1.27831852200313e-07, 3.04058573929973e-10, 8.96842215813189e-05, 0.272729171616346)	c(TRUE, FALSE, TRUE, TRUE, TRUE, FALSE)	223	c(7629, 7310, 5467, 8392, 6001, 5175)	c(141, 94, 96, 135, 94, 72)	GO:CC	ion channel complex	22605	1768	GO:1902495	5.25E-17	0.425110715	1.28E-07	3.04E-10	8.97E-05	0.272729172
200	GO:0090287	c(9.68668543270455e-08, 2.82231755329616e-06, 2.89371436953725e-06, 2.23588860562343e-09, 5.53874826737635e-17, 5.04758359840477e-08)	c(TRUE, TRUE, TRUE, TRUE, TRUE, TRUE)	276	c(7726, 7371, 5546, 8462, 6056, 5200)	c(146, 137, 112, 160, 145, 112)	GO:BP	regulation of cellular response to growth factor stimulus	22849	21299	c("GO:0048583", "GO:0050794", "GO:0071363")	9.69E-08	2.82E-06	2.89E-06	2.24E-09	5.54E-17	5.05E-08
201	GO:0031589	c(1.36005077005119e-10, 9.30285906623433e-10, 6.10406945296582e-17, 7.3059972092092e-14, 6.11462481023854e-17, 1.84041091428068e-08)	c(TRUE, TRUE, TRUE, TRUE, TRUE, TRUE)	334	c(7726, 7371, 5546, 8462, 6056, 5200)	c(179, 171, 158, 199, 167, 131)	GO:BP	cell-substrate adhesion	22849	8387	GO:0007155	1.36E-10	9.30E-10	6.10E-17	7.31E-14	6.11E-17	1.84E-08
202	GO:0051640	c(0.333014283796656, 6.17567884673105e-17, 0.141039533100654, 4.16016883717912e-07, 0.00204427303489655, 3.42477048837839e-08)	c(FALSE, TRUE, FALSE, TRUE, TRUE, TRUE)	503	c(7726, 7371, 5546, 8462, 6056, 5200)	c(209, 261, 160, 255, 182, 180)	GO:BP	organelle localization	22849	15999	GO:0051641	0.333014284	6.18E-17	0.141039533	4.16E-07	0.002044273	3.42E-08
203	GO:0045121	c(2.09369196583394e-06, 6.40648423302537e-05, 4.58908496809223e-12, 4.53379833184172e-09, 6.92946155846403e-17, 0.000491455897816022)	c(TRUE, TRUE, TRUE, TRUE, TRUE, TRUE)	358	c(7629, 7310, 5467, 8392, 6001, 5175)	c(173, 162, 152, 195, 174, 121)	GO:CC	membrane raft	22605	2433	GO:0098857	2.09E-06	6.41E-05	4.59E-12	4.53E-09	6.93E-17	0.000491456
204	GO:0009894	c(0.405051764489249, 1.07423367751921e-09, 1, 2.48813861598319e-05, 0.000156800304466541, 7.79475778922985e-17)	c(FALSE, TRUE, FALSE, TRUE, TRUE, TRUE)	873	c(7726, 7371, 5546, 8462, 6056, 5200)	c(345, 381, 243, 403, 301, 316)	GO:BP	regulation of catabolic process	22849	4214	c("GO:0009056", "GO:0019222")	0.405051764	1.07E-09	1	2.49E-05	0.0001568	7.79E-17
205	GO:0022836	c(8.47276684876862e-17, 1, 2.54032458031457e-11, 1.86917022799415e-10, 0.0400800817058668, 0.0310358634426802)	c(TRUE, FALSE, TRUE, TRUE, TRUE, TRUE)	257	c(7511, 7181, 5401, 8249, 5910, 5051)	c(158, 95, 118, 153, 97, 86)	GO:MF	gated channel activity	22015	4666	GO:0015267	8.47E-17	1	2.54E-11	1.87E-10	0.040080082	0.031035863
206	GO:0007188	c(8.7436352635669e-17, 1, 0.106161662683202, 5.98640265552229e-08, 0.412592218612904, 1)	c(TRUE, FALSE, FALSE, TRUE, FALSE, FALSE)	208	c(7726, 7371, 5546, 8462, 6056, 5200)	c(135, 60, 76, 124, 79, 64)	GO:BP	adenylate cyclase-modulating G protein-coupled receptor signaling pathway	22849	3086	GO:0007186	8.74E-17	1	0.106161663	5.99E-08	0.412592219	1
207	TF:M07083	c(9.45324997266312e-17, 0.00186778764400229, 4.65393009008776e-06, 2.85509135487974e-07, 2.01285116707322e-05, 6.72223830168051e-13)	c(TRUE, TRUE, TRUE, TRUE, TRUE, TRUE)	633	c(7733, 7477, 5343, 8334, 5805, 5175)	c(335, 274, 220, 319, 232, 240)	TF	Factor: E2F-3; motif: YTCCCGCCCNCNSNN	21833	748	TF:M00000	9.45E-17	0.001867788	4.65E-06	2.86E-07	2.01E-05	6.72E-13
208	GO:0061351	c(1.01326891772859e-16, 0.763049843703432, 0.0600586572687018, 9.91378458324461e-06, 0.0122985963631886, 1)	c(TRUE, FALSE, FALSE, TRUE, TRUE, FALSE)	182	c(7726, 7371, 5546, 8462, 6056, 5200)	c(122, 81, 69, 106, 76, 60)	GO:BP	neural precursor cell proliferation	22849	18079	GO:0008283	1.01E-16	0.763049844	0.060058657	9.91E-06	0.012298596	1
209	GO:0042692	c(3.8075256291868e-16, 0.0033514706996833, 0.00101998720370795, 8.82270792382001e-10, 1.25477287382744e-16, 0.000711430462562647)	c(TRUE, TRUE, TRUE, TRUE, TRUE, TRUE)	390	c(7726, 7371, 5546, 8462, 6056, 5200)	c(218, 170, 138, 214, 187, 132)	GO:BP	muscle cell differentiation	22849	11884	c("GO:0030154", "GO:0061061")	3.81E-16	0.003351471	0.001019987	8.82E-10	1.25E-16	0.00071143
210	GO:0043065	c(2.21405123083236e-06, 3.67825905410876e-07, 1.0636641176163e-05, 0.000119849461131303, 1.27799864405055e-16, 1.3307375978395e-07)	c(TRUE, TRUE, TRUE, TRUE, TRUE, TRUE)	556	c(7726, 7371, 5546, 8462, 6056, 5200)	c(256, 250, 195, 267, 246, 193)	GO:BP	positive regulation of apoptotic process	22849	12122	c("GO:0006915", "GO:0042981", "GO:0043068")	2.21E-06	3.68E-07	1.06E-05	0.000119849	1.28E-16	1.33E-07
211	GO:0000278	c(1, 1.41241876627473e-16, 1, 1, 1, 2.34039759304935e-05)	c(FALSE, TRUE, FALSE, FALSE, FALSE, TRUE)	788	c(7726, 7371, 5546, 8462, 6056, 5200)	c(298, 375, 228, 332, 236, 247)	GO:BP	mitotic cell cycle	22849	118	GO:0007049	1	1.41E-16	1	1	1	2.34E-05
212	GO:0090066	c(1.49966026931708e-16, 0.00437581219929832, 2.5266686467604e-09, 3.72210110687525e-12, 1.01774181946322e-14, 5.38633411743659e-08)	c(TRUE, TRUE, TRUE, TRUE, TRUE, TRUE)	488	c(7726, 7371, 5546, 8462, 6056, 5200)	c(262, 206, 188, 266, 217, 175)	GO:BP	regulation of anatomical structure size	22849	21090	GO:0065008	1.50E-16	0.004375812	2.53E-09	3.72E-12	1.02E-14	5.39E-08
213	GO:0007017	c(0.00071551250115864, 1.54497232257627e-16, 1, 3.78085228943649e-08, 1, 2.38699285229383e-05)	c(TRUE, TRUE, FALSE, TRUE, FALSE, TRUE)	852	c(7726, 7371, 5546, 8462, 6056, 5200)	c(357, 400, 244, 409, 263, 264)	GO:BP	microtubule-based process	22849	2938	GO:0009987	0.000715513	1.54E-16	1	3.78E-08	1	2.39E-05
214	GO:0050890	c(1.60483735530791e-16, 0.0583768863023209, 4.15387310783357e-08, 2.84701289674381e-09, 2.97849184265138e-07, 9.34892730981567e-09)	c(TRUE, FALSE, TRUE, TRUE, TRUE, TRUE)	328	c(7726, 7371, 5546, 8462, 6056, 5200)	c(191, 141, 134, 184, 140, 130)	GO:BP	cognition	22849	15405	GO:0050877	1.60E-16	0.058376886	4.15E-08	2.85E-09	2.98E-07	9.35E-09
215	GO:0032956	c(5.57138815244447e-09, 0.000282568633595404, 7.88998247024688e-05, 5.97553294876489e-07, 1.73609337987863e-16, 6.52273639817399e-08)	c(TRUE, TRUE, TRUE, TRUE, TRUE, TRUE)	326	c(7726, 7371, 5546, 8462, 6056, 5200)	c(171, 150, 123, 176, 163, 127)	GO:BP	regulation of actin cytoskeleton organization	22849	9146	c("GO:0030036", "GO:0032970", "GO:0051493")	5.57E-09	0.000282569	7.89E-05	5.98E-07	1.74E-16	6.52E-08
216	GO:0010564	c(1, 1.89450520782503e-16, 1, 0.164511252381595, 1, 0.0154584657348642)	c(FALSE, TRUE, FALSE, FALSE, FALSE, TRUE)	636	c(7726, 7371, 5546, 8462, 6056, 5200)	c(246, 314, 172, 282, 176, 192)	GO:BP	regulation of cell cycle process	22849	4715	c("GO:0022402", "GO:0051726")	1	1.89E-16	1	0.164511252	1	0.015458466
217	GO:0098936	c(1.94934197199539e-16, 0.417671216522152, 2.06447322622415e-06, 8.81318285539416e-07, 0.0759422923684329, 0.793718349716524)	c(TRUE, FALSE, TRUE, TRUE, FALSE, FALSE)	172	c(7629, 7310, 5467, 8392, 6001, 5175)	c(115, 75, 76, 102, 67, 56)	GO:CC	intrinsic component of postsynaptic membrane	22605	3677	c("GO:0045211", "GO:0099240")	1.95E-16	0.417671217	2.06E-06	8.81E-07	0.075942292	0.79371835
218	GO:0042327	c(1.94876881724116e-12, 0.00147407915146072, 5.09600998903656e-10, 1.74942018799743e-12, 2.17421574731624e-16, 1.25089779040803e-09)	c(TRUE, TRUE, TRUE, TRUE, TRUE, TRUE)	785	c(7726, 7371, 5546, 8462, 6056, 5200)	c(372, 317, 280, 399, 323, 265)	GO:BP	positive regulation of phosphorylation	22849	11670	c("GO:0016310", "GO:0042325", "GO:0045937")	1.95E-12	0.001474079	5.10E-10	1.75E-12	2.17E-16	1.25E-09
219	GO:0042175	c(1, 2.42895431965675e-16, 1, 0.491915620854479, 1, 0.198039011007742)	c(FALSE, TRUE, FALSE, FALSE, FALSE, FALSE)	617	c(7629, 7310, 5467, 8392, 6001, 5175)	c(226, 304, 157, 265, 160, 176)	GO:CC	nuclear outer membrane-endoplasmic reticulum membrane network	22605	2018	c("GO:0012505", "GO:0016020")	1	2.43E-16	1	0.491915621	1	0.198039011
220	GO:0001505	c(2.56566553702406e-16, 0.188965537666866, 0.151009374107281, 8.73405789375812e-05, 0.119588501264147, 0.00017765575230655)	c(TRUE, FALSE, FALSE, TRUE, FALSE, TRUE)	220	c(7726, 7371, 5546, 8462, 6056, 5200)	c(140, 98, 79, 121, 85, 85)	GO:BP	regulation of neurotransmitter levels	22849	427	GO:0065008	2.57E-16	0.188965538	0.151009374	8.73E-05	0.119588501	0.000177656
221	GO:0006259	c(1, 2.64054704264818e-16, 1, 1, 1, 0.000147152853021896)	c(FALSE, TRUE, FALSE, FALSE, FALSE, TRUE)	826	c(7726, 7371, 5546, 8462, 6056, 5200)	c(272, 389, 186, 328, 216, 253)	GO:BP	DNA metabolic process	22849	2277	c("GO:0044260", "GO:0090304")	1	2.64E-16	1	1	1	0.000147153
222	GO:0098827	c(1, 2.68386373730163e-16, 1, 1, 1, 0.0894087435963242)	c(FALSE, TRUE, FALSE, FALSE, FALSE, FALSE)	600	c(7629, 7310, 5467, 8392, 6001, 5175)	c(223, 297, 150, 255, 154, 174)	GO:CC	endoplasmic reticulum subcompartment	22605	3634	c("GO:0005783", "GO:0031984")	1	2.68E-16	1	1	1	0.089408744
223	GO:0031253	c(3.01248449152734e-16, 0.000650249675333946, 2.65673066862678e-08, 3.69722474161362e-12, 0.000487474584824765, 0.000559736955285653)	c(TRUE, TRUE, TRUE, TRUE, TRUE, TRUE)	288	c(7629, 7310, 5467, 8392, 6001, 5175)	c(170, 131, 119, 171, 113, 101)	GO:CC	cell projection membrane	22605	1260	c("GO:0098590", "GO:0120025")	3.01E-16	0.00065025	2.66E-08	3.70E-12	0.000487475	0.000559737
224	GO:0001525	c(2.55091538644481e-13, 2.07362923882876e-05, 1.41963383581453e-07, 1.16080153006285e-11, 3.12116729530056e-16, 4.20706166129624e-09)	c(TRUE, TRUE, TRUE, TRUE, TRUE, TRUE)	465	c(7726, 7371, 5546, 8462, 6056, 5200)	c(243, 208, 175, 254, 213, 172)	GO:BP	angiogenesis	22849	437	c("GO:0048514", "GO:0048646")	2.55E-13	2.07E-05	1.42E-07	1.16E-11	3.12E-16	4.21E-09
225	GO:0034703	c(3.18849737303339e-16, 0.565359015986961, 2.42045361639038e-07, 1.41212242395828e-07, 8.85628250528301e-07, 0.105961183021885)	c(TRUE, FALSE, TRUE, TRUE, TRUE, FALSE)	195	c(7629, 7310, 5467, 8392, 6001, 5175)	c(126, 83, 86, 115, 90, 66)	GO:CC	cation channel complex	22605	1769	GO:0034702	3.19E-16	0.565359016	2.42E-07	1.41E-07	8.86E-07	0.105961183
226	GO:0090596	c(3.32994278549771e-16, 0.00126372009904836, 3.13156883630284e-07, 1.9655560310364e-11, 2.09890119335767e-07, 6.89593818486521e-06)	c(TRUE, TRUE, TRUE, TRUE, TRUE, TRUE)	286	c(7726, 7371, 5546, 8462, 6056, 5200)	c(171, 132, 118, 170, 126, 109)	GO:BP	sensory organ morphogenesis	22849	21507	c("GO:0007423", "GO:0009887")	3.33E-16	0.00126372	3.13E-07	1.97E-11	2.10E-07	6.90E-06
227	GO:0050803	c(3.43381205641477e-16, 0.000905961712603298, 1.39641292643588e-10, 3.37408532065829e-11, 2.03574239012916e-12, 9.21505407648914e-09)	c(TRUE, TRUE, TRUE, TRUE, TRUE, TRUE)	254	c(7726, 7371, 5546, 8462, 6056, 5200)	c(156, 120, 116, 154, 127, 107)	GO:BP	regulation of synapse structure or activity	22849	15332	GO:0065008	3.43E-16	0.000905962	1.40E-10	3.37E-11	2.04E-12	9.22E-09
228	KEGG:04015	c(3.56994235311547e-16, 0.0185384935641369, 1.72138363366702e-06, 2.28868340555312e-09, 5.36392469239808e-09, 0.033008002353895)	c(TRUE, TRUE, TRUE, TRUE, TRUE, TRUE)	205	c(2988, 3072, 2154, 3271, 2391, 2115)	c(132, 99, 88, 125, 101, 73)	KEGG	Rap1 signaling pathway	8583	232	KEGG:00000	3.57E-16	0.018538494	1.72E-06	2.29E-09	5.36E-09	0.033008002
229	GO:0099643	c(3.79279344894369e-16, 1, 0.46745765908533, 0.0010238166662906, 1, 0.00331664249563594)	c(TRUE, FALSE, FALSE, TRUE, FALSE, TRUE)	166	c(7726, 7371, 5546, 8462, 6056, 5200)	c(113, 74, 61, 93, 64, 65)	GO:BP	signal release from synapse	22849	22399	c("GO:0023061", "GO:0099536")	3.79E-16	1	0.467457659	0.001023817	1	0.003316642
230	GO:0007269	c(3.79279344894369e-16, 1, 0.46745765908533, 0.0010238166662906, 1, 0.00331664249563594)	c(TRUE, FALSE, FALSE, TRUE, FALSE, TRUE)	166	c(7726, 7371, 5546, 8462, 6056, 5200)	c(113, 74, 61, 93, 64, 65)	GO:BP	neurotransmitter secretion	22849	3160	c("GO:0001505", "GO:0006836", "GO:0007268", "GO:0051649", "GO:0099643")	3.79E-16	1	0.467457659	0.001023817	1	0.003316642
231	TF:M01073_1	c(3.85083312756027e-16, 0.261513685289692, 3.13874210350618e-06, 6.85638859215321e-09, 0.000202543083203137, 2.00165171913214e-11)	c(TRUE, FALSE, TRUE, TRUE, TRUE, TRUE)	348	c(7733, 7477, 5343, 8334, 5805, 5175)	c(205, 152, 135, 196, 137, 147)	TF	Factor: HIC1; motif: NNNGGKTGCCCSNNNNNN; match class: 1	21833	1461	TF:M01073	3.85E-16	0.261513685	3.14E-06	6.86E-09	0.000202543	2.00E-11
232	TF:M02810_1	c(2.54168075849554e-11, 2.70492842072929e-13, 0.0136469913083237, 1.75779047045258e-10, 2.80632349429547e-05, 4.2005382475732e-16)	c(TRUE, TRUE, TRUE, TRUE, TRUE, TRUE)	774	c(7733, 7477, 5343, 8334, 5805, 5175)	c(376, 374, 242, 395, 275, 293)	TF	Factor: Sp4; motif: NNNNMCGCCCCCTNNNN; match class: 1	21833	3249	TF:M02810	2.54E-11	2.70E-13	0.013646991	1.76E-10	2.81E-05	4.20E-16
233	TF:M08905_1	c(4.42214878277794e-16, 0.690014362284259, 0.0663001269720439, 3.97257219583685e-06, 5.80413158628467e-06, 1.24056663905375e-06)	c(TRUE, FALSE, FALSE, TRUE, TRUE, TRUE)	721	c(7733, 7477, 5343, 8334, 5805, 5175)	c(371, 290, 223, 352, 262, 242)	TF	Factor: TIEG1; motif: GGSGGKGNNN; match class: 1	21833	3657	TF:M08905	4.42E-16	0.690014362	0.066300127	3.97E-06	5.80E-06	1.24E-06
234	GO:0048663	c(5.03615802322045e-16, 1, 1, 1, 1, 1)	c(TRUE, FALSE, FALSE, FALSE, FALSE, FALSE)	73	c(7726, 7371, 5546, 8462, 6056, 5200)	c(62, 27, 25, 40, 26, 19)	GO:BP	neuron fate commitment	22849	14964	c("GO:0030182", "GO:0045165")	5.04E-16	1	1	1	1	1
235	GO:0007611	c(6.49490025257573e-16, 0.0582677656406616, 3.70411348632649e-07, 1.62766123651292e-08, 6.1349215386512e-08, 6.70566707821183e-07)	c(TRUE, FALSE, TRUE, TRUE, TRUE, TRUE)	296	c(7726, 7371, 5546, 8462, 6056, 5200)	c(175, 129, 121, 167, 131, 115)	GO:BP	learning or memory	22849	3471	c("GO:0007610", "GO:0050890")	6.49E-16	0.058267766	3.70E-07	1.63E-08	6.13E-08	6.71E-07
236	GO:0043679	c(7.58414556127904e-16, 1, 3.96691351842867e-05, 0.0326986357291471, 0.0139044165942874, 1)	c(TRUE, FALSE, TRUE, TRUE, TRUE, FALSE)	176	c(7629, 7310, 5467, 8392, 6001, 5175)	c(116, 74, 74, 90, 71, 55)	GO:CC	axon terminus	22605	2205	c("GO:0044306", "GO:0098793", "GO:0150034")	7.58E-16	1	3.97E-05	0.032698636	0.013904417	1
237	GO:0006813	c(1.1376041389585e-15, 1, 4.42967905396564e-07, 5.6560078850467e-12, 1.79665202748669e-06, 0.039423035837614)	c(TRUE, FALSE, TRUE, TRUE, TRUE, TRUE)	208	c(7726, 7371, 5546, 8462, 6056, 5200)	c(133, 74, 92, 133, 96, 74)	GO:BP	potassium ion transport	22849	2769	GO:0030001	1.14E-15	1	4.43E-07	5.66E-12	1.80E-06	0.039423036
238	GO:0031346	c(1.63717841568163e-14, 1.43492958522302e-09, 1.14080022664451e-15, 2.40821309123455e-09, 1.08054618425198e-12, 1.88134935946859e-09)	c(TRUE, TRUE, TRUE, TRUE, TRUE, TRUE)	404	c(7726, 7371, 5546, 8462, 6056, 5200)	c(220, 199, 179, 219, 182, 155)	GO:BP	positive regulation of cell projection organization	22849	8277	c("GO:0030030", "GO:0031344", "GO:0051130")	1.64E-14	1.43E-09	1.14E-15	2.41E-09	1.08E-12	1.88E-09
239	KEGG:04510	c(0.000417708158300636, 1.00667629243844e-05, 1.67961771470629e-08, 3.92651914103897e-11, 1.19659989924908e-15, 8.98702758081879e-11)	c(TRUE, TRUE, TRUE, TRUE, TRUE, TRUE)	193	c(2988, 3072, 2154, 3271, 2391, 2115)	c(98, 105, 89, 123, 110, 93)	KEGG	Focal adhesion	8583	296	KEGG:00000	0.000417708	1.01E-05	1.68E-08	3.93E-11	1.20E-15	8.99E-11
240	GO:0005819	c(1, 1.22894555091025e-15, 1, 0.0610060525644921, 1, 0.0491088746806565)	c(FALSE, TRUE, FALSE, FALSE, FALSE, TRUE)	317	c(7629, 7310, 5467, 8392, 6001, 5175)	c(124, 177, 86, 149, 85, 101)	GO:CC	spindle	22605	460	c("GO:0015630", "GO:0043232")	1	1.23E-15	1	0.061006053	1	0.049108875
241	GO:0005789	c(1, 1.32487584729895e-15, 1, 1, 1, 0.240501234767709)	c(FALSE, TRUE, FALSE, FALSE, FALSE, FALSE)	588	c(7629, 7310, 5467, 8392, 6001, 5175)	c(217, 290, 148, 250, 151, 168)	GO:CC	endoplasmic reticulum membrane	22605	432	c("GO:0031090", "GO:0042175", "GO:0098827")	1	1.32E-15	1	1	1	0.240501235
242	GO:0001764	c(1.60512392475437e-15, 0.092562233803607, 9.93004807244142e-07, 0.00322958533855485, 0.148655633541611, 1.40522587884169e-05)	c(TRUE, FALSE, TRUE, TRUE, FALSE, TRUE)	178	c(7726, 7371, 5546, 8462, 6056, 5200)	c(118, 83, 81, 97, 71, 75)	GO:BP	neuron migration	22849	542	c("GO:0016477", "GO:0048699")	1.61E-15	0.092562234	9.93E-07	0.003229585	0.148655634	1.41E-05
243	GO:0050769	c(1.85154037598065e-15, 0.0639655722925318, 6.21133698165173e-07, 8.09136605402693e-06, 4.08407854074545e-09, 0.00479935696084133)	c(TRUE, FALSE, TRUE, TRUE, TRUE, TRUE)	270	c(7726, 7371, 5546, 8462, 6056, 5200)	c(162, 119, 112, 147, 125, 95)	GO:BP	positive regulation of neurogenesis	22849	15306	c("GO:0010720", "GO:0022008", "GO:0050767", "GO:0051962")	1.85E-15	0.063965572	6.21E-07	8.09E-06	4.08E-09	0.004799357
244	KEGG:04024	c(1.95685936215384e-15, 1, 0.0507719601692882, 1.4942286925161e-05, 6.52064743525313e-07, 0.00127279373577901)	c(TRUE, FALSE, FALSE, TRUE, TRUE, TRUE)	214	c(2988, 3072, 2154, 3271, 2391, 2115)	c(135, 83, 76, 119, 99, 81)	KEGG	cAMP signaling pathway	8583	236	KEGG:00000	1.96E-15	1	0.05077196	1.49E-05	6.52E-07	0.001272794
245	GO:0044306	c(2.1228328306338e-15, 0.151938096637032, 1.11128217639025e-05, 0.00239056292656515, 0.000344544554409666, 1)	c(TRUE, FALSE, TRUE, TRUE, TRUE, FALSE)	196	c(7629, 7310, 5467, 8392, 6001, 5175)	c(125, 86, 82, 103, 83, 61)	GO:CC	neuron projection terminus	22605	2311	c("GO:0043005", "GO:0110165")	2.12E-15	0.151938097	1.11E-05	0.002390563	0.000344545	1
246	GO:0001934	c(2.74819759561574e-11, 0.231207110965598, 1.62815423227163e-09, 1.08329050541739e-09, 2.24603660282699e-15, 2.59800558420083e-08)	c(TRUE, FALSE, TRUE, TRUE, TRUE, TRUE)	714	c(7726, 7371, 5546, 8462, 6056, 5200)	c(339, 277, 257, 357, 296, 240)	GO:BP	positive regulation of protein phosphorylation	22849	664	c("GO:0001932", "GO:0006468", "GO:0031401", "GO:0042327")	2.75E-11	0.231207111	1.63E-09	1.08E-09	2.25E-15	2.60E-08
247	GO:0031401	c(5.33531528013362e-10, 6.06094215550839e-08, 2.24722274901336e-08, 4.93899046656019e-10, 9.51252425390122e-15, 2.32895095955224e-15)	c(TRUE, TRUE, TRUE, TRUE, TRUE, TRUE)	968	c(7726, 7371, 5546, 8462, 6056, 5200)	c(434, 408, 326, 467, 377, 338)	GO:BP	positive regulation of protein modification process	22849	8299	c("GO:0006464", "GO:0031399", "GO:0032270")	5.34E-10	6.06E-08	2.25E-08	4.94E-10	9.51E-15	2.33E-15
248	GO:0050807	c(2.4244482810741e-15, 0.000135881318395172, 3.38668311332474e-11, 6.08770642033456e-11, 8.48972354541296e-12, 7.45672007896129e-09)	c(TRUE, TRUE, TRUE, TRUE, TRUE, TRUE)	247	c(7726, 7371, 5546, 8462, 6056, 5200)	c(151, 120, 115, 150, 123, 105)	GO:BP	regulation of synapse organization	22849	15336	c("GO:0050803", "GO:0050808", "GO:0051128")	2.42E-15	0.000135881	3.39E-11	6.09E-11	8.49E-12	7.46E-09
249	GO:0060537	c(2.58441592199423e-15, 8.04802951668273e-06, 3.38059363559648e-06, 1.29956513016509e-08, 3.17504576820881e-10, 0.000818727928409378)	c(TRUE, TRUE, TRUE, TRUE, TRUE, TRUE)	445	c(7726, 7371, 5546, 8462, 6056, 5200)	c(240, 202, 164, 235, 189, 147)	GO:BP	muscle tissue development	22849	17302	GO:0009888	2.58E-15	8.05E-06	3.38E-06	1.30E-08	3.18E-10	0.000818728
250	GO:0005929	c(0.00781431499053301, 6.42365805415981e-06, 0.00966296423703772, 2.87232314792916e-15, 1, 0.0483257710896989)	c(TRUE, TRUE, TRUE, TRUE, FALSE, TRUE)	632	c(7629, 7310, 5467, 8392, 6001, 5175)	c(262, 270, 197, 339, 189, 184)	GO:CC	cilium	22605	552	c("GO:0043227", "GO:0120025")	0.007814315	6.42E-06	0.009662964	2.87E-15	1	0.048325771
251	GO:0007416	c(3.06065638295404e-15, 0.0123818211214445, 4.34465812318494e-09, 8.57723100802112e-11, 9.49967181268418e-08, 0.000748014522755529)	c(TRUE, TRUE, TRUE, TRUE, TRUE, TRUE)	183	c(7726, 7371, 5546, 8462, 6056, 5200)	c(120, 88, 88, 118, 90, 72)	GO:BP	synapse assembly	22849	3290	c("GO:0007399", "GO:0034329", "GO:0050808")	3.06E-15	0.012381821	4.34E-09	8.58E-11	9.50E-08	0.000748015
252	TF:M09681_1	c(0.000451209825122547, 7.41039299161581e-07, 1, 8.88481107874877e-06, 9.24491517302539e-05, 3.10854413502362e-15)	c(TRUE, TRUE, FALSE, TRUE, TRUE, TRUE)	898	c(7733, 7477, 5343, 8334, 5805, 5175)	c(390, 395, 242, 426, 310, 327)	TF	Factor: ctcf; motif: YGGCCASYAGGGGGCGCYNN; match class: 1	21833	615	TF:M09681	0.00045121	7.41E-07	1	8.88E-06	9.24E-05	3.11E-15
253	GO:0060560	c(3.86294509890935e-15, 1.49913079044622e-07, 1.1737459377128e-08, 1.34078804595654e-07, 1.53217735219962e-14, 0.00017296296149787)	c(TRUE, TRUE, TRUE, TRUE, TRUE, TRUE)	250	c(7726, 7371, 5546, 8462, 6056, 5200)	c(152, 130, 110, 143, 130, 94)	GO:BP	developmental growth involved in morphogenesis	22849	17322	c("GO:0009653", "GO:0048589")	3.86E-15	1.50E-07	1.17E-08	1.34E-07	1.53E-14	0.000172963
254	GO:0030659	c(0.000218969517813506, 4.3712968050577e-15, 5.18147748162581e-06, 6.95396711323341e-05, 3.6332716860909e-06, 0.00217958536890233)	c(TRUE, TRUE, TRUE, TRUE, TRUE, TRUE)	545	c(7629, 7310, 5467, 8392, 6001, 5175)	c(238, 271, 189, 260, 204, 169)	GO:CC	cytoplasmic vesicle membrane	22605	1117	c("GO:0012506", "GO:0031410")	0.00021897	4.37E-15	5.18E-06	6.95E-05	3.63E-06	0.002179585
255	REAC:R-MMU-372790	c(4.79051578275064e-15, 1, 8.36862815024257e-06, 0.000223706562337275, 1, 1)	c(TRUE, FALSE, TRUE, TRUE, FALSE, FALSE)	561	c(3321, 3450, 2360, 3683, 2689, 2438)	c(310, 178, 210, 293, 202, 155)	REAC	Signaling by GPCR	8710	1386	REAC:R-MMU-162582	4.79E-15	1	8.37E-06	0.000223707	1	1
256	GO:1903522	c(5.07652592065877e-15, 1, 3.07213925537542e-06, 3.8455234817165e-07, 5.85616725649678e-08, 0.000573805662303943)	c(TRUE, FALSE, TRUE, TRUE, TRUE, TRUE)	242	c(7726, 7371, 5546, 8462, 6056, 5200)	c(148, 96, 101, 138, 112, 90)	GO:BP	regulation of blood circulation	22849	26576	c("GO:0008015", "GO:0044057")	5.08E-15	1	3.07E-06	3.85E-07	5.86E-08	0.000573806
257	GO:0034762	c(2.84710342110272e-12, 1, 1.71758776489122e-07, 5.16296525119909e-15, 3.2774177314378e-11, 1.61559921574666e-06)	c(TRUE, FALSE, TRUE, TRUE, TRUE, TRUE)	489	c(7726, 7371, 5546, 8462, 6056, 5200)	c(250, 192, 182, 275, 207, 170)	GO:BP	regulation of transmembrane transport	22849	10038	c("GO:0050794", "GO:0051049", "GO:0055085")	2.85E-12	1	1.72E-07	5.16E-15	3.28E-11	1.62E-06
258	GO:0012506	c(1.56869353497907e-05, 7.3864738358515e-15, 1.01322685253785e-06, 4.64651603314521e-05, 2.91890565934112e-06, 0.0060132968848159)	c(TRUE, TRUE, TRUE, TRUE, TRUE, TRUE)	569	c(7629, 7310, 5467, 8392, 6001, 5175)	c(253, 280, 199, 271, 212, 173)	GO:CC	vesicle membrane	22605	817	c("GO:0031090", "GO:0031982")	1.57E-05	7.39E-15	1.01E-06	4.65E-05	2.92E-06	0.006013297
259	GO:0010638	c(7.32158107401651e-06, 8.12985631703176e-15, 1, 0.646204963340199, 0.000818316548671705, 0.000452928668477201)	c(TRUE, TRUE, FALSE, FALSE, TRUE, TRUE)	481	c(7726, 7371, 5546, 8462, 6056, 5200)	c(224, 246, 138, 215, 177, 158)	GO:BP	positive regulation of organelle organization	22849	4783	c("GO:0006996", "GO:0033043", "GO:0051130")	7.32E-06	8.13E-15	1	0.646204963	0.000818317	0.000452929
260	GO:0044309	c(8.4133872950224e-15, 0.0429035404856745, 1.8125288380844e-08, 7.88439775502593e-06, 4.32555364133484e-07, 5.42048553739054e-08)	c(TRUE, TRUE, TRUE, TRUE, TRUE, TRUE)	190	c(7629, 7310, 5467, 8392, 6001, 5175)	c(121, 86, 87, 108, 89, 83)	GO:CC	neuron spine	22605	2314	GO:0043005	8.41E-15	0.04290354	1.81E-08	7.88E-06	4.33E-07	5.42E-08
261	GO:0048871	c(8.68499158961535e-15, 0.0229147071965265, 0.000523108954079591, 1.81534290947361e-08, 1.30842140284587e-07, 0.061457938141736)	c(TRUE, TRUE, TRUE, TRUE, TRUE, FALSE)	523	c(7726, 7371, 5546, 8462, 6056, 5200)	c(272, 215, 178, 269, 206, 159)	GO:BP	multicellular organismal homeostasis	22849	15160	c("GO:0032501", "GO:0042592")	8.68E-15	0.022914707	0.000523109	1.82E-08	1.31E-07	0.061457938
262	GO:0010817	c(1.07363684982985e-14, 1, 0.000104253170606059, 0.000907344150858646, 4.32404415182384e-07, 0.284638994488451)	c(TRUE, FALSE, TRUE, TRUE, TRUE, FALSE)	526	c(7726, 7371, 5546, 8462, 6056, 5200)	c(273, 197, 182, 250, 205, 156)	GO:BP	regulation of hormone levels	22849	4951	GO:0065008	1.07E-14	1	0.000104253	0.000907344	4.32E-07	0.284638994
263	GO:1903047	c(1, 1.09629879663393e-14, 1, 1, 1, 9.61973850623805e-05)	c(FALSE, TRUE, FALSE, FALSE, FALSE, TRUE)	650	c(7726, 7371, 5546, 8462, 6056, 5200)	c(233, 314, 182, 279, 190, 207)	GO:BP	mitotic cell cycle process	22849	26160	c("GO:0000278", "GO:0022402")	1	1.10E-14	1	1	1	9.62E-05
264	GO:0040013	c(2.53478627592955e-12, 0.108424913628332, 7.78967131560507e-12, 1.07967263145732e-08, 1.09746467127991e-14, 1.39845518628408e-08)	c(TRUE, FALSE, TRUE, TRUE, TRUE, TRUE)	310	c(7726, 7371, 5546, 8462, 6056, 5200)	c(173, 133, 138, 174, 153, 124)	GO:BP	negative regulation of locomotion	22849	11460	c("GO:0040011", "GO:0040012", "GO:0048519")	2.53E-12	0.108424914	7.79E-12	1.08E-08	1.10E-14	1.40E-08
265	REAC:R-MMU-388396	c(1.10541217538596e-14, 1, 2.53880124773067e-05, 5.21221864182577e-05, 1, 1)	c(TRUE, FALSE, TRUE, TRUE, FALSE, FALSE)	533	c(3321, 3450, 2360, 3683, 2689, 2438)	c(296, 175, 199, 283, 193, 147)	REAC	GPCR downstream signalling	8710	553	REAC:R-MMU-372790	1.11E-14	1	2.54E-05	5.21E-05	1	1
266	GO:0042060	c(1.49321460139386e-06, 1, 0.329567655919826, 5.55498826953164e-09, 1.2631273608824e-14, 0.00058063786247208)	c(TRUE, FALSE, FALSE, TRUE, TRUE, TRUE)	332	c(7726, 7371, 5546, 8462, 6056, 5200)	c(166, 123, 110, 185, 161, 116)	GO:BP	wound healing	22849	11511	GO:0009611	1.49E-06	1	0.329567656	5.55E-09	1.26E-14	0.000580638
267	GO:0032101	c(1.28339594265638e-14, 1, 0.00017583585237018, 6.57979150810355e-09, 2.92980146281866e-11, 0.0201617835617193)	c(TRUE, FALSE, TRUE, TRUE, TRUE, TRUE)	886	c(7726, 7371, 5546, 8462, 6056, 5200)	c(421, 305, 283, 427, 337, 256)	GO:BP	regulation of response to external stimulus	22849	8539	c("GO:0009605", "GO:0048583")	1.28E-14	1	0.000175836	6.58E-09	2.93E-11	0.020161784
268	GO:0000226	c(0.0126906777775026, 1.44395366244336e-14, 1, 0.000256496224322907, 1, 0.0755711644243651)	c(TRUE, TRUE, FALSE, TRUE, FALSE, FALSE)	586	c(7726, 7371, 5546, 8462, 6056, 5200)	c(249, 288, 170, 278, 181, 175)	GO:BP	microtubule cytoskeleton organization	22849	103	c("GO:0007010", "GO:0007017")	0.012690678	1.44E-14	1	0.000256496	1	0.075571164
269	GO:0016358	c(2.31104692829908e-14, 1.9913656597094e-13, 1.49417797814045e-14, 4.96089711714357e-11, 3.33620637421863e-11, 2.58545811422325e-13)	c(TRUE, TRUE, TRUE, TRUE, TRUE, TRUE)	286	c(7726, 7371, 5546, 8462, 6056, 5200)	c(167, 160, 136, 169, 136, 128)	GO:BP	dendrite development	22849	5805	c("GO:0031175", "GO:0048856")	2.31E-14	1.99E-13	1.49E-14	4.96E-11	3.34E-11	2.59E-13
270	GO:0022407	c(1.5294867677055e-14, 1, 4.04473955780754e-06, 3.95639594160464e-10, 1.14289405975402e-08, 0.000203933206069809)	c(TRUE, FALSE, TRUE, TRUE, TRUE, TRUE)	436	c(7726, 7371, 5546, 8462, 6056, 5200)	c(234, 166, 161, 236, 181, 147)	GO:BP	regulation of cell-cell adhesion	22849	7582	c("GO:0030155", "GO:0098609")	1.53E-14	1	4.04E-06	3.96E-10	1.14E-08	0.000203933
271	GO:0010959	c(4.97626395116691e-13, 1, 9.53442202745097e-09, 1.54898461029325e-14, 8.67961799729478e-07, 0.000115676990419626)	c(TRUE, FALSE, TRUE, TRUE, TRUE, TRUE)	404	c(7726, 7371, 5546, 8462, 6056, 5200)	c(216, 148, 160, 234, 164, 139)	GO:BP	regulation of metal ion transport	22849	5077	c("GO:0030001", "GO:0043269")	4.98E-13	1	9.53E-09	1.55E-14	8.68E-07	0.000115677
272	GO:0034765	c(3.63868216910774e-12, 1, 1.05923953728802e-09, 1.79674414878004e-14, 2.74816834602996e-11, 4.07450897910541e-05)	c(TRUE, FALSE, TRUE, TRUE, TRUE, TRUE)	398	c(7726, 7371, 5546, 8462, 6056, 5200)	c(211, 152, 161, 231, 176, 139)	GO:BP	regulation of ion transmembrane transport	22849	10041	c("GO:0034220", "GO:0034762", "GO:0043269")	3.64E-12	1	1.06E-09	1.80E-14	2.75E-11	4.07E-05
273	GO:0010810	c(2.14562684455168e-07, 1.07295112276772e-05, 3.22090099746985e-13, 1.45234868346422e-08, 1.9291384282038e-14, 2.59939905827187e-06)	c(TRUE, TRUE, TRUE, TRUE, TRUE, TRUE)	207	c(7726, 7371, 5546, 8462, 6056, 5200)	c(115, 107, 105, 125, 113, 86)	GO:BP	regulation of cell-substrate adhesion	22849	4944	c("GO:0030155", "GO:0031589")	2.15E-07	1.07E-05	3.22E-13	1.45E-08	1.93E-14	2.60E-06
274	GO:0048608	c(2.00438744236596e-14, 1, 0.0611282421251934, 2.55463507684622e-05, 5.31420078572999e-05, 1)	c(TRUE, FALSE, FALSE, TRUE, TRUE, FALSE)	446	c(7726, 7371, 5546, 8462, 6056, 5200)	c(238, 166, 146, 223, 171, 129)	GO:BP	reproductive structure development	22849	14910	c("GO:0003006", "GO:0048856", "GO:0061458")	2.00E-14	1	0.061128242	2.55E-05	5.31E-05	1
275	GO:0045785	c(3.09120935599903e-11, 0.00422825823494028, 1.38961980110278e-07, 1.56754925277139e-10, 2.11999744139832e-14, 0.00260810953014049)	c(TRUE, TRUE, TRUE, TRUE, TRUE, TRUE)	442	c(7726, 7371, 5546, 8462, 6056, 5200)	c(227, 189, 168, 240, 200, 144)	GO:BP	positive regulation of cell adhesion	22849	13511	c("GO:0007155", "GO:0030155", "GO:0048522")	3.09E-11	0.004228258	1.39E-07	1.57E-10	2.12E-14	0.00260811
276	GO:0016055	c(2.24473376701386e-14, 3.34265730320464e-10, 4.67200203435234e-09, 2.48861450171941e-10, 2.00813661482657e-08, 4.27775749062689e-11)	c(TRUE, TRUE, TRUE, TRUE, TRUE, TRUE)	382	c(7726, 7371, 5546, 8462, 6056, 5200)	c(210, 192, 154, 212, 162, 153)	GO:BP	Wnt signaling pathway	22849	5655	c("GO:0198738", "GO:1905114")	2.24E-14	3.34E-10	4.67E-09	2.49E-10	2.01E-08	4.28E-11
277	GO:0071805	c(2.33603207279186e-14, 1, 1.70257918404084e-05, 1.21964710342815e-12, 1.35435227228448e-05, 1)	c(TRUE, FALSE, TRUE, TRUE, TRUE, FALSE)	178	c(7726, 7371, 5546, 8462, 6056, 5200)	c(116, 65, 78, 119, 83, 60)	GO:BP	potassium ion transmembrane transport	22849	19735	c("GO:0006813", "GO:0098662")	2.34E-14	1	1.70E-05	1.22E-12	1.35E-05	1
278	GO:0006816	c(7.50146864758212e-09, 1, 4.6232957886188e-07, 2.39934739384367e-14, 4.25016507748149e-05, 0.000368806262316697)	c(TRUE, FALSE, TRUE, TRUE, TRUE, TRUE)	386	c(7726, 7371, 5546, 8462, 6056, 5200)	c(196, 139, 149, 225, 152, 132)	GO:BP	calcium ion transport	22849	2772	GO:0030001	7.50E-09	1	4.62E-07	2.40E-14	4.25E-05	0.000368806
279	GO:0048732	c(3.08801209870144e-14, 0.00150799713741641, 0.133430571824652, 3.37178306783058e-06, 1.00048781839531e-05, 0.303048990209532)	c(TRUE, TRUE, FALSE, TRUE, TRUE, FALSE)	431	c(7726, 7371, 5546, 8462, 6056, 5200)	c(231, 187, 140, 220, 169, 131)	GO:BP	gland development	22849	15032	GO:0048513	3.09E-14	0.001507997	0.133430572	3.37E-06	1.00E-05	0.30304899
280	GO:0046928	c(3.0998191601638e-14, 1, 1, 0.061273182753226, 1, 0.194611536565882)	c(TRUE, FALSE, FALSE, FALSE, FALSE, FALSE)	110	c(7726, 7371, 5546, 8462, 6056, 5200)	c(81, 45, 41, 62, 41, 43)	GO:BP	regulation of neurotransmitter secretion	22849	14451	c("GO:0001505", "GO:0007269", "GO:0050804", "GO:0051588", "GO:1903530")	3.10E-14	1	1	0.061273183	1	0.194611537
281	GO:0003012	c(3.32034801810425e-14, 0.0711539529235686, 4.94320966386421e-11, 6.68905910621217e-12, 7.54832916127794e-13, 1.7967381628151e-05)	c(TRUE, FALSE, TRUE, TRUE, TRUE, TRUE)	383	c(7726, 7371, 5546, 8462, 6056, 5200)	c(210, 161, 160, 217, 175, 136)	GO:BP	muscle system process	22849	1588	GO:0003008	3.32E-14	0.071153953	4.94E-11	6.69E-12	7.55E-13	1.80E-05
282	GO:0061458	c(3.64275830922186e-14, 1, 0.0647364156087677, 3.81085002943e-05, 6.2341143465204e-05, 1)	c(TRUE, FALSE, FALSE, TRUE, TRUE, FALSE)	450	c(7726, 7371, 5546, 8462, 6056, 5200)	c(239, 168, 147, 224, 172, 131)	GO:BP	reproductive system development	22849	18185	GO:0048731	3.64E-14	1	0.064736416	3.81E-05	6.23E-05	1
283	GO:0001708	c(3.95935215503564e-14, 1, 1, 1, 1, 1)	c(TRUE, FALSE, FALSE, FALSE, FALSE, FALSE)	92	c(7726, 7371, 5546, 8462, 6056, 5200)	c(71, 34, 30, 47, 27, 24)	GO:BP	cell fate specification	22849	511	c("GO:0045165", "GO:0048869")	3.96E-14	1	1	1	1	1
284	GO:0015631	c(3.2850853034361e-05, 4.00690249858136e-14, 0.000552958972687243, 1.09667936460355e-05, 0.186068121632837, 1.50041943467911e-06)	c(TRUE, TRUE, TRUE, TRUE, FALSE, TRUE)	318	c(7511, 7181, 5401, 8249, 5910, 5051)	c(154, 175, 116, 167, 113, 119)	GO:MF	tubulin binding	22015	3353	GO:0008092	3.29E-05	4.01E-14	0.000552959	1.10E-05	0.186068122	1.50E-06
285	GO:0019932	c(4.04102273117234e-14, 1, 0.00960226515665787, 2.84730656243406e-05, 0.000131791342033866, 0.299442485392213)	c(TRUE, FALSE, TRUE, TRUE, TRUE, FALSE)	285	c(7726, 7371, 5546, 8462, 6056, 5200)	c(166, 108, 103, 152, 117, 92)	GO:BP	second-messenger-mediated signaling	22849	7017	GO:0035556	4.04E-14	1	0.009602265	2.85E-05	0.000131791	0.299442485
286	GO:0198738	c(4.38989614923577e-14, 5.22875119350474e-11, 2.65810292364492e-09, 2.19504891423684e-10, 1.24966499269183e-08, 2.22939430848485e-11)	c(TRUE, TRUE, TRUE, TRUE, TRUE, TRUE)	386	c(7726, 7371, 5546, 8462, 6056, 5200)	c(211, 196, 156, 214, 164, 155)	GO:BP	cell-cell signaling by wnt	22849	23351	GO:0007267	4.39E-14	5.23E-11	2.66E-09	2.20E-10	1.25E-08	2.23E-11
287	GO:0043410	c(2.46601374124847e-13, 1, 7.11589375366632e-10, 3.10355246756561e-11, 4.70307492551407e-14, 2.64523223532618e-07)	c(TRUE, FALSE, TRUE, TRUE, TRUE, TRUE)	479	c(7726, 7371, 5546, 8462, 6056, 5200)	c(249, 187, 187, 259, 212, 170)	GO:BP	positive regulation of MAPK cascade	22849	12300	c("GO:0000165", "GO:0043408", "GO:1902533")	2.47E-13	1	7.12E-10	3.10E-11	4.70E-14	2.65E-07
288	GO:0008134	c(5.51728072185609e-14, 3.34495931698649e-08, 1, 0.00143163266364889, 2.82533252663045e-05, 8.1893812014386e-10)	c(TRUE, TRUE, FALSE, TRUE, TRUE, TRUE)	568	c(7511, 7181, 5401, 8249, 5910, 5051)	c(288, 258, 166, 265, 210, 203)	GO:MF	transcription factor binding	22015	1992	GO:0005515	5.52E-14	3.34E-08	1	0.001431633	2.83E-05	8.19E-10
289	GO:0043197	c(6.06218582683908e-14, 0.138541307862712, 2.41380822858406e-08, 5.93968628540111e-06, 5.16902657663988e-07, 7.83266720926591e-08)	c(TRUE, FALSE, TRUE, TRUE, TRUE, TRUE)	185	c(7629, 7310, 5467, 8392, 6001, 5175)	c(117, 82, 85, 106, 87, 81)	GO:CC	dendritic spine	22605	2112	c("GO:0030425", "GO:0044309", "GO:0098794")	6.06E-14	0.138541308	2.41E-08	5.94E-06	5.17E-07	7.83E-08
290	GO:0009952	c(7.2016177032172e-14, 1, 1, 0.350270659301275, 1, 1)	c(TRUE, FALSE, FALSE, FALSE, FALSE, FALSE)	213	c(7726, 7371, 5546, 8462, 6056, 5200)	c(132, 75, 66, 105, 69, 65)	GO:BP	anterior/posterior pattern specification	22849	4252	GO:0003002	7.20E-14	1	1	0.350270659	1	1
291	GO:0060173	c(7.25364715182732e-14, 0.0240756356661915, 5.43671150843992e-05, 0.223971893495851, 0.000627407172882417, 1.62323715199363e-05)	c(TRUE, TRUE, TRUE, FALSE, TRUE, TRUE)	188	c(7726, 7371, 5546, 8462, 6056, 5200)	c(120, 89, 80, 95, 82, 78)	GO:BP	limb development	22849	16969	GO:0048736	7.25E-14	0.024075636	5.44E-05	0.223971893	0.000627407	1.62E-05
292	GO:0048736	c(7.25364715182732e-14, 0.0240756356661915, 5.43671150843992e-05, 0.223971893495851, 0.000627407172882417, 1.62323715199363e-05)	c(TRUE, TRUE, TRUE, FALSE, TRUE, TRUE)	188	c(7726, 7371, 5546, 8462, 6056, 5200)	c(120, 89, 80, 95, 82, 78)	GO:BP	appendage development	22849	15036	c("GO:0007275", "GO:0048856")	7.25E-14	0.024075636	5.44E-05	0.223971893	0.000627407	1.62E-05
293	GO:0051015	c(1.87394673019688e-09, 6.82287908956773e-07, 8.7628947082462e-11, 1.22929680089239e-11, 7.74115765884388e-14, 9.15860118457751e-06)	c(TRUE, TRUE, TRUE, TRUE, TRUE, TRUE)	181	c(7511, 7181, 5401, 8249, 5910, 5051)	c(107, 98, 90, 118, 101, 75)	GO:MF	actin filament binding	22015	9080	c("GO:0003779", "GO:0044877")	1.87E-09	6.82E-07	8.76E-11	1.23E-11	7.74E-14	9.16E-06
294	GO:0048471	c(3.89250733432875e-10, 8.04822812299653e-14, 3.30201187541524e-06, 5.84446298728747e-13, 1.88546857781299e-12, 6.96922093532148e-12)	c(TRUE, TRUE, TRUE, TRUE, TRUE, TRUE)	625	c(7629, 7310, 5467, 8392, 6001, 5175)	c(295, 299, 213, 328, 254, 226)	GO:CC	perinuclear region of cytoplasm	22605	2538	c("GO:0005737", "GO:0110165")	3.89E-10	8.05E-14	3.30E-06	5.84E-13	1.89E-12	6.97E-12
295	GO:1904062	c(1.22298141983164e-11, 1, 7.62892523408589e-08, 1.02181902391866e-13, 8.91524535493373e-11, 8.89539321549554e-06)	c(TRUE, FALSE, TRUE, TRUE, TRUE, TRUE)	362	c(7726, 7371, 5546, 8462, 6056, 5200)	c(194, 141, 144, 212, 162, 131)	GO:BP	regulation of cation transmembrane transport	22849	27059	c("GO:0034765", "GO:0098655")	1.22E-11	1	7.63E-08	1.02E-13	8.92E-11	8.90E-06
296	GO:0090130	c(1.20393462796567e-09, 1.33662169167524e-09, 1.45883480739581e-08, 4.60408267807159e-10, 1.31274910608432e-13, 0.000317237055939689)	c(TRUE, TRUE, TRUE, TRUE, TRUE, TRUE)	287	c(7726, 7371, 5546, 8462, 6056, 5200)	c(156, 151, 122, 167, 142, 104)	GO:BP	tissue migration	22849	21149	GO:0032501	1.20E-09	1.34E-09	1.46E-08	4.60E-10	1.31E-13	0.000317237
297	GO:0051271	c(2.84613132127966e-09, 0.214935468072674, 6.50030859153006e-11, 3.38402013897513e-07, 1.31274910608432e-13, 3.02678962987172e-08)	c(TRUE, FALSE, TRUE, TRUE, TRUE, TRUE)	287	c(7726, 7371, 5546, 8462, 6056, 5200)	c(155, 123, 128, 159, 142, 116)	GO:BP	negative regulation of cellular component movement	22849	15720	c("GO:0006928", "GO:0048523", "GO:0051270")	2.85E-09	0.214935468	6.50E-11	3.38E-07	1.31E-13	3.03E-08
298	GO:0140297	c(1.35705375235069e-13, 4.29506017890833e-05, 1, 0.00114349780429952, 7.55479132281414e-05, 4.89662389166946e-09)	c(TRUE, TRUE, FALSE, TRUE, TRUE, TRUE)	467	c(7511, 7181, 5401, 8249, 5910, 5051)	c(244, 206, 141, 223, 176, 171)	GO:MF	DNA-binding transcription factor binding	22015	11784	GO:0008134	1.36E-13	4.30E-05	1	0.001143498	7.55E-05	4.90E-09
299	GO:0051588	c(1.40321976068963e-13, 1, 1, 0.0569741366597955, 1, 0.132632311279845)	c(TRUE, FALSE, FALSE, FALSE, FALSE, FALSE)	125	c(7726, 7371, 5546, 8462, 6056, 5200)	c(88, 50, 44, 69, 50, 48)	GO:BP	regulation of neurotransmitter transport	22849	15951	c("GO:0006836", "GO:0051049")	1.40E-13	1	1	0.056974137	1	0.132632311
300	GO:0009611	c(1.00811562072198e-06, 1, 0.0383167539875407, 7.0777626279528e-10, 1.46206930985256e-13, 4.88010748982132e-06)	c(TRUE, FALSE, TRUE, TRUE, TRUE, TRUE)	460	c(7726, 7371, 5546, 8462, 6056, 5200)	c(219, 173, 151, 246, 204, 160)	GO:BP	response to wounding	22849	3983	GO:0006950	1.01E-06	1	0.038316754	7.08E-10	1.46E-13	4.88E-06
301	GO:0062023	c(0.000292800181499973, 0.100298270390236, 2.4669118316078e-13, 4.438397798443e-12, 1.51259114463228e-13, 0.000121677288513029)	c(TRUE, FALSE, TRUE, TRUE, TRUE, TRUE)	339	c(7629, 7310, 5467, 8392, 6001, 5175)	c(157, 140, 149, 195, 159, 118)	GO:CC	collagen-containing extracellular matrix	22605	2675	GO:0031012	0.0002928	0.10029827	2.47E-13	4.44E-12	1.51E-13	0.000121677
302	GO:0019637	c(0.692334821934742, 1.74491976413039e-13, 0.0731378291273432, 2.19876492391174e-08, 1, 0.0189000569749592)	c(FALSE, TRUE, FALSE, TRUE, FALSE, TRUE)	788	c(7726, 7371, 5546, 8462, 6056, 5200)	c(312, 364, 240, 383, 250, 231)	GO:BP	organophosphate metabolic process	22849	6862	c("GO:0006793", "GO:0071704")	0.692334822	1.74E-13	0.073137829	2.20E-08	1	0.018900057
303	GO:0051668	c(1.12245990797753e-08, 7.23022629712888e-13, 5.16577625642277e-05, 1.81461986375748e-13, 5.62037062782485e-10, 3.4294439880882e-10)	c(TRUE, TRUE, TRUE, TRUE, TRUE, TRUE)	625	c(7726, 7371, 5546, 8462, 6056, 5200)	c(293, 298, 212, 332, 248, 222)	GO:BP	localization within membrane	22849	16026	GO:0051641	1.12E-08	7.23E-13	5.17E-05	1.81E-13	5.62E-10	3.43E-10
304	GO:0035107	c(2.03729364386717e-13, 0.0446783766406957, 2.1660042085664e-05, 0.0100235844767126, 0.000936748942741576, 0.0056581917124853)	c(TRUE, TRUE, TRUE, TRUE, TRUE, TRUE)	155	c(7726, 7371, 5546, 8462, 6056, 5200)	c(103, 75, 70, 85, 70, 61)	GO:BP	appendage morphogenesis	22849	10137	c("GO:0009653", "GO:0048736")	2.04E-13	0.044678377	2.17E-05	0.010023584	0.000936749	0.005658192
305	GO:0035108	c(2.03729364386717e-13, 0.0446783766406957, 2.1660042085664e-05, 0.0100235844767126, 0.000936748942741576, 0.0056581917124853)	c(TRUE, TRUE, TRUE, TRUE, TRUE, TRUE)	155	c(7726, 7371, 5546, 8462, 6056, 5200)	c(103, 75, 70, 85, 70, 61)	GO:BP	limb morphogenesis	22849	10138	c("GO:0035107", "GO:0060173")	2.04E-13	0.044678377	2.17E-05	0.010023584	0.000936749	0.005658192
306	GO:0031329	c(0.384804706097226, 3.79637745161432e-07, 1, 0.00669154839263804, 0.0223930734049304, 2.06046526901194e-13)	c(FALSE, TRUE, FALSE, TRUE, TRUE, TRUE)	736	c(7726, 7371, 5546, 8462, 6056, 5200)	c(295, 318, 195, 332, 247, 265)	GO:BP	regulation of cellular catabolic process	22849	8261	c("GO:0009894", "GO:0031323", "GO:0044248")	0.384804706	3.80E-07	1	0.006691548	0.022393073	2.06E-13
307	GO:0043270	c(2.08543034012684e-13, 1, 7.1401432037523e-05, 1.29577067068339e-07, 6.2114659190487e-06, 0.196099345591636)	c(TRUE, FALSE, TRUE, TRUE, TRUE, FALSE)	293	c(7726, 7371, 5546, 8462, 6056, 5200)	c(168, 106, 113, 163, 124, 95)	GO:BP	positive regulation of ion transport	22849	12213	c("GO:0006811", "GO:0043269", "GO:0051050")	2.09E-13	1	7.14E-05	1.30E-07	6.21E-06	0.196099346
308	GO:0006936	c(2.12753668855662e-13, 1, 4.67939811312431e-08, 4.54976451954446e-09, 1.5276993809251e-07, 0.00622811056772538)	c(TRUE, FALSE, TRUE, TRUE, TRUE, TRUE)	282	c(7726, 7371, 5546, 8462, 6056, 5200)	c(163, 115, 119, 162, 125, 98)	GO:BP	muscle contraction	22849	2874	GO:0003012	2.13E-13	1	4.68E-08	4.55E-09	1.53E-07	0.006228111
309	GO:0000122	c(2.18218406616579e-13, 1.44335645031483e-08, 0.464681229982722, 1, 1, 0.000107504002239557)	c(TRUE, TRUE, FALSE, FALSE, FALSE, TRUE)	903	c(7726, 7371, 5546, 8462, 6056, 5200)	c(423, 387, 265, 381, 283, 274)	GO:BP	negative regulation of transcription by RNA polymerase II	22849	64	c("GO:0006357", "GO:0006366", "GO:0045892")	2.18E-13	1.44E-08	0.46468123	1	1	0.000107504
310	GO:0043062	c(9.71901831510154e-08, 1, 9.08222007225295e-13, 5.05816971210662e-10, 2.2080048539191e-13, 6.92216116909e-05)	c(TRUE, FALSE, TRUE, TRUE, TRUE, TRUE)	283	c(7726, 7371, 5546, 8462, 6056, 5200)	c(149, 118, 131, 165, 140, 105)	GO:BP	extracellular structure organization	22849	12119	GO:0016043	9.72E-08	1	9.08E-13	5.06E-10	2.21E-13	6.92E-05
311	GO:0010631	c(3.03985151850506e-09, 6.64977340590041e-10, 6.29958729496684e-09, 3.62664907922448e-10, 2.53355677160616e-13, 0.000206144470532237)	c(TRUE, TRUE, TRUE, TRUE, TRUE, TRUE)	278	c(7726, 7371, 5546, 8462, 6056, 5200)	c(151, 148, 120, 163, 138, 102)	GO:BP	epithelial cell migration	22849	4776	c("GO:0001667", "GO:0090132")	3.04E-09	6.65E-10	6.30E-09	3.63E-10	2.53E-13	0.000206144
312	GO:0048588	c(3.30240445421877e-11, 2.79516409012435e-06, 3.08676207511354e-07, 2.09410760256271e-07, 2.74070853500318e-13, 0.0172502386548232)	c(TRUE, TRUE, TRUE, TRUE, TRUE, TRUE)	249	c(7726, 7371, 5546, 8462, 6056, 5200)	c(143, 126, 106, 142, 127, 87)	GO:BP	developmental cell growth	22849	14900	c("GO:0016049", "GO:0048468", "GO:0048589")	3.30E-11	2.80E-06	3.09E-07	2.09E-07	2.74E-13	0.017250239
313	GO:0007178	c(3.43251353924839e-07, 0.0936671533931916, 0.0449302310812539, 2.36814807857772e-07, 2.75060330192726e-13, 2.64605233710975e-10)	c(TRUE, FALSE, TRUE, TRUE, TRUE, TRUE)	363	c(7726, 7371, 5546, 8462, 6056, 5200)	c(181, 153, 123, 194, 169, 145)	GO:BP	transmembrane receptor protein serine/threonine kinase signaling pathway	22849	3077	GO:0007167	3.43E-07	0.093667153	0.044930231	2.37E-07	2.75E-13	2.65E-10
314	GO:0005085	c(2.8626122438178e-13, 0.000654646111316337, 0.00778649119305027, 1.66484882287439e-06, 6.51188589310739e-06, 0.000135427981990626)	c(TRUE, TRUE, TRUE, TRUE, TRUE, TRUE)	143	c(7511, 7181, 5401, 8249, 5910, 5051)	c(96, 74, 58, 88, 70, 60)	GO:MF	guanyl-nucleotide exchange factor activity	22015	1599	GO:0030695	2.86E-13	0.000654646	0.007786491	1.66E-06	6.51E-06	0.000135428
315	GO:0090132	c(1.67124360837978e-09, 8.433378389446e-10, 6.25046985558547e-09, 5.29856058984324e-10, 2.86345761267005e-13, 0.00037839961248621)	c(TRUE, TRUE, TRUE, TRUE, TRUE, TRUE)	281	c(7726, 7371, 5546, 8462, 6056, 5200)	c(153, 149, 121, 164, 139, 102)	GO:BP	epithelium migration	22849	21151	GO:0090130	1.67E-09	8.43E-10	6.25E-09	5.30E-10	2.86E-13	0.0003784
316	GO:0043235	c(3.06548821919407e-13, 1, 0.000246194026567008, 1.15950892606392e-12, 0.0210916813816578, 0.66881600305648)	c(TRUE, FALSE, TRUE, TRUE, TRUE, FALSE)	374	c(7629, 7310, 5467, 8392, 6001, 5175)	c(201, 134, 132, 213, 133, 110)	GO:CC	receptor complex	22605	2131	GO:0032991	3.07E-13	1	0.000246194	1.16E-12	0.021091681	0.668816003
317	GO:0045229	c(2.14624532679734e-07, 1, 3.27567794221378e-13, 2.06993078008402e-10, 6.08884273947821e-13, 6.92216116909e-05)	c(TRUE, FALSE, TRUE, TRUE, TRUE, TRUE)	283	c(7726, 7371, 5546, 8462, 6056, 5200)	c(148, 118, 132, 166, 139, 105)	GO:BP	external encapsulating structure organization	22849	13199	GO:0016043	2.15E-07	1	3.28E-13	2.07E-10	6.09E-13	6.92E-05
318	GO:1903305	c(3.76531002320346e-13, 1, 1, 0.304709590717037, 1, 0.021680806697417)	c(TRUE, FALSE, FALSE, FALSE, FALSE, TRUE)	164	c(7726, 7371, 5546, 8462, 6056, 5200)	c(107, 59, 50, 84, 59, 62)	GO:BP	regulation of regulated secretory pathway	22849	26375	c("GO:0017157", "GO:0045055")	3.77E-13	1	1	0.304709591	1	0.021680807
319	GO:0150063	c(5.1224142121077e-11, 7.00157081957683e-12, 2.03546851014196e-06, 3.83094779560655e-13, 1.08661616569722e-07, 7.60915943611073e-09)	c(TRUE, TRUE, TRUE, TRUE, TRUE, TRUE)	380	c(7726, 7371, 5546, 8462, 6056, 5200)	c(200, 196, 145, 219, 159, 146)	GO:BP	visual system development	22849	23254	GO:0048880	5.12E-11	7.00E-12	2.04E-06	3.83E-13	1.09E-07	7.61E-09
320	GO:0030198	c(1.53210102537509e-07, 0.923566786559693, 6.39438608272944e-13, 3.31591026410756e-10, 4.18270681688917e-13, 5.59442042309799e-05)	c(TRUE, FALSE, TRUE, TRUE, TRUE, TRUE)	282	c(7726, 7371, 5546, 8462, 6056, 5200)	c(148, 118, 131, 165, 139, 105)	GO:BP	extracellular matrix organization	22849	7738	c("GO:0043062", "GO:0045229")	1.53E-07	0.923566787	6.39E-13	3.32E-10	4.18E-13	5.59E-05
321	GO:0008285	c(4.28974484103589e-13, 0.00257676926495511, 1.16882537130363e-08, 8.76433693771803e-09, 4.98758605704786e-09, 3.86315515538069e-05)	c(TRUE, TRUE, TRUE, TRUE, TRUE, TRUE)	695	c(7726, 7371, 5546, 8462, 6056, 5200)	c(338, 283, 248, 345, 267, 221)	GO:BP	negative regulation of cell population proliferation	22849	3569	c("GO:0008283", "GO:0042127", "GO:0048523")	4.29E-13	0.002576769	1.17E-08	8.76E-09	4.99E-09	3.86E-05
322	GO:0051146	c(4.34093975683246e-13, 0.000314723788459317, 0.00266359208315221, 2.14212843243394e-06, 1.66180631602287e-10, 0.45196311333339)	c(TRUE, TRUE, TRUE, TRUE, TRUE, FALSE)	288	c(7726, 7371, 5546, 8462, 6056, 5200)	c(165, 135, 106, 157, 135, 92)	GO:BP	striated muscle cell differentiation	22849	15615	GO:0042692	4.34E-13	0.000314724	0.002663592	2.14E-06	1.66E-10	0.451963113
323	GO:0016772	c(0.00572419998341207, 4.4796748771804e-13, 0.00277911302659038, 1.6902655332253e-07, 0.000205330270361692, 6.53226545036886e-12)	c(TRUE, TRUE, TRUE, TRUE, TRUE, TRUE)	730	c(7511, 7181, 5401, 8249, 5910, 5051)	c(303, 340, 231, 354, 256, 257)	GO:MF	transferase activity, transferring phosphorus-containing groups	22015	3741	GO:0016740	0.0057242	4.48E-13	0.002779113	1.69E-07	0.00020533	6.53E-12
324	GO:0016049	c(5.9944599681322e-08, 2.03682952864256e-09, 0.000127568279016716, 1.07723172127919e-06, 4.54761055037551e-13, 0.000310755730526616)	c(TRUE, TRUE, TRUE, TRUE, TRUE, TRUE)	493	c(7726, 7371, 5546, 8462, 6056, 5200)	c(237, 234, 172, 249, 214, 162)	GO:BP	cell growth	22849	5649	c("GO:0009987", "GO:0040007")	5.99E-08	2.04E-09	0.000127568	1.08E-06	4.55E-13	0.000310756
325	GO:0044089	c(4.61513533823781e-13, 5.36209305507494e-10, 1.73443354836034e-06, 4.87418201281666e-08, 2.66395953841377e-12, 4.04801293329106e-10)	c(TRUE, TRUE, TRUE, TRUE, TRUE, TRUE)	488	c(7726, 7371, 5546, 8462, 6056, 5200)	c(252, 234, 178, 252, 210, 182)	GO:BP	positive regulation of cellular component biogenesis	22849	12630	c("GO:0044085", "GO:0044087", "GO:0048522")	4.62E-13	5.36E-10	1.73E-06	4.87E-08	2.66E-12	4.05E-10
326	GO:0006814	c(4.99046262365844e-13, 1, 0.000677368144116913, 5.27176390250508e-08, 0.00133548859905036, 0.0249829240519575)	c(TRUE, FALSE, TRUE, TRUE, TRUE, TRUE)	185	c(7726, 7371, 5546, 8462, 6056, 5200)	c(117, 65, 76, 113, 80, 68)	GO:BP	sodium ion transport	22849	2770	GO:0030001	4.99E-13	1	0.000677368	5.27E-08	0.001335489	0.024982924
327	GO:0048880	c(1.14751100041846e-11, 3.76540476614375e-11, 1.48569245544866e-06, 5.15764372299593e-13, 3.54110448067562e-07, 1.1165904214074e-08)	c(TRUE, TRUE, TRUE, TRUE, TRUE, TRUE)	385	c(7726, 7371, 5546, 8462, 6056, 5200)	c(204, 196, 147, 221, 159, 147)	GO:BP	sensory system development	22849	15168	GO:0048731	1.15E-11	3.77E-11	1.49E-06	5.16E-13	3.54E-07	1.12E-08
328	GO:0043087	c(5.78408555528934e-13, 4.43846438807991e-08, 4.14706116959415e-10, 4.91266727852116e-10, 2.7658915389702e-11, 1.08852499154959e-10)	c(TRUE, TRUE, TRUE, TRUE, TRUE, TRUE)	302	c(7726, 7371, 5546, 8462, 6056, 5200)	c(171, 153, 131, 174, 142, 127)	GO:BP	regulation of GTPase activity	22849	12131	GO:0051336	5.78E-13	4.44E-08	4.15E-10	4.91E-10	2.77E-11	1.09E-10
329	TF:M00209_1	c(1, 6.29823994621037e-13, 1, 1, 1, 1)	c(FALSE, TRUE, FALSE, FALSE, FALSE, FALSE)	834	c(7733, 7477, 5343, 8334, 5805, 5175)	c(229, 397, 173, 272, 184, 154)	TF	Factor: NF-Y; motif: NCTGATTGGYTASY; match class: 1	21833	2349	TF:M00209	1	6.30E-13	1	1	1	1
330	GO:0030534	c(6.76718749841459e-13, 0.433496487904138, 0.000104224460340595, 3.29970599566498e-06, 0.00195000657239514, 0.127910473218248)	c(TRUE, FALSE, TRUE, TRUE, TRUE, FALSE)	169	c(7726, 7371, 5546, 8462, 6056, 5200)	c(109, 77, 73, 101, 74, 61)	GO:BP	adult behavior	22849	7892	GO:0007610	6.77E-13	0.433496488	0.000104224	3.30E-06	0.001950007	0.127910473
331	GO:0030111	c(1.62807826832063e-11, 6.54736510789844e-12, 1.86769539034352e-09, 1.49590745606715e-09, 8.32195519130112e-09, 6.95486630503824e-13)	c(TRUE, TRUE, TRUE, TRUE, TRUE, TRUE)	292	c(7726, 7371, 5546, 8462, 6056, 5200)	c(163, 159, 126, 168, 132, 129)	GO:BP	regulation of Wnt signaling pathway	22849	7708	c("GO:0009966", "GO:0016055")	1.63E-11	6.55E-12	1.87E-09	1.50E-09	8.32E-09	6.95E-13
332	GO:0051493	c(6.97829416920003e-10, 3.74988265826325e-11, 0.000610859038226987, 1.7823428239146e-07, 7.22814261326757e-13, 1.12534167485054e-09)	c(TRUE, TRUE, TRUE, TRUE, TRUE, TRUE)	486	c(7726, 7371, 5546, 8462, 6056, 5200)	c(241, 237, 167, 249, 211, 180)	GO:BP	regulation of cytoskeleton organization	22849	15886	c("GO:0007010", "GO:0033043")	6.98E-10	3.75E-11	0.000610859	1.78E-07	7.23E-13	1.13E-09
333	GO:0003015	c(7.45258037386155e-13, 0.111599550918911, 2.33588729340348e-05, 2.36108544803927e-07, 5.69201280938275e-08, 0.113481861805314)	c(TRUE, FALSE, TRUE, TRUE, TRUE, FALSE)	228	c(7726, 7371, 5546, 8462, 6056, 5200)	c(137, 102, 94, 132, 107, 78)	GO:BP	heart process	22849	1591	GO:0003013	7.45E-13	0.111599551	2.34E-05	2.36E-07	5.69E-08	0.113481862
334	GO:0001508	c(7.67163532612086e-13, 1, 9.09944117525165e-09, 5.14281156415613e-06, 2.16322352243531e-08, 0.131078137841789)	c(TRUE, FALSE, TRUE, TRUE, TRUE, FALSE)	135	c(7726, 7371, 5546, 8462, 6056, 5200)	c(92, 57, 70, 84, 73, 51)	GO:BP	action potential	22849	430	GO:0042391	7.67E-13	1	9.10E-09	5.14E-06	2.16E-08	0.131078138
335	GO:0060627	c(8.7549435279782e-13, 2.05451888959411e-05, 0.035862434313876, 1.52774269811933e-08, 3.01851654629748e-07, 7.76164222833889e-06)	c(TRUE, TRUE, TRUE, TRUE, TRUE, TRUE)	552	c(7726, 7371, 5546, 8462, 6056, 5200)	c(278, 241, 177, 282, 214, 185)	GO:BP	regulation of vesicle-mediated transport	22849	17385	c("GO:0016192", "GO:0050794", "GO:0051049")	8.75E-13	2.05E-05	0.035862434	1.53E-08	3.02E-07	7.76E-06
336	GO:0022843	c(8.89215944939916e-13, 1, 2.58407377148895e-05, 1.77047101413102e-06, 0.0206406632729912, 0.487317795650415)	c(TRUE, FALSE, TRUE, TRUE, TRUE, FALSE)	121	c(7511, 7181, 5401, 8249, 5910, 5051)	c(84, 47, 57, 77, 53, 43)	GO:MF	voltage-gated cation channel activity	22015	4671	c("GO:0005244", "GO:0005261")	8.89E-13	1	2.58E-05	1.77E-06	0.020640663	0.487317796
337	GO:0048638	c(1.05152214206798e-12, 0.00797624729965055, 4.36784332259145e-07, 2.31705338324499e-09, 1.14377772376451e-10, 0.0168632517807745)	c(TRUE, TRUE, TRUE, TRUE, TRUE, TRUE)	360	c(7726, 7371, 5546, 8462, 6056, 5200)	c(196, 157, 141, 199, 161, 118)	GO:BP	regulation of developmental growth	22849	14939	c("GO:0040008", "GO:0048589", "GO:0050793")	1.05E-12	0.007976247	4.37E-07	2.32E-09	1.14E-10	0.016863252
338	GO:0031023	c(1, 1.06124089919505e-12, 1, 1, 1, 1)	c(FALSE, TRUE, FALSE, FALSE, FALSE, FALSE)	134	c(7726, 7371, 5546, 8462, 6056, 5200)	c(49, 89, 42, 61, 36, 43)	GO:BP	microtubule organizing center organization	22849	8101	c("GO:0000226", "GO:0007017", "GO:0016043")	1	1.06E-12	1	1	1	1
339	TF:M10348_1	c(1.09420297869365e-12, 1, 1, 1.19010411433765e-09, 0.0583747928040083, 1)	c(TRUE, FALSE, FALSE, TRUE, FALSE, FALSE)	956	c(7733, 7477, 5343, 8334, 5805, 5175)	c(457, 324, 265, 471, 309, 255)	TF	Factor: Prdm16; motif: YCCCAGGGRN; match class: 1	21833	2797	TF:M10348	1.09E-12	1	1	1.19E-09	0.058374793	1
340	GO:0042383	c(3.48549045632506e-10, 2.06310824498235e-05, 1.03985871261636e-09, 2.17518240404636e-10, 1.09448804837081e-12, 0.00862844087238745)	c(TRUE, TRUE, TRUE, TRUE, TRUE, TRUE)	154	c(7629, 7310, 5467, 8392, 6001, 5175)	c(95, 82, 77, 101, 87, 58)	GO:CC	sarcolemma	22605	2021	GO:0005886	3.49E-10	2.06E-05	1.04E-09	2.18E-10	1.09E-12	0.008628441
341	GO:0030055	c(0.000186905072747685, 3.37544229603108e-08, 0.00115604658298129, 2.41735857222081e-10, 1.15694470021319e-12, 4.61314598725187e-06)	c(TRUE, TRUE, TRUE, TRUE, TRUE, TRUE)	164	c(7629, 7310, 5467, 8392, 6001, 5175)	c(86, 93, 66, 106, 91, 70)	GO:CC	cell-substrate junction	22605	1026	GO:0070161	0.000186905	3.38E-08	0.001156047	2.42E-10	1.16E-12	4.61E-06
342	GO:0002064	c(1.24340512761608e-12, 0.000227609392858176, 0.000801497855484215, 1.88238423715774e-06, 8.39039959152312e-07, 3.09596577747655e-06)	c(TRUE, TRUE, TRUE, TRUE, TRUE, TRUE)	214	c(7726, 7371, 5546, 8462, 6056, 5200)	c(130, 106, 85, 123, 99, 88)	GO:BP	epithelial cell development	22849	773	c("GO:0030855", "GO:0048468")	1.24E-12	0.000227609	0.000801498	1.88E-06	8.39E-07	3.10E-06
343	GO:0016324	c(3.78360339549543e-09, 0.0629376151811636, 9.43107771547851e-06, 1.31194748792554e-12, 6.55038728958678e-07, 0.0324687898622757)	c(TRUE, FALSE, TRUE, TRUE, TRUE, TRUE)	336	c(7629, 7310, 5467, 8392, 6001, 5175)	c(173, 140, 126, 195, 139, 107)	GO:CC	apical plasma membrane	22605	862	c("GO:0045177", "GO:0098590")	3.78E-09	0.062937615	9.43E-06	1.31E-12	6.55E-07	0.03246879
344	GO:0099513	c(0.00306045638612621, 1.33957619430728e-12, 5.16279641820795e-06, 2.42473434934403e-08, 4.34186052104425e-06, 5.14756400673034e-07)	c(TRUE, TRUE, TRUE, TRUE, TRUE, TRUE)	480	c(7629, 7310, 5467, 8392, 6001, 5175)	c(207, 237, 170, 247, 183, 167)	GO:CC	polymeric cytoskeletal fiber	22605	3778	c("GO:0005856", "GO:0099512")	0.003060456	1.34E-12	5.16E-06	2.42E-08	4.34E-06	5.15E-07
345	GO:0048754	c(1.34622096921255e-12, 0.0577691545263959, 0.000253850691332634, 0.00019846877632848, 0.000834924083281947, 1)	c(TRUE, FALSE, TRUE, TRUE, TRUE, FALSE)	166	c(7726, 7371, 5546, 8462, 6056, 5200)	c(107, 79, 71, 95, 74, 56)	GO:BP	branching morphogenesis of an epithelial tube	22849	15050	c("GO:0035239", "GO:0060562", "GO:0061138")	1.35E-12	0.057769155	0.000253851	0.000198469	0.000834924	1
346	GO:0042641	c(0.111839379663837, 3.55865746311187e-06, 4.71176013953894e-07, 7.49954338439424e-05, 1.45664851124293e-12, 4.37021261939717e-05)	c(FALSE, TRUE, TRUE, TRUE, TRUE, TRUE)	89	c(7629, 7310, 5467, 8392, 6001, 5175)	c(46, 55, 48, 57, 59, 43)	GO:CC	actomyosin	22605	2057	c("GO:0015629", "GO:0110165")	0.11183938	3.56E-06	4.71E-07	7.50E-05	1.46E-12	4.37E-05
347	GO:0060070	c(1.06310516289295e-11, 2.05736267007797e-10, 8.35259568752365e-09, 1.24063196569124e-06, 7.58350699091695e-07, 1.46325215482662e-12)	c(TRUE, TRUE, TRUE, TRUE, TRUE, TRUE)	282	c(7726, 7371, 5546, 8462, 6056, 5200)	c(159, 151, 121, 155, 123, 125)	GO:BP	canonical Wnt signaling pathway	22849	16886	GO:0016055	1.06E-11	2.06E-10	8.35E-09	1.24E-06	7.58E-07	1.46E-12
348	GO:0001654	c(9.06569074590768e-11, 2.46793210754195e-12, 1.07890842007354e-06, 1.49098439824228e-12, 5.22953395796212e-08, 8.22137177026009e-09)	c(TRUE, TRUE, TRUE, TRUE, TRUE, TRUE)	377	c(7726, 7371, 5546, 8462, 6056, 5200)	c(198, 196, 145, 216, 159, 145)	GO:BP	eye development	22849	479	c("GO:0007423", "GO:0150063")	9.07E-11	2.47E-12	1.08E-06	1.49E-12	5.23E-08	8.22E-09
349	KEGG:04360	c(1.79899757009028e-07, 3.94791129390582e-07, 3.59261066967299e-08, 5.36407804978327e-10, 1.6260470256828e-12, 4.03407962830191e-06)	c(TRUE, TRUE, TRUE, TRUE, TRUE, TRUE)	178	c(2988, 3072, 2154, 3271, 2391, 2115)	c(101, 102, 83, 113, 98, 77)	KEGG	Axon guidance	8583	288	KEGG:00000	1.80E-07	3.95E-07	3.59E-08	5.36E-10	1.63E-12	4.03E-06
350	GO:0016604	c(1, 2.48199878739335e-06, 1, 1, 1, 1.6358062273152e-12)	c(FALSE, TRUE, FALSE, FALSE, FALSE, TRUE)	718	c(7629, 7310, 5467, 8392, 6001, 5175)	c(253, 304, 181, 299, 205, 255)	GO:CC	nuclear body	22605	898	c("GO:0005654", "GO:0110165")	1	2.48E-06	1	1	1	1.64E-12
351	KEGG:05205	c(2.31355820511444e-06, 0.000909992501734077, 0.00270605544338682, 2.09363459762331e-06, 1.68521583919365e-12, 0.0026142424433245)	c(TRUE, TRUE, TRUE, TRUE, TRUE, TRUE)	198	c(2988, 3072, 2154, 3271, 2391, 2115)	c(107, 101, 76, 114, 106, 75)	KEGG	Proteoglycans in cancer	8583	439	KEGG:00000	2.31E-06	0.000909993	0.002706055	2.09E-06	1.69E-12	0.002614242
352	REAC:R-MMU-9012999	c(2.57061053448132e-08, 1.85695660067633e-12, 0.000527699463982304, 0.000127787189382665, 9.34357693133308e-09, 1.43951063156195e-06)	c(TRUE, TRUE, TRUE, TRUE, TRUE, TRUE)	394	c(3321, 3450, 2360, 3683, 2689, 2438)	c(212, 231, 149, 215, 183, 163)	REAC	RHO GTPase cycle	8710	1124	REAC:R-MMU-194315	2.57E-08	1.86E-12	0.000527699	0.000127787	9.34E-09	1.44E-06
353	GO:0008016	c(1.8660634958193e-12, 1, 6.80036360422378e-06, 3.73931445486647e-05, 8.85779411494616e-07, 0.0892036959085032)	c(TRUE, FALSE, TRUE, TRUE, TRUE, FALSE)	181	c(7726, 7371, 5546, 8462, 6056, 5200)	c(114, 76, 80, 104, 87, 65)	GO:BP	regulation of heart contraction	22849	3501	c("GO:0060047", "GO:1903522")	1.87E-12	1	6.80E-06	3.74E-05	8.86E-07	0.089203696
354	GO:1902532	c(0.00016341152156796, 5.456775138463e-10, 1, 2.84974358106508e-09, 1.91550062069126e-12, 7.973087738206e-07)	c(TRUE, TRUE, FALSE, TRUE, TRUE, TRUE)	478	c(7726, 7371, 5546, 8462, 6056, 5200)	c(217, 230, 146, 252, 207, 168)	GO:BP	negative regulation of intracellular signal transduction	22849	25712	c("GO:0009968", "GO:0035556", "GO:1902531")	0.000163412	5.46E-10	1	2.85E-09	1.92E-12	7.97E-07
355	TF:M00807_1	c(1.93629277561104e-12, 0.00382692132346743, 0.0103447447364296, 4.70752999084267e-06, 0.00131484045454762, 0.0146218417233385)	c(TRUE, TRUE, TRUE, TRUE, TRUE, TRUE)	386	c(7733, 7477, 5343, 8334, 5805, 5175)	c(213, 176, 133, 204, 146, 129)	TF	Factor: Egr; motif: GTGGGSGCRRS; match class: 1	21833	863	TF:M00807	1.94E-12	0.003826921	0.010344745	4.71E-06	0.00131484	0.014621842
356	GO:0036094	c(0.000196452616459578, 1.96839523025422e-12, 0.183000030465315, 0.00727135581240271, 1.90597556230911e-05, 9.38866309307803e-06)	c(TRUE, TRUE, FALSE, TRUE, TRUE, TRUE)	999	c(7511, 7181, 5401, 8249, 5910, 5051)	c(414, 441, 291, 437, 344, 303)	GO:MF	small molecule binding	22015	6382	GO:0005488	0.000196453	1.97E-12	0.18300003	0.007271356	1.91E-05	9.39E-06
357	TF:M07477_1	c(7.74620770309671e-07, 1, 0.477616492929485, 2.40393905409683e-12, 0.00023206974290169, 0.706857308801471)	c(TRUE, FALSE, FALSE, TRUE, TRUE, FALSE)	585	c(7733, 7477, 5343, 8334, 5805, 5175)	c(279, 223, 180, 317, 212, 174)	TF	Factor: E47; motif: RCAGGTGY; match class: 1	21833	791	TF:M07477	7.75E-07	1	0.477616493	2.40E-12	0.00023207	0.706857309
358	GO:0014706	c(2.54953678189823e-12, 0.000203888129266805, 3.47440516678627e-05, 1.19241288171676e-08, 1.32202762457427e-09, 0.00169273783064417)	c(TRUE, TRUE, TRUE, TRUE, TRUE, TRUE)	261	c(7726, 7371, 5546, 8462, 6056, 5200)	c(151, 125, 104, 151, 123, 94)	GO:BP	striated muscle tissue development	22849	5191	GO:0060537	2.55E-12	0.000203888	3.47E-05	1.19E-08	1.32E-09	0.001692738
359	GO:0043292	c(1.17333778243076e-06, 2.16082884996536e-06, 7.53761005524701e-07, 2.28002257361363e-09, 2.6459956779121e-12, 0.0107985307802601)	c(TRUE, TRUE, TRUE, TRUE, TRUE, TRUE)	217	c(7629, 7310, 5467, 8392, 6001, 5175)	c(115, 111, 92, 130, 111, 76)	GO:CC	contractile fiber	22605	2146	c("GO:0005737", "GO:0043232", "GO:0099512")	1.17E-06	2.16E-06	7.54E-07	2.28E-09	2.65E-12	0.010798531
360	GO:0022604	c(1.19200435344021e-11, 0.000557860707301568, 4.91107918853645e-11, 1.54675946420388e-11, 2.73458924130202e-12, 3.30349644180511e-11)	c(TRUE, TRUE, TRUE, TRUE, TRUE, TRUE)	298	c(7726, 7371, 5546, 8462, 6056, 5200)	c(166, 138, 132, 176, 143, 127)	GO:BP	regulation of cell morphogenesis	22849	7596	c("GO:0000902", "GO:0022603")	1.19E-11	0.000557861	4.91E-11	1.55E-11	2.73E-12	3.30E-11
361	GO:0048762	c(2.8060188124549e-12, 0.0156885670014326, 2.46535064358044e-05, 0.000172138493247663, 3.64104101571219e-10, 8.14567167951544e-07)	c(TRUE, TRUE, TRUE, TRUE, TRUE, TRUE)	222	c(7726, 7371, 5546, 8462, 6056, 5200)	c(133, 103, 92, 121, 110, 92)	GO:BP	mesenchymal cell differentiation	22849	15058	c("GO:0030154", "GO:0060485")	2.81E-12	0.015688567	2.47E-05	0.000172138	3.64E-10	8.15E-07
362	GO:0071559	c(1, 1, 0.374311787685369, 0.00722236449530564, 2.85985545281014e-12, 8.42347536488515e-08)	c(FALSE, FALSE, FALSE, TRUE, TRUE, TRUE)	205	c(7726, 7371, 5546, 8462, 6056, 5200)	c(87, 89, 73, 108, 108, 89)	GO:BP	response to transforming growth factor beta	22849	19566	c("GO:0009719", "GO:0070848")	1	1	0.374311788	0.007222364	2.86E-12	8.42E-08
363	GO:0098889	c(2.97591745956624e-12, 1, 9.63238667747222e-06, 3.74265753591645e-05, 0.00165841159569181, 0.000669560241343718)	c(TRUE, FALSE, TRUE, TRUE, TRUE, TRUE)	118	c(7629, 7310, 5467, 8392, 6001, 5175)	c(81, 50, 56, 72, 54, 50)	GO:CC	intrinsic component of presynaptic membrane	22605	3664	c("GO:0042734", "GO:0099240")	2.98E-12	1	9.63E-06	3.74E-05	0.001658412	0.00066956
364	GO:0007626	c(3.00657937770044e-12, 0.000815448234598626, 8.55923445269158e-09, 1.09421965816897e-08, 0.0020077938167582, 2.85638751851989e-06)	c(TRUE, TRUE, TRUE, TRUE, TRUE, TRUE)	246	c(7726, 7371, 5546, 8462, 6056, 5200)	c(144, 117, 109, 144, 100, 98)	GO:BP	locomotory behavior	22849	3486	GO:0007610	3.01E-12	0.000815448	8.56E-09	1.09E-08	0.002007794	2.86E-06
365	GO:0060828	c(2.37826200960832e-07, 1.42863747686539e-10, 3.89249385951892e-08, 1.37564607614554e-05, 1.81313912176908e-05, 3.20412339742397e-12)	c(TRUE, TRUE, TRUE, TRUE, TRUE, TRUE)	230	c(7726, 7371, 5546, 8462, 6056, 5200)	c(125, 129, 102, 128, 101, 107)	GO:BP	regulation of canonical Wnt signaling pathway	22849	17582	c("GO:0030111", "GO:0060070")	2.38E-07	1.43E-10	3.89E-08	1.38E-05	1.81E-05	3.20E-12
366	GO:0035637	c(3.22702119553051e-12, 1, 1.90643703212335e-09, 0.00152935237418154, 1.62281985640619e-06, 0.203834090277233)	c(TRUE, FALSE, TRUE, TRUE, TRUE, FALSE)	137	c(7726, 7371, 5546, 8462, 6056, 5200)	c(92, 59, 72, 79, 70, 51)	GO:BP	multicellular organismal signaling	22849	10519	c("GO:0023052", "GO:0032501")	3.23E-12	1	1.91E-09	0.001529352	1.62E-06	0.20383409
367	GO:0060047	c(3.27040617378253e-12, 0.215475989008209, 9.79507735357166e-05, 1.69558474717905e-06, 8.11580112958735e-08, 0.412593842397602)	c(TRUE, FALSE, TRUE, TRUE, TRUE, FALSE)	218	c(7726, 7371, 5546, 8462, 6056, 5200)	c(131, 97, 89, 125, 103, 73)	GO:BP	heart contraction	22849	16864	c("GO:0003015", "GO:0008015")	3.27E-12	0.215475989	9.80E-05	1.70E-06	8.12E-08	0.412593842
368	GO:0051338	c(4.65530062453237e-08, 4.93978961340607e-11, 2.30144627050824e-07, 3.55521370070283e-10, 2.69783570937116e-08, 3.54554277816052e-12)	c(TRUE, TRUE, TRUE, TRUE, TRUE, TRUE)	758	c(7726, 7371, 5546, 8462, 6056, 5200)	c(343, 343, 261, 378, 284, 267)	GO:BP	regulation of transferase activity	22849	15778	GO:0050790	4.66E-08	4.94E-11	2.30E-07	3.56E-10	2.70E-08	3.55E-12
369	GO:0071560	c(1, 0.748445656116913, 0.47382915035724, 0.0149408059791419, 3.6967210995512e-12, 1.19148880445761e-07)	c(FALSE, FALSE, FALSE, TRUE, TRUE, TRUE)	203	c(7726, 7371, 5546, 8462, 6056, 5200)	c(86, 89, 72, 106, 107, 88)	GO:BP	cellular response to transforming growth factor beta stimulus	22849	19567	c("GO:0071363", "GO:0071495", "GO:0071559")	1	0.748445656	0.47382915	0.014940806	3.70E-12	1.19E-07
370	GO:0140535	c(1, 4.39588046084658e-12, 1, 1, 1, 4.93590901593532e-07)	c(FALSE, TRUE, FALSE, FALSE, FALSE, TRUE)	728	c(7629, 7310, 5467, 8392, 6001, 5175)	c(236, 333, 160, 277, 208, 236)	GO:CC	intracellular protein-containing complex	22605	3964	GO:0032991	1	4.40E-12	1	1	1	4.94E-07
371	GO:0061448	c(4.41462479731514e-12, 0.121442029583595, 2.73806708685906e-05, 2.49830233353453e-06, 3.50757499545e-08, 2.93862831208199e-07)	c(TRUE, FALSE, TRUE, TRUE, TRUE, TRUE)	260	c(7726, 7371, 5546, 8462, 6056, 5200)	c(150, 114, 104, 144, 119, 105)	GO:BP	connective tissue development	22849	18176	GO:0009888	4.41E-12	0.12144203	2.74E-05	2.50E-06	3.51E-08	2.94E-07
372	GO:0030234	c(1.02907420934995e-08, 5.36108186520462e-12, 4.82687611876115e-05, 2.525827115981e-05, 4.42302373795737e-12, 3.70459385262884e-09)	c(TRUE, TRUE, TRUE, TRUE, TRUE, TRUE)	983	c(7511, 7181, 5401, 8249, 5910, 5051)	c(433, 433, 312, 448, 372, 316)	GO:MF	enzyme regulator activity	22015	4767	GO:0098772	1.03E-08	5.36E-12	4.83E-05	2.53E-05	4.42E-12	3.70E-09
373	GO:0016773	c(0.000429570822148262, 3.17489399887303e-09, 4.24995387809962e-05, 7.20347806776257e-10, 2.29362989111808e-05, 4.80129927428623e-12)	c(TRUE, TRUE, TRUE, TRUE, TRUE, TRUE)	573	c(7511, 7181, 5401, 8249, 5910, 5051)	c(250, 264, 196, 296, 212, 212)	GO:MF	phosphotransferase activity, alcohol group as acceptor	22015	3742	GO:0016772	0.000429571	3.17E-09	4.25E-05	7.20E-10	2.29E-05	4.80E-12
374	TF:M02938_1	c(7.49625416696876e-09, 1, 1, 8.14435957518666e-09, 0.27330369988959, 4.94410900756634e-12)	c(TRUE, FALSE, FALSE, TRUE, FALSE, TRUE)	485	c(7733, 7477, 5343, 8334, 5805, 5175)	c(245, 185, 149, 259, 165, 192)	TF	Factor: ZFP740; motif: NNNTWCCCCCCGGNRNN; match class: 1	21833	4049	TF:M02938	7.50E-09	1	1	8.14E-09	0.2733037	4.94E-12
375	TF:M02106_1	c(1, 5.00942079771717e-12, 1, 1, 1, 1)	c(FALSE, TRUE, FALSE, FALSE, FALSE, FALSE)	198	c(7733, 7477, 5343, 8334, 5805, 5175)	c(52, 122, 42, 71, 44, 40)	TF	Factor: NF-YA; motif: CRGCCAATCAGNRN; match class: 1	21833	2341	TF:M02106	1	5.01E-12	1	1	1	1
376	GO:0051963	c(5.07133604814506e-12, 1, 0.000104673302325985, 9.32971184001118e-07, 4.26272262051932e-05, 0.776423721870974)	c(TRUE, FALSE, TRUE, TRUE, TRUE, FALSE)	116	c(7726, 7371, 5546, 8462, 6056, 5200)	c(81, 55, 55, 76, 59, 43)	GO:BP	regulation of synapse assembly	22849	16224	c("GO:0007416", "GO:0050807", "GO:1901888")	5.07E-12	1	0.000104673	9.33E-07	4.26E-05	0.776423722
377	GO:2000146	c(7.17297610775908e-09, 0.293066805702397, 1.03921417252639e-09, 2.9783041358698e-06, 5.189666337202e-12, 2.00096025986538e-07)	c(TRUE, FALSE, TRUE, TRUE, TRUE, TRUE)	278	c(7726, 7371, 5546, 8462, 6056, 5200)	c(150, 119, 122, 152, 135, 111)	GO:BP	negative regulation of cell motility	22849	29370	c("GO:0040013", "GO:0048870", "GO:0051271", "GO:2000145")	7.17E-09	0.293066806	1.04E-09	2.98E-06	5.19E-12	2.00E-07
378	GO:0008047	c(5.79823716509658e-07, 5.49896715631372e-12, 5.25981719272304e-08, 4.0160609161571e-06, 2.6670255022456e-07, 4.74117863919007e-05)	c(TRUE, TRUE, TRUE, TRUE, TRUE, TRUE)	434	c(7511, 7181, 5401, 8249, 5910, 5051)	c(208, 218, 166, 220, 175, 147)	GO:MF	enzyme activator activity	22015	1944	GO:0030234	5.80E-07	5.50E-12	5.26E-08	4.02E-06	2.67E-07	4.74E-05
379	KEGG:04014	c(5.64942395750951e-12, 0.52095110392072, 2.20530532597564e-05, 1.03917130517354e-10, 0.00148401661686174, 1)	c(TRUE, FALSE, TRUE, TRUE, TRUE, FALSE)	227	c(2988, 3072, 2154, 3271, 2391, 2115)	c(134, 101, 92, 139, 93, 70)	KEGG	Ras signaling pathway	8583	231	KEGG:00000	5.65E-12	0.520951104	2.21E-05	1.04E-10	0.001484017	1
380	GO:0140640	c(1, 5.70380615233725e-12, 1, 1, 1, 1)	c(FALSE, TRUE, FALSE, FALSE, FALSE, FALSE)	439	c(7511, 7181, 5401, 8249, 5910, 5051)	c(138, 220, 75, 169, 115, 118)	GO:MF	catalytic activity, acting on a nucleic acid	22015	11905	GO:0003824	1	5.70E-12	1	1	1	1
381	GO:0050770	c(2.80105018819839e-08, 0.0190590154266795, 1.9581614291089e-09, 6.18855860740718e-12, 1.13384533100051e-10, 5.71611302712483e-05)	c(TRUE, TRUE, TRUE, TRUE, TRUE, TRUE)	167	c(7726, 7371, 5546, 8462, 6056, 5200)	c(99, 81, 83, 112, 90, 70)	GO:BP	regulation of axonogenesis	22849	15307	c("GO:0007409", "GO:0010975", "GO:0022603")	2.80E-08	0.019059015	1.96E-09	6.19E-12	1.13E-10	5.72E-05
382	GO:0030336	c(9.55243697888265e-09, 0.814747388447293, 1.17000725813491e-08, 6.60356523426584e-06, 6.29672162269516e-12, 1.99143672166027e-07)	c(TRUE, FALSE, TRUE, TRUE, TRUE, TRUE)	265	c(7726, 7371, 5546, 8462, 6056, 5200)	c(144, 112, 115, 145, 130, 107)	GO:BP	negative regulation of cell migration	22849	7815	c("GO:0016477", "GO:0030334", "GO:2000146")	9.55E-09	0.814747388	1.17E-08	6.60E-06	6.30E-12	1.99E-07
383	GO:0008289	c(6.61064744496814e-12, 0.00165953137961594, 0.000111927774595318, 1.93397704757787e-06, 5.79665701606788e-10, 0.00401006698625593)	c(TRUE, TRUE, TRUE, TRUE, TRUE, TRUE)	653	c(7511, 7181, 5401, 8249, 5910, 5051)	c(316, 267, 217, 316, 257, 197)	GO:MF	lipid binding	22015	2080	GO:0005488	6.61E-12	0.001659531	0.000111928	1.93E-06	5.80E-10	0.004010067
384	GO:0034705	c(6.92323324857873e-12, 1, 0.224849224747422, 0.000681599150666392, 0.00285619686977064, 1)	c(TRUE, FALSE, FALSE, TRUE, TRUE, FALSE)	81	c(7629, 7310, 5467, 8392, 6001, 5175)	c(61, 31, 33, 51, 40, 25)	GO:CC	potassium channel complex	22605	1771	GO:0034703	6.92E-12	1	0.224849225	0.000681599	0.002856197	1
385	TF:M02011_1	c(7.36746528895083e-12, 0.00643722823721922, 0.0804388120146514, 6.68738470424612e-07, 0.00392006329415131, 2.66337943932831e-06)	c(TRUE, TRUE, FALSE, TRUE, TRUE, TRUE)	589	c(7733, 7477, 5343, 8334, 5805, 5175)	c(300, 254, 186, 298, 207, 203)	TF	Factor: HES-1; motif: GSCACGMGMC; match class: 1	21833	1445	TF:M02011	7.37E-12	0.006437228	0.080438812	6.69E-07	0.003920063	2.66E-06
386	GO:0015079	c(8.56771664329536e-12, 1, 0.000510043960022537, 1.83977612677895e-11, 0.00467916459446485, 1)	c(TRUE, FALSE, TRUE, TRUE, TRUE, FALSE)	130	c(7511, 7181, 5401, 8249, 5910, 5051)	c(87, 41, 57, 91, 58, 42)	GO:MF	potassium ion transmembrane transporter activity	22015	2908	GO:0046873	8.57E-12	1	0.000510044	1.84E-11	0.004679165	1
387	TF:M07042_1	c(0.00105800767369102, 8.7401905645195e-12, 0.197828017917072, 0.0012688854904304, 0.00243715832637, 6.82444017155037e-08)	c(TRUE, TRUE, FALSE, TRUE, TRUE, TRUE)	605	c(7733, 7477, 5343, 8334, 5805, 5175)	c(272, 299, 188, 289, 213, 214)	TF	Factor: HES-1; motif: NNCKYGTGNNN; match class: 1	21833	1441	TF:M07042	0.001058008	8.74E-12	0.197828018	0.001268885	0.002437158	6.82E-08
388	GO:0099173	c(9.90199779028195e-09, 5.92903361822143e-06, 4.27463041585872e-11, 9.06890742207236e-12, 1.72184782533466e-11, 2.45097922011493e-06)	c(TRUE, TRUE, TRUE, TRUE, TRUE, TRUE)	191	c(7726, 7371, 5546, 8462, 6056, 5200)	c(111, 101, 95, 124, 101, 81)	GO:BP	postsynapse organization	22849	22297	c("GO:0016043", "GO:0050808")	9.90E-09	5.93E-06	4.27E-11	9.07E-12	1.72E-11	2.45E-06
389	GO:2000027	c(9.52239701213449e-12, 1, 0.00108277807182612, 0.00278081252295444, 0.000396566056329154, 1)	c(TRUE, FALSE, TRUE, TRUE, TRUE, FALSE)	111	c(7726, 7371, 5546, 8462, 6056, 5200)	c(78, 44, 51, 66, 55, 37)	GO:BP	regulation of animal organ morphogenesis	22849	29252	c("GO:0009887", "GO:0022603")	9.52E-12	1	0.001082778	0.002780813	0.000396566	1
390	GO:0005604	c(0.0219664027708626, 0.0063025347059675, 1.05411492436675e-11, 8.28659343512081e-06, 4.91454820001464e-08, 0.00532059501653556)	c(TRUE, TRUE, TRUE, TRUE, TRUE, TRUE)	103	c(7629, 7310, 5467, 8392, 6001, 5175)	c(54, 54, 61, 66, 58, 43)	GO:CC	basement membrane	22605	267	GO:0062023	0.021966403	0.006302535	1.05E-11	8.29E-06	4.91E-08	0.005320595
391	GO:0060078	c(7.80280897414788e-10, 1, 1.05824351591147e-11, 0.00113629718832762, 0.00183248888781155, 1)	c(TRUE, FALSE, TRUE, TRUE, TRUE, FALSE)	107	c(7726, 7371, 5546, 8462, 6056, 5200)	c(73, 44, 64, 65, 52, 38)	GO:BP	regulation of postsynaptic membrane potential	22849	16891	GO:0042391	7.80E-10	1	1.06E-11	0.001136297	0.001832489	1
392	GO:0001655	c(1.40418027177722e-08, 2.77169917986919e-07, 1.75496771629213e-09, 1.08958924234791e-11, 2.02155168180158e-09, 1.53612842600278e-06)	c(TRUE, TRUE, TRUE, TRUE, TRUE, TRUE)	350	c(7726, 7371, 5546, 8462, 6056, 5200)	c(180, 170, 145, 201, 154, 130)	GO:BP	urogenital system development	22849	480	GO:0048731	1.40E-08	2.77E-07	1.75E-09	1.09E-11	2.02E-09	1.54E-06
393	GO:0045177	c(2.27491338509132e-10, 0.00700594149281869, 3.0721563258326e-08, 1.18834377022725e-11, 4.37305811345555e-10, 0.0417744844695012)	c(TRUE, TRUE, TRUE, TRUE, TRUE, TRUE)	439	c(7629, 7310, 5467, 8392, 6001, 5175)	c(220, 183, 166, 240, 184, 134)	GO:CC	apical part of cell	22605	2439	GO:0110165	2.27E-10	0.007005941	3.07E-08	1.19E-11	4.37E-10	0.041774484
394	GO:0072001	c(6.37056141756614e-07, 2.28574582159374e-06, 1.74945207082792e-09, 1.19724292769184e-11, 3.64270462078412e-10, 3.63349281795767e-06)	c(TRUE, TRUE, TRUE, TRUE, TRUE, TRUE)	310	c(7726, 7371, 5546, 8462, 6056, 5200)	c(158, 151, 132, 182, 142, 117)	GO:BP	renal system development	22849	19872	c("GO:0001655", "GO:0048731")	6.37E-07	2.29E-06	1.75E-09	1.20E-11	3.64E-10	3.63E-06
395	KEGG:04310	c(1.1972594243764e-11, 2.46115072822955e-06, 0.0082692474627945, 5.64197720516301e-08, 0.000249306693218352, 4.24057786250752e-05)	c(TRUE, TRUE, TRUE, TRUE, TRUE, TRUE)	165	c(2988, 3072, 2154, 3271, 2391, 2115)	c(104, 94, 64, 102, 74, 70)	KEGG	Wnt signaling pathway	8583	282	KEGG:00000	1.20E-11	2.46E-06	0.008269247	5.64E-08	0.000249307	4.24E-05
396	GO:0000166	c(0.142823948760395, 1.21780066337947e-11, 1, 0.161645198966785, 0.000186006853246245, 0.000128594495676844)	c(FALSE, TRUE, FALSE, FALSE, TRUE, TRUE)	739	c(7511, 7181, 5401, 8249, 5910, 5051)	c(296, 338, 212, 321, 259, 228)	GO:MF	nucleotide binding	22015	35	c("GO:0036094", "GO:1901265")	0.142823949	1.22E-11	1	0.161645199	0.000186007	0.000128594
397	GO:1901265	c(0.142823948760395, 1.21780066337947e-11, 1, 0.161645198966785, 0.000186006853246245, 0.000128594495676844)	c(FALSE, TRUE, FALSE, FALSE, TRUE, TRUE)	739	c(7511, 7181, 5401, 8249, 5910, 5051)	c(296, 338, 212, 321, 259, 228)	GO:MF	nucleoside phosphate binding	22015	11989	c("GO:0097159", "GO:1901363")	0.142823949	1.22E-11	1	0.161645199	0.000186007	0.000128594
398	GO:0031644	c(1.23210311302262e-11, 1, 6.0063965952032e-10, 3.41695300267778e-08, 0.000429366832615669, 1)	c(TRUE, FALSE, TRUE, TRUE, TRUE, FALSE)	178	c(7726, 7371, 5546, 8462, 6056, 5200)	c(111, 61, 88, 110, 79, 56)	GO:BP	regulation of nervous system process	22849	8408	c("GO:0044057", "GO:0050877")	1.23E-11	1	6.01E-10	3.42E-08	0.000429367	1
399	GO:0007189	c(1.28826479096731e-11, 1, 1, 0.000635635915327174, 1, 1)	c(TRUE, FALSE, FALSE, TRUE, FALSE, FALSE)	137	c(7726, 7371, 5546, 8462, 6056, 5200)	c(91, 38, 47, 80, 54, 44)	GO:BP	adenylate cyclase-activating G protein-coupled receptor signaling pathway	22849	3087	GO:0007188	1.29E-11	1	1	0.000635636	1	1
400	GO:0072657	c(2.43453286004666e-07, 1.26958457924596e-10, 0.0020971937285236, 1.38667070642509e-11, 3.93400704948718e-09, 7.284264767293e-09)	c(TRUE, TRUE, TRUE, TRUE, TRUE, TRUE)	561	c(7726, 7371, 5546, 8462, 6056, 5200)	c(262, 265, 186, 297, 224, 199)	GO:BP	protein localization to membrane	22849	20369	c("GO:0034613", "GO:0051668")	2.43E-07	1.27E-10	0.002097194	1.39E-11	3.93E-09	7.28E-09
401	GO:0005925	c(0.000147637547818343, 6.18825853030188e-08, 0.00100164569016578, 2.21187877119548e-09, 1.39142656914158e-11, 9.77053707082521e-06)	c(TRUE, TRUE, TRUE, TRUE, TRUE, TRUE)	154	c(7629, 7310, 5467, 8392, 6001, 5175)	c(82, 88, 63, 99, 85, 66)	GO:CC	focal adhesion	22605	549	GO:0030055	0.000147638	6.19E-08	0.001001646	2.21E-09	1.39E-11	9.77E-06
402	GO:0007612	c(1.44194498075166e-11, 1, 0.000247019666780663, 0.00038376439935186, 0.00437257505274328, 9.62545346096234e-05)	c(TRUE, FALSE, TRUE, TRUE, TRUE, TRUE)	172	c(7726, 7371, 5546, 8462, 6056, 5200)	c(108, 73, 73, 97, 74, 71)	GO:BP	learning	22849	3472	GO:0007611	1.44E-11	1	0.00024702	0.000383764	0.004372575	9.63E-05
403	GO:0001822	c(2.36211367418016e-06, 4.62584133308605e-06, 4.12272272449988e-08, 1.48374069977432e-11, 3.05174934123649e-09, 1.63647251876572e-05)	c(TRUE, TRUE, TRUE, TRUE, TRUE, TRUE)	300	c(7726, 7371, 5546, 8462, 6056, 5200)	c(152, 146, 125, 177, 136, 112)	GO:BP	kidney development	22849	591	c("GO:0048513", "GO:0072001")	2.36E-06	4.63E-06	4.12E-08	1.48E-11	3.05E-09	1.64E-05
404	GO:0005912	c(6.40267113080099e-07, 2.23412783951122e-07, 5.95863624843768e-05, 1.1577358151534e-05, 1.51704235611883e-11, 3.40327384455893e-08)	c(TRUE, TRUE, TRUE, TRUE, TRUE, TRUE)	132	c(7629, 7310, 5467, 8392, 6001, 5175)	c(78, 77, 59, 80, 76, 64)	GO:CC	adherens junction	22605	537	GO:0005911	6.40E-07	2.23E-07	5.96E-05	1.16E-05	1.52E-11	3.40E-08
405	GO:0022898	c(1.52891388444154e-11, 1, 1.60433230113198e-07, 7.5631712933874e-10, 4.0371079513222e-06, 0.000235984560793505)	c(TRUE, FALSE, TRUE, TRUE, TRUE, TRUE)	265	c(7726, 7371, 5546, 8462, 6056, 5200)	c(151, 111, 112, 156, 115, 98)	GO:BP	regulation of transmembrane transporter activity	22849	7614	c("GO:0032409", "GO:0034762")	1.53E-11	1	1.60E-07	7.56E-10	4.04E-06	0.000235985
406	GO:0009914	c(1.71254892127631e-11, 1, 0.0159172465163376, 0.00127013744893887, 3.46442026416948e-06, 0.319082549502854)	c(TRUE, FALSE, TRUE, TRUE, TRUE, FALSE)	356	c(7726, 7371, 5546, 8462, 6056, 5200)	c(191, 135, 123, 177, 146, 111)	GO:BP	hormone transport	22849	4230	c("GO:0006810", "GO:0010817")	1.71E-11	1	0.015917247	0.001270137	3.46E-06	0.31908255
407	TF:M07617_1	c(1.7194158072608e-11, 0.0157419509437876, 0.0489240362656964, 3.04224112428013e-06, 0.0173308304260703, 2.97063760610315e-07)	c(TRUE, TRUE, TRUE, TRUE, TRUE, TRUE)	460	c(7733, 7477, 5343, 8334, 5805, 5175)	c(243, 202, 151, 238, 164, 169)	TF	Factor: Sp4; motif: SCCCCKCCCCCSN; match class: 1	21833	3255	TF:M07617	1.72E-11	0.015741951	0.048924036	3.04E-06	0.01733083	2.97E-07
408	GO:0098742	c(4.2384594582079e-10, 0.316311668236198, 7.96934487622049e-08, 2.11732207517452e-06, 1.72184782533466e-11, 0.00229740402107056)	c(TRUE, FALSE, TRUE, TRUE, TRUE, TRUE)	191	c(7726, 7371, 5546, 8462, 6056, 5200)	c(114, 86, 88, 112, 101, 73)	GO:BP	cell-cell adhesion via plasma-membrane adhesion molecules	22849	22067	GO:0098609	4.24E-10	0.316311668	7.97E-08	2.12E-06	1.72E-11	0.002297404
409	GO:0031300	c(1, 1.73204400787044e-11, 1, 1, 1, 0.33244095174435)	c(FALSE, TRUE, FALSE, FALSE, FALSE, FALSE)	390	c(7629, 7310, 5467, 8392, 6001, 5175)	c(144, 197, 102, 167, 115, 116)	GO:CC	intrinsic component of organelle membrane	22605	1274	c("GO:0031090", "GO:0031224")	1	1.73E-11	1	1	1	0.332440952
410	GO:0043069	c(1.49918664465079e-08, 5.40487759774555e-08, 0.0182389844496255, 0.000351723001532382, 1.74453352270713e-11, 2.43854554193224e-05)	c(TRUE, TRUE, TRUE, TRUE, TRUE, TRUE)	924	c(7726, 7371, 5546, 8462, 6056, 5200)	c(410, 392, 281, 417, 350, 283)	GO:BP	negative regulation of programmed cell death	22849	12126	c("GO:0012501", "GO:0043067", "GO:0060548")	1.50E-08	5.40E-08	0.018238984	0.000351723	1.74E-11	2.44E-05
411	GO:0005667	c(1.77806917387231e-11, 0.001622966327305, 1, 0.221087388026491, 0.00978645954471176, 3.73214724668142e-08)	c(TRUE, TRUE, FALSE, FALSE, TRUE, TRUE)	476	c(7629, 7310, 5467, 8392, 6001, 5175)	c(239, 200, 128, 211, 166, 170)	GO:CC	transcription regulator complex	22605	322	GO:0032991	1.78E-11	0.001622966	1	0.221087388	0.00978646	3.73E-08
412	GO:0030016	c(2.64686932539056e-07, 6.97201756354027e-06, 2.52662218809831e-06, 1.13456638716793e-08, 1.87853849856455e-11, 0.00981163217596373)	c(TRUE, TRUE, TRUE, TRUE, TRUE, TRUE)	206	c(7629, 7310, 5467, 8392, 6001, 5175)	c(112, 105, 87, 123, 105, 73)	GO:CC	myofibril	22605	1021	GO:0043292	2.65E-07	6.97E-06	2.53E-06	1.13E-08	1.88E-11	0.009811632
413	HP:0001317	c(1, 1.927183610929e-11, 1, 1, 1, 1)	c(FALSE, TRUE, FALSE, FALSE, FALSE, FALSE)	859	c(2004, 1997, 1461, 2222, 1614, 1401)	c(359, 468, 277, 437, 274, 291)	HP	Abnormal cerebellum morphology	4671	999	HP:0011283	1	1.93E-11	1	1	1	1
414	GO:0060348	c(2.10082807087565e-11, 1, 0.000215409482207737, 3.46328598615474e-05, 9.7107524202137e-07, 4.05672232247929e-05)	c(TRUE, FALSE, TRUE, TRUE, TRUE, TRUE)	237	c(7726, 7371, 5546, 8462, 6056, 5200)	c(138, 96, 94, 130, 107, 92)	GO:BP	bone development	22849	17122	c("GO:0001501", "GO:0048513")	2.10E-11	1	0.000215409	3.46E-05	9.71E-07	4.06E-05
415	GO:0030027	c(0.000118099314491881, 1.50726232442032e-05, 3.02195566716438e-09, 9.73966914309474e-06, 2.18957274930314e-11, 1.63199835618803e-10)	c(TRUE, TRUE, TRUE, TRUE, TRUE, TRUE)	165	c(7629, 7310, 5467, 8392, 6001, 5175)	c(87, 87, 80, 96, 89, 80)	GO:CC	lamellipodium	22605	1024	c("GO:0031252", "GO:0120025")	0.000118099	1.51E-05	3.02E-09	9.74E-06	2.19E-11	1.63E-10
416	GO:0099056	c(2.20418879750413e-11, 1, 4.5295593379889e-05, 0.000196435209359667, 0.013169621300741, 0.00935123766044522)	c(TRUE, FALSE, TRUE, TRUE, TRUE, TRUE)	105	c(7629, 7310, 5467, 8392, 6001, 5175)	c(73, 44, 50, 64, 47, 43)	GO:CC	integral component of presynaptic membrane	22605	3729	c("GO:0098889", "GO:0099699")	2.20E-11	1	4.53E-05	0.000196435	0.013169621	0.009351238
417	GO:0017157	c(2.20748899099977e-11, 1, 1, 0.301582960574294, 1, 0.0567838370082902)	c(TRUE, FALSE, FALSE, FALSE, FALSE, FALSE)	224	c(7726, 7371, 5546, 8462, 6056, 5200)	c(132, 90, 69, 110, 79, 78)	GO:BP	regulation of exocytosis	22849	5893	c("GO:0006887", "GO:0060627", "GO:1903530")	2.21E-11	1	1	0.301582961	1	0.056783837
418	GO:0005740	c(1, 2.38681472378101e-11, 1, 1, 1, 1)	c(FALSE, TRUE, FALSE, FALSE, FALSE, FALSE)	609	c(7629, 7310, 5467, 8392, 6001, 5175)	c(184, 284, 135, 216, 141, 151)	GO:CC	mitochondrial envelope	22605	386	c("GO:0005739", "GO:0031967")	1	2.39E-11	1	1	1	1
419	GO:0005096	c(4.23793964197695e-10, 3.82833381585733e-09, 2.48888958452597e-11, 6.04988430412216e-10, 5.54617226061923e-06, 5.5221833098537e-05)	c(TRUE, TRUE, TRUE, TRUE, TRUE, TRUE)	178	c(7511, 7181, 5401, 8249, 5910, 5051)	c(107, 102, 90, 113, 83, 72)	GO:MF	GTPase activator activity	22015	1605	c("GO:0008047", "GO:0030695")	4.24E-10	3.83E-09	2.49E-11	6.05E-10	5.55E-06	5.52E-05
420	GO:0048738	c(2.53467053204005e-11, 0.0119318923269627, 0.00206854689716281, 1.85976834772261e-06, 1.10240428161255e-07, 0.0248142080908639)	c(TRUE, TRUE, TRUE, TRUE, TRUE, TRUE)	244	c(7726, 7371, 5546, 8462, 6056, 5200)	c(141, 112, 93, 137, 112, 85)	GO:BP	cardiac muscle tissue development	22849	15038	c("GO:0007507", "GO:0014706")	2.53E-11	0.011931892	0.002068547	1.86E-06	1.10E-07	0.024814208
421	KEGG:04390	c(2.72466511230279e-11, 3.62003286873909e-05, 6.83321619948229e-05, 1.16126797818608e-05, 9.67473721688553e-09, 2.74165246882083e-07)	c(TRUE, TRUE, TRUE, TRUE, TRUE, TRUE)	152	c(2988, 3072, 2154, 3271, 2391, 2115)	c(97, 85, 66, 90, 80, 71)	KEGG	Hippo signaling pathway	8583	293	KEGG:00000	2.72E-11	3.62E-05	6.83E-05	1.16E-05	9.67E-09	2.74E-07
422	GO:0021953	c(2.92582176638374e-11, 0.00300232017390468, 0.103946791703994, 0.0671615240835163, 1, 0.173187359740165)	c(TRUE, TRUE, FALSE, FALSE, FALSE, FALSE)	188	c(7726, 7371, 5546, 8462, 6056, 5200)	c(115, 92, 70, 97, 71, 66)	GO:BP	central nervous system neuron differentiation	22849	7489	c("GO:0007417", "GO:0030182")	2.93E-11	0.00300232	0.103946792	0.067161524	1	0.17318736
423	GO:0097367	c(0.0208431980009316, 0.000682190190588798, 0.000322583783775354, 0.000711466075908377, 2.93748676284404e-11, 0.000125651941366194)	c(TRUE, TRUE, TRUE, TRUE, TRUE, TRUE)	875	c(7511, 7181, 5401, 8249, 5910, 5051)	c(353, 350, 277, 394, 334, 264)	GO:MF	carbohydrate derivative binding	22015	10311	GO:0005488	0.020843198	0.00068219	0.000322584	0.000711466	2.94E-11	0.000125652
424	GO:0099003	c(2.99698390724521e-11, 0.00370838134059965, 0.010362381997709, 9.58206389508894e-06, 0.0624963389961809, 5.47209550507798e-06)	c(TRUE, TRUE, TRUE, TRUE, FALSE, TRUE)	229	c(7726, 7371, 5546, 8462, 6056, 5200)	c(134, 108, 86, 128, 89, 92)	GO:BP	vesicle-mediated transport in synapse	22849	22212	GO:0016192	3.00E-11	0.003708381	0.010362382	9.58E-06	0.062496339	5.47E-06
425	GO:0008076	c(3.03404086828449e-11, 1, 0.454692886438715, 0.0104846686519083, 0.0261536580253082, 1)	c(TRUE, FALSE, FALSE, TRUE, TRUE, FALSE)	68	c(7629, 7310, 5467, 8392, 6001, 5175)	c(53, 24, 28, 42, 33, 21)	GO:CC	voltage-gated potassium channel complex	22605	602	c("GO:0005887", "GO:0034705", "GO:0098797")	3.03E-11	1	0.454692886	0.010484669	0.026153658	1
426	KEGG:05224	c(3.05725903118338e-11, 0.25835134384601, 0.00317723407421343, 0.00406900444283432, 0.0702404666349172, 0.118071722541024)	c(TRUE, FALSE, TRUE, TRUE, FALSE, FALSE)	142	c(2988, 3072, 2154, 3271, 2391, 2115)	c(92, 68, 58, 78, 58, 52)	KEGG	Breast cancer	8583	457	KEGG:00000	3.06E-11	0.258351344	0.003177234	0.004069004	0.070240467	0.118071723
427	GO:0061629	c(3.24232247367403e-11, 0.010886253021416, 1, 0.000763915130629468, 0.00359977112913351, 3.5811439026607e-06)	c(TRUE, TRUE, FALSE, TRUE, TRUE, TRUE)	346	c(7511, 7181, 5401, 8249, 5910, 5051)	c(185, 149, 102, 172, 130, 126)	GO:MF	RNA polymerase II-specific DNA-binding transcription factor binding	22015	9622	GO:0140297	3.24E-11	0.010886253	1	0.000763915	0.003599771	3.58E-06
428	GO:0051216	c(3.33322924031485e-11, 1, 6.83313963418881e-06, 0.00264221647311817, 9.72373580731249e-07, 0.000422225876303448)	c(TRUE, FALSE, TRUE, TRUE, TRUE, TRUE)	184	c(7726, 7371, 5546, 8462, 6056, 5200)	c(113, 77, 81, 100, 88, 73)	GO:BP	cartilage development	22849	15678	c("GO:0001501", "GO:0048513", "GO:0061448")	3.33E-11	1	6.83E-06	0.002642216	9.72E-07	0.000422226
429	GO:0016570	c(1, 3.56492381290143e-11, 1, 1, 1, 0.000159094202426071)	c(FALSE, TRUE, FALSE, FALSE, FALSE, TRUE)	456	c(7726, 7371, 5546, 8462, 6056, 5200)	c(177, 225, 113, 202, 124, 153)	GO:BP	histone modification	22849	5846	GO:0006464	1	3.56E-11	1	1	1	0.000159094
430	GO:0043066	c(3.61188851357848e-08, 1.51602867241199e-07, 0.0283199398771629, 0.00118939569672788, 3.66841521497041e-11, 2.97785727072563e-05)	c(TRUE, TRUE, TRUE, TRUE, TRUE, TRUE)	903	c(7726, 7371, 5546, 8462, 6056, 5200)	c(400, 382, 274, 405, 342, 277)	GO:BP	negative regulation of apoptotic process	22849	12123	c("GO:0006915", "GO:0042981", "GO:0043069")	3.61E-08	1.52E-07	0.02831994	0.001189396	3.67E-11	2.98E-05
431	TF:M10363_1	c(9.23560348428613e-09, 1, 0.00081446658961418, 3.79232145706899e-11, 0.000294537679856095, 4.14502244456976e-07)	c(TRUE, FALSE, TRUE, TRUE, TRUE, TRUE)	931	c(7733, 7477, 5343, 8334, 5805, 5175)	c(429, 355, 293, 467, 317, 303)	TF	Factor: DRRS; motif: GNNGGGWGGG; match class: 1	21833	711	TF:M10363	9.24E-09	1	0.000814467	3.79E-11	0.000294538	4.15E-07
432	KEGG:04010	c(3.81785437061728e-11, 0.0985229136697836, 0.000112374856014035, 2.59247246288858e-07, 1.41184416883019e-09, 5.88457016955463e-07)	c(TRUE, FALSE, TRUE, TRUE, TRUE, TRUE)	282	c(2988, 3072, 2154, 3271, 2391, 2115)	c(157, 127, 107, 156, 131, 113)	KEGG	MAPK signaling pathway	8583	227	KEGG:00000	3.82E-11	0.098522914	0.000112375	2.59E-07	1.41E-09	5.88E-07
433	GO:0032432	c(0.238630938121681, 0.000348873876996895, 6.52573169936857e-05, 0.00022542804533595, 3.99586416257654e-11, 0.00013808435512918)	c(FALSE, TRUE, TRUE, TRUE, TRUE, TRUE)	89	c(7629, 7310, 5467, 8392, 6001, 5175)	c(45, 51, 44, 56, 57, 42)	GO:CC	actin filament bundle	22605	1526	c("GO:0015629", "GO:0110165")	0.238630938	0.000348874	6.53E-05	0.000225428	4.00E-11	0.000138084
434	GO:0050673	c(4.03730162554653e-11, 0.0163846677055715, 5.37827246608522e-08, 0.00017347692702193, 2.8827375804906e-08, 1)	c(TRUE, TRUE, TRUE, TRUE, TRUE, FALSE)	431	c(7726, 7371, 5546, 8462, 6056, 5200)	c(222, 182, 166, 213, 178, 114)	GO:BP	epithelial cell proliferation	22849	15259	GO:0008283	4.04E-11	0.016384668	5.38E-08	0.000173477	2.88E-08	1
435	GO:0007264	c(1.78112226462549e-09, 3.93406728389801e-06, 0.00521522218500388, 4.09047602207304e-11, 5.40803113050164e-11, 4.91244873218520e-09)	c(TRUE, TRUE, TRUE, TRUE, TRUE, TRUE)	332	c(7726, 7371, 5546, 8462, 6056, 5200)	c(175, 159, 118, 191, 152, 132)	GO:BP	small GTPase mediated signal transduction	22849	3155	GO:0035556	1.78E-09	3.93E-06	0.005215222	4.09E-11	5.41E-11	4.91E-09
436	HP:0011283	c(1, 4.11881853107076e-11, 1, 1, 1, 1)	c(FALSE, TRUE, FALSE, FALSE, FALSE, FALSE)	866	c(2004, 1997, 1461, 2222, 1614, 1401)	c(363, 470, 281, 440, 277, 294)	HP	Abnormal metencephalon morphology	4671	7717	HP:0011282	1	4.12E-11	1	1	1	1
437	HP:0011282	c(1, 4.11881853107076e-11, 1, 1, 1, 1)	c(FALSE, TRUE, FALSE, FALSE, FALSE, FALSE)	866	c(2004, 1997, 1461, 2222, 1614, 1401)	c(363, 470, 281, 440, 277, 294)	HP	Abnormality of hindbrain morphology	4671	7716	HP:0012443	1	4.12E-11	1	1	1	1
438	GO:0005516	c(3.49500123728757e-07, 0.0601231680149212, 4.34985833183865e-11, 0.000540844173765211, 5.39146350297325e-05, 0.0848386194027551)	c(TRUE, FALSE, TRUE, TRUE, TRUE, FALSE)	106	c(7511, 7181, 5401, 8249, 5910, 5051)	c(67, 53, 62, 64, 54, 41)	GO:MF	calmodulin binding	22015	1880	GO:0005515	3.50E-07	0.060123168	4.35E-11	0.000540844	5.39E-05	0.084838619
439	TF:M00976_1	c(1.24287351226054e-05, 1.65525397171038e-08, 0.790881949539948, 0.000225985497706895, 0.0147836236843225, 4.7499721324669e-11)	c(TRUE, TRUE, FALSE, TRUE, TRUE, TRUE)	887	c(7733, 7477, 5343, 8334, 5805, 5175)	c(395, 399, 260, 413, 293, 308)	TF	Factor: AhR,; motif: NRCGTGNGN; match class: 1	21833	11	TF:M00976	1.24E-05	1.66E-08	0.79088195	0.000225985	0.014783624	4.75E-11
440	GO:0030856	c(4.8031694782132e-11, 1, 1, 0.0336373406105628, 0.1220588797206, 0.922499817007444)	c(TRUE, FALSE, FALSE, TRUE, FALSE, FALSE)	141	c(7726, 7371, 5546, 8462, 6056, 5200)	c(92, 57, 46, 77, 59, 50)	GO:BP	regulation of epithelial cell differentiation	22849	8027	c("GO:0030855", "GO:0045595", "GO:2000026")	4.80E-11	1	1	0.033637341	0.12205888	0.922499817
441	GO:0030048	c(5.07527768255116e-07, 0.0140431432339822, 4.95447273248509e-11, 5.34443858672272e-06, 1.67898047054859e-08, 0.0950146035359731)	c(TRUE, TRUE, TRUE, TRUE, TRUE, FALSE)	117	c(7726, 7371, 5546, 8462, 6056, 5200)	c(73, 61, 67, 75, 66, 46)	GO:BP	actin filament-based movement	22849	7690	c("GO:0006928", "GO:0030029")	5.08E-07	0.014043143	4.95E-11	5.34E-06	1.68E-08	0.095014604
442	GO:0006281	c(1, 5.26631404861464e-11, 1, 1, 1, 0.451899115347807)	c(FALSE, TRUE, FALSE, FALSE, FALSE, FALSE)	408	c(7726, 7371, 5546, 8462, 6056, 5200)	c(124, 205, 87, 148, 95, 124)	GO:BP	DNA repair	22849	2297	c("GO:0006259", "GO:0006974")	1	5.27E-11	1	1	1	0.451899115
443	GO:0031032	c(2.71260011238025e-08, 5.64873641744257e-08, 0.0128661420862012, 6.50097571438537e-09, 5.41101982584352e-11, 0.000207097570067563)	c(TRUE, TRUE, TRUE, TRUE, TRUE, TRUE)	191	c(7726, 7371, 5546, 8462, 6056, 5200)	c(110, 106, 74, 118, 100, 76)	GO:BP	actomyosin structure organization	22849	8108	GO:0030036	2.71E-08	5.65E-08	0.012866142	6.50E-09	5.41E-11	0.000207098
444	GO:0046879	c(5.53320753698376e-11, 1, 0.0106701267516426, 0.00271941928584026, 2.5743512518421e-05, 0.240479736173563)	c(TRUE, FALSE, TRUE, TRUE, TRUE, FALSE)	350	c(7726, 7371, 5546, 8462, 6056, 5200)	c(187, 132, 122, 173, 141, 110)	GO:BP	hormone secretion	22849	14418	c("GO:0009914", "GO:0023061")	5.53E-11	1	0.010670127	0.002719419	2.57E-05	0.240479736
445	GO:0032409	c(5.62087699277921e-11, 0.990875620444533, 1.48376615587797e-07, 5.80693571120949e-10, 9.40315529290595e-06, 0.000337971628781894)	c(TRUE, FALSE, TRUE, TRUE, TRUE, TRUE)	277	c(7726, 7371, 5546, 8462, 6056, 5200)	c(155, 116, 116, 162, 118, 101)	GO:BP	regulation of transporter activity	22849	8739	GO:0065009	5.62E-11	0.99087562	1.48E-07	5.81E-10	9.40E-06	0.000337972
446	GO:0043549	c(1.74452256080419e-08, 1.12186361963984e-08, 1.01772366023615e-08, 9.68226982017789e-11, 3.34804862939213e-10, 5.81055405574902e-11)	c(TRUE, TRUE, TRUE, TRUE, TRUE, TRUE)	647	c(7726, 7371, 5546, 8462, 6056, 5200)	c(301, 291, 234, 332, 256, 231)	GO:BP	regulation of kinase activity	22849	12396	c("GO:0042325", "GO:0051338")	1.74E-08	1.12E-08	1.02E-08	9.68E-11	3.35E-10	5.81E-11
447	GO:1990138	c(6.1182406521383e-11, 2.46809671959896e-05, 7.41985425439594e-05, 3.54864740188502e-05, 4.17947118267971e-09, 0.250213475881603)	c(TRUE, TRUE, TRUE, TRUE, TRUE, FALSE)	183	c(7726, 7371, 5546, 8462, 6056, 5200)	c(112, 96, 78, 105, 93, 64)	GO:BP	neuron projection extension	22849	28860	c("GO:0048588", "GO:0048812", "GO:0060560")	6.12E-11	2.47E-05	7.42E-05	3.55E-05	4.18E-09	0.250213476
448	KEGG:04080	c(6.16484424658912e-11, 1, 0.432917249834066, 0.376922423123682, 1, 1)	c(TRUE, FALSE, FALSE, FALSE, FALSE, FALSE)	370	c(2988, 3072, 2154, 3271, 2391, 2115)	c(195, 83, 116, 167, 103, 74)	KEGG	Neuroactive ligand-receptor interaction	8583	247	KEGG:00000	6.16E-11	1	0.43291725	0.376922423	1	1
449	GO:0043010	c(2.44350341741406e-10, 6.21954156370417e-11, 0.00246326851878959, 1.49539379945277e-10, 1.31280232270998e-06, 9.7508383762183e-07)	c(TRUE, TRUE, TRUE, TRUE, TRUE, TRUE)	331	c(7726, 7371, 5546, 8462, 6056, 5200)	c(177, 173, 119, 189, 139, 125)	GO:BP	camera-type eye development	22849	12089	GO:0001654	2.44E-10	6.22E-11	0.002463269	1.50E-10	1.31E-06	9.75E-07
450	GO:0070647	c(1, 6.37237645222559e-11, 1, 1, 1, 1.51025882487953e-08)	c(FALSE, TRUE, FALSE, FALSE, FALSE, TRUE)	801	c(7726, 7371, 5546, 8462, 6056, 5200)	c(293, 359, 196, 335, 242, 265)	GO:BP	protein modification by small protein conjugation or removal	22849	18983	GO:0006464	1	6.37E-11	1	1	1	1.51E-08
451	GO:0001503	c(6.43321699101767e-11, 0.160424010317967, 9.1641932963416e-09, 1.44260787999747e-06, 1.44330384373784e-09, 2.8349152086215e-08)	c(TRUE, FALSE, TRUE, TRUE, TRUE, TRUE)	369	c(7726, 7371, 5546, 8462, 6056, 5200)	c(195, 154, 149, 194, 161, 141)	GO:BP	ossification	22849	425	GO:0032501	6.43E-11	0.16042401	9.16E-09	1.44E-06	1.44E-09	2.83E-08
452	GO:0016301	c(0.000422238058803548, 1.76315040038514e-10, 8.53778306617047e-06, 5.10464113868981e-10, 2.96384776966663e-06, 6.5083397456532e-11)	c(TRUE, TRUE, TRUE, TRUE, TRUE, TRUE)	617	c(7511, 7181, 5401, 8249, 5910, 5051)	c(267, 286, 212, 316, 230, 221)	GO:MF	kinase activity	22015	3487	GO:0016772	0.000422238	1.76E-10	8.54E-06	5.10E-10	2.96E-06	6.51E-11
453	GO:0032412	c(6.58224146275864e-11, 1, 6.97430189170268e-07, 3.66439103877264e-10, 2.81786240766968e-06, 0.000245842836055175)	c(TRUE, FALSE, TRUE, TRUE, TRUE, TRUE)	255	c(7726, 7371, 5546, 8462, 6056, 5200)	c(145, 104, 107, 152, 112, 95)	GO:BP	regulation of ion transmembrane transporter activity	22849	8742	c("GO:0022898", "GO:0034765")	6.58E-11	1	6.97E-07	3.66E-10	2.82E-06	0.000245843
454	GO:0005543	c(6.79826668693645e-11, 6.77820264383558e-08, 6.56550512048217e-08, 4.98397913579013e-09, 5.09230916771850e-09, 6.78722175822261e-05)	c(TRUE, TRUE, TRUE, TRUE, TRUE, TRUE)	390	c(7511, 7181, 5401, 8249, 5910, 5051)	c(203, 187, 152, 211, 166, 134)	GO:MF	phospholipid binding	22015	1903	GO:0008289	6.80E-11	6.78E-08	6.57E-08	4.98E-09	5.09E-09	6.79E-05
455	GO:0032446	c(1, 6.90055537355215e-11, 1, 1, 1, 3.02673410167279e-08)	c(FALSE, TRUE, FALSE, FALSE, FALSE, TRUE)	679	c(7726, 7371, 5546, 8462, 6056, 5200)	c(254, 312, 168, 286, 209, 230)	GO:BP	protein modification by small protein conjugation	22849	8760	GO:0070647	1	6.90E-11	1	1	1	3.03E-08
456	GO:0030017	c(5.94349114983936e-07, 0.00051410846301903, 9.08372816166121e-06, 2.62956505168776e-08, 7.02672928240857e-11, 0.0124316941188077)	c(TRUE, TRUE, TRUE, TRUE, TRUE, TRUE)	183	c(7629, 7310, 5467, 8392, 6001, 5175)	c(101, 90, 78, 111, 95, 66)	GO:CC	sarcomere	22605	1022	c("GO:0030016", "GO:0110165")	5.94E-07	0.000514108	9.08E-06	2.63E-08	7.03E-11	0.012431694
457	GO:0051336	c(1.97831490334348e-07, 9.09460991620243e-06, 8.4718858548422e-06, 1.15444616852672e-06, 7.24445118419675e-11, 8.53926452256299e-07)	c(TRUE, TRUE, TRUE, TRUE, TRUE, TRUE)	822	c(7726, 7371, 5546, 8462, 6056, 5200)	c(365, 343, 272, 389, 315, 263)	GO:BP	regulation of hydrolase activity	22849	15776	GO:0050790	1.98E-07	9.09E-06	8.47E-06	1.15E-06	7.24E-11	8.54E-07
458	GO:0004672	c(0.00186368144949513, 3.04582419498049e-05, 0.00945244655959318, 1.7933347342479e-06, 0.000264081599346733, 7.47931754268763e-11)	c(TRUE, TRUE, TRUE, TRUE, TRUE, TRUE)	481	c(7511, 7181, 5401, 8249, 5910, 5051)	c(211, 212, 158, 242, 178, 181)	GO:MF	protein kinase activity	22015	1251	c("GO:0016301", "GO:0016773", "GO:0140096")	0.001863681	3.05E-05	0.009452447	1.79E-06	0.000264082	7.48E-11
459	GO:0007162	c(7.53970904869389e-11, 1, 5.91019302713483e-08, 2.98771281662624e-08, 7.91231835225056e-09, 0.00011880966591706)	c(TRUE, FALSE, TRUE, TRUE, TRUE, TRUE)	289	c(7726, 7371, 5546, 8462, 6056, 5200)	c(160, 115, 121, 163, 131, 106)	GO:BP	negative regulation of cell adhesion	22849	3062	c("GO:0007155", "GO:0030155", "GO:0048523")	7.54E-11	1	5.91E-08	2.99E-08	7.91E-09	0.00011881
460	GO:0007098	c(1, 9.65949102618057e-11, 1, 1, 1, 1)	c(FALSE, TRUE, FALSE, FALSE, FALSE, FALSE)	120	c(7726, 7371, 5546, 8462, 6056, 5200)	c(40, 79, 32, 54, 30, 35)	GO:BP	centrosome cycle	22849	3007	c("GO:0022402", "GO:0031023")	1	9.66E-11	1	1	1	1
461	GO:0005730	c(1, 9.81037461763604e-11, 1, 1, 1, 1.07279663683706e-07)	c(FALSE, TRUE, FALSE, FALSE, FALSE, TRUE)	805	c(7629, 7310, 5467, 8392, 6001, 5175)	c(282, 357, 192, 302, 240, 260)	GO:CC	nucleolus	22605	377	c("GO:0031981", "GO:0043232")	1	9.81E-11	1	1	1	1.07E-07
462	GO:0044782	c(1, 1.01595910303459e-10, 1, 1.04914279698395e-08, 1, 1)	c(FALSE, TRUE, FALSE, TRUE, FALSE, FALSE)	371	c(7726, 7371, 5546, 8462, 6056, 5200)	c(155, 189, 108, 202, 107, 107)	GO:BP	cilium organization	22849	12987	c("GO:0006996", "GO:0120036")	1	1.02E-10	1	1.05E-08	1	1
463	GO:0051656	c(1, 1.10868646341149e-10, 1, 0.000218657946298688, 0.369168516803706, 8.47163936071971e-05)	c(FALSE, TRUE, FALSE, TRUE, FALSE, TRUE)	381	c(7726, 7371, 5546, 8462, 6056, 5200)	c(160, 193, 114, 191, 133, 133)	GO:BP	establishment of organelle localization	22849	16015	c("GO:0051234", "GO:0051640")	1	1.11E-10	1	0.000218658	0.369168517	8.47E-05
464	GO:0005244	c(1.12536078013865e-10, 1, 4.49123196327446e-05, 2.81161218890493e-06, 0.00692172159949419, 0.0445716710249334)	c(TRUE, FALSE, TRUE, TRUE, TRUE, TRUE)	140	c(7511, 7181, 5401, 8249, 5910, 5051)	c(90, 56, 63, 86, 61, 52)	GO:MF	voltage-gated ion channel activity	22015	1730	c("GO:0015075", "GO:0022832")	1.13E-10	1	4.49E-05	2.81E-06	0.006921722	0.044571671
465	GO:0022832	c(1.12536078013865e-10, 1, 4.49123196327446e-05, 2.81161218890493e-06, 0.00692172159949419, 0.0445716710249334)	c(TRUE, FALSE, TRUE, TRUE, TRUE, TRUE)	140	c(7511, 7181, 5401, 8249, 5910, 5051)	c(90, 56, 63, 86, 61, 52)	GO:MF	voltage-gated channel activity	22015	4663	GO:0022836	1.13E-10	1	4.49E-05	2.81E-06	0.006921722	0.044571671
466	GO:0021675	c(1.2000856197747e-10, 1, 0.0112116625054794, 1, 1, 1)	c(TRUE, FALSE, TRUE, FALSE, FALSE, FALSE)	80	c(7726, 7371, 5546, 8462, 6056, 5200)	c(60, 31, 38, 44, 35, 27)	GO:BP	nerve development	22849	7215	c("GO:0007399", "GO:0048856")	1.20E-10	1	0.011211663	1	1	1
467	REAC:R-MMU-194315	c(1, 1.25837724141628e-10, 1, 1, 0.00466331383916341, 2.19569144899742e-05)	c(FALSE, TRUE, FALSE, FALSE, TRUE, TRUE)	630	c(3321, 3450, 2360, 3683, 2689, 2438)	c(270, 336, 198, 292, 243, 236)	REAC	Signaling by Rho GTPases	8710	1409	REAC:R-MMU-9716542	1	1.26E-10	1	1	0.004663314	2.20E-05
468	GO:0050727	c(1.27240538159858e-10, 1, 1, 0.000904100206111749, 2.68142164220302e-05, 1)	c(TRUE, FALSE, FALSE, TRUE, TRUE, FALSE)	320	c(7726, 7371, 5546, 8462, 6056, 5200)	c(173, 106, 101, 162, 131, 86)	GO:BP	regulation of inflammatory response	22849	15278	c("GO:0006954", "GO:0031347", "GO:0032101")	1.27E-10	1	1	0.0009041	2.68E-05	1
469	GO:0040008	c(2.52468988698668e-10, 2.80873563853573e-06, 0.00011996692009161, 3.23854959026983e-08, 1.27729569964748e-10, 0.00403099655019046)	c(TRUE, TRUE, TRUE, TRUE, TRUE, TRUE)	624	c(7726, 7371, 5546, 8462, 6056, 5200)	c(299, 272, 210, 312, 250, 192)	GO:BP	regulation of growth	22849	11455	c("GO:0040007", "GO:0050789")	2.52E-10	2.81E-06	0.000119967	3.24E-08	1.28E-10	0.004030997
470	GO:0003682	c(7.9533690619046e-05, 1.52061052966023e-06, 1, 0.0860811423864454, 1, 1.38451984748589e-10)	c(TRUE, TRUE, FALSE, FALSE, FALSE, TRUE)	576	c(7511, 7181, 5401, 8249, 5910, 5051)	c(255, 254, 135, 257, 169, 208)	GO:MF	chromatin binding	22015	406	GO:0005488	7.95E-05	1.52E-06	1	0.086081142	1	1.38E-10
471	GO:0007613	c(1.41281936033885e-10, 1, 0.000193390303959348, 2.91403164854095e-05, 1.24975911062868e-05, 0.000243677207467239)	c(TRUE, FALSE, TRUE, TRUE, TRUE, TRUE)	153	c(7726, 7371, 5546, 8462, 6056, 5200)	c(97, 62, 67, 91, 74, 64)	GO:BP	memory	22849	3473	GO:0007611	1.41E-10	1	0.00019339	2.91E-05	1.25E-05	0.000243677
472	GO:0031256	c(1.51361209758389e-10, 0.212340208598698, 3.11492702984775e-08, 1.78687641110671e-07, 0.000101250887691177, 0.00147393214091859)	c(TRUE, FALSE, TRUE, TRUE, TRUE, TRUE)	140	c(7629, 7310, 5467, 8392, 6001, 5175)	c(89, 64, 69, 88, 65, 56)	GO:CC	leading edge membrane	22605	1263	c("GO:0005886", "GO:0031252", "GO:0110165")	1.51E-10	0.212340209	3.11E-08	1.79E-07	0.000101251	0.001473932
473	TF:M00918_1	c(1, 6.88443458146745e-08, 1, 0.245043540476465, 1, 1.52224760051944e-10)	c(FALSE, TRUE, FALSE, FALSE, FALSE, TRUE)	982	c(7733, 7477, 5343, 8334, 5805, 5175)	c(388, 433, 261, 430, 294, 333)	TF	Factor: E2F; motif: TTTSGCGSG; match class: 1	21833	777	TF:M00918	1	6.88E-08	1	0.24504354	1	1.52E-10
474	TF:M01597	c(2.94997844037187e-08, 1, 1, 1.64958063944397e-10, 1, 3.8370584704432e-09)	c(TRUE, FALSE, FALSE, TRUE, FALSE, TRUE)	972	c(7733, 7477, 5343, 8334, 5805, 5175)	c(443, 377, 271, 482, 299, 324)	TF	Factor: Zfp281; motif: TGGGGGAGGGG	21833	3870	TF:M00000	2.95E-08	1	1	1.65E-10	1	3.84E-09
475	GO:0035249	c(1.72316652728843e-10, 1, 3.66461094485087e-06, 0.10693406486857, 0.0159939616574452, 1)	c(TRUE, FALSE, TRUE, FALSE, TRUE, FALSE)	105	c(7726, 7371, 5546, 8462, 6056, 5200)	c(73, 46, 54, 59, 49, 39)	GO:BP	synaptic transmission, glutamatergic	22849	10257	GO:0007268	1.72E-10	1	3.66E-06	0.106934065	0.015993962	1
476	GO:0002062	c(1.72316652728843e-10, 1, 2.92520643561221e-10, 0.501895238389457, 9.41643803278028e-07, 0.00308098920971719)	c(TRUE, FALSE, TRUE, FALSE, TRUE, TRUE)	105	c(7726, 7371, 5546, 8462, 6056, 5200)	c(73, 42, 61, 57, 58, 46)	GO:BP	chondrocyte differentiation	22849	771	c("GO:0030154", "GO:0051216")	1.72E-10	1	2.93E-10	0.501895238	9.42E-07	0.003080989
477	GO:0042063	c(1.23587849636921e-08, 6.95112119861927e-06, 1.82678427183743e-05, 1.21759021220144e-07, 1.80784971795438e-10, 0.000369130494640907)	c(TRUE, TRUE, TRUE, TRUE, TRUE, TRUE)	319	c(7726, 7371, 5546, 8462, 6056, 5200)	c(167, 153, 123, 175, 146, 113)	GO:BP	gliogenesis	22849	11513	GO:0022008	1.24E-08	6.95E-06	1.83E-05	1.22E-07	1.81E-10	0.00036913
478	GO:0046883	c(1.85618755703782e-10, 1, 0.059126345706999, 0.0344023164821, 0.000617823422720683, 0.516789159379914)	c(TRUE, FALSE, FALSE, TRUE, TRUE, FALSE)	289	c(7726, 7371, 5546, 8462, 6056, 5200)	c(159, 106, 101, 142, 116, 92)	GO:BP	regulation of hormone secretion	22849	14422	c("GO:0010646", "GO:0010817", "GO:0023051", "GO:0046879", "GO:1903530")	1.86E-10	1	0.059126346	0.034402316	0.000617823	0.516789159
479	GO:0043583	c(1.91001509520154e-10, 1, 1.9585089791405e-06, 2.73109289327973e-07, 0.00200616161848867, 5.84359951171575e-05)	c(TRUE, FALSE, TRUE, TRUE, TRUE, TRUE)	222	c(7726, 7371, 5546, 8462, 6056, 5200)	c(129, 93, 95, 129, 92, 87)	GO:BP	ear development	22849	12424	GO:0007423	1.91E-10	1	1.96E-06	2.73E-07	0.002006162	5.84E-05
480	GO:0001725	c(0.284232729729401, 0.000109816587213444, 3.80051552713009e-06, 0.000394496074671809, 1.97394411707096e-10, 0.000123474233467317)	c(FALSE, TRUE, TRUE, TRUE, TRUE, TRUE)	80	c(7629, 7310, 5467, 8392, 6001, 5175)	c(41, 48, 43, 51, 52, 39)	GO:CC	stress fiber	22605	183	c("GO:0042641", "GO:0097517")	0.28423273	0.000109817	3.80E-06	0.000394496	1.97E-10	0.000123474
481	GO:0097517	c(0.284232729729401, 0.000109816587213444, 3.80051552713009e-06, 0.000394496074671809, 1.97394411707096e-10, 0.000123474233467317)	c(FALSE, TRUE, TRUE, TRUE, TRUE, TRUE)	80	c(7629, 7310, 5467, 8392, 6001, 5175)	c(41, 48, 43, 51, 52, 39)	GO:CC	contractile actin filament bundle	22605	3387	GO:0032432	0.28423273	0.000109817	3.80E-06	0.000394496	1.97E-10	0.000123474
482	GO:0003158	c(2.04605248156721e-10, 1, 1, 0.0569741366597955, 2.54818895510486e-06, 0.00176143621050153)	c(TRUE, FALSE, FALSE, FALSE, TRUE, TRUE)	125	c(7726, 7371, 5546, 8462, 6056, 5200)	c(83, 55, 44, 69, 65, 53)	GO:BP	endothelium development	22849	1729	GO:0060429	2.05E-10	1	1	0.056974137	2.55E-06	0.001761436
483	REAC:R-MMU-9716542	c(1, 2.1170342629286e-10, 1, 1, 0.00335749110272545, 3.24261955946219e-05)	c(FALSE, TRUE, FALSE, FALSE, TRUE, TRUE)	645	c(3321, 3450, 2360, 3683, 2689, 2438)	c(276, 342, 205, 300, 249, 240)	REAC	Signaling by Rho GTPases, Miro GTPases and RHOBTB3	8710	1410	REAC:R-MMU-162582	1	2.12E-10	1	1	0.003357491	3.24E-05
484	GO:1901342	c(1.22876687647251e-06, 0.0227359638545239, 0.00182087769937608, 7.57524114721276e-05, 2.14636233713042e-10, 0.0699379735545664)	c(TRUE, TRUE, TRUE, TRUE, TRUE, FALSE)	286	c(7726, 7371, 5546, 8462, 6056, 5200)	c(147, 127, 106, 151, 134, 95)	GO:BP	regulation of vasculature development	22849	24648	c("GO:0001944", "GO:2000026")	1.23E-06	0.022735964	0.001820878	7.58E-05	2.15E-10	0.069937974
485	TF:M05437	c(8.02140994860622e-07, 0.000947781501934697, 1, 0.000931316682241771, 0.000606529691680217, 2.14807635191219e-10)	c(TRUE, TRUE, FALSE, TRUE, TRUE, TRUE)	508	c(7733, 7477, 5343, 8334, 5805, 5175)	c(247, 227, 156, 248, 186, 194)	TF	Factor: Klf7; motif: NGGGCGGGGG	21833	1844	TF:M00000	8.02E-07	0.000947782	1	0.000931317	0.00060653	2.15E-10
486	GO:0019898	c(5.44372079731754e-08, 5.49662369320173e-05, 0.00396640436767508, 3.69501638686146e-08, 7.97206562831595e-07, 2.24068829200515e-10)	c(TRUE, TRUE, TRUE, TRUE, TRUE, TRUE)	316	c(7629, 7310, 5467, 8392, 6001, 5175)	c(161, 146, 110, 173, 132, 129)	GO:CC	extrinsic component of membrane	22605	983	c("GO:0016020", "GO:0110165")	5.44E-08	5.50E-05	0.003966404	3.70E-08	7.97E-07	2.24E-10
487	TF:M01593_1	c(3.161579240146e-05, 0.000338121835563441, 1, 1.60240459286501e-08, 0.570772899378442, 2.28770979654186e-10)	c(TRUE, TRUE, FALSE, TRUE, FALSE, TRUE)	505	c(7733, 7477, 5343, 8334, 5805, 5175)	c(239, 228, 142, 267, 169, 193)	TF	Factor: Zfx; motif: SNSCAGGCCKCGSCSS; match class: 1	21833	4113	TF:M01593	3.16E-05	0.000338122	1	1.60E-08	0.570772899	2.29E-10
488	GO:1990351	c(2.35594599982293e-10, 0.52560842573516, 0.00235064551157898, 5.15164200660588e-06, 0.220450408332826, 0.882997692001556)	c(TRUE, FALSE, TRUE, TRUE, FALSE, FALSE)	323	c(7629, 7310, 5467, 8392, 6001, 5175)	c(171, 130, 113, 169, 112, 96)	GO:CC	transporter complex	22605	4267	GO:0032991	2.36E-10	0.525608426	0.002350646	5.15E-06	0.220450408	0.882997692
489	GO:0000785	c(1, 0.0386355745700536, 1, 1, 1, 2.3561711577957e-10)	c(FALSE, TRUE, FALSE, FALSE, FALSE, TRUE)	581	c(7629, 7310, 5467, 8392, 6001, 5175)	c(219, 230, 123, 225, 154, 208)	GO:CC	chromatin	22605	106	c("GO:0005694", "GO:0110165")	1	0.038635575	1	1	1	2.36E-10
490	GO:0007163	c(0.0244179831290904, 2.36680706859758e-10, 0.000263372172856163, 1.80481653274971e-08, 7.38800042869892e-07, 8.14567167951544e-07)	c(TRUE, TRUE, TRUE, TRUE, TRUE, TRUE)	222	c(7726, 7371, 5546, 8462, 6056, 5200)	c(106, 125, 89, 132, 102, 92)	GO:BP	establishment or maintenance of cell polarity	22849	3063	GO:0009987	0.024417983	2.37E-10	0.000263372	1.80E-08	7.39E-07	8.15E-07
491	TF:M04617_1	c(2.4273557347558e-10, 0.000331991658816002, 1, 1.05555266929822e-09, 0.0133888392746876, 4.09662863298614e-05)	c(TRUE, TRUE, FALSE, TRUE, TRUE, TRUE)	859	c(7733, 7477, 5343, 8334, 5805, 5175)	c(407, 365, 228, 429, 285, 273)	TF	Factor: LRF; motif: NGNAGNGGGTYN; match class: 1	21833	1931	TF:M04617	2.43E-10	0.000331992	1	1.06E-09	0.013388839	4.10E-05
492	GO:0005938	c(0.00165428774002604, 0.000882977152906172, 7.00190989349697e-07, 2.56966851853237e-10, 2.22872478978894e-08, 2.89264065532944e-07)	c(TRUE, TRUE, TRUE, TRUE, TRUE, TRUE)	279	c(7629, 7310, 5467, 8392, 6001, 5175)	c(130, 127, 112, 162, 124, 109)	GO:CC	cell cortex	22605	560	c("GO:0005737", "GO:0071944")	0.001654288	0.000882977	7.00E-07	2.57E-10	2.23E-08	2.89E-07
493	GO:0031345	c(1.39688122923609e-05, 1.85241194133632e-06, 0.0588376840363598, 2.67035106184531e-10, 2.0060372862658e-08, 3.15516165476005e-06)	c(TRUE, TRUE, FALSE, TRUE, TRUE, TRUE)	195	c(7726, 7371, 5546, 8462, 6056, 5200)	c(105, 104, 73, 123, 96, 82)	GO:BP	negative regulation of cell projection organization	22849	8276	c("GO:0030030", "GO:0031344", "GO:0051129")	1.40E-05	1.85E-06	0.058837684	2.67E-10	2.01E-08	3.16E-06
494	GO:1902903	c(6.43497521512329e-08, 6.45234273527353e-07, 0.00105998829390355, 4.74795237497501e-05, 2.72034550911371e-10, 7.03562652558755e-07)	c(TRUE, TRUE, TRUE, TRUE, TRUE, TRUE)	343	c(7726, 7371, 5546, 8462, 6056, 5200)	c(175, 166, 124, 177, 154, 129)	GO:BP	regulation of supramolecular fiber organization	22849	26026	c("GO:0051128", "GO:0097435")	6.43E-08	6.45E-07	0.001059988	4.75E-05	2.72E-10	7.04E-07
495	GO:0030178	c(1.3219665541612e-05, 2.70150978791396e-06, 0.000261648696584084, 4.54168722192613e-05, 0.584283681772776, 2.74900370242682e-10)	c(TRUE, TRUE, TRUE, TRUE, FALSE, TRUE)	154	c(7726, 7371, 5546, 8462, 6056, 5200)	c(87, 86, 67, 91, 61, 77)	GO:BP	negative regulation of Wnt signaling pathway	22849	7727	c("GO:0009968", "GO:0016055", "GO:0030111")	1.32E-05	2.70E-06	0.000261649	4.54E-05	0.584283682	2.75E-10
496	GO:1903532	c(3.0592763823877e-10, 1, 0.0039567664369578, 0.00163772371479034, 0.455014053445209, 1)	c(TRUE, FALSE, TRUE, TRUE, FALSE, FALSE)	327	c(7726, 7371, 5546, 8462, 6056, 5200)	c(175, 123, 117, 164, 116, 99)	GO:BP	positive regulation of secretion by cell	22849	26586	c("GO:0032940", "GO:0048522", "GO:0051047", "GO:1903530")	3.06E-10	1	0.003956766	0.001637724	0.455014053	1
497	TF:M10175_1	c(3.21794845941083e-10, 1, 1, 3.49175601533092e-09, 0.255027079514073, 4.74325876956823e-07)	c(TRUE, FALSE, FALSE, TRUE, FALSE, TRUE)	853	c(7733, 7477, 5343, 8334, 5805, 5175)	c(404, 337, 227, 424, 274, 281)	TF	Factor: AP-2alpha; motif: NNNSCCTGRGGC; match class: 1	21833	3627	TF:M10175	3.22E-10	1	1	3.49E-09	0.25502708	4.74E-07
498	GO:0099634	c(3.26924410815308e-10, 1, 0.0290815835257244, 6.9821598900232e-06, 1, 1)	c(TRUE, FALSE, TRUE, TRUE, FALSE, FALSE)	133	c(7629, 7310, 5467, 8392, 6001, 5175)	c(85, 55, 52, 81, 44, 43)	GO:CC	postsynaptic specialization membrane	22605	3793	c("GO:0045211", "GO:0097060", "GO:0099572")	3.27E-10	1	0.029081584	6.98E-06	1	1
499	GO:0048771	c(0.000203358866196009, 1, 0.00984174780294113, 9.68389993139178e-05, 3.27180299642648e-10, 1)	c(TRUE, FALSE, TRUE, TRUE, TRUE, FALSE)	177	c(7726, 7371, 5546, 8462, 6056, 5200)	c(94, 67, 70, 101, 93, 57)	GO:BP	tissue remodeling	22849	15065	GO:0032501	0.000203359	1	0.009841748	9.68E-05	3.27E-10	1
500	GO:0045664	c(3.3196821967492e-10, 1, 3.504306940256e-06, 5.79139455015496e-05, 0.00629624235847897, 0.115563947491997)	c(TRUE, FALSE, TRUE, TRUE, TRUE, FALSE)	221	c(7726, 7371, 5546, 8462, 6056, 5200)	c(128, 88, 94, 122, 90, 76)	GO:BP	regulation of neuron differentiation	22849	13396	c("GO:0030182", "GO:0045595")	3.32E-10	1	3.50E-06	5.79E-05	0.006296242	0.115563947
501	GO:2001257	c(3.43913535276645e-10, 1, 2.18348827265769e-07, 7.5314732795489e-10, 6.97796784328831e-06, 0.0563894468520338)	c(TRUE, FALSE, TRUE, TRUE, TRUE, FALSE)	165	c(7726, 7371, 5546, 8462, 6056, 5200)	c(102, 72, 78, 107, 79, 61)	GO:BP	regulation of cation channel activity	22849	30421	c("GO:0032412", "GO:1904062")	3.44E-10	1	2.18E-07	7.53E-10	6.98E-06	0.056389447
502	GO:0098839	c(3.47816031880692e-10, 1, 0.0863185486159874, 0.0016662247663516, 1, 1)	c(TRUE, FALSE, FALSE, TRUE, FALSE, FALSE)	93	c(7629, 7310, 5467, 8392, 6001, 5175)	c(65, 41, 38, 56, 35, 32)	GO:CC	postsynaptic density membrane	22605	3643	c("GO:0014069", "GO:0099634")	3.48E-10	1	0.086318549	0.001666225	1	1
503	GO:1901214	c(3.55438590735167e-10, 0.0466529636555403, 0.048408336749855, 1.55008307468573e-06, 5.37718540196458e-06, 0.000546272458627538)	c(TRUE, TRUE, TRUE, TRUE, TRUE, TRUE)	367	c(7726, 7371, 5546, 8462, 6056, 5200)	c(192, 156, 124, 193, 149, 126)	GO:BP	regulation of neuron death	22849	24533	c("GO:0010941", "GO:0070997")	3.55E-10	0.046652964	0.048408337	1.55E-06	5.38E-06	0.000546272
504	GO:0045055	c(3.55472898947874e-10, 1, 1, 0.0218701060659757, 1, 0.217824281088802)	c(TRUE, FALSE, FALSE, TRUE, FALSE, FALSE)	250	c(7726, 7371, 5546, 8462, 6056, 5200)	c(141, 98, 81, 126, 85, 83)	GO:BP	regulated exocytosis	22849	13100	GO:0006887	3.55E-10	1	1	0.021870106	1	0.217824281
505	GO:1902495	c(3.62037115293509e-10, 0.782341572135718, 0.00557104256874095, 3.71789732990481e-07, 0.162461057182388, 0.974394444651442)	c(TRUE, FALSE, TRUE, TRUE, FALSE, FALSE)	301	c(7629, 7310, 5467, 8392, 6001, 5175)	c(161, 121, 105, 163, 106, 90)	GO:CC	transmembrane transporter complex	22605	4013	c("GO:0016021", "GO:0098796", "GO:1990351")	3.62E-10	0.782341572	0.005571043	3.72E-07	0.162461057	0.974394445
506	GO:0032535	c(2.46493452873224e-09, 0.00290733742897582, 0.000101679465224112, 2.04583535071409e-07, 3.80652452828515e-10, 5.32279469701533e-05)	c(TRUE, TRUE, TRUE, TRUE, TRUE, TRUE)	347	c(7726, 7371, 5546, 8462, 6056, 5200)	c(181, 154, 129, 187, 155, 124)	GO:BP	regulation of cellular component size	22849	8826	c("GO:0016043", "GO:0090066")	2.46E-09	0.002907337	0.000101679	2.05E-07	3.81E-10	5.32E-05
507	GO:0035113	c(3.88350308972413e-10, 1, 0.00401994975039285, 0.0065975779587486, 0.0141162798170418, 0.0401958233416739)	c(TRUE, FALSE, TRUE, TRUE, TRUE, TRUE)	130	c(7726, 7371, 5546, 8462, 6056, 5200)	c(85, 59, 56, 74, 58, 51)	GO:BP	embryonic appendage morphogenesis	22849	10143	c("GO:0035107", "GO:0048598")	3.88E-10	1	0.00401995	0.006597578	0.01411628	0.040195823
508	GO:0030326	c(3.88350308972413e-10, 1, 0.00401994975039285, 0.0065975779587486, 0.0141162798170418, 0.0401958233416739)	c(TRUE, FALSE, TRUE, TRUE, TRUE, TRUE)	130	c(7726, 7371, 5546, 8462, 6056, 5200)	c(85, 59, 56, 74, 58, 51)	GO:BP	embryonic limb morphogenesis	22849	7808	c("GO:0035108", "GO:0035113")	3.88E-10	1	0.00401995	0.006597578	0.01411628	0.040195823
509	GO:0042471	c(3.95303670099744e-10, 1, 0.00221152608193305, 0.0159003518985826, 0.00778482927332695, 1)	c(TRUE, FALSE, TRUE, TRUE, TRUE, FALSE)	128	c(7726, 7371, 5546, 8462, 6056, 5200)	c(84, 49, 56, 72, 58, 43)	GO:BP	ear morphogenesis	22849	11783	c("GO:0043583", "GO:0048562", "GO:0090596")	3.95E-10	1	0.002211526	0.015900352	0.007784829	1
510	GO:0051961	c(3.75232204892038e-06, 0.0105447262907505, 0.27597105474429, 3.96002344337594e-10, 8.22151918394149e-06, 0.0398691015575178)	c(TRUE, TRUE, FALSE, TRUE, TRUE, TRUE)	160	c(7726, 7371, 5546, 8462, 6056, 5200)	c(91, 79, 60, 105, 77, 60)	GO:BP	negative regulation of nervous system development	22849	16222	c("GO:0007399", "GO:0051093", "GO:0051241", "GO:0051960")	3.75E-06	0.010544726	0.275971055	3.96E-10	8.22E-06	0.039869102
511	GO:0016079	c(4.08527888544723e-10, 1, 1, 0.0189777020025258, 1, 0.000696608666166286)	c(TRUE, FALSE, FALSE, TRUE, FALSE, TRUE)	122	c(7726, 7371, 5546, 8462, 6056, 5200)	c(81, 56, 45, 69, 44, 53)	GO:BP	synaptic vesicle exocytosis	22849	5676	c("GO:0007269", "GO:0045055", "GO:0051649", "GO:0099003", "GO:0099504", "GO:0099643")	4.09E-10	1	1	0.018977702	1	0.000696609
512	TF:M01587_1	c(4.09313208217162e-10, 0.0109525606324652, 0.0116532162903554, 2.11300920368146e-05, 0.000525194997686773, 0.000365753408661317)	c(TRUE, TRUE, TRUE, TRUE, TRUE, TRUE)	356	c(7733, 7477, 5343, 8334, 5805, 5175)	c(193, 162, 124, 188, 138, 127)	TF	Factor: FPM315; motif: SRGGGAGGAGGN; match class: 1	21833	1197	TF:M01587	4.09E-10	0.010952561	0.011653216	2.11E-05	0.000525195	0.000365753
513	GO:1990778	c(6.59562368026923e-07, 4.1058247060733e-10, 0.0619046736000036, 1.0702791494963e-09, 6.80354182109278e-08, 8.98993825501863e-07)	c(TRUE, TRUE, FALSE, TRUE, TRUE, TRUE)	334	c(7726, 7371, 5546, 8462, 6056, 5200)	c(168, 172, 114, 188, 144, 126)	GO:BP	protein localization to cell periphery	22849	29114	GO:0034613	6.60E-07	4.11E-10	0.061904674	1.07E-09	6.80E-08	8.99E-07
514	KEGG:04512	c(0.0184962904922536, 0.016451418779307, 0.00588230085008744, 3.71420188127084e-06, 4.12814222781874e-10, 0.264861917143976)	c(TRUE, TRUE, TRUE, TRUE, TRUE, FALSE)	84	c(2988, 3072, 2154, 3271, 2391, 2115)	c(46, 47, 38, 57, 54, 33)	KEGG	ECM-receptor interaction	8583	297	KEGG:00000	0.01849629	0.016451419	0.005882301	3.71E-06	4.13E-10	0.264861917
515	GO:2000300	c(4.32891727870827e-10, 1, 1, 1, 1, 0.425021284173932)	c(TRUE, FALSE, FALSE, FALSE, FALSE, FALSE)	74	c(7726, 7371, 5546, 8462, 6056, 5200)	c(56, 31, 28, 37, 28, 31)	GO:BP	regulation of synaptic vesicle exocytosis	22849	29522	c("GO:0016079", "GO:0046928", "GO:1903305")	4.33E-10	1	1	1	1	0.425021284
516	GO:0031301	c(1, 4.74246470632853e-10, 1, 1, 1, 0.418311000722948)	c(FALSE, TRUE, FALSE, FALSE, FALSE, FALSE)	354	c(7629, 7310, 5467, 8392, 6001, 5175)	c(135, 178, 95, 148, 107, 106)	GO:CC	integral component of organelle membrane	22605	1275	c("GO:0016021", "GO:0031300")	1	4.74E-10	1	1	1	0.418311001
517	GO:0015081	c(4.86867350511563e-10, 1, 9.64276311525655e-06, 2.36549778111547e-05, 0.094516014347229, 0.112129141197928)	c(TRUE, FALSE, TRUE, TRUE, FALSE, FALSE)	124	c(7511, 7181, 5401, 8249, 5910, 5051)	c(81, 41, 59, 76, 52, 46)	GO:MF	sodium ion transmembrane transporter activity	22015	2910	GO:0046873	4.87E-10	1	9.64E-06	2.37E-05	0.094516014	0.112129141
518	GO:1901135	c(1, 4.88508455837478e-10, 0.00132750145821496, 1.68166015771239e-05, 1, 4.42199902861158e-05)	c(FALSE, TRUE, TRUE, TRUE, FALSE, TRUE)	861	c(7726, 7371, 5546, 8462, 6056, 5200)	c(334, 378, 271, 399, 270, 265)	GO:BP	carbohydrate derivative metabolic process	22849	24457	GO:0071704	1	4.89E-10	0.001327501	1.68E-05	1	4.42E-05
519	GO:0051345	c(4.90120524377335e-10, 4.12099926896062e-05, 3.56504755555667e-06, 7.77627023666683e-08, 3.37318677574513e-08, 4.19248131842004e-07)	c(TRUE, TRUE, TRUE, TRUE, TRUE, TRUE)	492	c(7726, 7371, 5546, 8462, 6056, 5200)	c(244, 217, 178, 253, 198, 173)	GO:BP	positive regulation of hydrolase activity	22849	15785	c("GO:0043085", "GO:0051336")	4.90E-10	4.12E-05	3.57E-06	7.78E-08	3.37E-08	4.19E-07
520	GO:0031532	c(4.13055826530352e-05, 0.23764990372043, 0.00143697720616523, 2.80091412012371e-05, 4.91306105094782e-10, 0.000187067246144958)	c(TRUE, FALSE, TRUE, TRUE, TRUE, TRUE)	106	c(7726, 7371, 5546, 8462, 6056, 5200)	c(64, 53, 49, 68, 64, 49)	GO:BP	actin cytoskeleton reorganization	22849	8345	GO:0030036	4.13E-05	0.237649904	0.001436977	2.80E-05	4.91E-10	0.000187067
521	GO:0031400	c(2.41090558046925e-05, 9.99307013980786e-09, 6.08391910899078e-07, 0.00068397841613657, 2.63165569286872e-05, 5.01607318024061e-10)	c(TRUE, TRUE, TRUE, TRUE, TRUE, TRUE)	489	c(7726, 7371, 5546, 8462, 6056, 5200)	c(225, 230, 180, 235, 186, 182)	GO:BP	negative regulation of protein modification process	22849	8298	c("GO:0006464", "GO:0031399", "GO:0032269")	2.41E-05	9.99E-09	6.08E-07	0.000683978	2.63E-05	5.02E-10
522	GO:0005635	c(1, 5.04954069946376e-10, 1, 3.37180325939843e-05, 0.0559842098161524, 0.0620363340608997)	c(FALSE, TRUE, FALSE, TRUE, FALSE, FALSE)	401	c(7629, 7310, 5467, 8392, 6001, 5175)	c(150, 197, 104, 200, 139, 123)	GO:CC	nuclear envelope	22605	295	c("GO:0005634", "GO:0012505", "GO:0031967")	1	5.05E-10	1	3.37E-05	0.05598421	0.062036334
523	KEGG:04151	c(3.75521284025331e-06, 0.0142738482319942, 1.11905084684417e-05, 1.52945074259775e-07, 5.05866028711706e-10, 0.0254075955621379)	c(TRUE, TRUE, TRUE, TRUE, TRUE, TRUE)	348	c(2988, 3072, 2154, 3271, 2391, 2115)	c(170, 158, 131, 187, 156, 115)	KEGG	PI3K-Akt signaling pathway	8583	268	KEGG:00000	3.76E-06	0.014273848	1.12E-05	1.53E-07	5.06E-10	0.025407596
524	GO:1990234	c(1, 5.11595082545716e-10, 1, 1, 1, 1.28258524438904e-09)	c(FALSE, TRUE, FALSE, FALSE, FALSE, TRUE)	800	c(7629, 7310, 5467, 8392, 6001, 5175)	c(242, 352, 179, 298, 213, 267)	GO:CC	transferase complex	22605	4218	GO:1902494	1	5.12E-10	1	1	1	1.28E-09
525	GO:0055001	c(2.57604668360784e-05, 0.102550173180143, 0.00891428109815862, 0.000115012781253441, 5.25608796517662e-10, 1)	c(TRUE, FALSE, TRUE, TRUE, TRUE, FALSE)	199	c(7726, 7371, 5546, 8462, 6056, 5200)	c(106, 91, 77, 111, 101, 64)	GO:BP	muscle cell development	22849	16729	c("GO:0042692", "GO:0048468")	2.58E-05	0.102550173	0.008914281	0.000115013	5.26E-10	1
526	TF:M10419	c(1, 5.39679868146428e-10, 1, 1, 1, 1)	c(FALSE, TRUE, FALSE, FALSE, FALSE, FALSE)	229	c(7733, 7477, 5343, 8334, 5805, 5175)	c(52, 132, 44, 79, 62, 52)	TF	Factor: Staf; motif: KGCMTNCTGGGARWTGTAGTYY	21833	3350	TF:M00000	1	5.40E-10	1	1	1	1
527	GO:0045936	c(8.86543391027381e-05, 1.10711227520527e-07, 2.35944460263842e-07, 2.20919001910715e-07, 2.22054006666218e-08, 5.41738329879931e-10)	c(TRUE, TRUE, TRUE, TRUE, TRUE, TRUE)	412	c(7726, 7371, 5546, 8462, 6056, 5200)	c(192, 196, 158, 216, 172, 159)	GO:BP	negative regulation of phosphate metabolic process	22849	13644	c("GO:0006796", "GO:0010563", "GO:0019220")	8.87E-05	1.11E-07	2.36E-07	2.21E-07	2.22E-08	5.42E-10
528	GO:0010563	c(8.86543391027381e-05, 1.10711227520527e-07, 2.35944460263842e-07, 2.20919001910715e-07, 2.22054006666218e-08, 5.41738329879931e-10)	c(TRUE, TRUE, TRUE, TRUE, TRUE, TRUE)	412	c(7726, 7371, 5546, 8462, 6056, 5200)	c(192, 196, 158, 216, 172, 159)	GO:BP	negative regulation of phosphorus metabolic process	22849	4714	c("GO:0006793", "GO:0031324", "GO:0051174")	8.87E-05	1.11E-07	2.36E-07	2.21E-07	2.22E-08	5.42E-10
529	KEGG:04810	c(5.28451471896566e-05, 0.000910001569902154, 0.000917768690486641, 2.16786315718973e-08, 5.45082557628888e-10, 4.78538905434732e-05)	c(TRUE, TRUE, TRUE, TRUE, TRUE, TRUE)	212	c(2988, 3072, 2154, 3271, 2391, 2115)	c(109, 107, 82, 126, 106, 85)	KEGG	Regulation of actin cytoskeleton	8583	348	KEGG:00000	5.28E-05	0.000910002	0.000917769	2.17E-08	5.45E-10	4.79E-05
530	GO:0030018	c(0.000135910164576672, 6.17857740415541e-05, 2.94132223012087e-05, 1.28103420618193e-05, 5.51495146955162e-10, 0.0850259266322234)	c(TRUE, TRUE, TRUE, TRUE, TRUE, FALSE)	124	c(7629, 7310, 5467, 8392, 6001, 5175)	c(69, 68, 57, 76, 70, 46)	GO:CC	Z disc	22605	1023	c("GO:0031674", "GO:0110165")	0.00013591	6.18E-05	2.94E-05	1.28E-05	5.51E-10	0.085025927
531	GO:0051052	c(1, 5.55459682110525e-10, 1, 1, 1, 0.315122676949328)	c(FALSE, TRUE, FALSE, FALSE, FALSE, FALSE)	458	c(7726, 7371, 5546, 8462, 6056, 5200)	c(166, 222, 107, 191, 126, 138)	GO:BP	regulation of DNA metabolic process	22849	15543	c("GO:0006259", "GO:0019219", "GO:0060255")	1	5.55E-10	1	1	1	0.315122677
532	GO:0007179	c(1, 0.343536711555488, 1, 0.00938099984309912, 5.836246324094e-10, 1.64744563228981e-06)	c(FALSE, FALSE, FALSE, TRUE, TRUE, TRUE)	168	c(7726, 7371, 5546, 8462, 6056, 5200)	c(75, 77, 59, 91, 89, 74)	GO:BP	transforming growth factor beta receptor signaling pathway	22849	3078	c("GO:0007178", "GO:0071560")	1	0.343536712	1	0.009381	5.84E-10	1.65E-06
533	GO:0016331	c(5.96377863428557e-10, 0.0290865474291332, 0.0309061231613387, 8.42987604876978e-05, 0.000360410574245111, 0.274584723108126)	c(TRUE, TRUE, TRUE, TRUE, TRUE, FALSE)	166	c(7726, 7371, 5546, 8462, 6056, 5200)	c(102, 80, 65, 96, 75, 59)	GO:BP	morphogenesis of embryonic epithelium	22849	5785	c("GO:0002009", "GO:0048598")	5.96E-10	0.029086547	0.030906123	8.43E-05	0.000360411	0.274584723
534	GO:0008217	c(6.23417166636055e-10, 1, 1, 0.0450637899310764, 0.105930794791133, 1)	c(TRUE, FALSE, FALSE, TRUE, FALSE, FALSE)	207	c(7726, 7371, 5546, 8462, 6056, 5200)	c(121, 75, 70, 106, 81, 64)	GO:BP	regulation of blood pressure	22849	3558	c("GO:0008015", "GO:0065008")	6.23E-10	1	1	0.04506379	0.105930795	1
535	GO:0008017	c(0.00197573031142829, 6.24029653103389e-10, 0.0506712305233321, 0.00553455734767091, 1, 0.0490067200085108)	c(TRUE, TRUE, FALSE, TRUE, FALSE, TRUE)	217	c(7511, 7181, 5401, 8249, 5910, 5051)	c(106, 121, 78, 112, 76, 74)	GO:MF	microtubule binding	22015	1928	GO:0015631	0.00197573	6.24E-10	0.050671231	0.005534557	1	0.04900672
536	GO:0044770	c(1, 6.3260666189092e-10, 1, 1, 1, 0.000518631996112111)	c(FALSE, TRUE, FALSE, FALSE, FALSE, TRUE)	471	c(7726, 7371, 5546, 8462, 6056, 5200)	c(178, 227, 142, 204, 139, 155)	GO:BP	cell cycle phase transition	22849	12978	GO:0022402	1	6.33E-10	1	1	1	0.000518632
537	GO:0018212	c(0.0454969233111042, 1, 0.000216117072665358, 4.99152449176951e-06, 6.49593700949021e-10, 1)	c(TRUE, FALSE, TRUE, TRUE, TRUE, FALSE)	295	c(7726, 7371, 5546, 8462, 6056, 5200)	c(134, 111, 112, 159, 136, 89)	GO:BP	peptidyl-tyrosine modification	22849	6092	GO:0018193	0.045496923	1	0.000216117	4.99E-06	6.50E-10	1
538	TF:M00114_1	c(1, 3.77988209217755e-09, 1, 0.0837909401034452, 1, 6.67526319043844e-10)	c(FALSE, TRUE, FALSE, FALSE, FALSE, TRUE)	999	c(7733, 7477, 5343, 8334, 5805, 5175)	c(388, 446, 262, 441, 310, 335)	TF	Factor: Tax/CREB; motif: GGGGGTTGACGYANA; match class: 1	21833	3459	TF:M00114	1	3.78E-09	1	0.08379094	1	6.68E-10
539	GO:0072073	c(6.76211672986554e-10, 1, 2.17786881381501e-06, 3.82769244439497e-05, 4.73574264094498e-06, 0.0963140945057191)	c(TRUE, FALSE, TRUE, TRUE, TRUE, FALSE)	137	c(7726, 7371, 5546, 8462, 6056, 5200)	c(88, 61, 66, 83, 69, 52)	GO:BP	kidney epithelium development	22849	19942	c("GO:0001822", "GO:0060429")	6.76E-10	1	2.18E-06	3.83E-05	4.74E-06	0.096314095
540	GO:0043542	c(1.43517813733505e-06, 2.81152746220635e-05, 6.67178436488263e-06, 6.31346193907984e-07, 6.97464002637354e-10, 0.000114317049699988)	c(TRUE, TRUE, TRUE, TRUE, TRUE, TRUE)	205	c(7726, 7371, 5546, 8462, 6056, 5200)	c(112, 105, 88, 120, 103, 81)	GO:BP	endothelial cell migration	22849	12392	GO:0010631	1.44E-06	2.81E-05	6.67E-06	6.31E-07	6.97E-10	0.000114317
541	GO:0070997	c(7.31774108154454e-10, 0.0171830175489681, 0.148174391512081, 1.30816373065655e-06, 1.13391574433397e-07, 5.73483366262678e-05)	c(TRUE, TRUE, FALSE, TRUE, TRUE, TRUE)	407	c(7726, 7371, 5546, 8462, 6056, 5200)	c(208, 173, 133, 211, 168, 141)	GO:BP	neuron death	22849	19190	GO:0008219	7.32E-10	0.017183018	0.148174392	1.31E-06	1.13E-07	5.73E-05
542	TF:M01273_1	c(0.000613861181598559, 6.25529592179438e-05, 0.0374627389352375, 0.114093557238156, 1, 7.35101757690024e-10)	c(TRUE, TRUE, TRUE, FALSE, FALSE, TRUE)	557	c(7733, 7477, 5343, 8334, 5805, 5175)	c(254, 252, 179, 257, 179, 207)	TF	Factor: SP4; motif: SCCCCGCCCCS; match class: 1	21833	3257	TF:M01273	0.000613861	6.26E-05	0.037462739	0.114093557	1	7.35E-10
543	GO:0010721	c(2.71901073354122e-09, 0.00461207822446312, 0.00274711273234185, 7.72857581001826e-10, 5.57603243788263e-09, 0.00196187674658882)	c(TRUE, TRUE, TRUE, TRUE, TRUE, TRUE)	197	c(7726, 7371, 5546, 8462, 6056, 5200)	c(115, 95, 78, 123, 98, 75)	GO:BP	negative regulation of cell development	22849	4861	c("GO:0045596", "GO:0048468", "GO:0060284")	2.72E-09	0.004612078	0.002747113	7.73E-10	5.58E-09	0.001961877
544	GO:0019226	c(7.74250759953893e-10, 1, 5.69077981096451e-06, 0.13151641493944, 0.198415370065777, 0.660966834743673)	c(TRUE, FALSE, TRUE, FALSE, FALSE, FALSE)	82	c(7726, 7371, 5546, 8462, 6056, 5200)	c(60, 34, 45, 48, 38, 33)	GO:BP	transmission of nerve impulse	22849	6475	c("GO:0007154", "GO:0035637", "GO:0050877")	7.74E-10	1	5.69E-06	0.131516415	0.19841537	0.660966835
545	GO:0030163	c(1, 7.83729530184357e-10, 1, 0.831270796947299, 0.0990580843609721, 8.42174358812971e-08)	c(FALSE, TRUE, FALSE, FALSE, FALSE, TRUE)	890	c(7726, 7371, 5546, 8462, 6056, 5200)	c(321, 388, 237, 378, 288, 286)	GO:BP	protein catabolic process	22849	7720	c("GO:0009057", "GO:0019538", "GO:1901565")	1	7.84E-10	1	0.831270797	0.099058084	8.42E-08
546	GO:0016567	c(1, 9.07826603389131e-10, 1, 1, 1, 8.47338203369009e-08)	c(FALSE, TRUE, FALSE, FALSE, FALSE, TRUE)	628	c(7726, 7371, 5546, 8462, 6056, 5200)	c(234, 288, 150, 263, 195, 214)	GO:BP	protein ubiquitination	22849	5844	GO:0032446	1	9.08E-10	1	1	1	8.47E-08
547	GO:0051090	c(9.60730141714719e-10, 0.100587831336206, 7.13381236550596e-06, 9.13565001325318e-06, 1.66653549030641e-08, 2.91908555492266e-08)	c(TRUE, FALSE, TRUE, TRUE, TRUE, TRUE)	396	c(7726, 7371, 5546, 8462, 6056, 5200)	c(203, 165, 148, 203, 167, 149)	GO:BP	regulation of DNA-binding transcription factor activity	22849	15567	c("GO:0006355", "GO:0065009")	9.61E-10	0.100587831	7.13E-06	9.14E-06	1.67E-08	2.92E-08
548	GO:0110053	c(1.05771369934194e-06, 0.000417400470232094, 0.00825674238863241, 0.0127204384394254, 1.01149355982176e-09, 4.21550184159383e-06)	c(TRUE, TRUE, TRUE, TRUE, TRUE, TRUE)	241	c(7726, 7371, 5546, 8462, 6056, 5200)	c(128, 116, 90, 123, 116, 96)	GO:BP	regulation of actin filament organization	22849	22673	c("GO:0007015", "GO:0032956", "GO:1902903")	1.06E-06	0.0004174	0.008256742	0.012720438	1.01E-09	4.22E-06
549	GO:0044092	c(0.000409729047558181, 1.68465709160107e-05, 0.00360485644271357, 0.00634902179140819, 1.04706950412784e-09, 2.66400653685528e-08)	c(TRUE, TRUE, TRUE, TRUE, TRUE, TRUE)	856	c(7726, 7371, 5546, 8462, 6056, 5200)	c(360, 354, 267, 381, 321, 279)	GO:BP	negative regulation of molecular function	22849	12633	GO:0065009	0.000409729	1.68E-05	0.003604856	0.006349022	1.05E-09	2.66E-08
550	KEGG:04520	c(0.000212041116731985, 1.14145586894261e-05, 0.0243909855835663, 0.000315550680767912, 1.17660014155714e-09, 0.000678232910140378)	c(TRUE, TRUE, TRUE, TRUE, TRUE, TRUE)	68	c(2988, 3072, 2154, 3271, 2391, 2115)	c(43, 46, 31, 45, 46, 34)	KEGG	Adherens junction	8583	299	KEGG:00000	0.000212041	1.14E-05	0.024390986	0.000315551	1.18E-09	0.000678233
551	GO:0035051	c(1.63944086688876e-06, 1, 0.0186513516546759, 0.00318809569484323, 1.18101508102419e-09, 1)	c(TRUE, FALSE, TRUE, TRUE, TRUE, FALSE)	167	c(7726, 7371, 5546, 8462, 6056, 5200)	c(95, 73, 66, 92, 88, 55)	GO:BP	cardiocyte differentiation	22849	10103	c("GO:0007507", "GO:0030154")	1.64E-06	1	0.018651352	0.003188096	1.18E-09	1
552	GO:0099504	c(1.19150191147624e-09, 0.00398290859847092, 0.00648899650532484, 6.66477219582348e-05, 0.107630083140222, 1.62146167924522e-05)	c(TRUE, TRUE, TRUE, TRUE, FALSE, TRUE)	204	c(7726, 7371, 5546, 8462, 6056, 5200)	c(119, 98, 79, 114, 80, 83)	GO:BP	synaptic vesicle cycle	22849	22316	c("GO:0051649", "GO:0099003")	1.19E-09	0.003982909	0.006488997	6.66E-05	0.107630083	1.62E-05
553	GO:0050768	c(4.56245846482188e-06, 0.00658475205293589, 0.461717208853065, 1.2348365471314e-09, 1.89825579162874e-06, 0.0346598729577219)	c(TRUE, TRUE, FALSE, TRUE, TRUE, TRUE)	156	c(7726, 7371, 5546, 8462, 6056, 5200)	c(89, 78, 58, 102, 77, 59)	GO:BP	negative regulation of neurogenesis	22849	15305	c("GO:0010721", "GO:0022008", "GO:0050767", "GO:0051961")	4.56E-06	0.006584752	0.461717209	1.23E-09	1.90E-06	0.034659873
554	GO:0017124	c(0.682216259719288, 0.020081635754447, 0.320213499522042, 1.27696649850738e-09, 0.0350165290480712, 0.179346718918494)	c(FALSE, TRUE, FALSE, TRUE, TRUE, FALSE)	86	c(7511, 7181, 5401, 8249, 5910, 5051)	c(43, 46, 35, 64, 40, 34)	GO:MF	SH3 domain binding	22015	3984	GO:0019904	0.68221626	0.020081636	0.3202135	1.28E-09	0.035016529	0.179346719
555	REAC:R-MMU-9006934	c(0.000571735889550673, 0.0388911042754431, 0.0913808489048811, 0.000179229720416313, 1.34051053357642e-09, 0.126876657821631)	c(TRUE, TRUE, FALSE, TRUE, TRUE, FALSE)	387	c(3321, 3450, 2360, 3683, 2689, 2438)	c(192, 189, 136, 211, 183, 139)	REAC	Signaling by Receptor Tyrosine Kinases	8710	1407	REAC:R-MMU-162582	0.000571736	0.038891104	0.091380849	0.00017923	1.34E-09	0.126876658
556	GO:0070588	c(1.15419977244943e-05, 1, 2.69818959874678e-05, 1.34262084318482e-09, 0.000131523040241452, 0.0410840944721247)	c(TRUE, FALSE, TRUE, TRUE, TRUE, TRUE)	279	c(7726, 7371, 5546, 8462, 6056, 5200)	c(141, 100, 110, 162, 115, 94)	GO:BP	calcium ion transmembrane transport	22849	18944	c("GO:0006816", "GO:0098662")	1.15E-05	1	2.70E-05	1.34E-09	0.000131523	0.041084094
557	GO:0010639	c(0.00329919994747973, 1.34480297348239e-09, 1, 0.00331118372100238, 1, 0.00476117048166087)	c(TRUE, TRUE, FALSE, TRUE, FALSE, TRUE)	323	c(7726, 7371, 5546, 8462, 6056, 5200)	c(150, 166, 96, 161, 108, 110)	GO:BP	negative regulation of organelle organization	22849	4784	c("GO:0006996", "GO:0033043", "GO:0051129")	0.0032992	1.34E-09	1	0.003311184	1	0.00476117
558	TF:M00287_1	c(1, 1.37710587068288e-09, 1, 1, 1, 1)	c(FALSE, TRUE, FALSE, FALSE, FALSE, FALSE)	179	c(7733, 7477, 5343, 8334, 5805, 5175)	c(38, 108, 38, 67, 32, 35)	TF	Factor: NF-Y; motif: NNNRRCCAATSRGNNN; match class: 1	21833	2347	TF:M00287	1	1.38E-09	1	1	1	1
559	GO:0048813	c(2.94036170622522e-09, 1.09299770541503e-05, 1.42377367308275e-09, 8.39850561696887e-06, 7.4358556421682e-08, 3.5152485240031e-08)	c(TRUE, TRUE, TRUE, TRUE, TRUE, TRUE)	169	c(7726, 7371, 5546, 8462, 6056, 5200)	c(102, 91, 84, 100, 85, 78)	GO:BP	dendrite morphogenesis	22849	15104	c("GO:0016358", "GO:0048667", "GO:0048812")	2.94E-09	1.09E-05	1.42E-09	8.40E-06	7.44E-08	3.52E-08
560	GO:0035725	c(1.43318193508474e-09, 1, 0.000244667975718123, 3.10514804127057e-08, 0.0141162798170418, 0.00737691165984352)	c(TRUE, FALSE, TRUE, TRUE, TRUE, TRUE)	130	c(7726, 7371, 5546, 8462, 6056, 5200)	c(84, 51, 59, 86, 58, 53)	GO:BP	sodium ion transmembrane transport	22849	10584	c("GO:0006814", "GO:0098662")	1.43E-09	1	0.000244668	3.11E-08	0.01411628	0.007376912
561	GO:0018108	c(0.0414127619735941, 1, 0.000444546330523599, 7.87431999319875e-06, 1.47683980568799e-09, 1)	c(TRUE, FALSE, TRUE, TRUE, TRUE, FALSE)	292	c(7726, 7371, 5546, 8462, 6056, 5200)	c(133, 109, 110, 157, 134, 88)	GO:BP	peptidyl-tyrosine phosphorylation	22849	6001	c("GO:0006468", "GO:0018212")	0.041412762	1	0.000444546	7.87E-06	1.48E-09	1
562	GO:0045859	c(4.36018595030522e-09, 1.27667706626583e-06, 1.52282071121189e-09, 4.6189369713937e-08, 1.16177569847716e-08, 1.39238171279673e-08)	c(TRUE, TRUE, TRUE, TRUE, TRUE, TRUE)	554	c(7726, 7371, 5546, 8462, 6056, 5200)	c(266, 247, 209, 281, 220, 196)	GO:BP	regulation of protein kinase activity	22849	13573	c("GO:0001932", "GO:0043549")	4.36E-09	1.28E-06	1.52E-09	4.62E-08	1.16E-08	1.39E-08
563	GO:0043254	c(2.11863433916693e-05, 9.07244700553287e-06, 0.309879497894241, 0.000655311189357812, 1.60232690300376e-09, 0.108439382566041)	c(TRUE, TRUE, FALSE, TRUE, TRUE, FALSE)	381	c(7726, 7371, 5546, 8462, 6056, 5200)	c(182, 177, 124, 189, 165, 120)	GO:BP	regulation of protein-containing complex assembly	22849	12207	c("GO:0044087", "GO:0051128", "GO:0065003")	2.12E-05	9.07E-06	0.309879498	0.000655311	1.60E-09	0.108439383
564	TF:M10280_1	c(0.000127236345633754, 0.0114221837771292, 0.0304239022592763, 5.73035004271123e-05, 3.37715910859026e-05, 1.61425186331291e-09)	c(TRUE, TRUE, TRUE, TRUE, TRUE, TRUE)	598	c(7733, 7477, 5343, 8334, 5805, 5175)	c(274, 256, 191, 293, 220, 218)	TF	Factor: BTEB2; motif: NGGGSWGGGNGGGGC; match class: 1	21833	329	TF:M10280	0.000127236	0.011422184	0.030423902	5.73E-05	3.38E-05	1.61E-09
565	GO:0045446	c(1.62707018843359e-09, 1, 1, 0.061273182753226, 3.11023479503012e-06, 0.00560245115189329)	c(TRUE, FALSE, FALSE, FALSE, TRUE, TRUE)	110	c(7726, 7371, 5546, 8462, 6056, 5200)	c(74, 49, 40, 62, 59, 47)	GO:BP	endothelial cell differentiation	22849	13245	c("GO:0003158", "GO:0030855")	1.63E-09	1	1	0.061273183	3.11E-06	0.005602451
566	GO:0010976	c(1.14859739993175e-05, 0.000188441464017861, 1.62744524716155e-09, 0.000136449427108631, 9.44156911305993e-07, 2.76592012749061e-05)	c(TRUE, TRUE, TRUE, TRUE, TRUE, TRUE)	206	c(7726, 7371, 5546, 8462, 6056, 5200)	c(110, 103, 97, 114, 96, 83)	GO:BP	positive regulation of neuron projection development	22849	5093	c("GO:0010975", "GO:0031175", "GO:0031346")	1.15E-05	0.000188441	1.63E-09	0.000136449	9.44E-07	2.77E-05
567	GO:0090257	c(1.63218901221258e-09, 1, 7.21619836804219e-08, 8.30320211744354e-07, 3.15519300372185e-08, 6.44067680451108e-05)	c(TRUE, FALSE, TRUE, TRUE, TRUE, TRUE)	229	c(7726, 7371, 5546, 8462, 6056, 5200)	c(130, 94, 101, 131, 108, 89)	GO:BP	regulation of muscle system process	22849	21269	c("GO:0003012", "GO:0044057")	1.63E-09	1	7.22E-08	8.30E-07	3.16E-08	6.44E-05
568	GO:0007005	c(1, 1.63717310379523e-09, 1, 1, 1, 1)	c(FALSE, TRUE, FALSE, FALSE, FALSE, FALSE)	515	c(7726, 7371, 5546, 8462, 6056, 5200)	c(171, 243, 113, 195, 136, 130)	GO:BP	mitochondrion organization	22849	2928	GO:0006996	1	1.64E-09	1	1	1	1
569	GO:0051248	c(0.158712553246847, 4.78187294309751e-05, 0.0503855899517544, 0.00778626831144532, 4.95929987709138e-08, 1.63853810175112e-09)	c(FALSE, TRUE, FALSE, TRUE, TRUE, TRUE)	954	c(7726, 7371, 5546, 8462, 6056, 5200)	c(378, 387, 286, 420, 344, 311)	GO:BP	negative regulation of protein metabolic process	22849	15703	c("GO:0010605", "GO:0019538", "GO:0051172", "GO:0051246")	0.158712553	4.78E-05	0.05038559	0.007786268	4.96E-08	1.64E-09
570	GO:0050805	c(1.87190836786329e-09, 1, 0.0117737883853166, 1, 0.109918570647447, 1)	c(TRUE, FALSE, TRUE, FALSE, FALSE, FALSE)	83	c(7726, 7371, 5546, 8462, 6056, 5200)	c(60, 29, 39, 44, 39, 31)	GO:BP	negative regulation of synaptic transmission	22849	15334	c("GO:0007268", "GO:0010648", "GO:0023057", "GO:0050804")	1.87E-09	1	0.011773788	1	0.109918571	1
571	GO:0005874	c(1, 1.9452186254687e-09, 0.0233451805070049, 0.00520761805921285, 1, 0.0023768970978346)	c(FALSE, TRUE, TRUE, TRUE, FALSE, TRUE)	300	c(7629, 7310, 5467, 8392, 6001, 5175)	c(117, 154, 102, 147, 99, 102)	GO:CC	microtubule	22605	504	c("GO:0015630", "GO:0099513")	1	1.95E-09	0.023345181	0.005207618	1	0.002376897
572	GO:0045765	c(1.55029377957029e-06, 0.0170446353022535, 0.00300134929560968, 8.7353687886965e-05, 2.16871921403355e-09, 0.0658991054947681)	c(TRUE, TRUE, TRUE, TRUE, TRUE, FALSE)	282	c(7726, 7371, 5546, 8462, 6056, 5200)	c(145, 126, 104, 149, 130, 94)	GO:BP	regulation of angiogenesis	22849	13491	c("GO:0001525", "GO:0022603", "GO:1901342")	1.55E-06	0.017044635	0.003001349	8.74E-05	2.17E-09	0.065899105
573	GO:0043547	c(1.20071396022447e-08, 2.89570601967514e-05, 1.49413642822907e-08, 6.42298737987664e-08, 2.33075166164603e-09, 8.83565767981258e-08)	c(TRUE, TRUE, TRUE, TRUE, TRUE, TRUE)	227	c(7726, 7371, 5546, 8462, 6056, 5200)	c(127, 114, 102, 133, 110, 96)	GO:BP	positive regulation of GTPase activity	22849	12395	c("GO:0043087", "GO:0051345")	1.20E-08	2.90E-05	1.49E-08	6.42E-08	2.33E-09	8.84E-08
574	GO:0051276	c(1, 2.42820862595205e-09, 1, 1, 1, 0.000451935345687492)	c(FALSE, TRUE, FALSE, FALSE, FALSE, TRUE)	779	c(7726, 7371, 5546, 8462, 6056, 5200)	c(233, 344, 152, 284, 174, 238)	GO:BP	chromosome organization	22849	15725	GO:0006996	1	2.43E-09	1	1	1	0.000451935
575	GO:0048706	c(2.57635635979608e-09, 1, 1, 1, 1, 1)	c(TRUE, FALSE, FALSE, FALSE, FALSE, FALSE)	133	c(7726, 7371, 5546, 8462, 6056, 5200)	c(85, 49, 47, 58, 52, 32)	GO:BP	embryonic skeletal system development	22849	15006	c("GO:0001501", "GO:0043009")	2.58E-09	1	1	1	1	1
576	GO:0006979	c(0.0704643547481901, 2.59114583549753e-09, 0.0188454029510071, 0.0515928417198661, 0.0199845146438386, 0.000326924578881919)	c(FALSE, TRUE, TRUE, FALSE, TRUE, TRUE)	364	c(7726, 7371, 5546, 8462, 6056, 5200)	c(160, 182, 125, 173, 134, 126)	GO:BP	response to oxidative stress	22849	2908	GO:0006950	0.070464355	2.59E-09	0.018845403	0.051592842	0.019984515	0.000326925
577	GO:0060271	c(1, 2.61413833306996e-09, 1, 1.69869478255541e-07, 1, 0.890982517588649)	c(FALSE, TRUE, FALSE, TRUE, FALSE, FALSE)	342	c(7726, 7371, 5546, 8462, 6056, 5200)	c(141, 173, 98, 185, 96, 105)	GO:BP	cilium assembly	22849	17048	c("GO:0044782", "GO:0070925", "GO:0120031")	1	2.61E-09	1	1.70E-07	1	0.890982518
578	GO:0005178	c(0.0589318644313627, 0.0246572182346804, 0.000681658766074812, 0.00325943025504257, 2.70470393135365e-09, 1)	c(FALSE, TRUE, TRUE, TRUE, TRUE, FALSE)	140	c(7511, 7181, 5401, 8249, 5910, 5051)	c(69, 68, 60, 78, 76, 47)	GO:MF	integrin binding	22015	1677	c("GO:0005102", "GO:0044877", "GO:0050839")	0.058931864	0.024657218	0.000681659	0.00325943	2.70E-09	1
579	GO:0030165	c(1.89844937842124e-06, 0.000167182676428658, 5.84767914648938e-05, 1.1586651449493e-08, 0.0174934665075955, 2.80938791336479e-09)	c(TRUE, TRUE, TRUE, TRUE, TRUE, TRUE)	109	c(7511, 7181, 5401, 8249, 5910, 5051)	c(67, 61, 52, 75, 49, 58)	GO:MF	PDZ domain binding	22015	4748	GO:0019904	1.90E-06	0.000167183	5.85E-05	1.16E-08	0.017493467	2.81E-09
580	GO:0010632	c(1.35664118355827e-06, 1.85228125119029e-06, 6.87641932672117e-08, 1.33913994316485e-07, 2.83111459412098e-09, 0.0168822035250766)	c(TRUE, TRUE, TRUE, TRUE, TRUE, TRUE)	214	c(7726, 7371, 5546, 8462, 6056, 5200)	c(116, 112, 96, 126, 105, 77)	GO:BP	regulation of epithelial cell migration	22849	4777	c("GO:0010631", "GO:0030334", "GO:0051239")	1.36E-06	1.85E-06	6.88E-08	1.34E-07	2.83E-09	0.016882204
581	GO:0001823	c(2.92857051642531e-09, 1, 0.00357953866530134, 0.0237632639625023, 0.00247076581848433, 1)	c(TRUE, FALSE, TRUE, TRUE, TRUE, FALSE)	97	c(7726, 7371, 5546, 8462, 6056, 5200)	c(67, 44, 45, 57, 48, 34)	GO:BP	mesonephros development	22849	592	GO:0001822	2.93E-09	1	0.003579539	0.023763264	0.002470766	1
582	GO:0090407	c(1, 3.03322405925713e-09, 1, 0.00925974198880257, 1, 0.323789470817405)	c(FALSE, TRUE, FALSE, TRUE, FALSE, FALSE)	424	c(7726, 7371, 5546, 8462, 6056, 5200)	c(166, 206, 133, 202, 136, 129)	GO:BP	organophosphate biosynthetic process	22849	21410	c("GO:0019637", "GO:1901576")	1	3.03E-09	1	0.009259742	1	0.323789471
583	GO:0045444	c(3.14003550621968e-09, 0.000117586818251146, 0.00051294739921924, 0.00456325553362565, 1.59767567354929e-05, 0.000203624127749569)	c(TRUE, TRUE, TRUE, TRUE, TRUE, TRUE)	244	c(7726, 7371, 5546, 8462, 6056, 5200)	c(136, 119, 95, 126, 106, 92)	GO:BP	fat cell differentiation	22849	13243	GO:0030154	3.14E-09	0.000117587	0.000512947	0.004563256	1.60E-05	0.000203624
584	GO:0031674	c(0.000284135169056559, 0.000285163138654838, 2.30166642443955e-05, 2.50454902210234e-06, 3.18719763846136e-09, 0.0993981585671849)	c(TRUE, TRUE, TRUE, TRUE, TRUE, FALSE)	135	c(7629, 7310, 5467, 8392, 6001, 5175)	c(73, 71, 61, 83, 73, 49)	GO:CC	I band	22605	1410	c("GO:0030017", "GO:0110165")	0.000284135	0.000285163	2.30E-05	2.50E-06	3.19E-09	0.099398159
585	REAC:R-MMU-9013148	c(3.61851945297558e-09, 7.07961051767314e-05, 0.000625014931825621, 5.9639989096762e-06, 2.50455861865849e-05, 0.000140842500576975)	c(TRUE, TRUE, TRUE, TRUE, TRUE, TRUE)	129	c(3321, 3450, 2360, 3683, 2689, 2438)	c(87, 80, 60, 86, 69, 63)	REAC	CDC42 GTPase cycle	8710	206	REAC:R-MMU-9012999	3.62E-09	7.08E-05	0.000625015	5.96E-06	2.50E-05	0.000140843
586	GO:0005267	c(3.68189250064819e-09, 1, 0.218117265693968, 1.30055238786025e-06, 0.354389401170946, 1)	c(TRUE, FALSE, FALSE, TRUE, FALSE, FALSE)	97	c(7511, 7181, 5401, 8249, 5910, 5051)	c(66, 29, 39, 65, 41, 28)	GO:MF	potassium channel activity	22015	1744	c("GO:0005261", "GO:0015079")	3.68E-09	1	0.218117266	1.30E-06	0.354389401	1
587	GO:0048863	c(3.83449116449192e-09, 1, 0.17552659247594, 1, 0.000493453281354657, 0.186317319886114)	c(TRUE, FALSE, FALSE, FALSE, TRUE, FALSE)	231	c(7726, 7371, 5546, 8462, 6056, 5200)	c(130, 91, 82, 108, 97, 78)	GO:BP	stem cell differentiation	22849	15152	GO:0030154	3.83E-09	1	0.175526592	1	0.000493453	0.18631732
588	TF:M03565_1	c(1.06870423009455e-05, 1, 1, 3.97151386672238e-09, 0.0545878653083112, 1)	c(TRUE, FALSE, FALSE, TRUE, FALSE, FALSE)	232	c(7733, 7477, 5343, 8334, 5805, 5175)	c(125, 92, 79, 141, 90, 71)	TF	Factor: slug; motif: KCACCTGN; match class: 1	21833	3043	TF:M03565	1.07E-05	1	1	3.97E-09	0.054587865	1
589	GO:1901987	c(1, 4.16736259249718e-09, 1, 1, 1, 0.00366532950710967)	c(FALSE, TRUE, FALSE, FALSE, FALSE, TRUE)	368	c(7726, 7371, 5546, 8462, 6056, 5200)	c(136, 183, 108, 162, 106, 123)	GO:BP	regulation of cell cycle phase transition	22849	25245	c("GO:0010564", "GO:0044770")	1	4.17E-09	1	1	1	0.00366533
590	KEGG:04550	c(4.36216400740769e-09, 1, 1, 0.0194341656246144, 0.410055955560891, 0.0178840940826329)	c(TRUE, FALSE, FALSE, TRUE, FALSE, TRUE)	136	c(2988, 3072, 2154, 3271, 2391, 2115)	c(85, 56, 46, 73, 53, 53)	KEGG	Signaling pathways regulating pluripotency of stem cells	8583	302	KEGG:00000	4.36E-09	1	1	0.019434166	0.410055956	0.017884094
591	GO:0007517	c(4.40073862879746e-09, 0.019674203924968, 0.00320280920852146, 2.39248619528207e-05, 9.30964832570284e-07, 0.0488798631543423)	c(TRUE, TRUE, TRUE, TRUE, TRUE, TRUE)	309	c(7726, 7371, 5546, 8462, 6056, 5200)	c(164, 136, 112, 163, 132, 102)	GO:BP	muscle organ development	22849	3381	c("GO:0048513", "GO:0061061")	4.40E-09	0.019674204	0.003202809	2.39E-05	9.31E-07	0.048879863
592	GO:0044304	c(4.40285493892124e-09, 0.543629780110524, 0.00193396130484183, 1.20967264371717e-06, 6.9767024178486e-05, 0.0969941319328089)	c(TRUE, FALSE, TRUE, TRUE, TRUE, FALSE)	75	c(7629, 7310, 5467, 8392, 6001, 5175)	c(54, 37, 36, 53, 41, 31)	GO:CC	main axon	22605	2309	c("GO:0030424", "GO:0110165")	4.40E-09	0.54362978	0.001933961	1.21E-06	6.98E-05	0.096994132
593	GO:0090092	c(0.000549406669458483, 0.241100866514438, 0.0863705995133351, 7.51115965712245e-06, 4.41617507922394e-09, 2.55050629803116e-07)	c(TRUE, FALSE, FALSE, TRUE, TRUE, TRUE)	237	c(7726, 7371, 5546, 8462, 6056, 5200)	c(118, 104, 85, 132, 113, 98)	GO:BP	regulation of transmembrane receptor protein serine/threonine kinase signaling pathway	22849	21115	c("GO:0007178", "GO:0009966")	0.000549407	0.241100867	0.0863706	7.51E-06	4.42E-09	2.55E-07
594	KEGG:05165	c(0.00343063702310086, 0.0597212540853831, 0.101512706898322, 0.000377781534935306, 4.49184871292498e-09, 7.82585349648517e-06)	c(TRUE, FALSE, FALSE, TRUE, TRUE, TRUE)	339	c(2988, 3072, 2154, 3271, 2391, 2115)	c(154, 151, 111, 170, 150, 127)	KEGG	Human papillomavirus infection	8583	428	KEGG:00000	0.003430637	0.059721254	0.101512707	0.000377782	4.49E-09	7.83E-06
595	GO:0002088	c(1, 5.00451473651993e-09, 1, 0.200355923104538, 1, 0.859971286106)	c(FALSE, TRUE, FALSE, FALSE, FALSE, FALSE)	83	c(7726, 7371, 5546, 8462, 6056, 5200)	c(39, 58, 31, 48, 31, 33)	GO:BP	lens development in camera-type eye	22849	792	c("GO:0043010", "GO:0048856")	1	5.00E-09	1	0.200355923	1	0.859971286
596	TF:M07297_1	c(5.05997999977235e-09, 1, 0.237921815277207, 3.46370543183335e-08, 8.33642947914802e-06, 1.79171170588726e-06)	c(TRUE, FALSE, FALSE, TRUE, TRUE, TRUE)	827	c(7733, 7477, 5343, 8334, 5805, 5175)	c(388, 303, 248, 408, 294, 271)	TF	Factor: MAZ; motif: CCCTCCCYCYN; match class: 1	21833	2023	TF:M07297	5.06E-09	1	0.237921815	3.46E-08	8.34E-06	1.79E-06
597	GO:0033674	c(8.88658045208239e-05, 0.000933643871551295, 1.20524282559041e-05, 5.28010081937809e-09, 2.0942624043233e-06, 6.54119566660359e-06)	c(TRUE, TRUE, TRUE, TRUE, TRUE, TRUE)	402	c(7726, 7371, 5546, 8462, 6056, 5200)	c(188, 177, 149, 217, 162, 143)	GO:BP	positive regulation of kinase activity	22849	9602	c("GO:0042327", "GO:0043549", "GO:0051347")	8.89E-05	0.000933644	1.21E-05	5.28E-09	2.09E-06	6.54E-06
598	GO:0043198	c(5.30745121610686e-09, 1, 0.000639945122519903, 0.0805309214093232, 0.00541483013686883, 0.396560872550384)	c(TRUE, FALSE, TRUE, FALSE, TRUE, FALSE)	64	c(7629, 7310, 5467, 8392, 6001, 5175)	c(48, 31, 33, 38, 33, 26)	GO:CC	dendritic shaft	22605	2113	c("GO:0030425", "GO:0110165")	5.31E-09	1	0.000639945	0.080530921	0.00541483	0.396560873
599	REAC:R-MMU-9013149	c(5.31792603739056e-08, 4.69902350352377e-06, 3.87729686704002e-06, 1.4412274855547e-05, 5.81812730604412e-09, 0.000571636767779524)	c(TRUE, TRUE, TRUE, TRUE, TRUE, TRUE)	155	c(3321, 3450, 2360, 3683, 2689, 2438)	c(98, 96, 75, 99, 88, 71)	REAC	RAC1 GTPase cycle	8710	1115	REAC:R-MMU-9012999	5.32E-08	4.70E-06	3.88E-06	1.44E-05	5.82E-09	0.000571637
600	GO:0072163	c(5.8340093185683e-09, 1, 0.0252806628378383, 0.0400800953836789, 0.00608141935822809, 1)	c(TRUE, FALSE, TRUE, TRUE, TRUE, FALSE)	94	c(7726, 7371, 5546, 8462, 6056, 5200)	c(65, 43, 42, 55, 46, 33)	GO:BP	mesonephric epithelium development	22849	20031	c("GO:0001823", "GO:0072073")	5.83E-09	1	0.025280663	0.040080095	0.006081419	1
601	GO:0072164	c(5.8340093185683e-09, 1, 0.0252806628378383, 0.0400800953836789, 0.00608141935822809, 1)	c(TRUE, FALSE, TRUE, TRUE, TRUE, FALSE)	94	c(7726, 7371, 5546, 8462, 6056, 5200)	c(65, 43, 42, 55, 46, 33)	GO:BP	mesonephric tubule development	22849	20032	c("GO:0035295", "GO:0072163")	5.83E-09	1	0.025280663	0.040080095	0.006081419	1
602	GO:0001657	c(5.8340093185683e-09, 1, 0.0252806628378383, 0.0400800953836789, 0.00608141935822809, 1)	c(TRUE, FALSE, TRUE, TRUE, TRUE, FALSE)	94	c(7726, 7371, 5546, 8462, 6056, 5200)	c(65, 43, 42, 55, 46, 33)	GO:BP	ureteric bud development	22849	482	GO:0072164	5.83E-09	1	0.025280663	0.040080095	0.006081419	1
603	GO:0002027	c(6.1997851307837e-09, 1, 0.00063020081258375, 0.0146776990061613, 0.0036030392404302, 1)	c(TRUE, FALSE, TRUE, TRUE, TRUE, FALSE)	98	c(7726, 7371, 5546, 8462, 6056, 5200)	c(67, 40, 47, 58, 48, 31)	GO:BP	regulation of heart rate	22849	746	c("GO:0008016", "GO:0065008")	6.20E-09	1	0.000630201	0.014677699	0.003603039	1
604	GO:0001726	c(0.00119296712955831, 8.98241728252977e-05, 1.22993773751113e-05, 0.00283458779770057, 6.27343699705766e-09, 1.45876525070144e-06)	c(TRUE, TRUE, TRUE, TRUE, TRUE, TRUE)	139	c(7629, 7310, 5467, 8392, 6001, 5175)	c(73, 74, 63, 77, 74, 63)	GO:CC	ruffle	22605	184	c("GO:0031252", "GO:0120025")	0.001192967	8.98E-05	1.23E-05	0.002834588	6.27E-09	1.46E-06
605	GO:0009925	c(2.71999474115434e-05, 0.281449112562407, 5.89731106361079e-06, 6.45844576503799e-09, 4.78057220608691e-05, 1)	c(TRUE, FALSE, TRUE, TRUE, TRUE, FALSE)	253	c(7629, 7310, 5467, 8392, 6001, 5175)	c(126, 106, 101, 146, 105, 77)	GO:CC	basal plasma membrane	22605	787	c("GO:0045178", "GO:0098590")	2.72E-05	0.281449113	5.90E-06	6.46E-09	4.78E-05	1
606	GO:0042472	c(6.52622441271139e-09, 1, 0.00143697720616523, 0.00188547851008619, 0.0534152235452621, 1)	c(TRUE, FALSE, TRUE, TRUE, FALSE, FALSE)	106	c(7726, 7371, 5546, 8462, 6056, 5200)	c(71, 41, 49, 64, 48, 36)	GO:BP	inner ear morphogenesis	22849	11784	c("GO:0042471", "GO:0048598", "GO:0048839")	6.53E-09	1	0.001436977	0.001885479	0.053415224	1
607	KEGG:05226	c(6.54499642728009e-09, 0.00406211143918265, 0.000852294558483301, 0.041269722993244, 0.000263723073838933, 0.010010979928749)	c(TRUE, TRUE, TRUE, TRUE, TRUE, TRUE)	143	c(2988, 3072, 2154, 3271, 2391, 2115)	c(88, 75, 60, 75, 66, 56)	KEGG	Gastric cancer	8583	459	KEGG:00000	6.54E-09	0.004062111	0.000852295	0.041269723	0.000263723	0.01001098
608	GO:0044772	c(1, 6.90546741803206e-09, 1, 1, 1, 0.00723086985591609)	c(FALSE, TRUE, FALSE, FALSE, FALSE, TRUE)	387	c(7726, 7371, 5546, 8462, 6056, 5200)	c(144, 190, 114, 166, 121, 127)	GO:BP	mitotic cell cycle phase transition	22849	12980	c("GO:0044770", "GO:1903047")	1	6.91E-09	1	1	1	0.00723087
609	GO:0099565	c(1.20329251580964e-08, 1, 7.48961759387035e-09, 0.000449327089244678, 0.00417222361586074, 0.386567778604205)	c(TRUE, FALSE, TRUE, TRUE, TRUE, FALSE)	93	c(7726, 7371, 5546, 8462, 6056, 5200)	c(64, 39, 54, 59, 46, 37)	GO:BP	chemical synaptic transmission, postsynaptic	22849	22359	c("GO:0007268", "GO:0050877", "GO:1905114")	1.20E-08	1	7.49E-09	0.000449327	0.004172224	0.386567779
610	GO:0048193	c(1, 7.60954149949820e-09, 1, 1, 1, 0.105607604130578)	c(FALSE, TRUE, FALSE, FALSE, FALSE, FALSE)	249	c(7726, 7371, 5546, 8462, 6056, 5200)	c(93, 133, 62, 106, 90, 84)	GO:BP	Golgi vesicle transport	22849	14601	GO:0016192	1	7.61E-09	1	1	1	0.105607604
611	GO:0051924	c(2.44383472504015e-05, 1, 0.000120681793987007, 7.8996845158784e-09, 0.00157503932391123, 0.1908826348027)	c(TRUE, FALSE, TRUE, TRUE, TRUE, FALSE)	260	c(7726, 7371, 5546, 8462, 6056, 5200)	c(132, 91, 102, 151, 105, 86)	GO:BP	regulation of calcium ion transport	22849	16186	c("GO:0006816", "GO:0010959")	2.44E-05	1	0.000120682	7.90E-09	0.001575039	0.190882635
612	GO:0090090	c(0.000615172684694482, 9.75985107371104e-06, 4.25813748657179e-05, 0.00205410463614802, 1, 8.10558542486563e-09)	c(TRUE, TRUE, TRUE, TRUE, FALSE, TRUE)	125	c(7726, 7371, 5546, 8462, 6056, 5200)	c(70, 72, 59, 73, 50, 64)	GO:BP	negative regulation of canonical Wnt signaling pathway	22849	21113	c("GO:0030178", "GO:0060070", "GO:0060828")	0.000615173	9.76E-06	4.26E-05	0.002054105	1	8.11E-09
613	GO:0010811	c(0.117126671406948, 0.0222043711147524, 1.73382504042963e-06, 0.000489265677648676, 8.22010331775406e-09, 0.00422834273227823)	c(FALSE, TRUE, TRUE, TRUE, TRUE, TRUE)	128	c(7726, 7371, 5546, 8462, 6056, 5200)	c(65, 65, 63, 76, 71, 53)	GO:BP	positive regulation of cell-substrate adhesion	22849	4945	c("GO:0010810", "GO:0031589", "GO:0045785")	0.117126671	0.022204371	1.73E-06	0.000489266	8.22E-09	0.004228343
614	GO:0005249	c(8.2941247215952e-09, 1, 0.269782850117398, 0.000340882609178908, 1, 1)	c(TRUE, FALSE, FALSE, TRUE, FALSE, FALSE)	73	c(7511, 7181, 5401, 8249, 5910, 5051)	c(53, 22, 31, 48, 31, 22)	GO:MF	voltage-gated potassium channel activity	22015	1735	c("GO:0005267", "GO:0022843")	8.29E-09	1	0.26978285	0.000340883	1	1
615	GO:0006887	c(8.3101679119203e-09, 0.202724022763172, 1, 0.0626102410595336, 1, 0.371464805753341)	c(TRUE, FALSE, FALSE, FALSE, FALSE, FALSE)	346	c(7726, 7371, 5546, 8462, 6056, 5200)	c(179, 145, 106, 165, 114, 108)	GO:BP	exocytosis	22849	2830	c("GO:0016192", "GO:0032940")	8.31E-09	0.202724023	1	0.062610241	1	0.371464806
616	GO:1901215	c(8.46402228386817e-09, 1, 0.164614260006665, 0.0279968165384244, 0.0109966674469878, 0.0035691991609081)	c(TRUE, FALSE, FALSE, TRUE, TRUE, TRUE)	251	c(7726, 7371, 5546, 8462, 6056, 5200)	c(138, 105, 88, 126, 99, 90)	GO:BP	negative regulation of neuron death	22849	24534	c("GO:0060548", "GO:0070997", "GO:1901214")	8.46E-09	1	0.16461426	0.027996817	0.010996667	0.003569199
617	TF:M10247_1	c(1, 8.72063738589991e-09, 1, 1, 1, 1)	c(FALSE, TRUE, FALSE, FALSE, FALSE, FALSE)	876	c(7733, 7477, 5343, 8334, 5805, 5175)	c(240, 396, 146, 300, 202, 209)	TF	Factor: GABP-alpha; motif: GGNRCCGGAAGTGN; match class: 1	21833	1231	TF:M10247	1	8.72E-09	1	1	1	1
618	GO:0042176	c(1, 2.12583138941479e-05, 1, 0.0075986852750135, 0.00708639587391092, 8.81389869853669e-09)	c(FALSE, TRUE, FALSE, TRUE, TRUE, TRUE)	364	c(7726, 7371, 5546, 8462, 6056, 5200)	c(149, 169, 107, 177, 136, 141)	GO:BP	regulation of protein catabolic process	22849	11576	c("GO:0009894", "GO:0030163", "GO:0051246")	1	2.13E-05	1	0.007598685	0.007086396	8.81E-09
619	GO:0048534	c(9.02347559862688e-09, 0.861315693283008, 0.166128787860032, 4.53097399747906e-05, 5.11338394544766e-06, 0.00332262927330664)	c(TRUE, FALSE, FALSE, TRUE, TRUE, TRUE)	991	c(7726, 7371, 5546, 8462, 6056, 5200)	c(437, 369, 292, 450, 345, 288)	GO:BP	hematopoietic or lymphoid organ development	22849	14854	c("GO:0002520", "GO:0048513")	9.02E-09	0.861315693	0.166128788	4.53E-05	5.11E-06	0.003322629
620	GO:0006937	c(9.37599294881712e-09, 1, 1.15819083035786e-07, 0.00067254096326978, 0.00037147026873943, 0.029916858577812)	c(TRUE, FALSE, TRUE, TRUE, TRUE, TRUE)	152	c(7726, 7371, 5546, 8462, 6056, 5200)	c(93, 60, 74, 87, 70, 58)	GO:BP	regulation of muscle contraction	22849	2875	c("GO:0006936", "GO:0090257")	9.38E-09	1	1.16E-07	0.000672541	0.00037147	0.029916859
621	GO:0021700	c(9.89068050699503e-09, 1, 1, 8.78582354978599e-05, 0.048024836730611, 0.0488798631543423)	c(TRUE, FALSE, FALSE, TRUE, TRUE, TRUE)	309	c(7726, 7371, 5546, 8462, 6056, 5200)	c(163, 119, 101, 161, 115, 102)	GO:BP	developmental maturation	22849	7240	GO:0032502	9.89E-09	1	1	8.79E-05	0.048024837	0.048879863
622	GO:0050730	c(0.251893502284824, 1, 0.00128721232630749, 0.000229104006935269, 1.02532679967278e-08, 1)	c(FALSE, FALSE, TRUE, TRUE, TRUE, FALSE)	245	c(7726, 7371, 5546, 8462, 6056, 5200)	c(111, 89, 94, 131, 115, 74)	GO:BP	regulation of peptidyl-tyrosine phosphorylation	22849	15281	c("GO:0001932", "GO:0018108")	0.251893502	1	0.001287212	0.000229104	1.03E-08	1
623	GO:0007346	c(0.931564038125968, 1.04909560667486e-08, 1, 1, 1, 0.0143707786513585)	c(FALSE, TRUE, FALSE, FALSE, FALSE, TRUE)	436	c(7726, 7371, 5546, 8462, 6056, 5200)	c(181, 209, 126, 195, 141, 139)	GO:BP	regulation of mitotic cell cycle	22849	3225	c("GO:0000278", "GO:0051726")	0.931564038	1.05E-08	1	1	1	0.014370779
624	TF:M10210_1	c(1.13125465341259e-08, 1, 0.00178980344919119, 0.595251739957324, 1, 4.93382281472332e-06)	c(TRUE, FALSE, TRUE, FALSE, FALSE, TRUE)	298	c(7733, 7477, 5343, 8334, 5805, 5175)	c(163, 119, 110, 143, 101, 116)	TF	Factor: E2F-3; motif: GGGCGGGARN; match class: 1	21833	751	TF:M10210	1.13E-08	1	0.001789803	0.59525174	1	4.93E-06
625	TF:M05579	c(1.18966778256137e-08, 0.379503071152971, 0.330472578423976, 6.18987094250938e-05, 0.0334413428172703, 1)	c(TRUE, FALSE, FALSE, TRUE, TRUE, FALSE)	603	c(7733, 7477, 5343, 8334, 5805, 5175)	c(294, 248, 186, 295, 206, 168)	TF	Factor: Zfp579; motif: NCCCSCMAGMC	21833	3982	TF:M00000	1.19E-08	0.379503071	0.330472578	6.19E-05	0.033441343	1
626	GO:0008544	c(1.19241770832231e-08, 1, 0.00802908697118101, 0.000299835765356192, 0.000776591899864852, 0.0895160834786113)	c(TRUE, FALSE, TRUE, TRUE, TRUE, FALSE)	284	c(7726, 7371, 5546, 8462, 6056, 5200)	c(152, 114, 103, 148, 114, 94)	GO:BP	epidermis development	22849	3614	GO:0009888	1.19E-08	1	0.008029087	0.000299836	0.000776592	0.089516083
627	GO:0021537	c(1.1933152281641e-08, 2.10435298912405e-06, 7.34976464385892e-06, 0.00022043111569017, 0.225930364986671, 0.000152360543407377)	c(TRUE, TRUE, TRUE, TRUE, FALSE, TRUE)	236	c(7726, 7371, 5546, 8462, 6056, 5200)	c(131, 121, 98, 127, 89, 90)	GO:BP	telencephalon development	22849	7078	c("GO:0030900", "GO:0048856")	1.19E-08	2.10E-06	7.35E-06	0.000220431	0.225930365	0.000152361
628	GO:0031647	c(1, 0.00176701073721038, 1, 1, 1, 1.20042163614453e-08)	c(FALSE, TRUE, FALSE, FALSE, FALSE, TRUE)	290	c(7726, 7371, 5546, 8462, 6056, 5200)	c(112, 133, 74, 124, 94, 118)	GO:BP	regulation of protein stability	22849	8411	GO:0065008	1	0.001767011	1	1	1	1.20E-08
629	GO:0034504	c(1, 2.13006457818425e-05, 1, 1, 0.377282185737197, 1.22563114016912e-08)	c(FALSE, TRUE, FALSE, FALSE, FALSE, TRUE)	303	c(7726, 7371, 5546, 8462, 6056, 5200)	c(106, 145, 90, 135, 109, 122)	GO:BP	protein localization to nucleus	22849	9959	GO:0033365	1	2.13E-05	1	1	0.377282186	1.23E-08
630	GO:0008344	c(1.26448466137988e-08, 1, 0.80032781963337, 0.00353415946164978, 0.0177645663829806, 1)	c(TRUE, FALSE, FALSE, TRUE, TRUE, FALSE)	97	c(7726, 7371, 5546, 8462, 6056, 5200)	c(66, 45, 39, 59, 46, 37)	GO:BP	adult locomotory behavior	22849	3589	c("GO:0007626", "GO:0030534")	1.26E-08	1	0.80032782	0.003534159	0.017764566	1
631	GO:0098685	c(1.28929073954538e-08, 0.0205997837392295, 3.24376224075517e-06, 0.000852319773242796, 0.000631573250546664, 0.0882447780976662)	c(TRUE, TRUE, TRUE, TRUE, TRUE, FALSE)	104	c(7629, 7310, 5467, 8392, 6001, 5175)	c(68, 53, 52, 62, 50, 40)	GO:CC	Schaffer collateral - CA1 synapse	22605	3606	GO:0045202	1.29E-08	0.020599784	3.24E-06	0.00085232	0.000631573	0.088244778
632	GO:0061572	c(1.28937566266938e-08, 1.19055082616177e-06, 0.00254461320925187, 1.01745830550042e-05, 7.71169498442578e-07, 7.05738392276025e-08)	c(TRUE, TRUE, TRUE, TRUE, TRUE, TRUE)	159	c(7726, 7371, 5546, 8462, 6056, 5200)	c(96, 89, 66, 95, 79, 74)	GO:BP	actin filament bundle organization	22849	18264	GO:0007015	1.29E-08	1.19E-06	0.002544613	1.02E-05	7.71E-07	7.06E-08
633	GO:0048639	c(1.30301859344298e-08, 0.526799873329255, 0.000463674150127364, 3.77230267963086e-05, 1.96032859445777e-05, 0.205786540051564)	c(TRUE, FALSE, TRUE, TRUE, TRUE, FALSE)	196	c(7726, 7371, 5546, 8462, 6056, 5200)	c(113, 87, 80, 111, 89, 68)	GO:BP	positive regulation of developmental growth	22849	14940	c("GO:0045927", "GO:0048589", "GO:0048638", "GO:0051094")	1.30E-08	0.526799873	0.000463674	3.77E-05	1.96E-05	0.20578654
634	GO:0034446	c(0.0497431289558221, 0.143392639040254, 0.00011035884282351, 0.000254320877405175, 1.32811898551582e-08, 4.01859339443132e-05)	c(TRUE, FALSE, TRUE, TRUE, TRUE, TRUE)	102	c(7726, 7371, 5546, 8462, 6056, 5200)	c(55, 52, 50, 64, 60, 49)	GO:BP	substrate adhesion-dependent cell spreading	22849	9927	c("GO:0000904", "GO:0031589")	0.049743129	0.143392639	0.000110359	0.000254321	1.33E-08	4.02E-05
635	GO:0098982	c(1.33423234652271e-08, 0.0605232129397075, 0.000171596565644698, 0.0669259227484148, 0.0162017649493146, 0.164296413529182)	c(TRUE, FALSE, TRUE, FALSE, TRUE, FALSE)	100	c(7629, 7310, 5467, 8392, 6001, 5175)	c(66, 50, 47, 55, 45, 38)	GO:CC	GABA-ergic synapse	22605	3698	GO:0045202	1.33E-08	0.060523213	0.000171597	0.066925923	0.016201765	0.164296414
636	GO:0010256	c(0.0111412201463122, 0.000811971327115254, 0.0988641937387574, 3.8536437994493e-07, 0.00749420745966029, 1.36728397424814e-08)	c(TRUE, TRUE, FALSE, TRUE, TRUE, TRUE)	457	c(7726, 7371, 5546, 8462, 6056, 5200)	c(200, 198, 148, 235, 165, 168)	GO:BP	endomembrane system organization	22849	4508	GO:0016043	0.01114122	0.000811971	0.098864194	3.85E-07	0.007494207	1.37E-08
637	GO:1905475	c(0.015442662587155, 1.29862940416224e-05, 0.00191704062972854, 3.70929298280168e-06, 1.3834608370854e-08, 0.425092470747217)	c(TRUE, TRUE, TRUE, TRUE, TRUE, FALSE)	186	c(7726, 7371, 5546, 8462, 6056, 5200)	c(92, 98, 75, 109, 93, 64)	GO:BP	regulation of protein localization to membrane	22849	28365	c("GO:0032880", "GO:0060341", "GO:0072657")	0.015442663	1.30E-05	0.001917041	3.71E-06	1.38E-08	0.425092471
638	REAC:R-MMU-446728	c(0.0357718470206579, 1, 1, 0.475334804835263, 1.43177290707836e-08, 1)	c(TRUE, FALSE, FALSE, FALSE, TRUE, FALSE)	63	c(3321, 3450, 2360, 3683, 2689, 2438)	c(39, 34, 25, 39, 45, 27)	REAC	Cell junction organization	8710	254	REAC:R-MMU-1500931	0.035771847	1	1	0.475334805	1.43E-08	1
639	GO:0048839	c(1.56914765345709e-08, 1, 7.07609445807803e-05, 2.9329822689968e-08, 0.0157576847268816, 0.000266988476830621)	c(TRUE, FALSE, TRUE, TRUE, TRUE, TRUE)	192	c(7726, 7371, 5546, 8462, 6056, 5200)	c(111, 81, 81, 117, 79, 76)	GO:BP	inner ear development	22849	15129	c("GO:0043583", "GO:0048856")	1.57E-08	1	7.08E-05	2.93E-08	0.015757685	0.000266988
640	GO:0010634	c(0.01013514257368, 1.31862562254629e-05, 4.99744065028392e-05, 5.94331533270527e-07, 1.6793326189403e-08, 1)	c(TRUE, TRUE, TRUE, TRUE, TRUE, FALSE)	137	c(7726, 7371, 5546, 8462, 6056, 5200)	c(72, 77, 63, 87, 74, 46)	GO:BP	positive regulation of epithelial cell migration	22849	4779	c("GO:0010631", "GO:0010632", "GO:0030335")	0.010135143	1.32E-05	5.00E-05	5.94E-07	1.68E-08	1
641	GO:0070382	c(1.69547535447173e-08, 0.000797878692964195, 0.00160085437664898, 1, 3.50618540056441e-07, 0.0465118861440022)	c(TRUE, TRUE, TRUE, FALSE, TRUE, TRUE)	240	c(7629, 7310, 5467, 8392, 6001, 5175)	c(130, 112, 89, 109, 107, 80)	GO:CC	exocytic vesicle	22605	2793	c("GO:0030133", "GO:0099503")	1.70E-08	0.000797879	0.001600854	1	3.51E-07	0.046511886
642	GO:0003205	c(4.36793595926202e-07, 0.00191224249110296, 0.000229171664099852, 1.5551091138159e-06, 1.79321255985854e-08, 5.05852436831453e-06)	c(TRUE, TRUE, TRUE, TRUE, TRUE, TRUE)	184	c(7726, 7371, 5546, 8462, 6056, 5200)	c(104, 91, 77, 109, 92, 78)	GO:BP	cardiac chamber development	22849	1776	c("GO:0007507", "GO:0048856")	4.37E-07	0.001912242	0.000229172	1.56E-06	1.79E-08	5.06E-06
643	TF:M02743_1	c(1.79442531594534e-08, 0.0145915688143369, 0.00759773296450443, 1, 0.424737652211373, 0.0138652326813618)	c(TRUE, TRUE, TRUE, FALSE, FALSE, TRUE)	439	c(7733, 7477, 5343, 8334, 5805, 5175)	c(224, 194, 149, 192, 150, 144)	TF	Factor: E2F-3; motif: NNNANGGCGCGCSNW; match class: 1	21833	747	TF:M02743	1.79E-08	0.014591569	0.007597733	1	0.424737652	0.013865233
644	GO:0005201	c(0.533288456497677, 0.00869992132773722, 7.50896035182231e-08, 2.93466060692167e-06, 1.84249856608205e-08, 0.00514808511363254)	c(FALSE, TRUE, TRUE, TRUE, TRUE, TRUE)	134	c(7511, 7181, 5401, 8249, 5910, 5051)	c(63, 67, 67, 83, 72, 53)	GO:MF	extracellular matrix structural constituent	22015	1697	GO:0005198	0.533288456	0.008699921	7.51E-08	2.93E-06	1.84E-08	0.005148085
645	GO:0035148	c(1.84579242135502e-08, 0.0017077818627804, 0.000806120858768285, 3.73378304712129e-08, 1.83761820526557e-06, 0.0933636803954455)	c(TRUE, TRUE, TRUE, TRUE, TRUE, FALSE)	164	c(7726, 7371, 5546, 8462, 6056, 5200)	c(98, 83, 69, 103, 80, 60)	GO:BP	tube formation	22849	10175	c("GO:0035239", "GO:0048646")	1.85E-08	0.001707782	0.000806121	3.73E-08	1.84E-06	0.09336368
646	GO:1903034	c(0.129415707143139, 1, 1, 4.92366034121666e-05, 1.85693730260624e-08, 0.00364185496164153)	c(FALSE, FALSE, FALSE, TRUE, TRUE, TRUE)	150	c(7726, 7371, 5546, 8462, 6056, 5200)	c(74, 56, 50, 89, 79, 60)	GO:BP	regulation of response to wounding	22849	26147	c("GO:0009611", "GO:0080134")	0.129415707	1	1	4.92E-05	1.86E-08	0.003641855
647	GO:0033002	c(1.92272483706875e-08, 1, 0.00051294739921924, 8.89577320233788e-06, 3.24754540931234e-06, 1)	c(TRUE, FALSE, TRUE, TRUE, TRUE, FALSE)	244	c(7726, 7371, 5546, 8462, 6056, 5200)	c(134, 94, 95, 135, 108, 78)	GO:BP	muscle cell proliferation	22849	9178	GO:0008283	1.92E-08	1	0.000512947	8.90E-06	3.25E-06	1
648	GO:0045178	c(3.2263162576893e-05, 0.213338095381612, 7.21215598465043e-06, 1.99716581098462e-08, 3.86795902142097e-05, 0.544536892728664)	c(TRUE, FALSE, TRUE, TRUE, TRUE, FALSE)	273	c(7629, 7310, 5467, 8392, 6001, 5175)	c(134, 114, 107, 154, 112, 84)	GO:CC	basal part of cell	22605	2440	GO:0110165	3.23E-05	0.213338095	7.21E-06	2.00E-08	3.87E-05	0.544536893
649	GO:0043588	c(2.04908321760062e-08, 1, 0.0157877527227825, 0.00877126799941759, 4.59594696554726e-06, 0.145212857987205)	c(TRUE, FALSE, TRUE, TRUE, TRUE, FALSE)	251	c(7726, 7371, 5546, 8462, 6056, 5200)	c(137, 102, 92, 128, 110, 84)	GO:BP	skin development	22849	12429	GO:0048513	2.05E-08	1	0.015787753	0.008771268	4.60E-06	0.145212858
650	GO:0098858	c(0.001248389706954, 0.0251873297890513, 2.05053110744736e-08, 5.60975224739217e-07, 3.6554086973653e-06, 0.00352331818534903)	c(TRUE, TRUE, TRUE, TRUE, TRUE, TRUE)	211	c(7629, 7310, 5467, 8392, 6001, 5175)	c(103, 95, 94, 121, 94, 76)	GO:CC	actin-based cell projection	22605	3655	GO:0120025	0.00124839	0.02518733	2.05E-08	5.61E-07	3.66E-06	0.003523318
651	KEGG:04668	c(0.26963608863656, 1, 1, 1, 2.06504962713476e-08, 0.0116212779633032)	c(FALSE, FALSE, FALSE, FALSE, TRUE, TRUE)	109	c(2988, 3072, 2154, 3271, 2391, 2115)	c(53, 38, 38, 46, 62, 45)	KEGG	TNF signaling pathway	8583	325	KEGG:00000	0.269636089	1	1	1	2.07E-08	0.011621278
652	TF:M07361	c(2.29650569711698e-08, 1, 1, 1.74467282773646e-05, 0.0046408398952856, 0.608951386266241)	c(TRUE, FALSE, FALSE, TRUE, TRUE, FALSE)	869	c(7733, 7477, 5343, 8334, 5805, 5175)	c(402, 324, 253, 412, 291, 249)	TF	Factor: MZF-1; motif: GKGGGGARNR	21833	2228	TF:M00000	2.30E-08	1	1	1.74E-05	0.00464084	0.608951386
653	GO:0022612	c(2.37540476806033e-08, 0.0591354088431688, 0.073299050574595, 3.6001275629385e-05, 5.90719182617542e-05, 1)	c(TRUE, FALSE, FALSE, TRUE, TRUE, FALSE)	141	c(7726, 7371, 5546, 8462, 6056, 5200)	c(87, 69, 56, 85, 68, 46)	GO:BP	gland morphogenesis	22849	7604	c("GO:0009887", "GO:0048732")	2.38E-08	0.059135409	0.073299051	3.60E-05	5.91E-05	1
654	GO:0070371	c(4.90606390390725e-07, 1, 0.000311375253973119, 6.69847882345195e-07, 2.40003011063826e-08, 1)	c(TRUE, FALSE, TRUE, TRUE, TRUE, FALSE)	333	c(7726, 7371, 5546, 8462, 6056, 5200)	c(168, 125, 123, 179, 145, 97)	GO:BP	ERK1 and ERK2 cascade	22849	18823	GO:0000165	4.91E-07	1	0.000311375	6.70E-07	2.40E-08	1
655	GO:1905330	c(2.4094985193302e-08, 1, 0.771299991623577, 1, 0.0343624522896393, 1)	c(TRUE, FALSE, FALSE, FALSE, TRUE, FALSE)	69	c(7726, 7371, 5546, 8462, 6056, 5200)	c(51, 30, 30, 36, 35, 17)	GO:BP	regulation of morphogenesis of an epithelium	22849	28232	c("GO:0002009", "GO:0022603")	2.41E-08	1	0.771299992	1	0.034362452	1
656	GO:0051017	c(2.50783082875887e-08, 8.68055386846308e-07, 0.00112377804105878, 6.63795452221384e-06, 5.18006466558404e-06, 2.0942483065572e-07)	c(TRUE, TRUE, TRUE, TRUE, TRUE, TRUE)	156	c(7726, 7371, 5546, 8462, 6056, 5200)	c(94, 88, 66, 94, 76, 72)	GO:BP	actin filament bundle assembly	22849	15520	c("GO:0022607", "GO:0061572")	2.51E-08	8.68E-07	0.001123778	6.64E-06	5.18E-06	2.09E-07
657	GO:0099060	c(2.52133425937255e-08, 1, 0.098288188477291, 7.2375372693091e-05, 1, 1)	c(TRUE, FALSE, FALSE, TRUE, FALSE, FALSE)	103	c(7629, 7310, 5467, 8392, 6001, 5175)	c(67, 46, 41, 64, 35, 33)	GO:CC	integral component of postsynaptic specialization membrane	22605	3733	c("GO:0098948", "GO:0099055")	2.52E-08	1	0.098288188	7.24E-05	1	1
658	GO:0033555	c(2.56685165942502e-08, 1, 0.0025049838697931, 0.0916317715541146, 0.0799160434524252, 0.0621228743243688)	c(TRUE, FALSE, TRUE, FALSE, FALSE, FALSE)	96	c(7726, 7371, 5546, 8462, 6056, 5200)	c(65, 38, 45, 55, 44, 40)	GO:BP	multicellular organismal response to stress	22849	9519	c("GO:0006950", "GO:0032501")	2.57E-08	1	0.002504984	0.091631772	0.079916043	0.062122874
659	TF:M01299_1	c(0.342679777469311, 2.67442911533843e-08, 1, 1, 1, 0.00239976280218319)	c(FALSE, TRUE, FALSE, FALSE, FALSE, TRUE)	859	c(7733, 7477, 5343, 8334, 5805, 5175)	c(354, 387, 232, 354, 257, 263)	TF	Factor: MECP2; motif: CCGGNNTTWA; match class: 1	21833	2031	TF:M01299	0.342679777	2.67E-08	1	1	1	0.002399763
660	GO:0051051	c(9.95782030508357e-07, 0.837695451222255, 0.00474133993147307, 7.09114300164858e-05, 2.88059939237208e-08, 7.65694093378045e-05)	c(TRUE, FALSE, TRUE, TRUE, TRUE, TRUE)	455	c(7726, 7371, 5546, 8462, 6056, 5200)	c(217, 181, 154, 225, 186, 154)	GO:BP	negative regulation of transport	22849	15542	c("GO:0006810", "GO:0048519", "GO:0051049")	9.96E-07	0.837695451	0.00474134	7.09E-05	2.88E-08	7.66E-05
661	GO:0007265	c(8.93595454360047e-07, 0.0539350848136915, 0.157497505401662, 7.50426750992931e-08, 3.04494397631677e-08, 1.17382306449461e-05)	c(TRUE, FALSE, FALSE, TRUE, TRUE, TRUE)	285	c(7726, 7371, 5546, 8462, 6056, 5200)	c(147, 125, 98, 160, 128, 108)	GO:BP	Ras protein signal transduction	22849	3156	GO:0007264	8.94E-07	0.053935085	0.157497505	7.50E-08	3.04E-08	1.17E-05
662	GO:0072659	c(0.000148023725028965, 5.89787215658367e-07, 1, 5.55577826384745e-07, 3.21682054086577e-08, 2.19249845835949e-05)	c(TRUE, TRUE, FALSE, TRUE, TRUE, TRUE)	271	c(7726, 7371, 5546, 8462, 6056, 5200)	c(134, 137, 90, 151, 123, 103)	GO:BP	protein localization to plasma membrane	22849	20371	c("GO:0072657", "GO:1990778")	0.000148024	5.90E-07	1	5.56E-07	3.22E-08	2.19E-05
663	TF:M01002	c(3.42927034076926e-08, 0.000111737226435279, 0.93023784388497, 1, 1, 0.0105538961251281)	c(TRUE, TRUE, FALSE, FALSE, FALSE, TRUE)	938	c(7733, 7477, 5343, 8334, 5805, 5175)	c(429, 398, 273, 395, 292, 280)	TF	Factor: DEAF1; motif: RNNNRTTCGGGNRTTTCCGGRRNKN	21833	638	TF:M00000	3.43E-08	0.000111737	0.930237844	1	1	0.010553896
664	GO:0035265	c(3.50434081692989e-08, 0.526799873329255, 0.00455580304884996, 0.00176154297571407, 0.000105053307301497, 0.0288387065548475)	c(TRUE, FALSE, TRUE, TRUE, TRUE, TRUE)	196	c(7726, 7371, 5546, 8462, 6056, 5200)	c(112, 87, 77, 106, 87, 71)	GO:BP	organ growth	22849	10263	c("GO:0032501", "GO:0048589")	3.50E-08	0.526799873	0.004555803	0.001761543	0.000105053	0.028838707
665	GO:0050678	c(3.68245852348292e-08, 0.0525905485650944, 2.64219563165713e-06, 0.00939185652322027, 2.47107907827079e-05, 1)	c(TRUE, FALSE, TRUE, TRUE, TRUE, FALSE)	365	c(7726, 7371, 5546, 8462, 6056, 5200)	c(185, 155, 140, 177, 146, 95)	GO:BP	regulation of epithelial cell proliferation	22849	15264	c("GO:0042127", "GO:0050673")	3.68E-08	0.052590549	2.64E-06	0.009391857	2.47E-05	1
666	GO:0048015	c(0.00403799317357318, 0.00614625074270775, 0.00087611449746865, 3.69331826954646e-08, 0.000129503998798398, 0.00298424522461509)	c(TRUE, TRUE, TRUE, TRUE, TRUE, TRUE)	146	c(7726, 7371, 5546, 8462, 6056, 5200)	c(77, 74, 63, 94, 69, 59)	GO:BP	phosphatidylinositol-mediated signaling	22849	14494	GO:0048017	0.004037993	0.006146251	0.000876114	3.69E-08	0.000129504	0.002984245
667	GO:0010977	c(0.00177803764545455, 0.00118687420391967, 0.111314086832395, 3.69331826954646e-08, 2.9307490236718e-07, 0.000198452399212807)	c(TRUE, TRUE, FALSE, TRUE, TRUE, TRUE)	146	c(7726, 7371, 5546, 8462, 6056, 5200)	c(78, 76, 57, 94, 75, 62)	GO:BP	negative regulation of neuron projection development	22849	5094	c("GO:0010975", "GO:0031175", "GO:0031345")	0.001778038	0.001186874	0.111314087	3.69E-08	2.93E-07	0.000198452
668	GO:0032886	c(0.07075933267633, 3.69579896416178e-08, 1, 0.0247217876663831, 1, 1)	c(FALSE, TRUE, FALSE, TRUE, FALSE, FALSE)	239	c(7726, 7371, 5546, 8462, 6056, 5200)	c(111, 127, 70, 121, 74, 72)	GO:BP	regulation of microtubule-based process	22849	9088	c("GO:0007017", "GO:0050794")	0.070759333	3.70E-08	1	0.024721788	1	1
669	GO:0048017	c(0.00794935993358961, 0.0116527042947827, 0.00156103334108587, 3.72900497347496e-08, 0.000251956611930748, 0.00214665435094789)	c(TRUE, TRUE, TRUE, TRUE, TRUE, TRUE)	148	c(7726, 7371, 5546, 8462, 6056, 5200)	c(77, 74, 63, 95, 69, 60)	GO:BP	inositol lipid-mediated signaling	22849	14496	GO:0035556	0.00794936	0.011652704	0.001561033	3.73E-08	0.000251957	0.002146654
670	GO:1901990	c(1, 3.85027271994329e-08, 1, 1, 1, 0.0466889707805275)	c(FALSE, TRUE, FALSE, FALSE, FALSE, TRUE)	287	c(7726, 7371, 5546, 8462, 6056, 5200)	c(104, 147, 81, 125, 87, 96)	GO:BP	regulation of mitotic cell cycle phase transition	22849	25248	c("GO:0007346", "GO:0044772", "GO:1901987")	1	3.85E-08	1	1	1	0.046688971
671	KEGG:04724	c(3.9740731373675e-08, 0.238275962499229, 0.000130257524726378, 2.78747335299836e-05, 0.0171411747184159, 0.254591703411302)	c(TRUE, FALSE, TRUE, TRUE, TRUE, FALSE)	113	c(2988, 3072, 2154, 3271, 2391, 2115)	c(72, 56, 52, 70, 50, 42)	KEGG	Glutamatergic synapse	8583	337	KEGG:00000	3.97E-08	0.238275962	0.000130258	2.79E-05	0.017141175	0.254591703
672	GO:0044291	c(0.00196376427037223, 0.070536294787124, 0.015880427839541, 1.59819738009053e-06, 4.10354067110401e-08, 0.0350134491949245)	c(TRUE, FALSE, TRUE, TRUE, TRUE, TRUE)	81	c(7629, 7310, 5467, 8392, 6001, 5175)	c(47, 42, 36, 56, 49, 34)	GO:CC	cell-cell contact zone	22605	2296	GO:0005911	0.001963764	0.070536295	0.015880428	1.60E-06	4.10E-08	0.035013449
673	GO:0003300	c(1, 1, 0.00164341286527371, 0.53204339931186, 4.11330330460151e-08, 1)	c(FALSE, FALSE, TRUE, FALSE, TRUE, FALSE)	92	c(7726, 7371, 5546, 8462, 6056, 5200)	c(43, 43, 44, 51, 55, 35)	GO:BP	cardiac muscle hypertrophy	22849	1869	GO:0014897	1	1	0.001643413	0.532043399	4.11E-08	1
674	GO:1903829	c(0.0582407792124662, 4.29116551910224e-08, 3.15176145823884e-05, 9.59240779966193e-05, 0.000375600600588822, 5.8761995642877e-06)	c(FALSE, TRUE, TRUE, TRUE, TRUE, TRUE)	454	c(7726, 7371, 5546, 8462, 6056, 5200)	c(195, 214, 163, 224, 170, 158)	GO:BP	positive regulation of protein localization	22849	26852	c("GO:0008104", "GO:0032880", "GO:0048518")	0.058240779	4.29E-08	3.15E-05	9.59E-05	0.000375601	5.88E-06
675	GO:0030139	c(0.00171384413697925, 4.53589205622577e-08, 1, 0.106028243197541, 0.104528978394491, 0.153647137143913)	c(TRUE, TRUE, FALSE, FALSE, FALSE, FALSE)	183	c(7629, 7310, 5467, 8392, 6001, 5175)	c(91, 101, 56, 91, 70, 62)	GO:CC	endocytic vesicle	22605	1077	GO:0031410	0.001713844	4.54E-08	1	0.106028243	0.104528978	0.153647137
676	GO:0016323	c(0.000370345699979398, 0.696102785278771, 8.29879208039366e-06, 4.54307614470389e-08, 0.000371178282355511, 0.248597123753853)	c(TRUE, FALSE, TRUE, TRUE, TRUE, FALSE)	226	c(7629, 7310, 5467, 8392, 6001, 5175)	c(111, 94, 92, 131, 93, 73)	GO:CC	basolateral plasma membrane	22605	861	c("GO:0009925", "GO:0098590")	0.000370346	0.696102785	8.30E-06	4.54E-08	0.000371178	0.248597124
677	GO:0003007	c(4.54948265965676e-08, 0.00114466613074733, 0.0131512793549853, 2.32582699363813e-07, 1.08558382294872e-05, 1.58066953372611e-06)	c(TRUE, TRUE, TRUE, TRUE, TRUE, TRUE)	260	c(7726, 7371, 5546, 8462, 6056, 5200)	c(140, 122, 95, 147, 112, 103)	GO:BP	heart morphogenesis	22849	1583	c("GO:0007507", "GO:0009887")	4.55E-08	0.001144666	0.013151279	2.33E-07	1.09E-05	1.58E-06
678	GO:0007160	c(1.28519923963341e-05, 0.000100034361496506, 4.65784000268713e-08, 5.72008752316366e-06, 7.38382633279429e-08, 0.777869951544434)	c(TRUE, TRUE, TRUE, TRUE, TRUE, FALSE)	204	c(7726, 7371, 5546, 8462, 6056, 5200)	c(109, 103, 93, 117, 98, 68)	GO:BP	cell-matrix adhesion	22849	3060	GO:0031589	1.29E-05	0.000100034	4.66E-08	5.72E-06	7.38E-08	0.777869952
679	GO:0042326	c(0.000109246347929717, 3.00062347708371e-05, 9.68724406555978e-06, 8.47880766507486e-05, 4.37834627861885e-07, 4.84239487911069e-08)	c(TRUE, TRUE, TRUE, TRUE, TRUE, TRUE)	368	c(7726, 7371, 5546, 8462, 6056, 5200)	c(174, 170, 139, 187, 153, 140)	GO:BP	negative regulation of phosphorylation	22849	11669	c("GO:0016310", "GO:0042325", "GO:0045936")	0.000109246	3.00E-05	9.69E-06	8.48E-05	4.38E-07	4.84E-08
680	GO:0032386	c(1, 4.94560968952541e-08, 1, 1, 1, 0.0544530212189444)	c(FALSE, TRUE, FALSE, FALSE, FALSE, FALSE)	317	c(7726, 7371, 5546, 8462, 6056, 5200)	c(120, 159, 93, 145, 108, 104)	GO:BP	regulation of intracellular transport	22849	8732	c("GO:0046907", "GO:0051049", "GO:0060341")	1	4.95E-08	1	1	1	0.054453021
681	GO:0030278	c(0.0012720243326476, 1, 5.27250301453018e-08, 7.80342122734589e-05, 2.75959008829275e-06, 0.000363990674586137)	c(TRUE, FALSE, TRUE, TRUE, TRUE, TRUE)	120	c(7726, 7371, 5546, 8462, 6056, 5200)	c(67, 48, 63, 74, 63, 53)	GO:BP	regulation of ossification	22849	7786	c("GO:0001503", "GO:0051239")	0.001272024	1	5.27E-08	7.80E-05	2.76E-06	0.000363991
682	GO:0001933	c(2.03562122945617e-05, 0.000370499314620011, 1.73731877500797e-05, 0.000467454293062227, 1.34009577108223e-07, 5.50342873279633e-08)	c(TRUE, TRUE, TRUE, TRUE, TRUE, TRUE)	322	c(7726, 7371, 5546, 8462, 6056, 5200)	c(158, 148, 124, 164, 139, 126)	GO:BP	negative regulation of protein phosphorylation	22849	663	c("GO:0001932", "GO:0006468", "GO:0031400", "GO:0042326")	2.04E-05	0.000370499	1.74E-05	0.000467454	1.34E-07	5.50E-08
683	REAC:R-MMU-422475	c(0.00760444910535048, 0.0233156991961791, 0.000431305725067978, 5.93291360343488e-08, 2.24394133674738e-06, 0.00731026058376175)	c(TRUE, TRUE, TRUE, TRUE, TRUE, TRUE)	252	c(3321, 3450, 2360, 3683, 2689, 2438)	c(128, 130, 103, 156, 121, 101)	REAC	Axon guidance	8710	144	REAC:R-MMU-9675108	0.007604449	0.023315699	0.000431306	5.93E-08	2.24E-06	0.007310261
684	GO:0048592	c(2.99962839193913e-05, 0.0219648848407864, 0.102302253131791, 6.32775463832498e-08, 0.00693745059506814, 0.000198256420750091)	c(TRUE, TRUE, FALSE, TRUE, TRUE, TRUE)	165	c(7726, 7371, 5546, 8462, 6056, 5200)	c(91, 80, 63, 103, 71, 68)	GO:BP	eye morphogenesis	22849	14902	c("GO:0001654", "GO:0090596")	3.00E-05	0.021964885	0.102302253	6.33E-08	0.006937451	0.000198256
685	GO:0099568	c(0.000953203387073829, 5.32704080623135e-05, 0.00288243725414144, 6.55259026264456e-08, 0.00814093344787156, 1)	c(TRUE, TRUE, TRUE, TRUE, TRUE, FALSE)	210	c(7629, 7310, 5467, 8392, 6001, 5175)	c(103, 104, 79, 123, 83, 63)	GO:CC	cytoplasmic region	22605	3784	GO:0005737	0.000953203	5.33E-05	0.002882437	6.55E-08	0.008140933	1
686	GO:0051047	c(6.71188149660463e-08, 1, 0.00468945761325365, 0.00915648167813573, 0.116516138612331, 1)	c(TRUE, FALSE, TRUE, TRUE, FALSE, FALSE)	379	c(7726, 7371, 5546, 8462, 6056, 5200)	c(190, 133, 132, 183, 135, 109)	GO:BP	positive regulation of secretion	22849	15538	c("GO:0046903", "GO:0051046", "GO:0051050")	6.71E-08	1	0.004689458	0.009156482	0.116516139	1
687	GO:0006820	c(6.78263837355975e-08, 1, 0.0230259817854689, 0.00042256028224687, 0.200409591213419, 0.657510142728831)	c(TRUE, FALSE, TRUE, TRUE, FALSE, FALSE)	442	c(7726, 7371, 5546, 8462, 6056, 5200)	c(216, 175, 147, 216, 153, 132)	GO:BP	anion transport	22849	2774	GO:0006811	6.78E-08	1	0.023025982	0.00042256	0.200409591	0.657510143
688	GO:0043194	c(6.97558030191616e-08, 1, 0.11309600229612, 0.27370612888947, 0.0138729931145303, 1)	c(TRUE, FALSE, FALSE, FALSE, TRUE, FALSE)	24	c(7629, 7310, 5467, 8392, 6001, 5175)	c(23, 13, 14, 17, 16, 10)	GO:CC	axon initial segment	22605	2109	c("GO:0044304", "GO:0110165")	6.98E-08	1	0.113096002	0.273706129	0.013872993	1
689	GO:0048665	c(7.03611493116654e-08, 1, 1, 1, 1, 1)	c(TRUE, FALSE, FALSE, FALSE, FALSE, FALSE)	32	c(7726, 7371, 5546, 8462, 6056, 5200)	c(29, 12, 14, 17, 8, 6)	GO:BP	neuron fate specification	22849	14966	c("GO:0001708", "GO:0048663")	7.04E-08	1	1	1	1	1
690	TF:M10334	c(7.23868009289158e-08, 1.04208557092765e-07, 0.0214186938345124, 0.00239715671753848, 0.000186828480995086, 7.41006487485148e-06)	c(TRUE, TRUE, TRUE, TRUE, TRUE, TRUE)	987	c(7733, 7477, 5343, 8334, 5805, 5175)	c(447, 434, 299, 448, 335, 312)	TF	Factor: Pax-5; motif: NNRNKCAGYSRAGCGTGAC	21833	2626	TF:M00000	7.24E-08	1.04E-07	0.021418694	0.002397157	0.000186828	7.41E-06
691	GO:1901698	c(7.29992678761089e-08, 0.0087715381751397, 3.29837086999881e-05, 1.24263071508488e-05, 7.76545728155166e-05, 0.000320186574938941)	c(TRUE, TRUE, TRUE, TRUE, TRUE, TRUE)	990	c(7726, 7371, 5546, 8462, 6056, 5200)	c(432, 385, 316, 453, 338, 294)	GO:BP	response to nitrogen compound	22849	24964	GO:0042221	7.30E-08	0.008771538	3.30E-05	1.24E-05	7.77E-05	0.000320187
692	GO:0046887	c(7.48006371066774e-08, 1, 1, 1, 0.876616053272082, 1)	c(TRUE, FALSE, FALSE, FALSE, FALSE, FALSE)	156	c(7726, 7371, 5546, 8462, 6056, 5200)	c(93, 57, 54, 77, 61, 48)	GO:BP	positive regulation of hormone secretion	22849	14426	c("GO:0010647", "GO:0023056", "GO:0046879", "GO:0046883", "GO:1903532")	7.48E-08	1	1	1	0.876616053	1
693	GO:0031966	c(1, 7.70559458446696e-08, 1, 1, 1, 1)	c(FALSE, TRUE, FALSE, FALSE, FALSE, FALSE)	551	c(7629, 7310, 5467, 8392, 6001, 5175)	c(163, 248, 119, 197, 128, 143)	GO:CC	mitochondrial membrane	22605	1437	c("GO:0005740", "GO:0031090")	1	7.71E-08	1	1	1	1
694	GO:0140097	c(1, 7.81820885387404e-08, 1, 1, 1, 1)	c(FALSE, TRUE, FALSE, FALSE, FALSE, FALSE)	178	c(7511, 7181, 5401, 8249, 5910, 5051)	c(61, 99, 38, 69, 45, 54)	GO:MF	catalytic activity, acting on DNA	22015	11754	GO:0140640	1	7.82E-08	1	1	1	1
695	GO:0032589	c(7.9583075808277e-08, 1, 5.83151262112039e-05, 1.3383612414708e-05, 1, 1)	c(TRUE, FALSE, TRUE, TRUE, FALSE, FALSE)	67	c(7629, 7310, 5467, 8392, 6001, 5175)	c(48, 27, 36, 47, 28, 22)	GO:CC	neuron projection membrane	22605	1546	c("GO:0031253", "GO:0031256", "GO:0043005")	7.96E-08	1	5.83E-05	1.34E-05	1	1
696	GO:0010001	c(7.98451013377921e-08, 0.000238171043248624, 0.00757702595652055, 2.61783108005461e-05, 2.15236022647803e-06, 0.0940053781786853)	c(TRUE, TRUE, TRUE, TRUE, TRUE, FALSE)	234	c(7726, 7371, 5546, 8462, 6056, 5200)	c(128, 114, 88, 129, 105, 80)	GO:BP	glial cell differentiation	22849	4285	c("GO:0030154", "GO:0042063")	7.98E-08	0.000238171	0.007577026	2.62E-05	2.15E-06	0.094005378
697	GO:0006644	c(1, 7.99797819288651e-08, 1, 0.000197044698588343, 1, 1)	c(FALSE, TRUE, FALSE, TRUE, FALSE, FALSE)	321	c(7726, 7371, 5546, 8462, 6056, 5200)	c(134, 160, 101, 165, 100, 92)	GO:BP	phospholipid metabolic process	22849	2615	c("GO:0006796", "GO:0019637", "GO:0044255")	1	8.00E-08	1	0.000197045	1	1
698	GO:0099175	c(0.0111975621485686, 0.172582587143249, 8.0552827100229e-08, 4.90054565005495e-05, 0.000305279839089688, 0.289168986562038)	c(TRUE, FALSE, TRUE, TRUE, TRUE, FALSE)	105	c(7726, 7371, 5546, 8462, 6056, 5200)	c(58, 53, 57, 67, 53, 41)	GO:BP	regulation of postsynapse organization	22849	22299	c("GO:0050807", "GO:0099173")	0.011197562	0.172582587	8.06E-08	4.90E-05	0.00030528	0.289168987
699	GO:0098948	c(8.06881845212065e-08, 0.718878933623746, 0.0414902520441811, 6.8609010585959e-05, 1, 1)	c(TRUE, FALSE, TRUE, TRUE, FALSE, FALSE)	109	c(7629, 7310, 5467, 8392, 6001, 5175)	c(69, 50, 44, 67, 38, 34)	GO:CC	intrinsic component of postsynaptic specialization membrane	22605	3683	c("GO:0098936", "GO:0099634")	8.07E-08	0.718878934	0.041490252	6.86E-05	1	1
700	GO:0044325	c(8.16501423618557e-08, 0.93024816427162, 0.000112973988684988, 0.00107699900393123, 1.38474180086821e-05, 0.00481445232829177)	c(TRUE, FALSE, TRUE, TRUE, TRUE, TRUE)	137	c(7511, 7181, 5401, 8249, 5910, 5051)	c(83, 61, 61, 78, 67, 54)	GO:MF	transmembrane transporter binding	22015	7056	GO:0005515	8.17E-08	0.930248164	0.000112974	0.001076999	1.38E-05	0.004814452
701	GO:0030010	c(0.0430359220240218, 8.34424889285446e-08, 0.00153732088294778, 1.16596254260357e-05, 0.0079988416884403, 5.20451593948552e-05)	c(TRUE, TRUE, TRUE, TRUE, TRUE, TRUE)	151	c(7726, 7371, 5546, 8462, 6056, 5200)	c(76, 88, 64, 91, 66, 65)	GO:BP	establishment of cell polarity	22849	7672	GO:0007163	0.043035922	8.34E-08	0.001537321	1.17E-05	0.007998842	5.20E-05
702	GO:0003712	c(0.045250868515858, 2.75647863551815e-05, 0.959818359010426, 1, 1, 8.36435105495479e-08)	c(TRUE, TRUE, FALSE, FALSE, FALSE, TRUE)	423	c(7511, 7181, 5401, 8249, 5910, 5051)	c(181, 190, 130, 184, 138, 154)	GO:MF	transcription coregulator activity	22015	430	GO:0140110	0.045250869	2.76E-05	0.959818359	1	1	8.36E-08
703	GO:0006520	c(1, 8.42740257290231e-08, 1, 1, 1, 1)	c(FALSE, TRUE, FALSE, FALSE, FALSE, FALSE)	227	c(7726, 7371, 5546, 8462, 6056, 5200)	c(80, 121, 56, 102, 56, 60)	GO:BP	cellular amino acid metabolic process	22849	2493	c("GO:0019752", "GO:0044238", "GO:1901564")	1	8.43E-08	1	1	1	1
704	GO:0099061	c(8.57055840862628e-08, 0.385799008907059, 0.590865785081255, 0.0172074331940513, 1, 1)	c(TRUE, FALSE, FALSE, TRUE, FALSE, FALSE)	69	c(7629, 7310, 5467, 8392, 6001, 5175)	c(49, 35, 28, 42, 27, 23)	GO:CC	integral component of postsynaptic density membrane	22605	3734	c("GO:0099060", "GO:0099146")	8.57E-08	0.385799009	0.590865785	0.017207433	1	1
705	TF:M09695_1	c(0.000335738543989277, 0.00159669065250812, 1, 8.57739722073962e-08, 0.431364195509285, 0.0270795041459907)	c(TRUE, TRUE, FALSE, TRUE, FALSE, TRUE)	873	c(7733, 7477, 5343, 8334, 5805, 5175)	c(381, 366, 243, 426, 278, 260)	TF	Factor: Mxi1; motif: NCACGTGGSNGNNNN; match class: 1	21833	2145	TF:M09695	0.000335739	0.001596691	1	8.58E-08	0.431364196	0.027079504
706	GO:1901890	c(8.60530659455854e-08, 1, 1.62021545172331e-05, 0.000230782969113417, 5.97764350117285e-06, 0.499898830913797)	c(TRUE, FALSE, TRUE, TRUE, TRUE, FALSE)	114	c(7726, 7371, 5546, 8462, 6056, 5200)	c(73, 53, 56, 70, 60, 43)	GO:BP	positive regulation of cell junction assembly	22849	25154	c("GO:0034329", "GO:0044089", "GO:0051130", "GO:1901888")	8.61E-08	1	1.62E-05	0.000230783	5.98E-06	0.499898831
707	REAC:R-MMU-1500931	c(0.00263569528524105, 1, 1, 0.384824568535744, 8.70544055625138e-08, 1)	c(TRUE, FALSE, FALSE, FALSE, TRUE, FALSE)	86	c(3321, 3450, 2360, 3683, 2689, 2438)	c(53, 44, 35, 51, 55, 34)	REAC	Cell-Cell communication	8710	256	REAC:0000000	0.002635695	1	1	0.384824569	8.71E-08	1
708	GO:0051056	c(0.000204803166930011, 0.00813945690064542, 0.172569567863466, 8.78438139855435e-08, 3.74149877062529e-05, 0.000182122172770337)	c(TRUE, TRUE, FALSE, TRUE, TRUE, TRUE)	184	c(7726, 7371, 5546, 8462, 6056, 5200)	c(97, 89, 68, 112, 84, 74)	GO:BP	regulation of small GTPase mediated signal transduction	22849	15547	c("GO:0007264", "GO:1902531")	0.000204803	0.008139457	0.172569568	8.78E-08	3.74E-05	0.000182122
709	REAC:R-MMU-9675108	c(0.00557386608656724, 0.0294739193517166, 0.000537128147600043, 9.09395697959797e-08, 3.01488815419815e-06, 0.00887806464086241)	c(TRUE, TRUE, TRUE, TRUE, TRUE, TRUE)	253	c(3321, 3450, 2360, 3683, 2689, 2438)	c(129, 130, 103, 156, 121, 101)	REAC	Nervous system development	8710	914	REAC:R-MMU-1266738	0.005573866	0.029473919	0.000537128	9.09E-08	3.01E-06	0.008878065
710	GO:0043405	c(0.152104019451369, 0.495859099201307, 0.00205831002404267, 9.23978518222933e-08, 0.000145686947940554, 0.000349230185932847)	c(FALSE, FALSE, TRUE, TRUE, TRUE, TRUE)	180	c(7726, 7371, 5546, 8462, 6056, 5200)	c(86, 81, 73, 110, 81, 72)	GO:BP	regulation of MAP kinase activity	22849	12295	GO:0071900	0.152104019	0.495859099	0.00205831	9.24E-08	0.000145687	0.00034923
711	TF:M00256	c(9.35410990278689e-08, 1, 1, 1, 1, 1)	c(TRUE, FALSE, FALSE, FALSE, FALSE, FALSE)	237	c(7733, 7477, 5343, 8334, 5805, 5175)	c(133, 85, 78, 115, 71, 65)	TF	Factor: NRSF; motif: TTCAGCACCACGGACAGMGCC	21833	2460	TF:M00000	9.35E-08	1	1	1	1	1
712	GO:0034764	c(9.42355584470441e-08, 1, 0.00283404627856022, 0.000561560767678329, 0.000192696756293743, 1)	c(TRUE, FALSE, TRUE, TRUE, TRUE, FALSE)	239	c(7726, 7371, 5546, 8462, 6056, 5200)	c(130, 93, 91, 127, 101, 77)	GO:BP	positive regulation of transmembrane transport	22849	10040	c("GO:0034762", "GO:0048522", "GO:0051050", "GO:0055085")	9.42E-08	1	0.002834046	0.000561561	0.000192697	1
713	GO:0051347	c(0.000195965347603851, 4.0499429606764e-05, 9.021575549375e-05, 3.49504633853663e-07, 3.31971520001703e-06, 9.46763375923454e-08)	c(TRUE, TRUE, TRUE, TRUE, TRUE, TRUE)	484	c(7726, 7371, 5546, 8462, 6056, 5200)	c(219, 214, 170, 247, 188, 173)	GO:BP	positive regulation of transferase activity	22849	15787	c("GO:0043085", "GO:0051338")	0.000195965	4.05E-05	9.02E-05	3.50E-07	3.32E-06	9.47E-08
714	GO:0034767	c(9.71148392789406e-08, 1, 0.000299917390823162, 0.000836350853730328, 0.000118828950232244, 1)	c(TRUE, FALSE, TRUE, TRUE, TRUE, FALSE)	185	c(7726, 7371, 5546, 8462, 6056, 5200)	c(106, 70, 77, 102, 83, 59)	GO:BP	positive regulation of ion transmembrane transport	22849	10043	c("GO:0034220", "GO:0034764", "GO:0034765", "GO:0043270")	9.71E-08	1	0.000299917	0.000836351	0.000118829	1
715	GO:0150115	c(0.00124932745365946, 1.00490425465765e-07, 1.35144553882727e-05, 8.68894691562471e-07, 1.17444515045839e-07, 0.317403088980685)	c(TRUE, TRUE, TRUE, TRUE, TRUE, FALSE)	89	c(7726, 7371, 5546, 8462, 6056, 5200)	c(53, 59, 47, 62, 53, 36)	GO:BP	cell-substrate junction organization	22849	23288	GO:0034330	0.001249327	1.00E-07	1.35E-05	8.69E-07	1.17E-07	0.317403089
716	KEGG:04934	c(1.00847152504467e-07, 0.473618163325254, 0.00574399710158582, 0.0482856991881753, 0.0210275615630295, 0.474488636372014)	c(TRUE, FALSE, TRUE, TRUE, TRUE, FALSE)	157	c(2988, 3072, 2154, 3271, 2391, 2115)	c(92, 73, 62, 81, 65, 54)	KEGG	Cushing syndrome	8583	373	KEGG:00000	1.01E-07	0.473618163	0.005743997	0.048285699	0.021027562	0.474488636
717	GO:0019725	c(1.42241350725846e-05, 0.277437255630879, 0.000519263743302795, 1.01707250920619e-07, 5.1589204012766e-06, 0.00184472841354916)	c(TRUE, FALSE, TRUE, TRUE, TRUE, TRUE)	727	c(7726, 7371, 5546, 8462, 6056, 5200)	c(319, 281, 236, 354, 264, 221)	GO:BP	cellular homeostasis	22849	6935	c("GO:0009987", "GO:0042592")	1.42E-05	0.277437256	0.000519264	1.02E-07	5.16E-06	0.001844728
718	GO:0003018	c(1.04353082153472e-07, 1, 0.00520252637264148, 1.60619311282467e-06, 0.00149375213075565, 0.203122005024693)	c(TRUE, FALSE, TRUE, TRUE, TRUE, FALSE)	203	c(7726, 7371, 5546, 8462, 6056, 5200)	c(114, 78, 79, 118, 86, 70)	GO:BP	vascular process in circulatory system	22849	1594	GO:0003013	1.04E-07	1	0.005202526	1.61E-06	0.001493752	0.203122005
719	KEGG:05225	c(1.06593136177936e-07, 0.000913814595140145, 0.293884088955166, 0.00381205461513353, 0.000120064114819729, 9.60935730030608e-05)	c(TRUE, TRUE, FALSE, TRUE, TRUE, TRUE)	168	c(2988, 3072, 2154, 3271, 2391, 2115)	c(97, 88, 59, 90, 76, 70)	KEGG	Hepatocellular carcinoma	8583	458	KEGG:00000	1.07E-07	0.000913815	0.293884089	0.003812055	0.000120064	9.61E-05
720	GO:0010243	c(1.07059054695077e-07, 0.000399661070238178, 7.85187439596953e-06, 5.74986362103484e-07, 6.58834562578017e-06, 0.000670722535264377)	c(TRUE, TRUE, TRUE, TRUE, TRUE, TRUE)	878	c(7726, 7371, 5546, 8462, 6056, 5200)	c(388, 354, 288, 414, 310, 263)	GO:BP	response to organonitrogen compound	22849	4496	c("GO:0010033", "GO:1901698")	1.07E-07	0.000399661	7.85E-06	5.75E-07	6.59E-06	0.000670723
721	GO:0006302	c(1, 1.11651590950135e-07, 1, 1, 1, 1)	c(FALSE, TRUE, FALSE, FALSE, FALSE, FALSE)	242	c(7726, 7371, 5546, 8462, 6056, 5200)	c(80, 127, 59, 93, 55, 70)	GO:BP	double-strand break repair	22849	2317	GO:0006281	1	1.12E-07	1	1	1	1
722	GO:0006511	c(1, 4.61333521881486e-06, 1, 1, 1, 1.1168646492431e-07)	c(FALSE, TRUE, FALSE, FALSE, FALSE, TRUE)	555	c(7726, 7371, 5546, 8462, 6056, 5200)	c(202, 245, 140, 230, 163, 193)	GO:BP	ubiquitin-dependent protein catabolic process	22849	2486	GO:0019941	1	4.61E-06	1	1	1	1.12E-07
723	GO:0005509	c(1.40861389660108e-07, 1, 1.12352060309301e-07, 0.000492792787103525, 0.0344210928944217, 1)	c(TRUE, FALSE, TRUE, TRUE, TRUE, FALSE)	351	c(7511, 7181, 5401, 8249, 5910, 5051)	c(176, 129, 139, 175, 127, 95)	GO:MF	calcium ion binding	22015	1877	GO:0046872	1.41E-07	1	1.12E-07	0.000492793	0.034421093	1
724	GO:0001558	c(0.000942092834164289, 1.17998449052212e-05, 0.00742173760464106, 3.7739432426054e-05, 1.13698618377776e-07, 0.0128053485703279)	c(TRUE, TRUE, TRUE, TRUE, TRUE, TRUE)	413	c(7726, 7371, 5546, 8462, 6056, 5200)	c(188, 189, 141, 208, 170, 133)	GO:BP	regulation of cell growth	22849	457	c("GO:0016049", "GO:0040008", "GO:0051128")	0.000942093	1.18E-05	0.007421738	3.77E-05	1.14E-07	0.012805349
725	GO:0003279	c(0.00173678799553622, 0.000700957862168954, 0.000143778061306573, 0.000230782969113417, 5.63137224463358e-07, 1.14217599821083e-07)	c(TRUE, TRUE, TRUE, TRUE, TRUE, TRUE)	114	c(7726, 7371, 5546, 8462, 6056, 5200)	c(64, 63, 54, 70, 62, 58)	GO:BP	cardiac septum development	22849	1850	c("GO:0003205", "GO:0048856")	0.001736788	0.000700958	0.000143778	0.000230783	5.63E-07	1.14E-07
726	GO:0030426	c(3.25622386786764e-07, 0.0764603215071328, 0.000266460663399106, 0.00018675730926056, 4.69390924908238e-05, 1.15448828966147e-07)	c(TRUE, FALSE, TRUE, TRUE, TRUE, TRUE)	177	c(7629, 7310, 5467, 8392, 6001, 5175)	c(99, 80, 72, 98, 79, 78)	GO:CC	growth cone	22605	1100	c("GO:0030427", "GO:0150034")	3.26E-07	0.076460322	0.000266461	0.000186757	4.69E-05	1.15E-07
727	GO:0046872	c(0.00490606390951439, 1.1800811707306e-07, 5.03100378801718e-07, 0.00115772708831465, 0.146350582568472, 1)	c(TRUE, TRUE, TRUE, TRUE, FALSE, FALSE)	881	c(7511, 7181, 5401, 8249, 5910, 5051)	c(360, 374, 294, 395, 282, 233)	GO:MF	metal ion binding	22015	7318	GO:0043169	0.004906064	1.18E-07	5.03E-07	0.001157727	0.146350583	1
728	TF:M02877	c(1, 1.19659418057441e-07, 1, 0.156582901239903, 1, 1)	c(FALSE, TRUE, FALSE, FALSE, FALSE, FALSE)	607	c(7733, 7477, 5343, 8334, 5805, 5175)	c(236, 284, 160, 277, 184, 177)	TF	Factor: KLF7; motif: NNNNATACGCCCNANNN	21833	1842	TF:M00000	1	1.20E-07	1	0.156582901	1	1
729	KEGG:05135	c(0.215677812924002, 1, 0.122803515575738, 0.155644725668147, 1.22131686932215e-07, 0.000843425673301947)	c(FALSE, FALSE, FALSE, FALSE, TRUE, TRUE)	130	c(2988, 3072, 2154, 3271, 2391, 2115)	c(62, 57, 49, 67, 69, 55)	KEGG	Yersinia infection	8583	414	KEGG:00000	0.215677813	1	0.122803516	0.155644726	1.22E-07	0.000843426
730	GO:0030097	c(1.31657956571597e-07, 1, 0.254878440288313, 8.67274560343531e-05, 2.45381817960194e-05, 0.0134305806383753)	c(TRUE, FALSE, FALSE, TRUE, TRUE, TRUE)	944	c(7726, 7371, 5546, 8462, 6056, 5200)	c(413, 352, 278, 429, 327, 272)	GO:BP	hemopoiesis	22849	7700	GO:0048534	1.32E-07	1	0.25487844	8.67E-05	2.45E-05	0.013430581
731	REAC:R-MMU-112315	c(1.32251408361085e-07, 1, 0.000173701941236101, 5.44549420935212e-05, 1, 1)	c(TRUE, FALSE, TRUE, TRUE, FALSE, FALSE)	181	c(3321, 3450, 2360, 3683, 2689, 2438)	c(110, 78, 80, 111, 68, 61)	REAC	Transmission across Chemical Synapses	8710	1602	REAC:R-MMU-112316	1.32E-07	1	0.000173702	5.45E-05	1	1
732	GO:0008021	c(3.28746630688518e-06, 5.50290707582355e-05, 0.0104772194626065, 1, 1.41938147036672e-07, 0.177857290579274)	c(TRUE, TRUE, TRUE, FALSE, TRUE, FALSE)	220	c(7629, 7310, 5467, 8392, 6001, 5175)	c(115, 108, 80, 100, 101, 72)	GO:CC	synaptic vesicle	22605	596	c("GO:0070382", "GO:0098793")	3.29E-06	5.50E-05	0.010477219	1	1.42E-07	0.177857291
733	GO:0019941	c(1, 6.12920068964284e-06, 1, 1, 1, 1.421656599466e-07)	c(FALSE, TRUE, FALSE, FALSE, FALSE, TRUE)	567	c(7726, 7371, 5546, 8462, 6056, 5200)	c(203, 249, 140, 233, 166, 196)	GO:BP	modification-dependent protein catabolic process	22849	7026	c("GO:0043632", "GO:0051603")	1	6.13E-06	1	1	1	1.42E-07
734	GO:0099094	c(0.00143235621555924, 1, 0.000225016736269966, 1.42608460950581e-07, 0.557955716776613, 1)	c(TRUE, FALSE, TRUE, TRUE, FALSE, FALSE)	90	c(7511, 7181, 5401, 8249, 5910, 5051)	c(52, 27, 44, 63, 38, 32)	GO:MF	ligand-gated cation channel activity	22015	10419	c("GO:0005261", "GO:0015276")	0.001432356	1	0.000225017	1.43E-07	0.557955717	1
735	GO:0030427	c(3.5768204250145e-07, 0.0194641140296699, 6.46302720369749e-05, 4.69984395419326e-05, 1.29407469590773e-05, 1.51998764877641e-07)	c(TRUE, TRUE, TRUE, TRUE, TRUE, TRUE)	184	c(7629, 7310, 5467, 8392, 6001, 5175)	c(102, 85, 76, 103, 83, 80)	GO:CC	site of polarized growth	22605	1101	GO:0110165	3.58E-07	0.019464114	6.46E-05	4.70E-05	1.29E-05	1.52E-07
736	GO:0071772	c(4.21865742874596e-05, 1, 0.206260585703759, 1.61946764329111e-07, 4.97307822024456e-06, 9.1152806917831e-05)	c(TRUE, FALSE, FALSE, TRUE, TRUE, TRUE)	175	c(7726, 7371, 5546, 8462, 6056, 5200)	c(95, 74, 65, 107, 83, 72)	GO:BP	response to BMP	22849	19718	c("GO:0009719", "GO:0070848")	4.22E-05	1	0.206260586	1.62E-07	4.97E-06	9.12E-05
737	GO:0071773	c(4.21865742874596e-05, 1, 0.206260585703759, 1.61946764329111e-07, 4.97307822024456e-06, 9.1152806917831e-05)	c(TRUE, FALSE, FALSE, TRUE, TRUE, TRUE)	175	c(7726, 7371, 5546, 8462, 6056, 5200)	c(95, 74, 65, 107, 83, 72)	GO:BP	cellular response to BMP stimulus	22849	19719	c("GO:0071363", "GO:0071495", "GO:0071772")	4.22E-05	1	0.206260586	1.62E-07	4.97E-06	9.12E-05
738	GO:0016311	c(0.190191298242663, 1.88199515726836e-06, 7.88426261250902e-05, 0.000195143030853718, 0.0837303154614974, 1.63747147258588e-07)	c(FALSE, TRUE, TRUE, TRUE, FALSE, TRUE)	287	c(7726, 7371, 5546, 8462, 6056, 5200)	c(128, 142, 111, 150, 107, 114)	GO:BP	dephosphorylation	22849	5777	GO:0006796	0.190191298	1.88E-06	7.88E-05	0.000195143	0.083730315	1.64E-07
739	KEGG:04916	c(1.64937656987875e-07, 1, 1, 2.73298447154227e-05, 0.0093737519737563, 0.0289016008998382)	c(TRUE, FALSE, FALSE, TRUE, TRUE, TRUE)	97	c(2988, 3072, 2154, 3271, 2391, 2115)	c(63, 45, 35, 62, 45, 40)	KEGG	Melanogenesis	8583	355	KEGG:00000	1.65E-07	1	1	2.73E-05	0.009373752	0.028901601
740	GO:0005769	c(0.103003055297366, 1.72209015500874e-06, 0.0185897634165845, 1, 1.65424700744714e-07, 8.16267979174218e-05)	c(FALSE, TRUE, TRUE, FALSE, TRUE, TRUE)	295	c(7629, 7310, 5467, 8392, 6001, 5175)	c(128, 143, 101, 132, 127, 106)	GO:CC	early endosome	22605	413	GO:0005768	0.103003055	1.72E-06	0.018589763	1	1.65E-07	8.16E-05
741	GO:0032269	c(0.236203285363456, 0.000418233920514722, 0.134933554811387, 0.0290790511848885, 2.96178610937833e-06, 1.65635763504572e-07)	c(FALSE, TRUE, FALSE, TRUE, TRUE, TRUE)	895	c(7726, 7371, 5546, 8462, 6056, 5200)	c(355, 360, 267, 392, 317, 286)	GO:BP	negative regulation of cellular protein metabolic process	22849	8641	c("GO:0031324", "GO:0032268", "GO:0044267", "GO:0051248")	0.236203285	0.000418234	0.134933555	0.029079051	2.96E-06	1.66E-07
742	KEGG:05032	c(1.69101460327532e-07, 1, 2.27899965975886e-06, 7.65128491845566e-05, 0.238090874082538, 1)	c(TRUE, FALSE, TRUE, TRUE, FALSE, FALSE)	89	c(2988, 3072, 2154, 3271, 2391, 2115)	c(59, 37, 47, 57, 38, 27)	KEGG	Morphine addiction	8583	402	KEGG:00000	1.69E-07	1	2.28E-06	7.65E-05	0.238090874	1
743	GO:0050801	c(1.72401750275285e-07, 1, 3.31780229146082e-05, 2.14167305378432e-06, 2.45867827234772e-05, 0.0978844778706301)	c(TRUE, FALSE, TRUE, TRUE, TRUE, FALSE)	577	c(7726, 7371, 5546, 8462, 6056, 5200)	c(269, 209, 199, 284, 214, 172)	GO:BP	ion homeostasis	22849	15330	GO:0048878	1.72E-07	1	3.32E-05	2.14E-06	2.46E-05	0.097884478
744	GO:0004674	c(0.0063864489225065, 0.00764804944799378, 1, 0.102400385227358, 0.22756380278152, 1.82096377498929e-07)	c(TRUE, TRUE, FALSE, FALSE, FALSE, TRUE)	352	c(7511, 7181, 5401, 8249, 5910, 5051)	c(158, 152, 107, 164, 123, 132)	GO:MF	protein serine/threonine kinase activity	22015	1253	GO:0004672	0.006386449	0.007648049	1	0.102400385	0.227563803	1.82E-07
745	GO:0006954	c(3.15451360614811e-07, 1, 1, 0.0163138700753473, 1.92466359773775e-07, 1)	c(TRUE, FALSE, FALSE, TRUE, TRUE, FALSE)	615	c(7726, 7371, 5546, 8462, 6056, 5200)	c(283, 199, 181, 280, 235, 163)	GO:BP	inflammatory response	22849	2887	GO:0006952	3.15E-07	1	1	0.01631387	1.92E-07	1
746	GO:0019897	c(1.93397695495339e-07, 0.00825519252904283, 0.0472932677610697, 2.49498341779961e-05, 0.000140223042555085, 9.37661762342301e-05)	c(TRUE, TRUE, TRUE, TRUE, TRUE, TRUE)	178	c(7629, 7310, 5467, 8392, 6001, 5175)	c(100, 84, 65, 101, 78, 71)	GO:CC	extrinsic component of plasma membrane	22605	982	c("GO:0005886", "GO:0019898")	1.93E-07	0.008255193	0.047293268	2.49E-05	0.000140223	9.38E-05
747	GO:0043632	c(1, 1.25529700021682e-05, 1, 1, 1, 1.96790723535995e-07)	c(FALSE, TRUE, FALSE, FALSE, FALSE, TRUE)	576	c(7726, 7371, 5546, 8462, 6056, 5200)	c(207, 251, 142, 233, 167, 198)	GO:BP	modification-dependent macromolecule catabolic process	22849	12455	GO:0044265	1	1.26E-05	1	1	1	1.97E-07
748	GO:0016050	c(1, 1.97014454565278e-07, 1, 0.00908530862861031, 0.372992367926582, 0.0442945741502698)	c(FALSE, TRUE, FALSE, TRUE, FALSE, TRUE)	258	c(7726, 7371, 5546, 8462, 6056, 5200)	c(109, 133, 80, 131, 95, 88)	GO:BP	vesicle organization	22849	5650	GO:0006996	1	1.97E-07	1	0.009085309	0.372992368	0.044294574
749	GO:0070201	c(0.0165344774202059, 2.09459808765375e-07, 0.000169193639847563, 0.000615661457285875, 1.67013312437824e-05, 0.00118049752052131)	c(TRUE, TRUE, TRUE, TRUE, TRUE, TRUE)	543	c(7726, 7371, 5546, 8462, 6056, 5200)	c(232, 246, 186, 258, 204, 173)	GO:BP	regulation of establishment of protein localization	22849	18713	c("GO:0032880", "GO:0045184")	0.016534477	2.09E-07	0.000169194	0.000615661	1.67E-05	0.001180498
750	GO:0001701	c(2.09580630711682e-07, 0.0123512366331904, 1, 0.0227884002363085, 0.0386551693785363, 6.53627154153567e-05)	c(TRUE, TRUE, FALSE, TRUE, TRUE, TRUE)	508	c(7726, 7371, 5546, 8462, 6056, 5200)	c(241, 211, 156, 235, 177, 169)	GO:BP	in utero embryonic development	22849	504	GO:0043009	2.10E-07	0.012351237	1	0.0227884	0.038655169	6.54E-05
751	GO:0098862	c(2.14337843661585e-07, 0.00364737647117548, 0.0911500795922328, 3.06753127607822e-05, 0.00359535793939887, 0.118780118366481)	c(TRUE, TRUE, FALSE, TRUE, TRUE, FALSE)	185	c(7629, 7310, 5467, 8392, 6001, 5175)	c(103, 88, 66, 104, 76, 63)	GO:CC	cluster of actin-based cell projections	22605	3659	GO:0110165	2.14E-07	0.003647376	0.09115008	3.07E-05	0.003595358	0.118780118
752	GO:0009896	c(1, 0.00198594994929189, 1, 0.00206682163761259, 0.0849007504551112, 2.19372117666453e-07)	c(FALSE, TRUE, FALSE, TRUE, FALSE, TRUE)	478	c(7726, 7371, 5546, 8462, 6056, 5200)	c(196, 204, 129, 228, 166, 170)	GO:BP	positive regulation of catabolic process	22849	4216	c("GO:0009056", "GO:0009893", "GO:0009894")	1	0.00198595	1	0.002066822	0.08490075	2.19E-07
753	REAC:R-MMU-1296071	c(2.21919769368281e-07, 1, 0.656194727307977, 0.00594619512906906, 1, 1)	c(TRUE, FALSE, FALSE, TRUE, FALSE, FALSE)	88	c(3321, 3450, 2360, 3683, 2689, 2438)	c(62, 27, 37, 57, 36, 22)	REAC	Potassium Channels	8710	1067	REAC:R-MMU-112316	2.22E-07	1	0.656194727	0.005946195	1	1
754	GO:0031227	c(1, 2.22357779375216e-07, 1, 1, 1, 0.064042212465353)	c(FALSE, TRUE, FALSE, FALSE, FALSE, FALSE)	150	c(7629, 7310, 5467, 8392, 6001, 5175)	c(61, 85, 39, 67, 46, 54)	GO:CC	intrinsic component of endoplasmic reticulum membrane	22605	1238	c("GO:0005789", "GO:0031300")	1	2.22E-07	1	1	1	0.064042212
755	GO:0032553	c(0.607749729009763, 2.35060936374895e-07, 0.724514449963532, 0.627785020262511, 2.06664920889557e-05, 0.000283598100487755)	c(FALSE, TRUE, FALSE, FALSE, TRUE, TRUE)	585	c(7511, 7181, 5401, 8249, 5910, 5051)	c(234, 261, 175, 254, 216, 185)	GO:MF	ribonucleotide binding	22015	5399	c("GO:0000166", "GO:0097367")	0.607749729	2.35E-07	0.72451445	0.62778502	2.07E-05	0.000283598
756	GO:0098771	c(2.42903812451284e-07, 1, 5.05771055111504e-05, 8.55876052895433e-07, 1.92923357384015e-05, 0.10317109228179)	c(TRUE, FALSE, TRUE, TRUE, TRUE, FALSE)	566	c(7726, 7371, 5546, 8462, 6056, 5200)	c(264, 205, 195, 281, 211, 169)	GO:BP	inorganic ion homeostasis	22849	22088	GO:0050801	2.43E-07	1	5.06E-05	8.56E-07	1.93E-05	0.103171092
757	GO:0071900	c(0.00516955956833722, 0.00144394349777149, 0.00154479737553489, 9.90657070228721e-06, 0.00283227104512993, 2.46696329388655e-07)	c(TRUE, TRUE, TRUE, TRUE, TRUE, TRUE)	315	c(7726, 7371, 5546, 8462, 6056, 5200)	c(146, 143, 115, 167, 122, 122)	GO:BP	regulation of protein serine/threonine kinase activity	22849	19798	GO:0045859	0.00516956	0.001443943	0.001544797	9.91E-06	0.002832271	2.47E-07
758	GO:0036064	c(1, 2.51251194258771e-07, 1, 1.54362632480508e-05, 1, 0.22762656035755)	c(FALSE, TRUE, FALSE, TRUE, FALSE, FALSE)	164	c(7629, 7310, 5467, 8392, 6001, 5175)	c(62, 91, 55, 95, 52, 56)	GO:CC	ciliary basal body	22605	1918	c("GO:0005815", "GO:0005929")	1	2.51E-07	1	1.54E-05	1	0.22762656
759	TF:M07052_1	c(1, 0.000390592950254582, 1, 1, 1, 2.54893654658048e-07)	c(FALSE, TRUE, FALSE, FALSE, FALSE, TRUE)	644	c(7733, 7477, 5343, 8334, 5805, 5175)	c(201, 282, 128, 242, 157, 223)	TF	Factor: NRF-1; motif: GCGCMTGCGCN; match class: 1	21833	2441	TF:M07052	1	0.000390593	1	1	1	2.55E-07
760	GO:0060079	c(1.67152806020494e-06, 1, 2.5560522548729e-07, 0.000777500726072671, 0.0601326547081816, 1)	c(TRUE, FALSE, TRUE, TRUE, FALSE, FALSE)	84	c(7726, 7371, 5546, 8462, 6056, 5200)	c(56, 37, 48, 54, 40, 32)	GO:BP	excitatory postsynaptic potential	22849	16892	c("GO:0060078", "GO:0099565")	1.67E-06	1	2.56E-07	0.000777501	0.060132655	1
761	HP:0002118	c(1, 2.62058838683776e-07, 1, 1, 1, 1)	c(FALSE, TRUE, FALSE, FALSE, FALSE, FALSE)	824	c(2004, 1997, 1461, 2222, 1614, 1401)	c(340, 434, 270, 428, 292, 274)	HP	Abnormal cerebral ventricle morphology	4671	1562	HP:0012443	1	2.62E-07	1	1	1	1
762	GO:0050920	c(0.000152170943928574, 1, 5.86347464274845e-05, 0.0127728567114269, 2.63675677023703e-07, 0.000713478909690654)	c(TRUE, FALSE, TRUE, TRUE, TRUE, TRUE)	216	c(7726, 7371, 5546, 8462, 6056, 5200)	c(111, 81, 89, 112, 101, 82)	GO:BP	regulation of chemotaxis	22849	15433	c("GO:0006935", "GO:0032101", "GO:0040012")	0.000152171	1	5.86E-05	0.012772857	2.64E-07	0.000713479
763	GO:0110148	c(2.47308944203405e-05, 1, 5.56598581503302e-06, 0.00239077880268918, 2.64231236751005e-07, 0.00471243574288339)	c(TRUE, FALSE, TRUE, TRUE, TRUE, TRUE)	151	c(7726, 7371, 5546, 8462, 6056, 5200)	c(85, 52, 70, 85, 77, 60)	GO:BP	biomineralization	22849	22747	GO:0008150	2.47E-05	1	5.57E-06	0.002390779	2.64E-07	0.004712436
764	GO:0032555	c(1, 2.69073805561836e-07, 1, 1, 6.26829746461933e-05, 0.00110741847625797)	c(FALSE, TRUE, FALSE, FALSE, TRUE, TRUE)	570	c(7511, 7181, 5401, 8249, 5910, 5051)	c(224, 255, 168, 245, 209, 178)	GO:MF	purine ribonucleotide binding	22015	5401	c("GO:0017076", "GO:0032553")	1	2.69E-07	1	1	6.27E-05	0.001107418
765	KEGG:04072	c(6.92966279690753e-07, 0.0683244251422976, 0.000160539995498893, 2.71160600882575e-07, 0.00139789564650043, 0.0721214476574311)	c(TRUE, FALSE, TRUE, TRUE, TRUE, FALSE)	146	c(2988, 3072, 2154, 3271, 2391, 2115)	c(85, 72, 63, 91, 65, 54)	KEGG	Phospholipase D signaling pathway	8583	245	KEGG:00000	6.93E-07	0.068324425	0.00016054	2.71E-07	0.001397896	0.072121448
766	TF:M03915	c(1, 2.71912075617728e-07, 1, 1, 1, 1)	c(FALSE, TRUE, FALSE, FALSE, FALSE, FALSE)	561	c(7733, 7477, 5343, 8334, 5805, 5175)	c(204, 264, 155, 234, 169, 158)	TF	Factor: Klf12; motif: GRCCACGCCCWNNNN	21833	1822	TF:M00000	1	2.72E-07	1	1	1	1
767	GO:0035136	c(2.83517561093769e-07, 1, 0.377771415227414, 1, 1, 1)	c(TRUE, FALSE, FALSE, FALSE, FALSE, FALSE)	41	c(7726, 7371, 5546, 8462, 6056, 5200)	c(34, 16, 21, 21, 20, 12)	GO:BP	forelimb morphogenesis	22849	10165	GO:0035108	2.84E-07	1	0.377771415	1	1	1
768	GO:0015276	c(7.20480101927126e-06, 1, 2.85003810301959e-07, 2.47923440989448e-05, 1, 1)	c(TRUE, FALSE, TRUE, TRUE, FALSE, FALSE)	118	c(7511, 7181, 5401, 8249, 5910, 5051)	c(70, 35, 60, 73, 45, 37)	GO:MF	ligand-gated ion channel activity	22015	3074	c("GO:0005216", "GO:0022834")	7.20E-06	1	2.85E-07	2.48E-05	1	1
769	GO:0016788	c(0.468324507327598, 2.99239377566374e-07, 0.297990903731503, 0.0162057215532989, 0.329304223885174, 0.232974547523594)	c(FALSE, TRUE, FALSE, TRUE, FALSE, FALSE)	615	c(7511, 7181, 5401, 8249, 5910, 5051)	c(246, 272, 186, 278, 201, 176)	GO:MF	hydrolase activity, acting on ester bonds	22015	3755	GO:0016787	0.468324507	2.99E-07	0.297990904	0.016205722	0.329304224	0.232974548
770	GO:0050900	c(0.000680683092668806, 1, 0.0472066746262406, 0.000608544393529583, 3.2456323688135e-07, 0.232246021627067)	c(TRUE, FALSE, TRUE, TRUE, TRUE, FALSE)	346	c(7726, 7371, 5546, 8462, 6056, 5200)	c(162, 115, 118, 174, 146, 109)	GO:BP	leukocyte migration	22849	15413	c("GO:0002376", "GO:0016477")	0.000680683	1	0.047206675	0.000608544	3.25E-07	0.232246022
771	GO:0043603	c(1, 3.33494086638479e-07, 1, 1, 1, 2.33277997957651e-05)	c(FALSE, TRUE, FALSE, FALSE, FALSE, TRUE)	973	c(7726, 7371, 5546, 8462, 6056, 5200)	c(318, 406, 214, 364, 261, 296)	GO:BP	cellular amide metabolic process	22849	12432	GO:0034641	1	3.33E-07	1	1	1	2.33E-05
772	GO:0002790	c(3.36075842743301e-07, 1, 0.282145627094189, 0.0578810631401799, 0.020147178022979, 1)	c(TRUE, FALSE, FALSE, FALSE, TRUE, FALSE)	282	c(7726, 7371, 5546, 8462, 6056, 5200)	c(147, 111, 96, 138, 108, 88)	GO:BP	peptide secretion	22849	1425	c("GO:0015833", "GO:0046903")	3.36E-07	1	0.282145627	0.057881063	0.020147178	1
773	GO:0030072	c(3.39744412482913e-07, 1, 0.462864000373636, 0.0342136346945882, 0.00969301127418586, 1)	c(TRUE, FALSE, FALSE, TRUE, TRUE, FALSE)	275	c(7726, 7371, 5546, 8462, 6056, 5200)	c(144, 109, 93, 136, 107, 86)	GO:BP	peptide hormone secretion	22849	7696	c("GO:0002790", "GO:0046879")	3.40E-07	1	0.462864	0.034213635	0.009693011	1
774	GO:0051966	c(3.46700099915387e-07, 1, 0.00316683162264343, 1, 0.22292427756329, 1)	c(TRUE, FALSE, TRUE, FALSE, FALSE, FALSE)	74	c(7726, 7371, 5546, 8462, 6056, 5200)	c(52, 28, 37, 41, 35, 28)	GO:BP	regulation of synaptic transmission, glutamatergic	22849	16227	c("GO:0035249", "GO:0050804")	3.47E-07	1	0.003166832	1	0.222924278	1
775	GO:0017076	c(1, 3.52932135416123e-07, 1, 1, 7.36336940481134e-05, 0.000577092190084948)	c(FALSE, TRUE, FALSE, FALSE, TRUE, TRUE)	587	c(7511, 7181, 5401, 8249, 5910, 5051)	c(227, 261, 170, 249, 214, 184)	GO:MF	purine nucleotide binding	22015	3955	GO:0000166	1	3.53E-07	1	1	7.36E-05	0.000577092
776	GO:0050773	c(3.75925403853528e-07, 0.000182891876155976, 3.56180214602659e-06, 0.00195942463645737, 1, 0.00782229640592619)	c(TRUE, TRUE, TRUE, TRUE, FALSE, TRUE)	127	c(7726, 7371, 5546, 8462, 6056, 5200)	c(78, 70, 62, 74, 51, 52)	GO:BP	regulation of dendrite development	22849	15310	c("GO:0010975", "GO:0016358", "GO:0050793")	3.76E-07	0.000182892	3.56E-06	0.001959425	1	0.007822296
777	GO:0070252	c(3.77253179686729e-05, 0.475712337566971, 7.1313987012407e-07, 0.000144077105616466, 3.77235425362766e-07, 0.227110487947654)	c(TRUE, FALSE, TRUE, TRUE, TRUE, FALSE)	91	c(7726, 7371, 5546, 8462, 6056, 5200)	c(57, 46, 50, 59, 53, 37)	GO:BP	actin-mediated cell contraction	22849	18751	GO:0030048	3.77E-05	0.475712338	7.13E-07	0.000144077	3.77E-07	0.227110488
778	GO:1904064	c(3.90591034410726e-07, 1, 0.0031221435113267, 0.0010238166662906, 0.000151936010226935, 1)	c(TRUE, FALSE, TRUE, TRUE, TRUE, FALSE)	166	c(7726, 7371, 5546, 8462, 6056, 5200)	c(96, 60, 68, 93, 76, 55)	GO:BP	positive regulation of cation transmembrane transport	22849	27061	c("GO:0034767", "GO:0098655", "GO:1904062")	3.91E-07	1	0.003122144	0.001023817	0.000151936	1
779	TF:M01987_1	c(1, 3.93186721664056e-07, 1, 1, 1, 1)	c(FALSE, TRUE, FALSE, FALSE, FALSE, FALSE)	741	c(7733, 7477, 5343, 8334, 5805, 5175)	c(222, 335, 132, 276, 168, 178)	TF	Factor: ER81; motif: RCCGGAWRYN; match class: 1	21833	935	TF:M01987	1	3.93E-07	1	1	1	1
780	GO:0014897	c(1, 1, 0.0025049838697931, 0.210986207507072, 4.09934382590277e-07, 0.81563315606284)	c(FALSE, FALSE, TRUE, FALSE, TRUE, FALSE)	96	c(7726, 7371, 5546, 8462, 6056, 5200)	c(45, 46, 45, 54, 55, 37)	GO:BP	striated muscle hypertrophy	22849	5321	GO:0014896	1	1	0.002504984	0.210986208	4.10E-07	0.815633156
781	GO:0055082	c(6.01323206540336e-05, 0.512366167242849, 0.000524658689961022, 4.10734459578033e-07, 3.89838255210872e-06, 0.0637787586258135)	c(TRUE, FALSE, TRUE, TRUE, TRUE, FALSE)	642	c(7726, 7371, 5546, 8462, 6056, 5200)	c(283, 249, 212, 315, 238, 190)	GO:BP	cellular chemical homeostasis	22849	16786	c("GO:0019725", "GO:0048878")	6.01E-05	0.512366167	0.000524659	4.11E-07	3.90E-06	0.063778759
782	GO:0007631	c(4.26269081164592e-07, 1, 0.863625705739674, 1, 1, 1)	c(TRUE, FALSE, FALSE, FALSE, FALSE, FALSE)	123	c(7726, 7371, 5546, 8462, 6056, 5200)	c(76, 35, 47, 60, 36, 28)	GO:BP	feeding behavior	22849	3491	GO:0007610	4.26E-07	1	0.863625706	1	1	1
783	GO:0071695	c(4.27197987077119e-07, 1, 0.698441599591398, 0.00701807759605657, 1, 1)	c(TRUE, FALSE, FALSE, TRUE, FALSE, FALSE)	257	c(7726, 7371, 5546, 8462, 6056, 5200)	c(136, 92, 87, 131, 92, 76)	GO:BP	anatomical structure maturation	22849	19674	c("GO:0021700", "GO:0048856")	4.27E-07	1	0.6984416	0.007018078	1	1
784	GO:0055080	c(4.27860273269888e-07, 1, 8.95464924024939e-05, 6.08728764111358e-06, 5.05557808882299e-05, 0.262029371156776)	c(TRUE, FALSE, TRUE, TRUE, TRUE, FALSE)	556	c(7726, 7371, 5546, 8462, 6056, 5200)	c(259, 198, 191, 273, 206, 164)	GO:BP	cation homeostasis	22849	16784	GO:0050801	4.28E-07	1	8.95E-05	6.09E-06	5.06E-05	0.262029371
785	TF:M07387_1	c(4.3069527006698e-07, 0.00167830591657407, 0.00396971027396648, 5.13792469231749e-05, 0.0210216123426414, 0.065376289089417)	c(TRUE, TRUE, TRUE, TRUE, TRUE, FALSE)	609	c(7733, 7477, 5343, 8334, 5805, 5175)	c(290, 265, 199, 298, 209, 187)	TF	Factor: LRF; motif: NGKGGGTSNCN; match class: 1	21833	1929	TF:M07387	4.31E-07	0.001678306	0.00396971	5.14E-05	0.021021612	0.065376289
786	GO:0002791	c(4.31761847714785e-07, 1, 0.829422210560742, 0.349537835036032, 0.243557508667753, 1)	c(TRUE, FALSE, FALSE, FALSE, FALSE, FALSE)	227	c(7726, 7371, 5546, 8462, 6056, 5200)	c(123, 84, 78, 111, 86, 72)	GO:BP	regulation of peptide secretion	22849	1426	c("GO:0002790", "GO:0051046", "GO:0090087")	4.32E-07	1	0.829422211	0.349537835	0.243557509	1
787	GO:0099146	c(4.35974929195155e-07, 0.108451447837183, 0.241026375748781, 0.0156057008570427, 1, 1)	c(TRUE, FALSE, FALSE, TRUE, FALSE, FALSE)	75	c(7629, 7310, 5467, 8392, 6001, 5175)	c(51, 39, 31, 45, 30, 24)	GO:CC	intrinsic component of postsynaptic density membrane	22605	3758	c("GO:0098839", "GO:0098948")	4.36E-07	0.108451448	0.241026376	0.015605701	1	1
788	GO:0043169	c(2.69333684448716e-05, 4.47336221768154e-07, 8.96310409575703e-07, 5.95294965743707e-05, 0.0868100602794672, 0.856441107348971)	c(TRUE, TRUE, TRUE, TRUE, FALSE, FALSE)	984	c(7511, 7181, 5401, 8249, 5910, 5051)	c(414, 409, 322, 446, 314, 264)	GO:MF	cation binding	22015	6766	GO:0043167	2.69E-05	4.47E-07	8.96E-07	5.95E-05	0.08681006	0.856441107
789	GO:0044257	c(1, 4.54074130211396e-07, 1, 1, 1, 4.18735764699567e-06)	c(FALSE, TRUE, FALSE, FALSE, FALSE, TRUE)	745	c(7726, 7371, 5546, 8462, 6056, 5200)	c(253, 321, 185, 300, 224, 239)	GO:BP	cellular protein catabolic process	22849	12697	c("GO:0030163", "GO:0044265", "GO:0044267")	1	4.54E-07	1	1	1	4.19E-06
790	GO:0072175	c(4.54863695423458e-07, 0.0593692380541798, 0.00811620503280461, 4.37212310165717e-06, 0.000654820826273471, 1)	c(TRUE, FALSE, TRUE, TRUE, TRUE, FALSE)	151	c(7726, 7371, 5546, 8462, 6056, 5200)	c(89, 73, 62, 92, 69, 52)	GO:BP	epithelial tube formation	22849	20043	c("GO:0035148", "GO:0060562")	4.55E-07	0.059369238	0.008116205	4.37E-06	0.000654821	1
791	GO:2001020	c(1, 4.58832449321582e-07, 1, 1, 1, 1)	c(FALSE, TRUE, FALSE, FALSE, FALSE, FALSE)	234	c(7726, 7371, 5546, 8462, 6056, 5200)	c(92, 122, 62, 102, 63, 71)	GO:BP	regulation of response to DNA damage stimulus	22849	30220	c("GO:0006974", "GO:0080135")	1	4.59E-07	1	1	1	1
792	WP:WP572	c(0.276789329696264, 4.58983005780237e-07, 1, 1, 0.00704517383916105, 0.0440711472410136)	c(FALSE, TRUE, FALSE, FALSE, TRUE, TRUE)	173	c(1864, 1725, 1277, 1940, 1458, 1321)	c(92, 106, 59, 91, 82, 73)	WP	EGFR1 signaling pathway	4305	60	WP:000000	0.27678933	4.59E-07	1	1	0.007045174	0.044071147
793	GO:0051648	c(1, 4.61748880672148e-07, 0.126207350956115, 0.079734459197993, 0.039024830320911, 0.000106891718442317)	c(FALSE, TRUE, FALSE, FALSE, TRUE, TRUE)	166	c(7726, 7371, 5546, 8462, 6056, 5200)	c(68, 93, 63, 87, 69, 69)	GO:BP	vesicle localization	22849	16007	GO:0051640	1	4.62E-07	0.126207351	0.079734459	0.03902483	0.000106892
794	GO:0007044	c(0.00158715360050501, 4.64716983063368e-07, 9.5124031724629e-06, 6.40919631287649e-07, 9.52335686389569e-07, 0.359444938740133)	c(TRUE, TRUE, TRUE, TRUE, TRUE, FALSE)	83	c(7726, 7371, 5546, 8462, 6056, 5200)	c(50, 55, 45, 59, 49, 34)	GO:BP	cell-substrate junction assembly	22849	2961	c("GO:0034329", "GO:0150115")	0.001587154	4.65E-07	9.51E-06	6.41E-07	9.52E-07	0.359444939
795	GO:0046983	c(0.0317310752311497, 4.87039765409774e-07, 0.0726407061862982, 0.0288223062050778, 0.00331786711550053, 5.66532674216826e-05)	c(TRUE, TRUE, FALSE, TRUE, TRUE, TRUE)	860	c(7511, 7181, 5401, 8249, 5910, 5051)	c(346, 363, 257, 376, 288, 262)	GO:MF	protein dimerization activity	22015	7362	GO:0005515	0.031731075	4.87E-07	0.072640706	0.028822306	0.003317867	5.67E-05
796	GO:0051048	c(4.91334342414446e-07, 1, 0.184840914186784, 1, 0.0926523433163827, 0.295937103456286)	c(TRUE, FALSE, FALSE, FALSE, FALSE, FALSE)	191	c(7726, 7371, 5546, 8462, 6056, 5200)	c(107, 68, 70, 93, 76, 66)	GO:BP	negative regulation of secretion	22849	15539	c("GO:0046903", "GO:0051046", "GO:0051051")	4.91E-07	1	0.184840914	1	0.092652343	0.295937103
797	REAC:R-MMU-1474244	c(1, 1, 0.128153757806443, 2.64078879855832e-05, 4.97355381129535e-07, 1)	c(FALSE, FALSE, FALSE, TRUE, TRUE, FALSE)	242	c(3321, 3450, 2360, 3683, 2689, 2438)	c(108, 110, 90, 143, 119, 75)	REAC	Extracellular matrix organization	8710	457	REAC:0000000	1	1	0.128153758	2.64E-05	4.97E-07	1
798	GO:0005759	c(1, 5.06345225834284e-07, 1, 1, 1, 1)	c(FALSE, TRUE, FALSE, FALSE, FALSE, FALSE)	271	c(7629, 7310, 5467, 8392, 6001, 5175)	c(70, 135, 46, 95, 63, 67)	GO:CC	mitochondrial matrix	22605	403	c("GO:0005739", "GO:0070013")	1	5.06E-07	1	1	1	1
799	GO:0030902	c(5.13999410572589e-07, 0.0444885175657311, 0.00062066454990198, 2.35806803853493e-06, 1, 1)	c(TRUE, TRUE, TRUE, TRUE, FALSE, FALSE)	160	c(7726, 7371, 5546, 8462, 6056, 5200)	c(93, 77, 68, 97, 60, 54)	GO:BP	hindbrain development	22849	8046	c("GO:0007420", "GO:0048856")	5.14E-07	0.044488518	0.000620665	2.36E-06	1	1
800	GO:0001649	c(1.6395462535539e-05, 0.578174928737812, 0.0123654955974145, 1, 5.26791470838682e-07, 0.000416289577711951)	c(TRUE, FALSE, TRUE, FALSE, TRUE, TRUE)	207	c(7726, 7371, 5546, 8462, 6056, 5200)	c(110, 91, 79, 99, 97, 80)	GO:BP	osteoblast differentiation	22849	478	c("GO:0001503", "GO:0030154")	1.64E-05	0.578174929	0.012365496	1	5.27E-07	0.00041629
801	GO:0010876	c(5.38244085325626e-07, 1, 1, 0.0106412910256097, 1, 1)	c(TRUE, FALSE, FALSE, TRUE, FALSE, FALSE)	401	c(7726, 7371, 5546, 8462, 6056, 5200)	c(196, 151, 118, 192, 135, 108)	GO:BP	lipid localization	22849	4997	GO:0033036	5.38E-07	1	1	0.010641291	1	1
802	REAC:R-MMU-1296072	c(5.38559509901063e-07, 1, 1, 1, 1, 1)	c(TRUE, FALSE, FALSE, FALSE, FALSE, FALSE)	37	c(3321, 3450, 2360, 3683, 2689, 2438)	c(32, 12, 14, 22, 15, 11)	REAC	Voltage gated Potassium channels	8710	1663	REAC:R-MMU-1296071	5.39E-07	1	1	1	1	1
803	GO:0090087	c(5.61043821387639e-07, 1, 0.774734124682804, 0.403572923012273, 0.237612505830064, 1)	c(TRUE, FALSE, FALSE, FALSE, FALSE, FALSE)	230	c(7726, 7371, 5546, 8462, 6056, 5200)	c(124, 87, 79, 112, 87, 74)	GO:BP	regulation of peptide transport	22849	21110	c("GO:0015833", "GO:0051049")	5.61E-07	1	0.774734125	0.403572923	0.237612506	1
804	GO:0019752	c(1, 5.64016249111917e-07, 1, 0.16930330333636, 1, 1)	c(FALSE, TRUE, FALSE, FALSE, FALSE, FALSE)	835	c(7726, 7371, 5546, 8462, 6056, 5200)	c(284, 354, 219, 362, 224, 202)	GO:BP	carboxylic acid metabolic process	22849	6954	GO:0043436	1	5.64E-07	1	0.169303303	1	1
805	GO:0006470	c(1, 2.81152746220635e-05, 0.00396898190260773, 0.00722236449530564, 1, 5.75606698650691e-07)	c(FALSE, TRUE, TRUE, TRUE, FALSE, TRUE)	205	c(7726, 7371, 5546, 8462, 6056, 5200)	c(87, 105, 80, 108, 74, 87)	GO:BP	protein dephosphorylation	22849	2448	c("GO:0006464", "GO:0016311")	1	2.81E-05	0.003968982	0.007222364	1	5.76E-07
806	GO:0055065	c(5.79284466762599e-07, 1, 0.000414645332281394, 3.63916768680497e-05, 1.60428779604541e-05, 0.920671837737662)	c(TRUE, FALSE, TRUE, TRUE, TRUE, FALSE)	480	c(7726, 7371, 5546, 8462, 6056, 5200)	c(228, 167, 166, 237, 184, 141)	GO:BP	metal ion homeostasis	22849	16770	c("GO:0055080", "GO:0098771")	5.79E-07	1	0.000414645	3.64E-05	1.60E-05	0.920671838
807	GO:0015085	c(1.26682003273616e-05, 1, 5.98305027458985e-07, 4.1378804755151e-05, 0.0150300049186615, 0.106345366917248)	c(TRUE, FALSE, TRUE, TRUE, TRUE, FALSE)	117	c(7511, 7181, 5401, 8249, 5910, 5051)	c(69, 53, 59, 72, 52, 44)	GO:MF	calcium ion transmembrane transporter activity	22015	2912	GO:0046873	1.27E-05	1	5.98E-07	4.14E-05	0.015030005	0.106345367
808	GO:0050731	c(0.152104019451369, 1, 0.0779746395923436, 0.000666868476983568, 6.20479816087079e-07, 1)	c(FALSE, FALSE, FALSE, TRUE, TRUE, FALSE)	180	c(7726, 7371, 5546, 8462, 6056, 5200)	c(86, 60, 68, 100, 87, 60)	GO:BP	positive regulation of peptidyl-tyrosine phosphorylation	22849	15282	c("GO:0001934", "GO:0018108", "GO:0050730")	0.152104019	1	0.07797464	0.000666868	6.20E-07	1
809	GO:0010008	c(1, 6.31884959824183e-07, 1, 0.136932984512317, 0.317140234731634, 1)	c(FALSE, TRUE, FALSE, FALSE, FALSE, FALSE)	257	c(7629, 7310, 5467, 8392, 6001, 5175)	c(99, 129, 72, 122, 91, 76)	GO:CC	endosome membrane	22605	794	c("GO:0005768", "GO:0030659", "GO:0098588")	1	6.32E-07	1	0.136932985	0.317140235	1
810	GO:0022834	c(1.87019204545166e-05, 1, 6.67099965863174e-07, 2.44516700261975e-05, 1, 1)	c(TRUE, FALSE, TRUE, TRUE, FALSE, FALSE)	120	c(7511, 7181, 5401, 8249, 5910, 5051)	c(70, 37, 60, 74, 45, 38)	GO:MF	ligand-gated channel activity	22015	4664	GO:0022836	1.87E-05	1	6.67E-07	2.45E-05	1	1
811	GO:0035924	c(0.0427545801654685, 0.142727787601178, 0.00297736949264268, 0.0110699301571795, 6.70782043933499e-07, 0.375939801538676)	c(TRUE, FALSE, TRUE, TRUE, TRUE, FALSE)	55	c(7726, 7371, 5546, 8462, 6056, 5200)	c(34, 32, 30, 37, 37, 25)	GO:BP	cellular response to vascular endothelial growth factor stimulus	22849	10744	GO:0071363	0.04275458	0.142727788	0.002977369	0.01106993	6.71E-07	0.375939802
812	GO:0009725	c(0.00120327519554506, 0.00128767491924129, 0.0748888462938832, 4.34874307275918e-05, 6.79729777608009e-07, 8.29415134150149e-05)	c(TRUE, TRUE, FALSE, TRUE, TRUE, TRUE)	660	c(7726, 7371, 5546, 8462, 6056, 5200)	c(283, 272, 205, 313, 247, 210)	GO:BP	response to hormone	22849	4073	c("GO:0009719", "GO:0010033")	0.001203275	0.001287675	0.074888846	4.35E-05	6.80E-07	8.29E-05
813	GO:0003206	c(6.87886183870534e-07, 0.87945822299142, 0.0153588839135397, 0.00319405814846393, 2.20226183442043e-05, 0.00441416178382683)	c(TRUE, FALSE, TRUE, TRUE, TRUE, TRUE)	141	c(7726, 7371, 5546, 8462, 6056, 5200)	c(84, 65, 58, 80, 69, 57)	GO:BP	cardiac chamber morphogenesis	22849	1777	c("GO:0003007", "GO:0003205", "GO:0009653")	6.88E-07	0.879458223	0.015358884	0.003194058	2.20E-05	0.004414162
814	GO:0051403	c(0.0213949642852001, 0.452575623162505, 0.0369075997461072, 0.00113339354261835, 6.94357731652554e-07, 2.10062973310166e-06)	c(TRUE, FALSE, TRUE, TRUE, TRUE, TRUE)	219	c(7726, 7371, 5546, 8462, 6056, 5200)	c(105, 96, 81, 117, 101, 90)	GO:BP	stress-activated MAPK cascade	22849	15824	c("GO:0000165", "GO:0031098")	0.021394964	0.452575623	0.0369076	0.001133394	6.94E-07	2.10E-06
815	GO:0005903	c(6.96831758369607e-07, 0.0150780309292037, 1, 0.0243333859464487, 0.0885984124756619, 0.0718123421916797)	c(TRUE, TRUE, FALSE, TRUE, FALSE, FALSE)	130	c(7629, 7310, 5467, 8392, 6001, 5175)	c(77, 64, 45, 70, 53, 48)	GO:CC	brush border	22605	531	GO:0098862	6.97E-07	0.015078031	1	0.024333386	0.088598412	0.071812342
816	GO:0010092	c(7.04880159530804e-07, 1, 1, 1, 1, 1)	c(TRUE, FALSE, FALSE, FALSE, FALSE, FALSE)	35	c(7726, 7371, 5546, 8462, 6056, 5200)	c(30, 13, 17, 23, 17, 12)	GO:BP	specification of animal organ identity	22849	4366	c("GO:0003002", "GO:0048645")	7.05E-07	1	1	1	1	1
817	GO:0031128	c(7.04880159530804e-07, 1, 1, 1, 1, 1)	c(TRUE, FALSE, FALSE, FALSE, FALSE, FALSE)	35	c(7726, 7371, 5546, 8462, 6056, 5200)	c(30, 12, 13, 20, 16, 10)	GO:BP	developmental induction	22849	8174	GO:0032502	7.05E-07	1	1	1	1	1
818	KEGG:04919	c(0.0318247957839685, 0.0368180145866809, 1, 7.06799007336166e-07, 0.22662704389554, 0.0961361571665551)	c(TRUE, TRUE, FALSE, TRUE, FALSE, FALSE)	118	c(2988, 3072, 2154, 3271, 2391, 2115)	c(60, 61, 40, 76, 48, 45)	KEGG	Thyroid hormone signaling pathway	8583	358	KEGG:00000	0.031824796	0.036818015	1	7.07E-07	0.226627044	0.096136157
819	GO:0097581	c(0.0120505753054952, 2.48149040702648e-05, 0.000957856736379588, 7.15710064344035e-07, 7.56973005613334e-07, 0.0138622622596332)	c(TRUE, TRUE, TRUE, TRUE, TRUE, TRUE)	85	c(7726, 7371, 5546, 8462, 6056, 5200)	c(49, 53, 42, 60, 50, 38)	GO:BP	lamellipodium organization	22849	21888	GO:0120036	0.012050575	2.48E-05	0.000957857	7.16E-07	7.57E-07	0.013862262
820	GO:0050771	c(0.086276573269708, 1, 0.0731928919165504, 7.24378289840931e-07, 0.00173976112734996, 1)	c(FALSE, FALSE, FALSE, TRUE, TRUE, FALSE)	65	c(7726, 7371, 5546, 8462, 6056, 5200)	c(38, 31, 31, 49, 36, 25)	GO:BP	negative regulation of axonogenesis	22849	15308	c("GO:0007409", "GO:0010977", "GO:0050768", "GO:0050770")	0.086276573	1	0.073192892	7.24E-07	0.001739761	1
821	GO:0000922	c(1, 7.3908069541048e-07, 1, 1, 1, 0.282750414148053)	c(FALSE, TRUE, FALSE, FALSE, FALSE, FALSE)	130	c(7629, 7310, 5467, 8392, 6001, 5175)	c(50, 75, 37, 64, 35, 46)	GO:CC	spindle pole	22605	137	c("GO:0005819", "GO:0110165")	1	7.39E-07	1	1	1	0.282750414
822	GO:0005901	c(0.197109728207414, 1, 0.00443423799551271, 0.938225213786981, 7.40312977870881e-07, 0.137309849044631)	c(FALSE, FALSE, TRUE, FALSE, TRUE, FALSE)	86	c(7629, 7310, 5467, 8392, 6001, 5175)	c(44, 40, 39, 45, 49, 34)	GO:CC	caveola	22605	529	GO:0044853	0.197109728	1	0.004434238	0.938225214	7.40E-07	0.137309849
823	GO:0015833	c(7.45008346169887e-07, 1, 0.0453250609560265, 0.012949955568097, 0.00375838149897173, 0.355383905115179)	c(TRUE, FALSE, TRUE, TRUE, TRUE, FALSE)	301	c(7726, 7371, 5546, 8462, 6056, 5200)	c(154, 124, 105, 149, 117, 96)	GO:BP	peptide transport	22849	5497	c("GO:0042886", "GO:0071702")	7.45E-07	1	0.045325061	0.012949956	0.003758381	0.355383905
824	GO:0021510	c(7.51557638956643e-07, 1, 1, 0.0227005990972732, 1, 1)	c(TRUE, FALSE, FALSE, TRUE, FALSE, FALSE)	99	c(7726, 7371, 5546, 8462, 6056, 5200)	c(64, 47, 29, 58, 34, 30)	GO:BP	spinal cord development	22849	7051	c("GO:0007417", "GO:0048513")	7.52E-07	1	1	0.022700599	1	1
825	GO:0008509	c(0.000152614289139034, 1, 0.018325612666725, 7.58981543587696e-07, 1, 1)	c(TRUE, FALSE, TRUE, TRUE, FALSE, FALSE)	285	c(7511, 7181, 5401, 8249, 5910, 5051)	c(138, 113, 100, 156, 97, 84)	GO:MF	anion transmembrane transporter activity	22015	2224	GO:0015075	0.000152614	1	0.018325613	7.59E-07	1	1
826	GO:0030133	c(4.81868851796519e-06, 5.51691593644167e-06, 0.000105276825975452, 0.219066361814411, 8.08321450934652e-07, 0.229139375855199)	c(TRUE, TRUE, TRUE, FALSE, TRUE, FALSE)	322	c(7629, 7310, 5467, 8392, 6001, 5175)	c(157, 152, 118, 148, 134, 99)	GO:CC	transport vesicle	22605	1072	c("GO:0012505", "GO:0031410")	4.82E-06	5.52E-06	0.000105277	0.219066362	8.08E-07	0.229139376
827	GO:0050679	c(8.11773363813627e-07, 0.000452920070922305, 0.0351395174665019, 0.0327078470531988, 0.000109062300533573, 1)	c(TRUE, TRUE, TRUE, TRUE, TRUE, FALSE)	199	c(7726, 7371, 5546, 8462, 6056, 5200)	c(110, 99, 75, 103, 88, 50)	GO:BP	positive regulation of epithelial cell proliferation	22849	15265	c("GO:0008284", "GO:0050673", "GO:0050678")	8.12E-07	0.00045292	0.035139517	0.032707847	0.000109062	1
828	GO:0097190	c(0.0603985346454346, 0.01658391740975, 1, 0.00437985194432952, 8.24922461204728e-07, 0.00075832238396817)	c(FALSE, TRUE, FALSE, TRUE, TRUE, TRUE)	573	c(7726, 7371, 5546, 8462, 6056, 5200)	c(240, 234, 162, 266, 219, 182)	GO:BP	apoptotic signaling pathway	22849	21694	c("GO:0006915", "GO:0007165")	0.060398535	0.016583917	1	0.004379852	8.25E-07	0.000758322
829	GO:0042886	c(8.33579126746559e-07, 1, 0.057124389809112, 0.0161863747330812, 0.000788925462250531, 0.0730172623009097)	c(TRUE, FALSE, FALSE, TRUE, TRUE, FALSE)	330	c(7726, 7371, 5546, 8462, 6056, 5200)	c(166, 134, 113, 161, 129, 107)	GO:BP	amide transport	22849	12022	GO:0071705	8.34E-07	1	0.05712439	0.016186375	0.000788925	0.073017262
830	GO:0048786	c(8.34022755002494e-07, 0.0747665390440217, 0.00443423799551271, 0.00303050973213907, 0.000884466531613554, 0.0237587333245729)	c(TRUE, FALSE, TRUE, TRUE, TRUE, TRUE)	86	c(7629, 7310, 5467, 8392, 6001, 5175)	c(56, 44, 39, 52, 43, 36)	GO:CC	presynaptic active zone	22605	2549	c("GO:0098793", "GO:0110165")	8.34E-07	0.074766539	0.004434238	0.00303051	0.000884467	0.023758733
831	GO:0090276	c(8.7324440935217e-07, 1, 1, 0.190804099796349, 0.0969805723279638, 1)	c(TRUE, FALSE, FALSE, FALSE, FALSE, FALSE)	222	c(7726, 7371, 5546, 8462, 6056, 5200)	c(120, 84, 76, 110, 86, 71)	GO:BP	regulation of peptide hormone secretion	22849	21288	c("GO:0002791", "GO:0030072", "GO:0046883")	8.73E-07	1	1	0.1908041	0.096980572	1
832	GO:0042562	c(8.90722824907665e-07, 1, 0.330206902827232, 0.0501178144132929, 0.413227748783818, 1)	c(TRUE, FALSE, FALSE, FALSE, FALSE, FALSE)	83	c(7511, 7181, 5401, 8249, 5910, 5051)	c(55, 29, 34, 48, 36, 22)	GO:MF	hormone binding	22015	6651	GO:0005488	8.91E-07	1	0.330206903	0.050117814	0.413227749	1
833	GO:0048565	c(8.91300411359627e-07, 1, 0.0566838823294261, 0.221930850093719, 1, 1)	c(TRUE, FALSE, FALSE, FALSE, FALSE, FALSE)	118	c(7726, 7371, 5546, 8462, 6056, 5200)	c(73, 46, 49, 64, 43, 38)	GO:BP	digestive tract development	22849	14877	c("GO:0035295", "GO:0055123")	8.91E-07	1	0.056683882	0.22193085	1	1
834	GO:0005814	c(1, 8.92501252740727e-07, 1, 1, 1, 1)	c(FALSE, TRUE, FALSE, FALSE, FALSE, FALSE)	117	c(7629, 7310, 5467, 8392, 6001, 5175)	c(33, 69, 27, 54, 32, 26)	GO:CC	centriole	22605	455	c("GO:0005815", "GO:0043232")	1	8.93E-07	1	1	1	1
835	GO:0008361	c(2.51756728155338e-05, 0.393298442049783, 0.0160059560969414, 7.77994017611467e-06, 8.95543225257635e-07, 0.0126930677425093)	c(TRUE, FALSE, TRUE, TRUE, TRUE, TRUE)	192	c(7726, 7371, 5546, 8462, 6056, 5200)	c(103, 86, 74, 111, 91, 71)	GO:BP	regulation of cell size	22849	3600	GO:0032535	2.52E-05	0.393298442	0.016005956	7.78E-06	8.96E-07	0.012693068
836	GO:0016607	c(1, 1, 1, 1, 1, 8.99436466777206e-07)	c(FALSE, FALSE, FALSE, FALSE, FALSE, TRUE)	358	c(7629, 7310, 5467, 8392, 6001, 5175)	c(127, 132, 92, 143, 95, 131)	GO:CC	nuclear speck	22605	901	GO:0016604	1	1	1	1	1	8.99E-07
837	GO:0061387	c(0.000141108616533717, 0.774233673465539, 0.00155454006164617, 5.30066608910218e-06, 9.06861915932218e-07, 0.291143006260414)	c(TRUE, FALSE, TRUE, TRUE, TRUE, FALSE)	115	c(7726, 7371, 5546, 8462, 6056, 5200)	c(67, 55, 52, 74, 62, 44)	GO:BP	regulation of extent of cell growth	22849	18115	c("GO:0001558", "GO:0008361")	0.000141109	0.774233673	0.00155454	5.30E-06	9.07E-07	0.291143006
838	GO:0007018	c(0.110215484136086, 0.0919636732613338, 1, 9.36106416780411e-07, 1, 0.20823468091928)	c(FALSE, FALSE, FALSE, TRUE, FALSE, FALSE)	390	c(7726, 7371, 5546, 8462, 6056, 5200)	c(169, 163, 115, 204, 122, 121)	GO:BP	microtubule-based movement	22849	2939	c("GO:0006928", "GO:0007017")	0.110215484	0.091963673	1	9.36E-07	1	0.208234681
839	GO:0070372	c(2.39026600392141e-06, 1, 0.000246015409254721, 7.84849185883854e-06, 9.47010849060481e-07, 1)	c(TRUE, FALSE, TRUE, TRUE, TRUE, FALSE)	312	c(7726, 7371, 5546, 8462, 6056, 5200)	c(157, 118, 117, 166, 133, 90)	GO:BP	regulation of ERK1 and ERK2 cascade	22849	18824	c("GO:0043408", "GO:0070371")	2.39E-06	1	0.000246015	7.85E-06	9.47E-07	1
840	GO:0001666	c(1, 9.61593249814189e-07, 1, 0.0852273643899208, 0.204097525853598, 0.529423437410539)	c(FALSE, TRUE, FALSE, FALSE, FALSE, FALSE)	198	c(7726, 7371, 5546, 8462, 6056, 5200)	c(82, 106, 63, 101, 77, 67)	GO:BP	response to hypoxia	22849	488	c("GO:0006950", "GO:0036293")	1	9.62E-07	1	0.085227364	0.204097526	0.529423437
841	GO:0031214	c(0.000105653766193425, 1, 9.63457438426271e-06, 0.00319405814846393, 9.66045633230269e-07, 0.051770156256956)	c(TRUE, FALSE, TRUE, TRUE, TRUE, FALSE)	141	c(7726, 7371, 5546, 8462, 6056, 5200)	c(79, 49, 66, 80, 72, 54)	GO:BP	biomineral tissue development	22849	8217	c("GO:0009888", "GO:0048513", "GO:0110148")	0.000105654	1	9.63E-06	0.003194058	9.66E-07	0.051770156
842	GO:0030176	c(1, 1.01164908590596e-06, 1, 1, 1, 0.196239740980865)	c(FALSE, TRUE, FALSE, FALSE, FALSE, FALSE)	142	c(7629, 7310, 5467, 8392, 6001, 5175)	c(58, 80, 36, 62, 46, 50)	GO:CC	integral component of endoplasmic reticulum membrane	22605	1084	c("GO:0031227", "GO:0031301")	1	1.01E-06	1	1	1	0.196239741
843	GO:0048593	c(1.17289210670301e-05, 0.0274793165604899, 1, 1.02910262267984e-06, 0.00665812679640993, 0.00271093617346671)	c(TRUE, TRUE, FALSE, TRUE, TRUE, TRUE)	136	c(7726, 7371, 5546, 8462, 6056, 5200)	c(79, 68, 50, 86, 61, 56)	GO:BP	camera-type eye morphogenesis	22849	14903	c("GO:0043010", "GO:0048592")	1.17E-05	0.027479317	1	1.03E-06	0.006658127	0.002710936
844	GO:0050863	c(1.05348443916228e-06, 1, 1, 0.00128239917036833, 0.0948956609531472, 0.503243629852866)	c(TRUE, FALSE, FALSE, TRUE, FALSE, FALSE)	326	c(7726, 7371, 5546, 8462, 6056, 5200)	c(164, 109, 103, 164, 119, 102)	GO:BP	regulation of T cell activation	22849	15382	c("GO:0042110", "GO:0051249")	1.05E-06	1	1	0.001282399	0.094895661	0.50324363
845	GO:0043393	c(0.0777374168467403, 0.355023817388811, 1, 1.05628926560787e-06, 1, 0.0907664973169948)	c(FALSE, FALSE, FALSE, TRUE, FALSE, FALSE)	202	c(7726, 7371, 5546, 8462, 6056, 5200)	c(96, 90, 70, 118, 75, 71)	GO:BP	regulation of protein binding	22849	12288	GO:0051098	0.077737417	0.355023817	1	1.06E-06	1	0.090766497
846	GO:2000177	c(1.05873410658197e-06, 1, 1, 0.0106330289021504, 0.616819030125677, 1)	c(TRUE, FALSE, FALSE, TRUE, FALSE, FALSE)	112	c(7726, 7371, 5546, 8462, 6056, 5200)	c(70, 47, 36, 65, 47, 35)	GO:BP	regulation of neural precursor cell proliferation	22849	29401	c("GO:0042127", "GO:0061351")	1.06E-06	1	1	0.010633029	0.61681903	1
847	TF:M07302_1	c(1, 1.06651408007845e-06, 1, 1, 1, 1)	c(FALSE, TRUE, FALSE, FALSE, FALSE, FALSE)	178	c(7733, 7477, 5343, 8334, 5805, 5175)	c(37, 101, 45, 65, 40, 32)	TF	Factor: NF-Y; motif: RGCCAATCRGN; match class: 1	21833	2351	TF:M07302	1	1.07E-06	1	1	1	1
848	GO:0009895	c(1, 0.000557860707301568, 1, 0.0530921564654898, 0.176967345849117, 1.07863098771568e-06)	c(FALSE, TRUE, FALSE, FALSE, FALSE, TRUE)	298	c(7726, 7371, 5546, 8462, 6056, 5200)	c(128, 138, 96, 145, 109, 115)	GO:BP	negative regulation of catabolic process	22849	4215	c("GO:0009056", "GO:0009892", "GO:0009894")	1	0.000557861	1	0.053092156	0.176967346	1.08E-06
849	GO:0031267	c(0.00370737954838112, 4.37628888588059e-06, 0.00819774110518781, 1.08297706982334e-06, 2.25497223430313e-06, 0.00102558531623033)	c(TRUE, TRUE, TRUE, TRUE, TRUE, TRUE)	217	c(7511, 7181, 5401, 8249, 5910, 5051)	c(105, 111, 81, 124, 98, 80)	GO:MF	small GTPase binding	22015	5050	GO:0051020	0.00370738	4.38E-06	0.008197741	1.08E-06	2.25E-06	0.001025585
850	TF:M00113_1	c(1, 1.08334045779136e-06, 1, 1, 1, 0.0472232438262987)	c(FALSE, TRUE, FALSE, FALSE, FALSE, TRUE)	800	c(7733, 7477, 5343, 8334, 5805, 5175)	c(277, 356, 199, 321, 234, 239)	TF	Factor: CREB; motif: NNGNTGACGTNN; match class: 1	21833	569	TF:M00113	1	1.08E-06	1	1	1	0.047223244
851	HP:0001273	c(1, 1.08369208837658e-06, 1, 1, 1, 1)	c(FALSE, TRUE, FALSE, FALSE, FALSE, FALSE)	854	c(2004, 1997, 1461, 2222, 1614, 1401)	c(376, 445, 299, 442, 299, 292)	HP	Abnormal corpus callosum morphology	4671	972	HP:0002500	1	1.08E-06	1	1	1	1
852	GO:0090288	c(0.574021960859224, 0.774519713205136, 0.00491199865539071, 1.09715049086898e-06, 1.14096924726714e-05, 0.000785965497317057)	c(FALSE, FALSE, TRUE, TRUE, TRUE, TRUE)	95	c(7726, 7371, 5546, 8462, 6056, 5200)	c(49, 47, 44, 65, 52, 44)	GO:BP	negative regulation of cellular response to growth factor stimulus	22849	21300	c("GO:0048523", "GO:0048585", "GO:0071363", "GO:0090287")	0.574021961	0.774519713	0.004911999	1.10E-06	1.14E-05	0.000785965
853	GO:0019787	c(1, 1.1033676346024e-06, 1, 1, 1, 0.000679412252415935)	c(FALSE, TRUE, FALSE, FALSE, FALSE, TRUE)	401	c(7511, 7181, 5401, 8249, 5910, 5051)	c(162, 187, 95, 167, 126, 133)	GO:MF	ubiquitin-like protein transferase activity	22015	4564	c("GO:0016740", "GO:0140096")	1	1.10E-06	1	1	1	0.000679412
854	GO:0031098	c(0.0220458431097695, 0.237535660195094, 0.00531909720603537, 0.000398871688651478, 1.12694920881422e-06, 2.32090384214835e-06)	c(TRUE, FALSE, TRUE, TRUE, TRUE, TRUE)	229	c(7726, 7371, 5546, 8462, 6056, 5200)	c(109, 101, 87, 123, 104, 93)	GO:BP	stress-activated protein kinase signaling cascade	22849	8146	c("GO:0033554", "GO:0035556")	0.022045843	0.23753566	0.005319097	0.000398872	1.13E-06	2.32E-06
855	GO:0010594	c(3.75232204892038e-06, 0.00495135579965362, 0.0001053014714067, 9.76399313850635e-05, 1.12966527492695e-06, 0.0398691015575178)	c(TRUE, TRUE, TRUE, TRUE, TRUE, TRUE)	160	c(7726, 7371, 5546, 8462, 6056, 5200)	c(91, 80, 70, 93, 79, 60)	GO:BP	regulation of endothelial cell migration	22849	4741	c("GO:0010632", "GO:0043542")	3.75E-06	0.004951356	0.000105301	9.76E-05	1.13E-06	0.039869102
856	GO:0014896	c(1, 1, 0.00507068109308655, 0.436824436032151, 1.189680217213e-06, 1)	c(FALSE, FALSE, TRUE, FALSE, TRUE, FALSE)	98	c(7726, 7371, 5546, 8462, 6056, 5200)	c(46, 46, 45, 54, 55, 37)	GO:BP	muscle hypertrophy	22849	5320	GO:0003012	1	1	0.005070681	0.436824436	1.19E-06	1
857	GO:0006939	c(1.23203941979797e-06, 1, 1.69323297202105e-06, 8.86044965950391e-06, 0.00884716353044531, 1)	c(TRUE, FALSE, TRUE, TRUE, TRUE, FALSE)	106	c(7726, 7371, 5546, 8462, 6056, 5200)	c(67, 39, 55, 69, 50, 39)	GO:BP	smooth muscle contraction	22849	2876	GO:0006936	1.23E-06	1	1.69E-06	8.86E-06	0.008847164	1
858	GO:0006082	c(1, 1.24976443981175e-06, 1, 0.0952336483761431, 1, 1)	c(FALSE, TRUE, FALSE, FALSE, FALSE, FALSE)	875	c(7726, 7371, 5546, 8462, 6056, 5200)	c(299, 367, 235, 380, 239, 212)	GO:BP	organic acid metabolic process	22849	2114	c("GO:0044237", "GO:0044281", "GO:0071704")	1	1.25E-06	1	0.095233648	1	1
859	KEGG:04971	c(0.00269742972573524, 1, 0.0349559303281003, 1.28085636957635e-06, 0.00811070622709684, 0.0583309932208775)	c(TRUE, FALSE, TRUE, TRUE, TRUE, FALSE)	75	c(2988, 3072, 2154, 3271, 2391, 2115)	c(44, 32, 33, 53, 37, 32)	KEGG	Gastric acid secretion	8583	384	KEGG:00000	0.00269743	1	0.03495593	1.28E-06	0.008110706	0.058330993
860	GO:0019722	c(1.37686387445235e-06, 1, 0.526421016550771, 0.00622361751502013, 0.00753634316504136, 1)	c(TRUE, FALSE, FALSE, TRUE, TRUE, FALSE)	180	c(7726, 7371, 5546, 8462, 6056, 5200)	c(101, 69, 65, 97, 76, 56)	GO:BP	calcium-mediated signaling	22849	6933	GO:0019932	1.38E-06	1	0.526421017	0.006223618	0.007536343	1
861	GO:0098739	c(0.010276828918665, 1, 0.00711849228166356, 1.38201143306963e-06, 1, 0.301027468066752)	c(TRUE, FALSE, TRUE, TRUE, FALSE, FALSE)	163	c(7726, 7371, 5546, 8462, 6056, 5200)	c(83, 61, 66, 99, 60, 58)	GO:BP	import across plasma membrane	22849	22065	GO:0055085	0.010276829	1	0.007118492	1.38E-06	1	0.301027468
862	HP:0008050	c(1, 1.40592233035646e-06, 1, 0.0887799337406862, 1, 0.00932224089951779)	c(FALSE, TRUE, FALSE, FALSE, FALSE, TRUE)	767	c(2004, 1997, 1461, 2222, 1614, 1401)	c(340, 404, 269, 414, 280, 282)	HP	Abnormality of the palpebral fissures	4671	5118	HP:0000492	1	1.41E-06	1	0.088779934	1	0.009322241
863	GO:0045598	c(1.44184958878914e-06, 0.121259723627902, 0.00924872136389249, 0.0576101225633229, 2.54815093344271e-05, 0.000427698829026889)	c(TRUE, FALSE, TRUE, FALSE, TRUE, TRUE)	136	c(7726, 7371, 5546, 8462, 6056, 5200)	c(81, 66, 57, 74, 67, 58)	GO:BP	regulation of fat cell differentiation	22849	13330	c("GO:0045444", "GO:0045595")	1.44E-06	0.121259724	0.009248721	0.057610123	2.55E-05	0.000427699
864	GO:0001952	c(2.79292628497057e-05, 0.000614342683769776, 3.75317305640712e-06, 0.000225468145050921, 1.44586892089684e-06, 0.0737936016872954)	c(TRUE, TRUE, TRUE, TRUE, TRUE, FALSE)	116	c(7726, 7371, 5546, 8462, 6056, 5200)	c(69, 64, 58, 71, 62, 46)	GO:BP	regulation of cell-matrix adhesion	22849	677	c("GO:0007160", "GO:0010810")	2.79E-05	0.000614343	3.75E-06	0.000225468	1.45E-06	0.073793602
865	GO:0048704	c(1.45067806948529e-06, 1, 1, 1, 1, 1)	c(TRUE, FALSE, FALSE, FALSE, FALSE, FALSE)	98	c(7726, 7371, 5546, 8462, 6056, 5200)	c(63, 35, 33, 42, 35, 22)	GO:BP	embryonic skeletal system morphogenesis	22849	15004	c("GO:0048562", "GO:0048705", "GO:0048706")	1.45E-06	1	1	1	1	1
866	GO:0098815	c(0.0126793152738392, 1, 1.46082923362037e-06, 0.970704647134901, 0.00610746040550958, 1)	c(TRUE, FALSE, TRUE, FALSE, TRUE, FALSE)	55	c(7726, 7371, 5546, 8462, 6056, 5200)	c(35, 24, 35, 33, 31, 21)	GO:BP	modulation of excitatory postsynaptic potential	22849	22111	c("GO:0009966", "GO:0031644", "GO:0042391", "GO:0050804", "GO:0060079")	0.012679315	1	1.46E-06	0.970704647	0.00610746	1
867	KEGG:04530	c(0.00184414763270033, 0.198981447269307, 0.311184208969513, 0.0110472340045192, 1.47872313250071e-06, 2.95800780768326e-06)	c(TRUE, FALSE, FALSE, TRUE, TRUE, TRUE)	165	c(2988, 3072, 2154, 3271, 2391, 2115)	c(84, 78, 58, 87, 80, 73)	KEGG	Tight junction	8583	300	KEGG:00000	0.001844148	0.198981447	0.311184209	0.011047234	1.48E-06	2.96E-06
868	GO:0035091	c(0.000181809988738356, 1.24567146303228e-05, 0.000140397501246741, 0.000101365456003988, 1.61767978922378e-06, 0.000449216498831533)	c(TRUE, TRUE, TRUE, TRUE, TRUE, TRUE)	230	c(7511, 7181, 5401, 8249, 5910, 5051)	c(115, 115, 91, 124, 103, 85)	GO:MF	phosphatidylinositol binding	22015	6251	GO:0005543	0.00018181	1.25E-05	0.000140398	0.000101365	1.62E-06	0.000449216
869	GO:1902414	c(5.40128246525354e-05, 0.0432336335802998, 1, 1.62896444609549e-06, 3.65745251318995e-05, 0.0334264518818629)	c(TRUE, TRUE, FALSE, TRUE, TRUE, TRUE)	113	c(7726, 7371, 5546, 8462, 6056, 5200)	c(67, 58, 39, 74, 58, 46)	GO:BP	protein localization to cell junction	22849	25630	GO:0008104	5.40E-05	0.043233634	1	1.63E-06	3.66E-05	0.033426452
870	GO:0042803	c(0.40648797052491, 1.65362040431629e-06, 0.870623835379598, 0.0763473878675714, 0.0604640720471676, 0.00259257606557663)	c(FALSE, TRUE, FALSE, FALSE, FALSE, TRUE)	725	c(7511, 7181, 5401, 8249, 5910, 5051)	c(287, 310, 212, 318, 239, 217)	GO:MF	protein homodimerization activity	22015	6680	c("GO:0042802", "GO:0046983")	0.406487971	1.65E-06	0.870623835	0.076347388	0.060464072	0.002592576
871	GO:0098802	c(0.00134973357330839, 1, 1, 1.66092457963005e-06, 0.454535283591924, 1)	c(TRUE, FALSE, FALSE, TRUE, FALSE, FALSE)	163	c(7629, 7310, 5467, 8392, 6001, 5175)	c(83, 61, 50, 97, 61, 46)	GO:CC	plasma membrane signaling receptor complex	22605	3628	c("GO:0043235", "GO:0098797")	0.001349734	1	1	1.66E-06	0.454535284	1
872	GO:0001656	c(1.66334942825314e-06, 1, 0.000366987258026464, 1, 1, 1)	c(TRUE, FALSE, TRUE, FALSE, FALSE, FALSE)	80	c(7726, 7371, 5546, 8462, 6056, 5200)	c(54, 38, 41, 43, 33, 27)	GO:BP	metanephros development	22849	481	GO:0001822	1.66E-06	1	0.000366987	1	1	1
873	GO:0072006	c(3.34674644432844e-05, 1, 5.12798179923662e-06, 1.68180535124154e-06, 4.74908106478983e-06, 0.127119442463513)	c(TRUE, FALSE, TRUE, TRUE, TRUE, FALSE)	145	c(7726, 7371, 5546, 8462, 6056, 5200)	c(82, 66, 68, 90, 72, 54)	GO:BP	nephron development	22849	19877	c("GO:0001822", "GO:0048856")	3.35E-05	1	5.13E-06	1.68E-06	4.75E-06	0.127119442
874	GO:0055123	c(1.69003125471185e-06, 1, 0.0377000591567365, 0.014098606658757, 1, 1)	c(TRUE, FALSE, TRUE, TRUE, FALSE, FALSE)	132	c(7726, 7371, 5546, 8462, 6056, 5200)	c(79, 52, 54, 74, 46, 39)	GO:BP	digestive system development	22849	16815	GO:0048731	1.69E-06	1	0.037700059	0.014098607	1	1
875	KEGG:05220	c(0.688208644320249, 0.0243285153282956, 0.0628665678625079, 1, 0.00559590343801197, 1.71219086230429e-06)	c(FALSE, TRUE, FALSE, FALSE, TRUE, TRUE)	74	c(2988, 3072, 2154, 3271, 2391, 2115)	c(37, 42, 32, 35, 37, 41)	KEGG	Chronic myeloid leukemia	8583	453	KEGG:00000	0.688208644	0.024328515	0.062866568	1	0.005595903	1.71E-06
876	HP:0000277	c(1, 1.73909175647825e-06, 1, 1, 1, 0.187074739555116)	c(FALSE, TRUE, FALSE, FALSE, FALSE, FALSE)	956	c(2004, 1997, 1461, 2222, 1614, 1401)	c(409, 491, 328, 490, 343, 334)	HP	Abnormal mandible morphology	4671	230	HP:0030791	1	1.74E-06	1	1	1	0.18707474
877	GO:0060048	c(4.18728265409683e-05, 1, 0.00218189761642189, 4.6860877175862e-05, 1.76609661595008e-06, 0.337754231496969)	c(TRUE, FALSE, TRUE, TRUE, TRUE, FALSE)	119	c(7726, 7371, 5546, 8462, 6056, 5200)	c(70, 55, 53, 74, 63, 45)	GO:BP	cardiac muscle contraction	22849	16865	c("GO:0006941", "GO:0060047")	4.19E-05	1	0.002181898	4.69E-05	1.77E-06	0.337754231
878	GO:0043436	c(1, 1.78237870009281e-06, 1, 0.224794027446126, 1, 1)	c(FALSE, TRUE, FALSE, FALSE, FALSE, FALSE)	850	c(7726, 7371, 5546, 8462, 6056, 5200)	c(290, 357, 227, 367, 228, 205)	GO:BP	oxoacid metabolic process	22849	12315	GO:0006082	1	1.78E-06	1	0.224794027	1	1
879	GO:0016247	c(9.08888130087523e-06, 1, 0.0917441340534798, 1.78396096641092e-06, 0.0127828543499122, 0.277000326266377)	c(TRUE, FALSE, FALSE, TRUE, TRUE, FALSE)	125	c(7511, 7181, 5401, 8249, 5910, 5051)	c(73, 55, 49, 79, 55, 45)	GO:MF	channel regulator activity	22015	3462	GO:0098772	9.09E-06	1	0.091744134	1.78E-06	0.012782854	0.277000326
880	GO:0061041	c(0.555033819478207, 1, 1, 0.0238463009301439, 1.86665363156002e-06, 1)	c(FALSE, FALSE, FALSE, TRUE, TRUE, FALSE)	114	c(7726, 7371, 5546, 8462, 6056, 5200)	c(57, 38, 36, 65, 61, 42)	GO:BP	regulation of wound healing	22849	17783	c("GO:0042060", "GO:1903034")	0.555033819	1	1	0.023846301	1.87E-06	1
881	GO:0051647	c(1, 1, 1, 1.90396942865998e-06, 0.00765161243829723, 1)	c(FALSE, FALSE, FALSE, TRUE, TRUE, FALSE)	34	c(7726, 7371, 5546, 8462, 6056, 5200)	c(19, 20, 17, 30, 22, 15)	GO:BP	nucleus localization	22849	16006	GO:0051640	1	1	1	1.90E-06	0.007651612	1
882	GO:0051603	c(1, 1.92082032151151e-06, 1, 1, 1, 5.50485054378733e-05)	c(FALSE, TRUE, FALSE, FALSE, FALSE, TRUE)	694	c(7726, 7371, 5546, 8462, 6056, 5200)	c(236, 299, 172, 281, 203, 220)	GO:BP	proteolysis involved in cellular protein catabolic process	22849	15966	c("GO:0006508", "GO:0044257")	1	1.92E-06	1	1	1	5.50E-05
883	GO:0030177	c(0.000214958045477647, 6.82651176231141e-05, 3.10246792984491e-05, 0.000311303005405913, 1.96778309531629e-06, 0.0968285740786736)	c(TRUE, TRUE, TRUE, TRUE, TRUE, FALSE)	127	c(7726, 7371, 5546, 8462, 6056, 5200)	c(72, 71, 60, 76, 66, 49)	GO:BP	positive regulation of Wnt signaling pathway	22849	7726	c("GO:0009967", "GO:0016055", "GO:0030111")	0.000214958	6.83E-05	3.10E-05	0.000311303	1.97E-06	0.096828574
884	GO:0035270	c(1.97166590915617e-06, 1, 1, 1, 1, 1)	c(TRUE, FALSE, FALSE, FALSE, FALSE, FALSE)	128	c(7726, 7371, 5546, 8462, 6056, 5200)	c(77, 47, 42, 51, 46, 40)	GO:BP	endocrine system development	22849	10267	GO:0048731	1.97E-06	1	1	1	1	1
885	TF:M01990_1	c(1, 2.03981323800295e-06, 1, 1, 1, 1)	c(FALSE, TRUE, FALSE, FALSE, FALSE, FALSE)	503	c(7733, 7477, 5343, 8334, 5805, 5175)	c(126, 237, 79, 169, 104, 108)	TF	Factor: ETV3; motif: ANCGGAARYN; match class: 1	21833	1025	TF:M01990	1	2.04E-06	1	1	1	1
886	GO:0005802	c(2.06681837389784e-06, 6.44089347864882e-05, 0.549360417933374, 0.00858060000193132, 0.000295485680942796, 0.0673512531089545)	c(TRUE, TRUE, FALSE, TRUE, TRUE, FALSE)	228	c(7629, 7310, 5467, 8392, 6001, 5175)	c(119, 111, 75, 115, 94, 76)	GO:CC	trans-Golgi network	22605	445	GO:0098791	2.07E-06	6.44E-05	0.549360418	0.0085806	0.000295486	0.067351253
887	HP:0000256	c(1, 2.19105117607603e-06, 1, 1, 1, 0.0150943591179038)	c(FALSE, TRUE, FALSE, FALSE, FALSE, TRUE)	445	c(2004, 1997, 1461, 2222, 1614, 1401)	c(203, 250, 151, 242, 173, 174)	HP	Macrocephaly	4671	214	HP:0040194	1	2.19E-06	1	1	1	0.015094359
888	TF:M02768_1	c(1, 2.19775957219462e-06, 1, 1, 1, 1)	c(FALSE, TRUE, FALSE, FALSE, FALSE, FALSE)	804	c(7733, 7477, 5343, 8334, 5805, 5175)	c(293, 356, 208, 332, 224, 218)	TF	Factor: Irf-4; motif: NNNANCGAAACYNNA; match class: 1	21833	1747	TF:M02768	1	2.20E-06	1	1	1	1
889	REAC:R-MMU-2022090	c(1, 1, 0.0729655848063946, 1, 2.24659639390335e-06, 1)	c(FALSE, FALSE, FALSE, FALSE, TRUE, FALSE)	53	c(3321, 3450, 2360, 3683, 2689, 2438)	c(22, 24, 27, 32, 37, 17)	REAC	Assembly of collagen fibrils and other multimeric structures	8710	132	REAC:R-MMU-1474290	1	1	0.072965585	1	2.25E-06	1
890	GO:0060996	c(0.00236490663748628, 0.0324836471753907, 0.000151081707070291, 0.000134235267182758, 2.28294024908843e-06, 0.000130918420046584)	c(TRUE, TRUE, TRUE, TRUE, TRUE, TRUE)	117	c(7726, 7371, 5546, 8462, 6056, 5200)	c(65, 60, 55, 72, 62, 53)	GO:BP	dendritic spine development	22849	17746	c("GO:0016358", "GO:0048856")	0.002364907	0.032483647	0.000151082	0.000134235	2.28E-06	0.000130918
891	TF:M01988_1	c(1, 2.30724302963074e-06, 1, 1, 1, 1)	c(FALSE, TRUE, FALSE, FALSE, FALSE, FALSE)	848	c(7733, 7477, 5343, 8334, 5805, 5175)	c(237, 373, 136, 295, 196, 213)	TF	Factor: ER71; motif: ACCGGAARYN; match class: 1	21833	927	TF:M01988	1	2.31E-06	1	1	1	1
892	GO:0140657	c(1, 2.31325545593571e-06, 1, 0.00736522673485878, 1, 0.000164992858067107)	c(FALSE, TRUE, FALSE, TRUE, FALSE, TRUE)	399	c(7511, 7181, 5401, 8249, 5910, 5051)	c(161, 185, 119, 190, 129, 135)	GO:MF	ATP-dependent activity	22015	11908	GO:0003674	1	2.31E-06	1	0.007365227	1	0.000164993
893	GO:0048675	c(4.25334425640367e-05, 0.00365684171317171, 0.0223316442557822, 0.00116911507650029, 2.32672423988616e-06, 0.0895862164196332)	c(TRUE, TRUE, TRUE, TRUE, TRUE, FALSE)	130	c(7726, 7371, 5546, 8462, 6056, 5200)	c(75, 68, 54, 76, 67, 50)	GO:BP	axon extension	22849	14976	c("GO:0007409", "GO:1990138")	4.25E-05	0.003656842	0.022331644	0.001169115	2.33E-06	0.089586216
894	GO:1902115	c(1, 2.35258994254318e-06, 1, 0.0247252855648303, 1, 1)	c(FALSE, TRUE, FALSE, TRUE, FALSE, FALSE)	198	c(7726, 7371, 5546, 8462, 6056, 5200)	c(89, 105, 46, 103, 73, 65)	GO:BP	regulation of organelle assembly	22849	25365	c("GO:0033043", "GO:0044087", "GO:0070925")	1	2.35E-06	1	0.024725286	1	1
895	HP:0030791	c(1, 2.36671806602166e-06, 1, 1, 1, 0.123971057777009)	c(FALSE, TRUE, FALSE, FALSE, FALSE, FALSE)	999	c(2004, 1997, 1461, 2222, 1614, 1401)	c(425, 510, 338, 510, 357, 349)	HP	Abnormal jaw morphology	4671	10909	HP:0011821	1	2.37E-06	1	1	1	0.123971058
896	TF:M02037_1	c(1, 2.41154337735875e-06, 1, 1, 1, 1)	c(FALSE, TRUE, FALSE, FALSE, FALSE, FALSE)	447	c(7733, 7477, 5343, 8334, 5805, 5175)	c(113, 214, 69, 159, 95, 94)	TF	Factor: Pet-1; motif: ACCGGAARYN; match class: 1	21833	2669	TF:M02037	1	2.41E-06	1	1	1	1
897	GO:0019228	c(2.41453892248624e-06, 1, 4.4837442943401e-05, 0.365536596669827, 1, 1)	c(TRUE, FALSE, TRUE, FALSE, FALSE, FALSE)	41	c(7726, 7371, 5546, 8462, 6056, 5200)	c(33, 19, 27, 27, 20, 17)	GO:BP	neuronal action potential	22849	6477	c("GO:0001508", "GO:0019226")	2.41E-06	1	4.48E-05	0.365536597	1	1
898	GO:0022409	c(2.46735594406377e-06, 1, 0.400662663057887, 0.000225329358964044, 0.000638082179436392, 1)	c(TRUE, FALSE, FALSE, TRUE, TRUE, FALSE)	274	c(7726, 7371, 5546, 8462, 6056, 5200)	c(141, 103, 93, 144, 111, 77)	GO:BP	positive regulation of cell-cell adhesion	22849	7584	c("GO:0022407", "GO:0045785", "GO:0098609")	2.47E-06	1	0.400662663	0.000225329	0.000638082	1
899	GO:0045667	c(0.00177803764545455, 0.45327632137173, 0.226815423582912, 1, 2.4853651034715e-06, 0.0158465355275334)	c(TRUE, FALSE, FALSE, FALSE, TRUE, TRUE)	146	c(7726, 7371, 5546, 8462, 6056, 5200)	c(78, 68, 56, 70, 73, 57)	GO:BP	regulation of osteoblast differentiation	22849	13399	c("GO:0001649", "GO:0045595")	0.001778038	0.453276321	0.226815424	1	2.49E-06	0.015846536
900	GO:0001816	c(2.49339973717207e-06, 1, 1, 0.00124600865050711, 0.00132476613671648, 1)	c(TRUE, FALSE, FALSE, TRUE, TRUE, FALSE)	725	c(7726, 7371, 5546, 8462, 6056, 5200)	c(322, 244, 212, 332, 251, 196)	GO:BP	cytokine production	22849	585	c("GO:0010467", "GO:0032501")	2.49E-06	1	1	0.001246009	0.001324766	1
901	GO:0002521	c(2.49355166127836e-06, 1, 0.730540735927487, 0.00417219112781454, 3.53397244305582e-05, 0.601246617421767)	c(TRUE, FALSE, FALSE, TRUE, TRUE, FALSE)	592	c(7726, 7371, 5546, 8462, 6056, 5200)	c(270, 203, 180, 274, 218, 171)	GO:BP	leukocyte differentiation	22849	1166	c("GO:0030097", "GO:0030154")	2.49E-06	1	0.730540736	0.004172191	3.53E-05	0.601246617
902	KEGG:05418	c(0.127077333599829, 1, 1, 0.0087283552710822, 2.50499414780988e-06, 0.150657871275843)	c(FALSE, FALSE, FALSE, TRUE, TRUE, FALSE)	140	c(2988, 3072, 2154, 3271, 2391, 2115)	c(67, 60, 40, 76, 70, 51)	KEGG	Fluid shear stress and atherosclerosis	8583	477	KEGG:00000	0.127077334	1	1	0.008728355	2.50E-06	0.150657871
903	GO:0098791	c(1.10952625994806e-05, 2.5794267815458e-06, 0.0834525311041592, 4.06027658672227e-05, 2.45185264199053e-05, 0.00637181142653625)	c(TRUE, TRUE, FALSE, TRUE, TRUE, TRUE)	274	c(7629, 7310, 5467, 8392, 6001, 5175)	c(136, 134, 92, 144, 113, 93)	GO:CC	Golgi apparatus subcompartment	22605	3620	c("GO:0005794", "GO:0031984")	1.11E-05	2.58E-06	0.083452531	4.06E-05	2.45E-05	0.006371811
904	GO:0021846	c(2.65784226656814e-06, 1, 1, 1, 1, 1)	c(TRUE, FALSE, FALSE, FALSE, FALSE, FALSE)	31	c(7726, 7371, 5546, 8462, 6056, 5200)	c(27, 18, 13, 19, 12, 13)	GO:BP	cell proliferation in forebrain	22849	7383	c("GO:0030900", "GO:0061351")	2.66E-06	1	1	1	1	1
905	REAC:R-MMU-5576891	c(2.68244987855728e-06, 1, 1, 0.00236432534202981, 0.699269147461823, 1)	c(TRUE, FALSE, FALSE, TRUE, FALSE, FALSE)	105	c(3321, 3450, 2360, 3683, 2689, 2438)	c(69, 42, 42, 67, 47, 40)	REAC	Cardiac conduction	8710	237	REAC:R-MMU-397014	2.68E-06	1	1	0.002364325	0.699269147	1
906	HP:0040194	c(1, 2.70478226580723e-06, 1, 1, 1, 0.00829781223980214)	c(FALSE, TRUE, FALSE, FALSE, FALSE, TRUE)	456	c(2004, 1997, 1461, 2222, 1614, 1401)	c(207, 255, 155, 248, 177, 179)	HP	Increased head circumference	4671	14429	HP:0000240	1	2.70E-06	1	1	1	0.008297812
907	KEGG:04928	c(2.74638990820916e-06, 1, 0.0865596542183946, 0.0104432199749511, 0.000132186124650558, 0.232733386932555)	c(TRUE, FALSE, FALSE, TRUE, TRUE, FALSE)	106	c(2988, 3072, 2154, 3271, 2391, 2115)	c(65, 46, 42, 60, 53, 40)	KEGG	Parathyroid hormone synthesis, secretion and action	8583	367	KEGG:00000	2.75E-06	1	0.086559654	0.01044322	0.000132186	0.232733387
908	GO:0005884	c(0.611615040870603, 0.000893202525777057, 2.81349588837187e-06, 0.000726531953991362, 3.46528921003342e-06, 9.95343935283673e-05)	c(FALSE, TRUE, TRUE, TRUE, TRUE, TRUE)	112	c(7629, 7310, 5467, 8392, 6001, 5175)	c(53, 60, 55, 66, 58, 50)	GO:CC	actin filament	22605	512	c("GO:0015629", "GO:0099513")	0.611615041	0.000893203	2.81E-06	0.000726532	3.47E-06	9.95E-05
909	GO:0043523	c(2.84839134176648e-06, 1, 0.808970886170336, 0.0289275299338507, 0.0152984601337796, 0.665033959935202)	c(TRUE, FALSE, FALSE, TRUE, TRUE, FALSE)	265	c(7726, 7371, 5546, 8462, 6056, 5200)	c(137, 111, 89, 132, 103, 85)	GO:BP	regulation of neuron apoptotic process	22849	12383	c("GO:0042981", "GO:0051402", "GO:1901214")	2.85E-06	1	0.808970886	0.02892753	0.01529846	0.66503396
910	GO:0031347	c(2.86821856527327e-06, 1, 1, 0.00632444175611065, 0.23753063253816, 1)	c(TRUE, FALSE, FALSE, TRUE, FALSE, FALSE)	580	c(7726, 7371, 5546, 8462, 6056, 5200)	c(265, 181, 158, 268, 194, 141)	GO:BP	regulation of defense response	22849	8278	c("GO:0006952", "GO:0080134")	2.87E-06	1	1	0.006324442	0.237530633	1
911	GO:0030315	c(0.00255274990292383, 0.00287381499775097, 3.85443536567008e-06, 0.000316352040667479, 2.86857075438132e-06, 0.0855248172447109)	c(TRUE, TRUE, TRUE, TRUE, TRUE, FALSE)	62	c(7629, 7310, 5467, 8392, 6001, 5175)	c(38, 37, 36, 42, 38, 27)	GO:CC	T-tubule	22605	1096	c("GO:0042383", "GO:0110165")	0.00255275	0.002873815	3.85E-06	0.000316352	2.87E-06	0.085524817
912	GO:0015844	c(2.89060349017907e-06, 1, 1, 0.143849337283534, 1, 1)	c(TRUE, FALSE, FALSE, FALSE, FALSE, FALSE)	95	c(7726, 7371, 5546, 8462, 6056, 5200)	c(61, 31, 38, 54, 38, 35)	GO:BP	monoamine transport	22849	5508	c("GO:0071702", "GO:0071705")	2.89E-06	1	1	0.143849337	1	1
913	GO:1903169	c(0.0412959730231352, 1, 0.00612873559308759, 2.95115502423222e-06, 7.53913958944271e-05, 0.20832507983089)	c(TRUE, FALSE, TRUE, TRUE, TRUE, FALSE)	175	c(7726, 7371, 5546, 8462, 6056, 5200)	c(86, 63, 70, 104, 80, 62)	GO:BP	regulation of calcium ion transmembrane transport	22849	26252	c("GO:0051924", "GO:0070588", "GO:1904062")	0.041295973	1	0.006128736	2.95E-06	7.54E-05	0.20832508
914	TF:M04631	c(0.0179419066340148, 1, 1, 3.00355390159186e-06, 1, 1)	c(TRUE, FALSE, FALSE, TRUE, FALSE, FALSE)	623	c(7733, 7477, 5343, 8334, 5805, 5175)	c(272, 252, 178, 310, 189, 170)	TF	Factor: RREB-1; motif: GCACCCMRACY	21833	2938	TF:M00000	0.017941907	1	1	3.00E-06	1	1
915	GO:0032414	c(3.02886910876161e-06, 1, 0.0759967774218433, 0.00396159948563579, 0.00242555577580249, 1)	c(TRUE, FALSE, FALSE, TRUE, TRUE, FALSE)	116	c(7726, 7371, 5546, 8462, 6056, 5200)	c(71, 50, 48, 68, 55, 41)	GO:BP	positive regulation of ion transmembrane transporter activity	22849	8744	c("GO:0032411", "GO:0032412", "GO:0034767")	3.03E-06	1	0.075996777	0.003961599	0.002425556	1
916	GO:0010469	c(0.000241981215643736, 1, 0.00219697300208086, 3.04699282856941e-06, 0.0432074467189557, 1)	c(TRUE, FALSE, TRUE, TRUE, TRUE, FALSE)	134	c(7726, 7371, 5546, 8462, 6056, 5200)	c(75, 54, 58, 84, 58, 36)	GO:BP	regulation of signaling receptor activity	22849	4650	c("GO:0009966", "GO:0065009")	0.000241981	1	0.002196973	3.05E-06	0.043207447	1
917	GO:0035264	c(0.00115560916505413, 0.0304859188657311, 1, 3.08864131699954e-06, 1, 0.0094292980591748)	c(TRUE, TRUE, FALSE, TRUE, FALSE, TRUE)	194	c(7726, 7371, 5546, 8462, 6056, 5200)	c(99, 91, 65, 113, 70, 72)	GO:BP	multicellular organism growth	22849	10262	c("GO:0032501", "GO:0048589")	0.001155609	0.030485919	1	3.09E-06	1	0.009429298
918	TF:M10198	c(3.10769127670919e-06, 1, 1, 0.0500394309057482, 1, 1)	c(TRUE, FALSE, FALSE, FALSE, FALSE, FALSE)	611	c(7733, 7477, 5343, 8334, 5805, 5175)	c(287, 210, 169, 282, 180, 154)	TF	Factor: COE1; motif: NNYCCCWGGGGAN	21833	810	TF:M00000	3.11E-06	1	1	0.050039431	1	1
919	GO:0009880	c(3.13646931010946e-06, 1, 1, 0.102563559468951, 1, 1)	c(TRUE, FALSE, FALSE, FALSE, FALSE, FALSE)	71	c(7726, 7371, 5546, 8462, 6056, 5200)	c(49, 32, 25, 43, 26, 19)	GO:BP	embryonic pattern specification	22849	4205	c("GO:0007389", "GO:0009790")	3.14E-06	1	1	0.102563559	1	1
920	GO:0032870	c(0.00100268784035493, 2.99439438630092e-05, 1, 3.14223627629282e-06, 6.32213460580106e-05, 3.36458005466673e-06)	c(TRUE, TRUE, FALSE, TRUE, TRUE, TRUE)	472	c(7726, 7371, 5546, 8462, 6056, 5200)	c(211, 210, 143, 238, 179, 164)	GO:BP	cellular response to hormone stimulus	22849	9072	c("GO:0009725", "GO:0071310", "GO:0071495")	0.001002688	2.99E-05	1	3.14E-06	6.32E-05	3.36E-06
921	GO:0005539	c(1, 1, 3.14594435181013e-06, 0.00846106118785457, 1.38267401721754e-05, 0.490685621039507)	c(FALSE, FALSE, TRUE, TRUE, TRUE, FALSE)	167	c(7511, 7181, 5401, 8249, 5910, 5051)	c(73, 52, 75, 89, 78, 56)	GO:MF	glycosaminoglycan binding	22015	1899	GO:0097367	1	1	3.15E-06	0.008461061	1.38E-05	0.490685621
922	GO:0051965	c(3.29083563174798e-06, 1, 0.116152921682375, 0.0956704025973241, 0.0155678038251194, 1)	c(TRUE, FALSE, FALSE, FALSE, TRUE, FALSE)	75	c(7726, 7371, 5546, 8462, 6056, 5200)	c(51, 34, 34, 45, 38, 29)	GO:BP	positive regulation of synapse assembly	22849	16226	c("GO:0007416", "GO:0051962", "GO:0051963", "GO:1901890")	3.29E-06	1	0.116152922	0.095670403	0.015567804	1
923	GO:0061919	c(1, 3.37473406485557e-06, 1, 1, 1, 1)	c(FALSE, TRUE, FALSE, FALSE, FALSE, FALSE)	400	c(7726, 7371, 5546, 8462, 6056, 5200)	c(151, 186, 103, 173, 134, 114)	GO:BP	process utilizing autophagic mechanism	22849	18439	GO:0009987	1	3.37E-06	1	1	1	1
924	GO:0006914	c(1, 3.37473406485557e-06, 1, 1, 1, 1)	c(FALSE, TRUE, FALSE, FALSE, FALSE, FALSE)	400	c(7726, 7371, 5546, 8462, 6056, 5200)	c(151, 186, 103, 173, 134, 114)	GO:BP	autophagy	22849	2854	c("GO:0044248", "GO:0061919")	1	3.37E-06	1	1	1	1
925	WP:WP339	c(3.38287838240933e-06, 1, 0.07280974215311, 0.0102078202122674, 0.147744177544917, 0.869442992986534)	c(TRUE, FALSE, FALSE, TRUE, FALSE, FALSE)	113	c(1864, 1725, 1277, 1940, 1458, 1321)	c(77, 52, 49, 70, 53, 46)	WP	ESC pluripotency pathways	4305	107	WP:000000	3.38E-06	1	0.072809742	0.01020782	0.147744178	0.869442993
926	GO:0001817	c(3.42208264200861e-06, 1, 1, 0.000699811096135569, 0.00320907081005829, 1)	c(TRUE, FALSE, FALSE, TRUE, TRUE, FALSE)	719	c(7726, 7371, 5546, 8462, 6056, 5200)	c(319, 242, 209, 331, 247, 195)	GO:BP	regulation of cytokine production	22849	586	c("GO:0001816", "GO:0010468", "GO:0051239")	3.42E-06	1	1	0.000699811	0.003209071	1
927	GO:0001838	c(3.50772252006017e-06, 0.0911321268777589, 0.0264819043030164, 2.24191309733776e-05, 0.000280179377919181, 0.761654765064098)	c(TRUE, FALSE, TRUE, TRUE, TRUE, FALSE)	140	c(7726, 7371, 5546, 8462, 6056, 5200)	c(82, 68, 57, 85, 66, 50)	GO:BP	embryonic epithelial tube formation	22849	607	c("GO:0016331", "GO:0072175")	3.51E-06	0.091132127	0.026481904	2.24E-05	0.000280179	0.761654765
928	GO:0008654	c(1, 3.55720134289176e-06, 1, 1, 1, 1)	c(FALSE, TRUE, FALSE, FALSE, FALSE, FALSE)	192	c(7726, 7371, 5546, 8462, 6056, 5200)	c(72, 102, 56, 91, 63, 57)	GO:BP	phospholipid biosynthetic process	22849	3652	c("GO:0006644", "GO:0008610", "GO:0044249", "GO:0090407")	1	3.56E-06	1	1	1	1
929	GO:0060076	c(3.60427171686729e-06, 0.10022702137559, 4.76227965147125e-06, 0.0276359388672661, 0.000242479614131527, 0.143739937775258)	c(TRUE, FALSE, TRUE, TRUE, TRUE, FALSE)	70	c(7629, 7310, 5467, 8392, 6001, 5175)	c(47, 37, 39, 42, 38, 29)	GO:CC	excitatory synapse	22605	2573	GO:0045202	3.60E-06	0.100227021	4.76E-06	0.027635939	0.00024248	0.143739938
930	GO:0010498	c(1, 3.60699158800905e-06, 1, 1, 1, 0.000355819484735123)	c(FALSE, TRUE, FALSE, FALSE, FALSE, TRUE)	483	c(7726, 7371, 5546, 8462, 6056, 5200)	c(167, 218, 122, 194, 137, 159)	GO:BP	proteasomal protein catabolic process	22849	4665	c("GO:0030163", "GO:0051603")	1	3.61E-06	1	1	1	0.000355819
931	GO:0030509	c(0.00101796143959019, 1, 1, 3.65911659972513e-06, 0.000342489783927442, 0.000112396364878582)	c(TRUE, FALSE, FALSE, TRUE, TRUE, TRUE)	163	c(7726, 7371, 5546, 8462, 6056, 5200)	c(86, 70, 58, 98, 74, 68)	GO:BP	BMP signaling pathway	22849	7880	c("GO:0007178", "GO:0071773")	0.001017961	1	1	3.66E-06	0.00034249	0.000112396
932	GO:0051020	c(0.00932068760960019, 3.66767565837759e-06, 0.0327074816345101, 1.41566048914344e-05, 2.029072486696e-05, 6.60734197492384e-05)	c(TRUE, TRUE, TRUE, TRUE, TRUE, TRUE)	248	c(7511, 7181, 5401, 8249, 5910, 5051)	c(116, 124, 88, 135, 106, 93)	GO:MF	GTPase binding	22015	9083	GO:0019899	0.009320688	3.67E-06	0.032707482	1.42E-05	2.03E-05	6.61E-05
933	KEGG:04921	c(0.000208512173135172, 0.0235058550243337, 0.110964602157642, 4.52575808391083e-05, 3.73480135457959e-06, 3.28173201640287e-05)	c(TRUE, TRUE, FALSE, TRUE, TRUE, TRUE)	149	c(2988, 3072, 2154, 3271, 2391, 2115)	c(80, 75, 55, 87, 73, 65)	KEGG	Oxytocin signaling pathway	8583	360	KEGG:00000	0.000208512	0.023505855	0.110964602	4.53E-05	3.73E-06	3.28E-05
934	GO:0060541	c(3.74898916518977e-06, 0.0883801424499305, 0.00677149942042469, 0.00147429432549665, 0.0858186185795043, 0.00315104252759852)	c(TRUE, FALSE, TRUE, TRUE, FALSE, TRUE)	240	c(7726, 7371, 5546, 8462, 6056, 5200)	c(126, 107, 90, 126, 92, 87)	GO:BP	respiratory system development	22849	17306	GO:0048731	3.75E-06	0.088380142	0.006771499	0.001474294	0.085818619	0.003151043
935	KEGG:05217	c(3.76873370509505e-06, 0.541972487164622, 0.46634040607349, 0.0235348455729563, 0.435499077877601, 0.790188725259406)	c(TRUE, FALSE, FALSE, TRUE, FALSE, FALSE)	60	c(2988, 3072, 2154, 3271, 2391, 2115)	c(42, 32, 25, 37, 27, 24)	KEGG	Basal cell carcinoma	8583	450	KEGG:00000	3.77E-06	0.541972487	0.466340406	0.023534846	0.435499078	0.790188725
936	GO:0106027	c(0.0425450206175836, 1, 3.7949574944438e-06, 0.00353415946164978, 9.50691027966313e-05, 0.012537811079731)	c(TRUE, FALSE, TRUE, TRUE, TRUE, TRUE)	97	c(7726, 7371, 5546, 8462, 6056, 5200)	c(53, 44, 51, 59, 51, 42)	GO:BP	neuron projection organization	22849	22502	GO:0120036	0.042545021	1	3.79E-06	0.003534159	9.51E-05	0.012537811
937	GO:0015849	c(0.000224021840598244, 1, 1, 3.86974347093426e-06, 1, 1)	c(TRUE, FALSE, FALSE, TRUE, FALSE, FALSE)	292	c(7726, 7371, 5546, 8462, 6056, 5200)	c(142, 111, 86, 158, 97, 91)	GO:BP	organic acid transport	22849	5512	GO:0071702	0.000224022	1	1	3.87E-06	1	1
938	GO:0035150	c(3.88431495141539e-06, 1, 0.10610682881775, 0.00111141929024175, 0.737596771634269, 0.0693381658487965)	c(TRUE, FALSE, FALSE, TRUE, FALSE, FALSE)	149	c(7726, 7371, 5546, 8462, 6056, 5200)	c(86, 55, 58, 85, 59, 56)	GO:BP	regulation of tube size	22849	10177	GO:0090066	3.88E-06	1	0.106106829	0.001111419	0.737596772	0.069338166
939	GO:0098657	c(3.97392507057916e-06, 1, 0.00587680555069224, 1.11794053005116e-05, 1, 0.361915286423589)	c(TRUE, FALSE, TRUE, TRUE, FALSE, FALSE)	210	c(7726, 7371, 5546, 8462, 6056, 5200)	c(113, 76, 81, 119, 77, 71)	GO:BP	import into cell	22849	22010	GO:0006810	3.97E-06	1	0.005876806	1.12E-05	1	0.361915286
940	GO:0072009	c(4.13085884067127e-06, 1, 1.85704496670697e-05, 0.0122872631050143, 0.00126678095697804, 1)	c(TRUE, FALSE, TRUE, TRUE, TRUE, FALSE)	106	c(7726, 7371, 5546, 8462, 6056, 5200)	c(66, 45, 53, 62, 52, 38)	GO:BP	nephron epithelium development	22849	19880	c("GO:0072006", "GO:0072073")	4.13E-06	1	1.86E-05	0.012287263	0.001266781	1
941	WP:WP2074	c(4.16458215506657e-06, 1, 0.827444714283251, 1, 0.0499750014547268, 1)	c(TRUE, FALSE, FALSE, FALSE, TRUE, FALSE)	99	c(1864, 1725, 1277, 1940, 1458, 1321)	c(69, 43, 40, 54, 49, 38)	WP	Neural crest differentiation	4305	52	WP:000000	4.16E-06	1	0.827444714	1	0.049975001	1
942	GO:0021915	c(4.913929646403e-05, 8.11658031135895e-06, 0.0394291782792062, 4.22701953450125e-06, 0.224825603394763, 0.00180278864769614)	c(TRUE, TRUE, TRUE, TRUE, FALSE, TRUE)	180	c(7726, 7371, 5546, 8462, 6056, 5200)	c(97, 96, 69, 106, 71, 70)	GO:BP	neural tube development	22849	7451	c("GO:0007399", "GO:0035295", "GO:0043009", "GO:0060429")	4.91E-05	8.12E-06	0.039429178	4.23E-06	0.224825603	0.001802789
943	GO:0007009	c(0.0346079959145786, 1, 4.38033464980122e-06, 0.237386120406276, 0.0338408689905067, 0.686244078517065)	c(TRUE, FALSE, TRUE, FALSE, TRUE, FALSE)	136	c(7726, 7371, 5546, 8462, 6056, 5200)	c(70, 57, 65, 72, 59, 49)	GO:BP	plasma membrane organization	22849	2932	c("GO:0010256", "GO:0061024")	0.034607996	1	4.38E-06	0.23738612	0.033840869	0.686244079
944	GO:0099106	c(4.39222370529728e-06, 1, 0.0621339753947034, 5.18382021808619e-06, 0.00277511658893626, 0.849053276933182)	c(TRUE, FALSE, FALSE, TRUE, TRUE, FALSE)	117	c(7511, 7181, 5401, 8249, 5910, 5051)	c(70, 53, 47, 74, 54, 41)	GO:MF	ion channel regulator activity	22015	10427	GO:0016247	4.39E-06	1	0.062133975	5.18E-06	0.002775117	0.849053277
945	GO:0030863	c(0.000722118714000507, 0.00250106504374112, 0.00026818456746805, 1.42848213310679e-05, 4.48653875163028e-06, 0.00258740878411285)	c(TRUE, TRUE, TRUE, TRUE, TRUE, TRUE)	110	c(7629, 7310, 5467, 8392, 6001, 5175)	c(61, 58, 50, 69, 57, 46)	GO:CC	cortical cytoskeleton	22605	1148	c("GO:0005856", "GO:0005938")	0.000722119	0.002501065	0.000268185	1.43E-05	4.49E-06	0.002587409
946	GO:0060491	c(0.000162190253894063, 4.49558478544051e-06, 0.112116938245193, 0.000283316238615355, 0.112448124017592, 0.320170802126894)	c(TRUE, TRUE, FALSE, TRUE, FALSE, FALSE)	195	c(7726, 7371, 5546, 8462, 6056, 5200)	c(102, 103, 72, 108, 77, 67)	GO:BP	regulation of cell projection assembly	22849	17256	c("GO:0030031", "GO:0031344", "GO:0044087")	0.00016219	4.50E-06	0.112116938	0.000283316	0.112448124	0.320170802
947	GO:0050728	c(4.54693436419801e-06, 1, 1, 1, 0.194231777545557, 1)	c(TRUE, FALSE, FALSE, FALSE, FALSE, FALSE)	134	c(7726, 7371, 5546, 8462, 6056, 5200)	c(79, 46, 43, 67, 56, 34)	GO:BP	negative regulation of inflammatory response	22849	15279	c("GO:0006954", "GO:0031348", "GO:0032102", "GO:0050727")	4.55E-06	1	1	1	0.194231778	1
948	GO:0030552	c(4.58148932847456e-06, 1, 0.246316538850779, 0.484841873279944, 0.00141916318300384, 1)	c(TRUE, FALSE, FALSE, FALSE, TRUE, FALSE)	17	c(7511, 7181, 5401, 8249, 5910, 5051)	c(17, 11, 11, 13, 14, 9)	GO:MF	cAMP binding	22015	4875	c("GO:0030551", "GO:0032559", "GO:0043168")	4.58E-06	1	0.246316539	0.484841873	0.001419163	1
949	GO:0051495	c(0.000145319184334971, 0.000121596509539294, 1, 0.207712500708591, 0.000220413827225011, 4.63566192737779e-06)	c(TRUE, TRUE, FALSE, FALSE, TRUE, TRUE)	190	c(7726, 7371, 5546, 8462, 6056, 5200)	c(100, 97, 66, 96, 84, 80)	GO:BP	positive regulation of cytoskeleton organization	22849	15888	c("GO:0007010", "GO:0010638", "GO:0051493")	0.000145319	0.000121597	1	0.207712501	0.000220414	4.64E-06
950	GO:0048041	c(0.0337903888989857, 4.63606926919632e-06, 1.97342268825951e-05, 5.4603184577627e-05, 8.2541646985706e-05, 1)	c(TRUE, TRUE, TRUE, TRUE, TRUE, FALSE)	74	c(7726, 7371, 5546, 8462, 6056, 5200)	c(43, 49, 41, 51, 42, 30)	GO:BP	focal adhesion assembly	22849	14507	c("GO:0007044", "GO:0007160")	0.033790389	4.64E-06	1.97E-05	5.46E-05	8.25E-05	1
951	GO:0010769	c(5.8661441127198e-05, 1, 4.65193750620605e-06, 0.00106939505149315, 4.9291966320286e-06, 0.0075861144919308)	c(TRUE, FALSE, TRUE, TRUE, TRUE, TRUE)	111	c(7726, 7371, 5546, 8462, 6056, 5200)	c(66, 50, 56, 67, 59, 47)	GO:BP	regulation of cell morphogenesis involved in differentiation	22849	4906	c("GO:0000904", "GO:0022604")	5.87E-05	1	4.65E-06	0.001069395	4.93E-06	0.007586114
952	GO:0001819	c(4.66077699782152e-06, 1, 1, 0.663488155695208, 0.823923510916934, 1)	c(TRUE, FALSE, FALSE, FALSE, FALSE, FALSE)	464	c(7726, 7371, 5546, 8462, 6056, 5200)	c(218, 156, 135, 208, 156, 115)	GO:BP	positive regulation of cytokine production	22849	588	c("GO:0001816", "GO:0001817", "GO:0010628", "GO:0051240")	4.66E-06	1	1	0.663488156	0.823923511	1
953	GO:0140694	c(1, 4.92686391148195e-06, 1, 1, 1, 0.0693756026464371)	c(FALSE, TRUE, FALSE, FALSE, FALSE, FALSE)	348	c(7726, 7371, 5546, 8462, 6056, 5200)	c(128, 165, 75, 143, 110, 112)	GO:BP	non-membrane-bounded organelle assembly	22849	23191	GO:0070925	1	4.93E-06	1	1	1	0.069375603
954	GO:0031331	c(0.705761194988099, 0.0069907136334901, 1, 0.0671262297744633, 0.0296726242943783, 4.999818983982e-06)	c(FALSE, TRUE, FALSE, FALSE, TRUE, TRUE)	418	c(7726, 7371, 5546, 8462, 6056, 5200)	c(175, 179, 111, 195, 150, 148)	GO:BP	positive regulation of cellular catabolic process	22849	8263	c("GO:0009896", "GO:0031325", "GO:0031329", "GO:0044248")	0.705761195	0.006990714	1	0.06712623	0.029672624	5.00E-06
955	GO:0060021	c(0.00814625984637337, 5.06360608274468e-06, 1, 0.00372576497725105, 0.00417222361586074, 0.882479209829552)	c(TRUE, TRUE, FALSE, TRUE, TRUE, FALSE)	93	c(7726, 7371, 5546, 8462, 6056, 5200)	c(53, 58, 35, 57, 46, 36)	GO:BP	roof of mouth development	22849	16838	GO:0048856	0.00814626	5.06E-06	1	0.003725765	0.004172224	0.88247921
956	GO:0045216	c(0.000102335617719052, 1, 0.0208903094142754, 0.0282210147327268, 1.24979231682868e-05, 5.08113850580837e-06)	c(TRUE, FALSE, TRUE, TRUE, TRUE, TRUE)	203	c(7726, 7371, 5546, 8462, 6056, 5200)	c(106, 87, 77, 105, 92, 84)	GO:BP	cell-cell junction organization	22849	13186	GO:0034330	0.000102336	1	0.020890309	0.028221015	1.25E-05	5.08E-06
957	GO:0048660	c(1.62767899822959e-05, 1, 0.000446681328433548, 5.38146442093103e-06, 7.63375834954191e-06, 1)	c(TRUE, FALSE, TRUE, TRUE, TRUE, FALSE)	168	c(7726, 7371, 5546, 8462, 6056, 5200)	c(93, 62, 71, 100, 80, 52)	GO:BP	regulation of smooth muscle cell proliferation	22849	14961	c("GO:0042127", "GO:0048659")	1.63E-05	1	0.000446681	5.38E-06	7.63E-06	1
958	GO:0010595	c(0.0113278030760333, 0.0159358954455365, 0.0185135058741576, 0.000258216075825204, 5.41377649648738e-06, 1)	c(TRUE, TRUE, TRUE, TRUE, TRUE, FALSE)	96	c(7726, 7371, 5546, 8462, 6056, 5200)	c(54, 52, 43, 61, 53, 34)	GO:BP	positive regulation of endothelial cell migration	22849	4742	c("GO:0010594", "GO:0010634", "GO:0043542")	0.011327803	0.015935895	0.018513506	0.000258216	5.41E-06	1
959	GO:0034645	c(1, 5.44247434971386e-06, 1, 1, 1, 0.000122171910250977)	c(FALSE, TRUE, FALSE, FALSE, FALSE, TRUE)	950	c(7726, 7371, 5546, 8462, 6056, 5200)	c(309, 391, 215, 385, 249, 286)	GO:BP	cellular macromolecule biosynthetic process	22849	10001	c("GO:0009059", "GO:0044249", "GO:0044260")	1	5.44E-06	1	1	1	0.000122172
960	GO:0008022	c(0.0138285077014125, 2.36838070960886e-05, 0.542611745649699, 5.69080924912613e-06, 0.0918346992688568, 0.00136853270870428)	c(TRUE, TRUE, FALSE, TRUE, FALSE, TRUE)	215	c(7511, 7181, 5401, 8249, 5910, 5051)	c(102, 108, 73, 121, 82, 79)	GO:MF	protein C-terminus binding	22015	1932	GO:0005515	0.013828508	2.37E-05	0.542611746	5.69E-06	0.091834699	0.001368533
961	KEGG:05412	c(5.73845798266585e-05, 0.000141822513525885, 0.0256829738778088, 3.26110645591972e-05, 5.72869189603874e-06, 0.00659301846517526)	c(TRUE, TRUE, TRUE, TRUE, TRUE, TRUE)	74	c(2988, 3072, 2154, 3271, 2391, 2115)	c(47, 47, 33, 50, 43, 34)	KEGG	Arrhythmogenic right ventricular cardiomyopathy	8583	472	KEGG:00000	5.74E-05	0.000141823	0.025682974	3.26E-05	5.73E-06	0.006593018
962	GO:0048645	c(5.74508958997699e-06, 1, 1, 0.188359459909818, 0.113636091413615, 0.0415688990280291)	c(TRUE, FALSE, FALSE, FALSE, FALSE, TRUE)	64	c(7726, 7371, 5546, 8462, 6056, 5200)	c(45, 23, 26, 39, 32, 30)	GO:BP	animal organ formation	22849	14946	c("GO:0009887", "GO:0048646")	5.75E-06	1	1	0.18835946	0.113636091	0.041568899
963	GO:0051223	c(0.00532492925305233, 1.22502458021389e-05, 5.45902877888984e-05, 0.000424419293414061, 5.80034559471978e-06, 0.00238859251473584)	c(TRUE, TRUE, TRUE, TRUE, TRUE, TRUE)	515	c(7726, 7371, 5546, 8462, 6056, 5200)	c(224, 228, 180, 247, 197, 164)	GO:BP	regulation of protein transport	22849	15684	c("GO:0015031", "GO:0051049", "GO:0070201")	0.005324929	1.23E-05	5.46E-05	0.000424419	5.80E-06	0.002388593
964	GO:1901137	c(1, 5.94185204070378e-06, 0.00196877500687033, 0.000271954273621077, 1, 0.00699317484974121)	c(FALSE, TRUE, TRUE, TRUE, FALSE, TRUE)	501	c(7726, 7371, 5546, 8462, 6056, 5200)	c(196, 224, 169, 242, 156, 158)	GO:BP	carbohydrate derivative biosynthetic process	22849	24459	c("GO:1901135", "GO:1901576")	1	5.94E-06	0.001968775	0.000271954	1	0.006993175
965	GO:0048483	c(6.0980957790186e-06, 1, 0.0290520934751088, 1, 0.492220125597797, 1)	c(TRUE, FALSE, TRUE, FALSE, FALSE, FALSE)	49	c(7726, 7371, 5546, 8462, 6056, 5200)	c(37, 14, 26, 23, 25, 14)	GO:BP	autonomic nervous system development	22849	14814	c("GO:0007399", "GO:0048731")	6.10E-06	1	0.029052093	1	0.492220126	1
966	TF:M01975_1	c(1, 6.16943982281738e-06, 1, 1, 1, 1)	c(FALSE, TRUE, FALSE, FALSE, FALSE, FALSE)	419	c(7733, 7477, 5343, 8334, 5805, 5175)	c(116, 201, 70, 143, 94, 101)	TF	Factor: ELF1; motif: NCCGGAARTN; match class: 1	21833	881	TF:M01975	1	6.17E-06	1	1	1	1
967	GO:0044389	c(1, 0.0392852822584988, 1, 1, 1, 6.46104862446098e-06)	c(FALSE, TRUE, FALSE, FALSE, FALSE, TRUE)	308	c(7511, 7181, 5401, 8249, 5910, 5051)	c(122, 132, 84, 124, 102, 114)	GO:MF	ubiquitin-like protein ligase binding	22015	7062	GO:0019899	1	0.039285282	1	1	1	6.46E-06
968	GO:0035296	c(6.70415545715149e-06, 1, 0.0846295329717313, 0.00173269946462093, 0.598433272275773, 0.0554490435270492)	c(TRUE, FALSE, FALSE, TRUE, FALSE, FALSE)	148	c(7726, 7371, 5546, 8462, 6056, 5200)	c(85, 55, 58, 84, 59, 56)	GO:BP	regulation of tube diameter	22849	10288	GO:0035150	6.70E-06	1	0.084629533	0.001732699	0.598433272	0.055449044
969	GO:0097746	c(6.70415545715149e-06, 1, 0.0846295329717313, 0.00173269946462093, 0.598433272275773, 0.0554490435270492)	c(TRUE, FALSE, FALSE, TRUE, FALSE, FALSE)	148	c(7726, 7371, 5546, 8462, 6056, 5200)	c(85, 55, 58, 84, 59, 56)	GO:BP	blood vessel diameter maintenance	22849	21947	c("GO:0003018", "GO:0008015", "GO:0035296")	6.70E-06	1	0.084629533	0.001732699	0.598433272	0.055449044
970	KEGG:04970	c(0.00507799832171272, 1, 0.0620339453821744, 6.70795084421323e-06, 0.886049495898991, 0.4353978859904)	c(TRUE, FALSE, FALSE, TRUE, FALSE, FALSE)	83	c(2988, 3072, 2154, 3271, 2391, 2115)	c(47, 27, 35, 56, 34, 32)	KEGG	Salivary secretion	8583	383	KEGG:00000	0.005077998	1	0.062033945	6.71E-06	0.886049496	0.435397886
971	GO:0043195	c(6.73291866913461e-06, 1, 0.405145011404812, 1, 0.919693200425096, 1)	c(TRUE, FALSE, FALSE, FALSE, FALSE, FALSE)	77	c(7629, 7310, 5467, 8392, 6001, 5175)	c(50, 33, 31, 35, 32, 26)	GO:CC	terminal bouton	22605	2110	c("GO:0043679", "GO:0098793")	6.73E-06	1	0.405145011	1	0.9196932	1
972	GO:0045860	c(0.000145926685546355, 0.042834963490347, 6.73666885268859e-06, 8.77265948676025e-06, 4.09302687300866e-05, 0.000403816538712188)	c(TRUE, TRUE, TRUE, TRUE, TRUE, TRUE)	337	c(7726, 7371, 5546, 8462, 6056, 5200)	c(161, 145, 130, 177, 136, 118)	GO:BP	positive regulation of protein kinase activity	22849	13574	c("GO:0001934", "GO:0033674", "GO:0045859")	0.000145927	0.042834963	6.74E-06	8.77E-06	4.09E-05	0.000403817
973	GO:0015837	c(6.78022312480249e-06, 1, 1, 0.436813774742611, 1, 1)	c(TRUE, FALSE, FALSE, FALSE, FALSE, FALSE)	109	c(7726, 7371, 5546, 8462, 6056, 5200)	c(67, 36, 39, 59, 42, 39)	GO:BP	amine transport	22849	5501	c("GO:0071702", "GO:0071705")	6.78E-06	1	1	0.436813775	1	1
974	GO:0097191	c(1, 1, 1, 1, 6.83103830326738e-06, 1)	c(FALSE, FALSE, FALSE, FALSE, TRUE, FALSE)	218	c(7726, 7371, 5546, 8462, 6056, 5200)	c(95, 81, 74, 92, 98, 67)	GO:BP	extrinsic apoptotic signaling pathway	22849	21695	c("GO:0007166", "GO:0097190")	1	1	1	1	6.83E-06	1
975	GO:0032411	c(6.87169525741366e-06, 1, 0.0535811545658641, 0.00327848953459794, 0.00540196369163438, 1)	c(TRUE, FALSE, FALSE, TRUE, TRUE, FALSE)	124	c(7726, 7371, 5546, 8462, 6056, 5200)	c(74, 55, 51, 72, 57, 43)	GO:BP	positive regulation of transporter activity	22849	8741	c("GO:0032409", "GO:0044093", "GO:0051050")	6.87E-06	1	0.053581155	0.00327849	0.005401964	1
976	GO:0071456	c(1, 6.90611592961152e-06, 1, 1, 1, 1)	c(FALSE, TRUE, FALSE, FALSE, FALSE, FALSE)	100	c(7726, 7371, 5546, 8462, 6056, 5200)	c(41, 61, 30, 51, 37, 31)	GO:BP	cellular response to hypoxia	22849	19478	c("GO:0001666", "GO:0033554", "GO:0036294")	1	6.91E-06	1	1	1	1
977	GO:0097110	c(6.91427623581847e-06, 1, 0.00381609705495485, 0.00552234335547369, 0.0317638603871503, 0.00668678979576465)	c(TRUE, FALSE, TRUE, TRUE, TRUE, TRUE)	72	c(7511, 7181, 5401, 8249, 5910, 5051)	c(48, 33, 35, 45, 35, 33)	GO:MF	scaffold protein binding	22015	10274	GO:0005515	6.91E-06	1	0.003816097	0.005522343	0.03176386	0.00668679
978	TF:M02864	c(0.00161355133509891, 1, 1, 6.92853137210339e-06, 0.0502975353651237, 0.00995857697511665)	c(TRUE, FALSE, FALSE, TRUE, FALSE, TRUE)	754	c(7733, 7477, 5343, 8334, 5805, 5175)	c(330, 280, 208, 365, 250, 231)	TF	Factor: GM397; motif: NNMNGCACACACKCNN	21833	1390	TF:M00000	0.001613551	1	1	6.93E-06	0.050297535	0.009958577
979	GO:0086003	c(5.39402490492138e-05, 1, 0.00015888612978285, 0.000292584510081203, 6.93097201861242e-06, 1)	c(TRUE, FALSE, TRUE, TRUE, TRUE, FALSE)	65	c(7726, 7371, 5546, 8462, 6056, 5200)	c(44, 32, 36, 45, 40, 25)	GO:BP	cardiac muscle cell contraction	22849	20960	c("GO:0060048", "GO:0070252")	5.39E-05	1	0.000158886	0.000292585	6.93E-06	1
980	GO:0007159	c(7.01021644653437e-06, 1, 1, 0.000304029798963685, 0.0800538121325403, 1)	c(TRUE, FALSE, FALSE, TRUE, FALSE, FALSE)	357	c(7726, 7371, 5546, 8462, 6056, 5200)	c(174, 118, 114, 180, 129, 106)	GO:BP	leukocyte cell-cell adhesion	22849	3059	GO:0098609	7.01E-06	1	1	0.00030403	0.080053812	1
981	GO:0046332	c(1, 1, 0.0597332294933887, 0.0954731011122046, 7.1060291822054e-06, 4.08523316973932e-05)	c(FALSE, FALSE, FALSE, FALSE, TRUE, TRUE)	74	c(7511, 7181, 5401, 8249, 5910, 5051)	c(37, 30, 33, 43, 43, 38)	GO:MF	SMAD binding	22015	7236	GO:0005515	1	1	0.059733229	0.095473101	7.11E-06	4.09E-05
982	GO:0005262	c(0.00138383979674545, 0.507570582250414, 7.29038287491959e-06, 0.00238815915555686, 0.046482409271443, 0.124965828242264)	c(TRUE, FALSE, TRUE, TRUE, TRUE, FALSE)	101	c(7511, 7181, 5401, 8249, 5910, 5051)	c(57, 48, 51, 60, 45, 39)	GO:MF	calcium channel activity	22015	1743	c("GO:0005261", "GO:0015085")	0.00138384	0.507570582	7.29E-06	0.002388159	0.046482409	0.124965828
983	GO:0015850	c(7.37122093082396e-06, 1, 1, 0.00188584341606693, 0.652350690742311, 1)	c(TRUE, FALSE, FALSE, TRUE, FALSE, FALSE)	268	c(7726, 7371, 5546, 8462, 6056, 5200)	c(137, 99, 88, 138, 97, 83)	GO:BP	organic hydroxy compound transport	22849	5513	GO:0071702	7.37E-06	1	1	0.001885843	0.652350691	1
984	WP:WP85	c(1, 0.0235622894357284, 0.000595889193054458, 0.00106798317157932, 7.38840202072592e-06, 0.0275247426170166)	c(FALSE, TRUE, TRUE, TRUE, TRUE, TRUE)	179	c(1864, 1725, 1277, 1940, 1458, 1321)	c(88, 94, 80, 108, 94, 76)	WP	Focal adhesion	4305	187	WP:000000	1	0.023562289	0.000595889	0.001067983	7.39E-06	0.027524743
985	GO:0048659	c(9.9132590216561e-05, 1, 0.00024302057830717, 7.41168907247883e-06, 3.11550045833807e-05, 1)	c(TRUE, FALSE, TRUE, TRUE, TRUE, FALSE)	175	c(7726, 7371, 5546, 8462, 6056, 5200)	c(94, 62, 74, 103, 81, 53)	GO:BP	smooth muscle cell proliferation	22849	14960	GO:0033002	9.91E-05	1	0.000243021	7.41E-06	3.12E-05	1
986	GO:0006260	c(1, 7.47771835360764e-06, 1, 1, 1, 1)	c(FALSE, TRUE, FALSE, FALSE, FALSE, FALSE)	218	c(7726, 7371, 5546, 8462, 6056, 5200)	c(70, 112, 44, 86, 49, 71)	GO:BP	DNA replication	22849	2278	GO:0006259	1	7.48E-06	1	1	1	1
987	GO:0001217	c(7.72374525966601e-06, 0.00615225031529686, 1, 1, 1, 1)	c(TRUE, TRUE, FALSE, FALSE, FALSE, FALSE)	327	c(7511, 7181, 5401, 8249, 5910, 5051)	c(160, 143, 87, 132, 90, 90)	GO:MF	DNA-binding transcription repressor activity	22015	238	GO:0003700	7.72E-06	0.00615225	1	1	1	1
988	GO:0006473	c(1, 0.00343094930112126, 1, 1, 1, 7.90383885805663e-06)	c(FALSE, TRUE, FALSE, FALSE, FALSE, TRUE)	211	c(7726, 7371, 5546, 8462, 6056, 5200)	c(70, 101, 51, 85, 68, 86)	GO:BP	protein acetylation	22849	2450	GO:0043543	1	0.003430949	1	1	1	7.90E-06
989	GO:0032838	c(0.0222935180820242, 0.000230804714878619, 0.0647102996547236, 8.04442117519379e-06, 0.165019599335174, 1)	c(TRUE, TRUE, FALSE, TRUE, FALSE, FALSE)	173	c(7629, 7310, 5467, 8392, 6001, 5175)	c(83, 87, 63, 100, 66, 50)	GO:CC	plasma membrane bounded cell projection cytoplasm	22605	1559	c("GO:0099568", "GO:0120025")	0.022293518	0.000230805	0.0647103	8.04E-06	0.165019599	1
990	GO:0003231	c(0.000439950466230714, 0.689018789190872, 0.000352580340978769, 8.24068398710016e-06, 1.51534636280855e-05, 0.00337160863657261)	c(TRUE, FALSE, TRUE, TRUE, TRUE, TRUE)	140	c(7726, 7371, 5546, 8462, 6056, 5200)	c(77, 65, 62, 86, 69, 57)	GO:BP	cardiac ventricle development	22849	1802	GO:0003205	0.00043995	0.689018789	0.00035258	8.24E-06	1.52E-05	0.003371609
991	GO:0090575	c(0.906828479791526, 0.0274203837619559, 1, 1, 0.0564181826805133, 8.27424592746142e-06)	c(FALSE, TRUE, FALSE, FALSE, FALSE, TRUE)	214	c(7629, 7310, 5467, 8392, 6001, 5175)	c(92, 96, 52, 96, 81, 85)	GO:CC	RNA polymerase II transcription regulator complex	22605	3195	c("GO:0005667", "GO:0140513")	0.90682848	0.027420384	1	1	0.056418183	8.27E-06
992	GO:0014704	c(0.0154410798071212, 0.343696475367111, 0.0742788324350492, 0.00193965531787018, 8.30835607302792e-06, 0.591875457680728)	c(TRUE, FALSE, FALSE, TRUE, TRUE, FALSE)	59	c(7629, 7310, 5467, 8392, 6001, 5175)	c(35, 31, 27, 39, 36, 24)	GO:CC	intercalated disc	22605	826	GO:0044291	0.01544108	0.343696475	0.074278832	0.001939655	8.31E-06	0.591875458
993	GO:0008360	c(0.0307696090996791, 0.0238143996664744, 0.0158069036563172, 8.4138495712625e-06, 0.000141090573047852, 4.22418375911096e-05)	c(TRUE, TRUE, TRUE, TRUE, TRUE, TRUE)	138	c(7726, 7371, 5546, 8462, 6056, 5200)	c(71, 69, 57, 85, 66, 61)	GO:BP	regulation of cell shape	22849	3599	c("GO:0022604", "GO:0065008")	0.030769609	0.0238144	0.015806904	8.41E-06	0.000141091	4.22E-05
994	GO:0005544	c(8.41953753407642e-06, 1, 1, 1, 1, 1)	c(TRUE, FALSE, FALSE, FALSE, FALSE, FALSE)	49	c(7511, 7181, 5401, 8249, 5910, 5051)	c(36, 22, 20, 28, 19, 19)	GO:MF	calcium-dependent phospholipid binding	22015	1904	GO:0005543	8.42E-06	1	1	1	1	1
995	GO:0120032	c(0.000614861367738109, 8.56150680292789e-06, 0.222607781375452, 0.000457000970244415, 0.211346497412944, 0.189125570859601)	c(TRUE, TRUE, FALSE, TRUE, FALSE, FALSE)	192	c(7726, 7371, 5546, 8462, 6056, 5200)	c(99, 101, 70, 106, 75, 67)	GO:BP	regulation of plasma membrane bounded cell projection assembly	22849	22773	c("GO:0060491", "GO:0120031", "GO:0120035")	0.000614861	8.56E-06	0.222607781	0.000457001	0.211346497	0.189125571
996	GO:0021987	c(8.63361626233856e-06, 0.0435682650672644, 0.0137140029675241, 0.052113680957293, 1, 0.548286468526351)	c(TRUE, TRUE, TRUE, FALSE, FALSE, FALSE)	101	c(7726, 7371, 5546, 8462, 6056, 5200)	c(63, 53, 45, 58, 41, 39)	GO:BP	cerebral cortex development	22849	7523	c("GO:0021543", "GO:0048856")	8.63E-06	0.043568265	0.013714003	0.052113681	1	0.548286469
997	GO:0046849	c(0.101242454971636, 1, 1, 1, 8.86581881859559e-06, 1)	c(FALSE, FALSE, FALSE, FALSE, TRUE, FALSE)	97	c(7726, 7371, 5546, 8462, 6056, 5200)	c(52, 39, 36, 52, 53, 32)	GO:BP	bone remodeling	22849	14402	GO:0048771	0.101242455	1	1	1	8.87E-06	1
998	HP:0000028	c(1, 9.04308478286006e-06, 1, 1, 1, 1)	c(FALSE, TRUE, FALSE, FALSE, FALSE, FALSE)	726	c(2004, 1997, 1461, 2222, 1614, 1401)	c(323, 381, 246, 372, 262, 254)	HP	Cryptorchidism	4671	26	HP:0000035	1	9.04E-06	1	1	1	1
999	HP:0033725	c(1, 9.14250593861233e-06, 1, 1, 1, 1)	c(FALSE, TRUE, FALSE, FALSE, FALSE, FALSE)	769	c(2004, 1997, 1461, 2222, 1614, 1401)	c(329, 401, 264, 388, 260, 261)	HP	Thin corpus callosum	4671	13741	HP:0001273	1	9.14E-06	1	1	1	1
1000	GO:0003170	c(0.684305078135179, 1, 1, 0.0678611182568513, 9.22886553177473e-06, 0.0829253279558632)	c(FALSE, FALSE, FALSE, FALSE, TRUE, FALSE)	54	c(7726, 7371, 5546, 8462, 6056, 5200)	c(31, 24, 24, 35, 35, 26)	GO:BP	heart valve development	22849	1741	c("GO:0007507", "GO:0048856")	0.684305078	1	1	0.067861118	9.23E-06	0.082925328
1001	REAC:R-MMU-112314	c(9.23830924869679e-06, 1, 0.113066735598317, 0.000545775022055405, 1, 1)	c(TRUE, FALSE, FALSE, TRUE, FALSE, FALSE)	119	c(3321, 3450, 2360, 3683, 2689, 2438)	c(75, 47, 50, 76, 46, 35)	REAC	Neurotransmitter receptors and postsynaptic signal transmission	8710	921	REAC:R-MMU-112315	9.24E-06	1	0.113066736	0.000545775	1	1
1002	KEGG:04728	c(9.39607383587192e-06, 1, 1, 0.0451346837420164, 0.00815542076449029, 0.00193741956778917)	c(TRUE, FALSE, FALSE, TRUE, TRUE, TRUE)	130	c(2988, 3072, 2154, 3271, 2391, 2115)	c(75, 60, 41, 69, 57, 54)	KEGG	Dopaminergic synapse	8583	341	KEGG:00000	9.40E-06	1	1	0.045134684	0.008155421	0.00193742
1003	GO:0046578	c(0.010276828918665, 1, 1, 9.44810864683738e-06, 0.0387953158103502, 0.00356394337905898)	c(TRUE, FALSE, FALSE, TRUE, TRUE, TRUE)	163	c(7726, 7371, 5546, 8462, 6056, 5200)	c(83, 72, 56, 97, 68, 64)	GO:BP	regulation of Ras protein signal transduction	22849	14211	c("GO:0007265", "GO:0051056")	0.010276829	1	1	9.45E-06	0.038795316	0.003563943
1004	GO:0031625	c(1, 0.0467381627981647, 1, 1, 1, 9.69392786317121e-06)	c(FALSE, TRUE, FALSE, FALSE, FALSE, TRUE)	293	c(7511, 7181, 5401, 8249, 5910, 5051)	c(119, 126, 84, 122, 99, 109)	GO:MF	ubiquitin protein ligase binding	22015	5091	GO:0044389	1	0.046738163	1	1	1	9.69E-06
1005	GO:0038127	c(0.00542745949597456, 0.379558886210597, 9.79347386403055e-06, 0.0111687386601911, 3.10653575363799e-05, 1)	c(TRUE, FALSE, TRUE, TRUE, TRUE, FALSE)	110	c(7726, 7371, 5546, 8462, 6056, 5200)	c(61, 54, 55, 64, 57, 34)	GO:BP	ERBB signaling pathway	22849	11201	GO:0007169	0.005427459	0.379558886	9.79E-06	0.011168739	3.11E-05	1
1006	HP:0000517	c(1, 9.81759344759811e-06, 1, 1, 1, 1)	c(FALSE, TRUE, FALSE, FALSE, FALSE, FALSE)	690	c(2004, 1997, 1461, 2222, 1614, 1401)	c(256, 364, 208, 317, 223, 218)	HP	Abnormality of the lens	4671	395	HP:0004328	1	9.82E-06	1	1	1	1
1007	KEGG:05100	c(1, 0.0148966886740762, 0.00523709061007346, 0.000199904937569557, 9.83406259503412e-06, 0.0238160805608285)	c(FALSE, TRUE, TRUE, TRUE, TRUE, TRUE)	75	c(2988, 3072, 2154, 3271, 2391, 2115)	c(32, 43, 35, 49, 43, 33)	KEGG	Bacterial invasion of epithelial cells	8583	405	KEGG:00000	1	0.014896689	0.005237091	0.000199905	9.83E-06	0.023816081
1008	GO:0043500	c(1, 1, 1, 0.0266300907429022, 1.00060956172222e-05, 1)	c(FALSE, FALSE, FALSE, TRUE, TRUE, FALSE)	110	c(7726, 7371, 5546, 8462, 6056, 5200)	c(54, 52, 42, 63, 58, 40)	GO:BP	muscle adaptation	22849	12369	c("GO:0003012", "GO:0050896")	1	1	1	0.026630091	1.00E-05	1
1009	GO:0110110	c(1.01705652689505e-05, 1, 1, 1, 0.217447515737366, 1)	c(TRUE, FALSE, FALSE, FALSE, FALSE, FALSE)	37	c(7726, 7371, 5546, 8462, 6056, 5200)	c(30, 13, 14, 21, 21, 10)	GO:BP	positive regulation of animal organ morphogenesis	22849	22718	c("GO:0009887", "GO:0051094", "GO:0051240", "GO:2000027")	1.02E-05	1	1	1	0.217447516	1
1010	HP:0100887	c(1, 1.02386103987779e-05, 1, 1, 1, 1)	c(FALSE, TRUE, FALSE, FALSE, FALSE, FALSE)	272	c(2004, 1997, 1461, 2222, 1614, 1401)	c(110, 162, 88, 131, 90, 93)	HP	Abnormality of globe size	4671	15623	HP:0012372	1	1.02E-05	1	1	1	1
1011	GO:0032559	c(1, 1.0257397841237e-05, 0.817058122719928, 0.712852285417748, 0.000626884202365693, 0.020598120404747)	c(FALSE, TRUE, FALSE, FALSE, TRUE, TRUE)	367	c(7511, 7181, 5401, 8249, 5910, 5051)	c(149, 170, 115, 165, 140, 117)	GO:MF	adenyl ribonucleotide binding	22015	5405	c("GO:0030554", "GO:0032555")	1	1.03E-05	0.817058123	0.712852285	0.000626884	0.02059812
1012	GO:0030032	c(0.493710425134521, 1.03264943241659e-05, 0.0383765054176659, 8.81668472462616e-05, 0.00104926414329804, 0.0291462487366584)	c(FALSE, TRUE, TRUE, TRUE, TRUE, TRUE)	69	c(7726, 7371, 5546, 8462, 6056, 5200)	c(38, 46, 33, 48, 38, 32)	GO:BP	lamellipodium assembly	22849	7678	c("GO:0097581", "GO:0120031")	0.493710425	1.03E-05	0.038376505	8.82E-05	0.001049264	0.029146249
1013	TF:M01243_1	c(0.0715358054242266, 1.03283891380244e-05, 1, 0.00117190912034277, 1, 0.000305304862005878)	c(FALSE, TRUE, FALSE, TRUE, FALSE, TRUE)	741	c(7733, 7477, 5343, 8334, 5805, 5175)	c(314, 328, 220, 347, 219, 236)	TF	Factor: MTF-1; motif: TGCGCAC; match class: 1	21833	2137	TF:M01243	0.071535805	1.03E-05	1	0.001171909	1	0.000305305
1014	GO:0034976	c(1, 1.03805189528619e-05, 1, 1, 1, 1)	c(FALSE, TRUE, FALSE, FALSE, FALSE, FALSE)	236	c(7726, 7371, 5546, 8462, 6056, 5200)	c(85, 119, 68, 105, 82, 67)	GO:BP	response to endoplasmic reticulum stress	22849	10062	GO:0033554	1	1.04E-05	1	1	1	1
1015	GO:0003713	c(1, 0.227208451813549, 1, 1, 1, 1.05248145992063e-05)	c(FALSE, FALSE, FALSE, FALSE, FALSE, TRUE)	230	c(7511, 7181, 5401, 8249, 5910, 5051)	c(95, 99, 66, 102, 72, 90)	GO:MF	transcription coactivator activity	22015	431	GO:0003712	1	0.227208452	1	1	1	1.05E-05
1016	GO:0051650	c(1, 1.06990795818301e-05, 1, 0.296065338680531, 1, 0.00214665435094789)	c(FALSE, TRUE, FALSE, FALSE, FALSE, TRUE)	148	c(7726, 7371, 5546, 8462, 6056, 5200)	c(58, 82, 53, 77, 58, 60)	GO:BP	establishment of vesicle localization	22849	16009	c("GO:0051648", "GO:0051649", "GO:0051656")	1	1.07E-05	1	0.296065339	1	0.002146654
1017	GO:0004842	c(1, 1.0762249519186e-05, 1, 1, 1, 0.00042699176442239)	c(FALSE, TRUE, FALSE, FALSE, FALSE, TRUE)	380	c(7511, 7181, 5401, 8249, 5910, 5051)	c(154, 175, 88, 156, 119, 128)	GO:MF	ubiquitin-protein transferase activity	22015	1399	GO:0019787	1	1.08E-05	1	1	1	0.000426992
1018	GO:0009314	c(1, 1.08158079519705e-05, 0.208336193402605, 0.252070726119142, 0.181582409365478, 0.0658865275213243)	c(FALSE, TRUE, FALSE, FALSE, FALSE, FALSE)	392	c(7726, 7371, 5546, 8462, 6056, 5200)	c(159, 181, 128, 181, 138, 124)	GO:BP	response to radiation	22849	3894	GO:0009628	1	1.08E-05	0.208336193	0.252070726	0.181582409	0.065886528
1019	TF:M10202	c(1, 0.0593144234644979, 1, 1.08260815050742e-05, 1, 0.00214798032689696)	c(FALSE, FALSE, FALSE, TRUE, FALSE, TRUE)	224	c(7733, 7477, 5343, 8334, 5805, 5175)	c(99, 106, 65, 128, 82, 85)	TF	Factor: Ctcfl; motif: NCCNSCAGGGGGCGCYNN	21833	606	TF:M00000	1	0.059314423	1	1.08E-05	1	0.00214798
1020	KEGG:04713	c(1.10212806443404e-05, 1, 0.156642067290295, 0.000132628707397639, 0.0159722143548421, 0.0221859203358877)	c(TRUE, FALSE, FALSE, TRUE, TRUE, TRUE)	96	c(2988, 3072, 2154, 3271, 2391, 2115)	c(59, 45, 38, 60, 44, 40)	KEGG	Circadian entrainment	8583	331	KEGG:00000	1.10E-05	1	0.156642067	0.000132629	0.015972214	0.02218592
1021	GO:0031330	c(1, 0.0295461548614183, 1, 1, 1, 1.10606329055134e-05)	c(FALSE, TRUE, FALSE, FALSE, FALSE, TRUE)	235	c(7726, 7371, 5546, 8462, 6056, 5200)	c(99, 107, 75, 111, 83, 93)	GO:BP	negative regulation of cellular catabolic process	22849	8262	c("GO:0009895", "GO:0031324", "GO:0031329", "GO:0044248")	1	0.029546155	1	1	1	1.11E-05
1022	GO:1901699	c(0.000392611510724349, 0.672506794346686, 0.0111322418844578, 1.1152104741063e-05, 0.00323919764935751, 0.000925008017120763)	c(TRUE, FALSE, TRUE, TRUE, TRUE, TRUE)	653	c(7726, 7371, 5546, 8462, 6056, 5200)	c(283, 252, 208, 313, 227, 203)	GO:BP	cellular response to nitrogen compound	22849	24965	c("GO:0070887", "GO:1901698")	0.000392612	0.672506794	0.011132242	1.12E-05	0.003239198	0.000925008
1023	GO:0030175	c(0.974002287674204, 1, 0.000154792407436093, 0.0367249581697255, 1.12628469206958e-05, 0.00230671364306166)	c(FALSE, FALSE, TRUE, TRUE, TRUE, TRUE)	94	c(7629, 7310, 5467, 8392, 6001, 5175)	c(45, 43, 45, 53, 50, 41)	GO:CC	filopodium	22605	1083	GO:0098858	0.974002288	1	0.000154792	0.036724958	1.13E-05	0.002306714
1024	GO:0045927	c(1.16146129152311e-05, 1, 0.0152270444127789, 0.00627572273802048, 1.62422298684806e-05, 0.0861392208790787)	c(TRUE, FALSE, TRUE, TRUE, TRUE, FALSE)	291	c(7726, 7371, 5546, 8462, 6056, 5200)	c(146, 121, 104, 146, 122, 96)	GO:BP	positive regulation of growth	22849	13635	c("GO:0040007", "GO:0040008", "GO:0048518")	1.16E-05	1	0.015227044	0.006275723	1.62E-05	0.086139221
1025	WP:WP1396	c(1.16654958222787e-05, 1, 1, 1, 1, 1)	c(TRUE, FALSE, FALSE, FALSE, FALSE, FALSE)	257	c(1864, 1725, 1277, 1940, 1458, 1321)	c(151, 64, 87, 120, 79, 57)	WP	GPCRs, non-odorant	4305	71	WP:000000	1.17E-05	1	1	1	1	1
1026	TF:M02745_1	c(1, 1.1666363201391e-05, 1, 1, 1, 1)	c(FALSE, TRUE, FALSE, FALSE, FALSE, FALSE)	734	c(7733, 7477, 5343, 8334, 5805, 5175)	c(220, 325, 129, 259, 170, 191)	TF	Factor: Ehf; motif: NNNANCCGGAAGTNN; match class: 1	21833	869	TF:M02745	1	1.17E-05	1	1	1	1
1027	GO:0003723	c(1, 0.159820054555304, 1, 1, 1, 1.17062092083998e-05)	c(FALSE, FALSE, FALSE, FALSE, FALSE, TRUE)	895	c(7511, 7181, 5401, 8249, 5910, 5051)	c(270, 339, 149, 311, 197, 275)	GO:MF	RNA binding	22015	440	GO:0003676	1	0.159820055	1	1	1	1.17E-05
1028	GO:0001890	c(1.20478021344699e-05, 1, 1, 1, 0.238588567933396, 1)	c(TRUE, FALSE, FALSE, FALSE, FALSE, FALSE)	165	c(7726, 7371, 5546, 8462, 6056, 5200)	c(92, 64, 55, 80, 66, 52)	GO:BP	placenta development	22849	629	c("GO:0048513", "GO:0048608")	1.20E-05	1	1	1	0.238588568	1
1029	GO:0051402	c(1.22856567021407e-05, 0.40450402586255, 1, 0.0343539441051703, 0.00259037486792663, 0.0351752313016924)	c(TRUE, FALSE, FALSE, TRUE, TRUE, TRUE)	296	c(7726, 7371, 5546, 8462, 6056, 5200)	c(148, 125, 96, 145, 116, 99)	GO:BP	neuron apoptotic process	22849	15823	c("GO:0006915", "GO:0070997")	1.23E-05	0.404504026	1	0.034353944	0.002590375	0.035175231
1030	HP:0002644	c(1, 0.00285445341029621, 0.190008144331777, 1.24841996729111e-05, 1, 1)	c(FALSE, TRUE, FALSE, TRUE, FALSE, FALSE)	586	c(2004, 1997, 1461, 2222, 1614, 1401)	c(276, 303, 223, 343, 227, 209)	HP	Abnormality of pelvic girdle bone morphology	4671	1923	HP:0011844	1	0.002854453	0.190008144	1.25E-05	1	1
1031	GO:0043524	c(1.26952725516726e-05, 1, 1, 1, 1, 1)	c(TRUE, FALSE, FALSE, FALSE, FALSE, FALSE)	181	c(7726, 7371, 5546, 8462, 6056, 5200)	c(99, 75, 60, 85, 66, 59)	GO:BP	negative regulation of neuron apoptotic process	22849	12384	c("GO:0043066", "GO:0043523", "GO:0051402", "GO:1901215")	1.27E-05	1	1	1	1	1
1032	WP:WP385	c(1.28615739600131e-05, 1, 0.709947140499453, 0.00233298797829671, 0.0386879532500173, 0.040589731426116)	c(TRUE, FALSE, FALSE, TRUE, TRUE, TRUE)	145	c(1864, 1725, 1277, 1940, 1458, 1321)	c(93, 66, 56, 89, 68, 63)	WP	Myometrial relaxation and contraction pathways	4305	61	WP:000000	1.29E-05	1	0.70994714	0.002332988	0.038687953	0.040589731
1033	GO:0051098	c(0.000935543075118104, 0.000279772381940754, 0.296238264007691, 1.29314097540902e-05, 0.00393782272885102, 4.10881549515248e-05)	c(TRUE, TRUE, FALSE, TRUE, TRUE, TRUE)	370	c(7726, 7371, 5546, 8462, 6056, 5200)	c(171, 167, 121, 191, 139, 131)	GO:BP	regulation of binding	22849	15575	GO:0065009	0.000935543	0.000279772	0.296238264	1.29E-05	0.003937823	4.11E-05
1034	GO:0051937	c(1.29369728668382e-05, 1, 0.300762488186622, 0.0849089937970781, 1, 1)	c(TRUE, FALSE, FALSE, FALSE, FALSE, FALSE)	81	c(7726, 7371, 5546, 8462, 6056, 5200)	c(53, 28, 35, 48, 32, 30)	GO:BP	catecholamine transport	22849	16199	c("GO:0015844", "GO:0015850")	1.29E-05	1	0.300762488	0.084908994	1	1
1035	HP:0007360	c(1, 1.35370554936127e-05, 1, 1, 1, 1)	c(FALSE, TRUE, FALSE, FALSE, FALSE, FALSE)	441	c(2004, 1997, 1461, 2222, 1614, 1401)	c(182, 245, 143, 235, 120, 155)	HP	Aplasia/Hypoplasia of the cerebellum	4671	4717	c("HP:0001317", "HP:0002977")	1	1.35E-05	1	1	1	1
1036	GO:0032271	c(0.0124398237463975, 0.0248202765571496, 1, 0.326615991880094, 1.35435227228448e-05, 1)	c(TRUE, TRUE, FALSE, FALSE, TRUE, FALSE)	178	c(7726, 7371, 5546, 8462, 6056, 5200)	c(89, 85, 61, 90, 83, 58)	GO:BP	regulation of protein polymerization	22849	8643	c("GO:0043254", "GO:0051258")	0.012439824	0.024820277	1	0.326615992	1.35E-05	1
1037	GO:0005272	c(1.36020694541087e-05, 1, 0.254657373946907, 0.253172229501055, 1, 1)	c(TRUE, FALSE, FALSE, FALSE, FALSE, FALSE)	35	c(7511, 7181, 5401, 8249, 5910, 5051)	c(28, 12, 18, 23, 17, 15)	GO:MF	sodium channel activity	22015	1745	c("GO:0005261", "GO:0015081")	1.36E-05	1	0.254657374	0.25317223	1	1
1038	GO:0021545	c(1.37207911846919e-05, 1, 1, 1, 1, 1)	c(TRUE, FALSE, FALSE, FALSE, FALSE, FALSE)	48	c(7726, 7371, 5546, 8462, 6056, 5200)	c(36, 16, 19, 23, 20, 17)	GO:BP	cranial nerve development	22849	7086	GO:0021675	1.37E-05	1	1	1	1	1
1039	GO:0001709	c(1.37743742225045e-05, 1, 1, 1, 1, 1)	c(TRUE, FALSE, FALSE, FALSE, FALSE, FALSE)	39	c(7726, 7371, 5546, 8462, 6056, 5200)	c(31, 10, 16, 23, 13, 10)	GO:BP	cell fate determination	22849	512	c("GO:0045165", "GO:0048869")	1.38E-05	1	1	1	1	1
1040	GO:0006869	c(1.41042070360983e-05, 1, 1, 0.0196550050602069, 1, 1)	c(TRUE, FALSE, FALSE, TRUE, FALSE, FALSE)	345	c(7726, 7371, 5546, 8462, 6056, 5200)	c(168, 134, 103, 167, 117, 97)	GO:BP	lipid transport	22849	2815	c("GO:0010876", "GO:0071702")	1.41E-05	1	1	0.019655005	1	1
1041	GO:0001659	c(1.41457983037681e-05, 1, 1, 0.234272103601108, 1, 0.431302893407235)	c(TRUE, FALSE, FALSE, FALSE, FALSE, FALSE)	179	c(7726, 7371, 5546, 8462, 6056, 5200)	c(98, 76, 59, 91, 67, 62)	GO:BP	temperature homeostasis	22849	484	GO:0048871	1.41E-05	1	1	0.234272104	1	0.431302893
1042	GO:0051952	c(1.42143572805206e-05, 1, 1, 0.748171961498594, 1, 1)	c(TRUE, FALSE, FALSE, FALSE, FALSE, FALSE)	104	c(7726, 7371, 5546, 8462, 6056, 5200)	c(64, 34, 38, 56, 38, 37)	GO:BP	regulation of amine transport	22849	16214	c("GO:0015837", "GO:0051049")	1.42E-05	1	1	0.748171961	1	1
1043	KEGG:05414	c(0.000900204149753715, 0.27050813067993, 0.0781647956212479, 1.43841045185814e-05, 0.000109050041196102, 0.241885827438213)	c(TRUE, FALSE, FALSE, TRUE, TRUE, FALSE)	90	c(2988, 3072, 2154, 3271, 2391, 2115)	c(52, 46, 37, 59, 47, 35)	KEGG	Dilated cardiomyopathy	8583	473	KEGG:00000	0.000900204	0.270508131	0.078164796	1.44E-05	0.00010905	0.241885827
1044	GO:0030510	c(0.00248404625591872, 0.0236287345202022, 0.154761455243898, 1.43936145561247e-05, 0.000868109338544161, 0.000177951154096567)	c(TRUE, TRUE, FALSE, TRUE, TRUE, TRUE)	97	c(7726, 7371, 5546, 8462, 6056, 5200)	c(56, 52, 41, 64, 49, 46)	GO:BP	regulation of BMP signaling pathway	22849	7881	c("GO:0030509", "GO:0090092", "GO:0090287")	0.002484046	0.023628735	0.154761455	1.44E-05	0.000868109	0.000177951
1045	GO:0032835	c(1, 1, 0.000216892915384741, 1.45999448055181e-05, 0.000156881088711951, 0.0281935473198987)	c(FALSE, FALSE, TRUE, TRUE, TRUE, TRUE)	63	c(7726, 7371, 5546, 8462, 6056, 5200)	c(34, 32, 35, 46, 37, 30)	GO:BP	glomerulus development	22849	9064	c("GO:0048856", "GO:0072006")	1	1	0.000216893	1.46E-05	0.000156881	0.028193547
1046	GO:0016482	c(1, 0.00708760256439377, 1, 1, 0.122898408368551, 1.46871348350732e-05)	c(FALSE, TRUE, FALSE, FALSE, FALSE, TRUE)	144	c(7726, 7371, 5546, 8462, 6056, 5200)	c(65, 73, 36, 59, 60, 64)	GO:BP	cytosolic transport	22849	5819	GO:0046907	1	0.007087603	1	1	0.122898408	1.47E-05
1047	HP:0007369	c(1, 1.49801439148128e-05, 1, 1, 1, 0.480346655133042)	c(FALSE, TRUE, FALSE, FALSE, FALSE, FALSE)	709	c(2004, 1997, 1461, 2222, 1614, 1401)	c(311, 372, 239, 353, 231, 252)	HP	Atrophy/Degeneration affecting the cerebrum	4671	4725	c("HP:0002060", "HP:0002977", "HP:0012444")	1	1.50E-05	1	1	1	0.480346655
1048	GO:0086009	c(0.390153226394675, 1, 0.0113836178453021, 1.52179350028198e-05, 0.00343214732680304, 1)	c(FALSE, FALSE, TRUE, TRUE, TRUE, FALSE)	42	c(7726, 7371, 5546, 8462, 6056, 5200)	c(26, 19, 24, 34, 26, 18)	GO:BP	membrane repolarization	22849	20963	GO:0042391	0.390153226	1	0.011383618	1.52E-05	0.003432147	1
1049	GO:0030705	c(0.781331476021102, 1.55898574967512e-05, 1, 0.00983518275689257, 0.0620130855350662, 0.157298031166436)	c(FALSE, TRUE, FALSE, TRUE, FALSE, FALSE)	177	c(7726, 7371, 5546, 8462, 6056, 5200)	c(82, 94, 57, 95, 72, 63)	GO:BP	cytoskeleton-dependent intracellular transport	22849	7948	GO:0046907	0.781331476	1.56E-05	1	0.009835183	0.062013086	0.157298031
1050	GO:0018205	c(1, 1.56775079104561e-05, 1, 1, 1, 0.00146863751375647)	c(FALSE, TRUE, FALSE, FALSE, FALSE, TRUE)	373	c(7726, 7371, 5546, 8462, 6056, 5200)	c(137, 173, 90, 148, 99, 126)	GO:BP	peptidyl-lysine modification	22849	6085	GO:0018193	1	1.57E-05	1	1	1	0.001468638
1051	GO:0008013	c(0.000252366256615789, 1.57161187347071e-05, 0.00318042349114842, 0.013737611900896, 0.00416895338802835, 0.00016398614534478)	c(TRUE, TRUE, TRUE, TRUE, TRUE, TRUE)	80	c(7511, 7181, 5401, 8249, 5910, 5051)	c(49, 50, 38, 48, 40, 39)	GO:MF	beta-catenin binding	22015	1926	GO:0005515	0.000252366	1.57E-05	0.003180423	0.013737612	0.004168953	0.000163986
1052	HP:0002059	c(1, 1.58730680783874e-05, 1, 1, 1, 0.635938063257177)	c(FALSE, TRUE, FALSE, FALSE, FALSE, FALSE)	690	c(2004, 1997, 1461, 2222, 1614, 1401)	c(303, 363, 234, 342, 228, 245)	HP	Cerebral atrophy	4671	1516	HP:0007369	1	1.59E-05	1	1	1	0.635938063
1053	GO:0043406	c(0.071743318460814, 1, 0.00113814667831243, 1.62207399709325e-05, 0.106721160282662, 0.0950146035359731)	c(FALSE, FALSE, TRUE, TRUE, FALSE, FALSE)	117	c(7726, 7371, 5546, 8462, 6056, 5200)	c(61, 53, 53, 74, 51, 46)	GO:BP	positive regulation of MAP kinase activity	22849	12296	c("GO:0043405", "GO:0043410", "GO:0071902")	0.071743318	1	0.001138147	1.62E-05	0.10672116	0.095014604
1054	GO:0001227	c(1.62635156763601e-05, 0.0113604243876833, 1, 1, 1, 1)	c(TRUE, TRUE, FALSE, FALSE, FALSE, FALSE)	325	c(7511, 7181, 5401, 8249, 5910, 5051)	c(158, 141, 86, 130, 88, 88)	GO:MF	DNA-binding transcription repressor activity, RNA polymerase II-specific	22015	242	c("GO:0000981", "GO:0001217")	1.63E-05	0.011360424	1	1	1	1
1055	GO:1901605	c(1, 1.64196837400488e-05, 1, 1, 1, 1)	c(FALSE, TRUE, FALSE, FALSE, FALSE, FALSE)	163	c(7726, 7371, 5546, 8462, 6056, 5200)	c(60, 88, 44, 72, 37, 41)	GO:BP	alpha-amino acid metabolic process	22849	24886	GO:0006520	1	1.64E-05	1	1	1	1
1056	GO:0043266	c(1.70614544604909e-05, 1, 0.000209370685947328, 0.000257654616697616, 0.00966535127093588, 1)	c(TRUE, FALSE, TRUE, TRUE, TRUE, FALSE)	98	c(7726, 7371, 5546, 8462, 6056, 5200)	c(61, 36, 48, 62, 47, 34)	GO:BP	regulation of potassium ion transport	22849	12209	c("GO:0006813", "GO:0010959")	1.71E-05	1	0.000209371	0.000257655	0.009665351	1
1057	KEGG:05145	c(0.429868990683737, 1, 1, 1, 1.70722448892722e-05, 1)	c(FALSE, FALSE, FALSE, FALSE, TRUE, FALSE)	106	c(2988, 3072, 2154, 3271, 2391, 2115)	c(51, 45, 35, 52, 55, 37)	KEGG	Toxoplasmosis	8583	419	KEGG:00000	0.429868991	1	1	1	1.71E-05	1
1058	GO:0006941	c(3.053540717142e-05, 1, 0.00590172495972457, 1.7227782881773e-05, 0.000537596509828839, 0.579122077571082)	c(TRUE, FALSE, TRUE, TRUE, TRUE, FALSE)	156	c(7726, 7371, 5546, 8462, 6056, 5200)	c(87, 67, 64, 93, 71, 55)	GO:BP	striated muscle contraction	22849	2878	GO:0006936	3.05E-05	1	0.005901725	1.72E-05	0.000537597	0.579122078
1059	WP:WP4346	c(1, 1.72329763110492e-05, 1, 1, 1, 1)	c(FALSE, TRUE, FALSE, FALSE, FALSE, FALSE)	52	c(1864, 1725, 1277, 1940, 1458, 1321)	c(15, 39, 10, 23, 13, 11)	WP	Cholesterol metabolism with Bloch and Kandutsch-Russell pathways	4305	63	WP:000000	1	1.72E-05	1	1	1	1
1060	WP:WP2573	c(1, 0.0085040163606519, 0.0215919733111945, 0.0129647177626954, 1.7305003784661e-05, 0.43647343629412)	c(FALSE, TRUE, TRUE, TRUE, TRUE, FALSE)	71	c(1864, 1725, 1277, 1940, 1458, 1321)	c(40, 44, 35, 47, 45, 32)	WP	Primary focal segmental glomerulosclerosis (FSGS)	4305	68	WP:000000	1	0.008504016	0.021591973	0.012964718	1.73E-05	0.436473436
1061	GO:0006650	c(1, 1.77776195056869e-05, 1, 0.00102782726469299, 1, 1)	c(FALSE, TRUE, FALSE, TRUE, FALSE, FALSE)	250	c(7726, 7371, 5546, 8462, 6056, 5200)	c(104, 124, 84, 131, 77, 73)	GO:BP	glycerophospholipid metabolic process	22849	2620	c("GO:0006644", "GO:0046486")	1	1.78E-05	1	0.001027827	1	1
1062	TF:M01256_1	c(1.79643132440671e-05, 1, 1, 1, 1, 1)	c(TRUE, FALSE, FALSE, FALSE, FALSE, FALSE)	254	c(7733, 7477, 5343, 8334, 5805, 5175)	c(134, 91, 71, 109, 79, 67)	TF	Factor: REST; motif: NNNNGGNGCTGTCCATGGTGCT; match class: 1	21833	2853	TF:M01256	1.80E-05	1	1	1	1	1
1063	KEGG:04022	c(1.80092833032663e-05, 1, 0.180895343990246, 0.000730926151795863, 2.13979565719438e-05, 0.000221392810348591)	c(TRUE, FALSE, FALSE, TRUE, TRUE, TRUE)	165	c(2988, 3072, 2154, 3271, 2391, 2115)	c(90, 60, 59, 91, 77, 68)	KEGG	cGMP-PKG signaling pathway	8583	235	KEGG:00000	1.80E-05	1	0.180895344	0.000730926	2.14E-05	0.000221393
1064	GO:1903362	c(1, 0.0141788768360601, 1, 1, 1, 1.82008774128186e-05)	c(FALSE, TRUE, FALSE, FALSE, FALSE, TRUE)	237	c(7726, 7371, 5546, 8462, 6056, 5200)	c(91, 109, 65, 112, 79, 93)	GO:BP	regulation of cellular protein catabolic process	22849	26428	c("GO:0031329", "GO:0032268", "GO:0042176", "GO:0044257")	1	0.014178877	1	1	1	1.82E-05
1065	TF:M00775_1	c(1, 1.82963892489864e-05, 1, 1, 1, 1)	c(FALSE, TRUE, FALSE, FALSE, FALSE, FALSE)	136	c(7733, 7477, 5343, 8334, 5805, 5175)	c(35, 79, 35, 51, 39, 25)	TF	Factor: NF-Y; motif: NNNNRRCCAATSR; match class: 1	21833	2355	TF:M00775	1	1.83E-05	1	1	1	1
1066	TF:M01028	c(1.88043000179612e-05, 1, 1, 1, 1, 1)	c(TRUE, FALSE, FALSE, FALSE, FALSE, FALSE)	764	c(7733, 7477, 5343, 8334, 5805, 5175)	c(345, 244, 191, 313, 230, 190)	TF	Factor: NRSF; motif: GYRCTGTCCRYGGTGCTGA	21833	2462	TF:M00000	1.88E-05	1	1	1	1	1
1067	GO:0034103	c(0.0714709191579278, 1, 1, 1, 1.92723606844849e-05, 1)	c(FALSE, FALSE, FALSE, FALSE, TRUE, FALSE)	69	c(7726, 7371, 5546, 8462, 6056, 5200)	c(40, 27, 26, 37, 41, 25)	GO:BP	regulation of tissue remodeling	22849	9671	c("GO:0048771", "GO:0051239")	0.071470919	1	1	1	1.93E-05	1
1068	GO:0072507	c(1.9397856147607e-05, 1, 0.00727995874251671, 0.00288558396334711, 4.11765833448228e-05, 1)	c(TRUE, FALSE, TRUE, TRUE, TRUE, FALSE)	334	c(7726, 7371, 5546, 8462, 6056, 5200)	c(163, 121, 118, 166, 135, 98)	GO:BP	divalent inorganic cation homeostasis	22849	20307	c("GO:0055080", "GO:0098771")	1.94E-05	1	0.007279959	0.002885584	4.12E-05	1
1069	GO:0008154	c(0.0446247511300431, 0.623232076512808, 0.0969848074253651, 0.4766839591766, 1.94641566546072e-05, 1)	c(TRUE, FALSE, FALSE, FALSE, TRUE, FALSE)	168	c(7726, 7371, 5546, 8462, 6056, 5200)	c(83, 76, 64, 85, 79, 56)	GO:BP	actin polymerization or depolymerization	22849	3533	GO:0007015	0.044624751	0.623232077	0.096984807	0.476683959	1.95E-05	1
1070	GO:1904018	c(0.0867561932983869, 1, 1, 0.0191196721551385, 1.94641566546072e-05, 1)	c(FALSE, FALSE, FALSE, TRUE, TRUE, FALSE)	168	c(7726, 7371, 5546, 8462, 6056, 5200)	c(82, 72, 59, 90, 79, 51)	GO:BP	positive regulation of vasculature development	22849	27016	c("GO:0001944", "GO:0051094", "GO:0051240", "GO:1901342")	0.086756193	1	1	0.019119672	1.95E-05	1
1071	GO:0045766	c(0.0867561932983869, 1, 1, 0.0191196721551385, 1.94641566546072e-05, 1)	c(FALSE, FALSE, FALSE, TRUE, TRUE, FALSE)	168	c(7726, 7371, 5546, 8462, 6056, 5200)	c(82, 72, 59, 90, 79, 51)	GO:BP	positive regulation of angiogenesis	22849	13492	c("GO:0001525", "GO:0045765", "GO:1904018")	0.086756193	1	1	0.019119672	1.95E-05	1
1072	GO:0061695	c(1, 0.0117472446938249, 1, 1, 1, 1.96308471824987e-05)	c(FALSE, TRUE, FALSE, FALSE, FALSE, TRUE)	244	c(7629, 7310, 5467, 8392, 6001, 5175)	c(70, 109, 60, 91, 78, 93)	GO:CC	transferase complex, transferring phosphorus-containing groups	22605	2634	GO:1990234	1	0.011747245	1	1	1	1.96E-05
1073	GO:0008306	c(1.96576369126108e-05, 1, 0.509475477649025, 0.0889145651958985, 0.100306338738993, 1)	c(TRUE, FALSE, FALSE, FALSE, FALSE, FALSE)	111	c(7726, 7371, 5546, 8462, 6056, 5200)	c(67, 45, 44, 62, 49, 41)	GO:BP	associative learning	22849	3579	GO:0007612	1.97E-05	1	0.509475478	0.088914565	0.100306339	1
1074	GO:0014033	c(2.00278186775923e-05, 1, 0.00164341286527371, 1, 0.000974045632086078, 0.0183899844606213)	c(TRUE, FALSE, TRUE, FALSE, TRUE, TRUE)	92	c(7726, 7371, 5546, 8462, 6056, 5200)	c(58, 39, 44, 48, 47, 40)	GO:BP	neural crest cell differentiation	22849	5147	c("GO:0048762", "GO:0048863")	2.00E-05	1	0.001643413	1	0.000974046	0.018389984
1075	TF:M05557	c(2.0034004262752e-05, 1, 0.0837345286700586, 0.011760036077093, 0.000434931821271875, 1)	c(TRUE, FALSE, FALSE, TRUE, TRUE, FALSE)	167	c(7733, 7477, 5343, 8334, 5805, 5175)	c(95, 73, 64, 92, 75, 46)	TF	Factor: BTEB3; motif: NGGGCGGGTG	21833	334	TF:M00000	2.00E-05	1	0.083734529	0.011760036	0.000434932	1
1076	TF:M05311	c(2.0034004262752e-05, 1, 0.0837345286700586, 0.011760036077093, 0.000434931821271875, 1)	c(TRUE, FALSE, FALSE, TRUE, TRUE, FALSE)	167	c(7733, 7477, 5343, 8334, 5805, 5175)	c(95, 73, 64, 92, 75, 46)	TF	Factor: TIEG-1; motif: WGGGCGGGTG	21833	3654	TF:M00000	2.00E-05	1	0.083734529	0.011760036	0.000434932	1
1077	TF:M05353	c(2.0034004262752e-05, 1, 0.0837345286700586, 0.011760036077093, 0.000434931821271875, 1)	c(TRUE, FALSE, FALSE, TRUE, TRUE, FALSE)	167	c(7733, 7477, 5343, 8334, 5805, 5175)	c(95, 73, 64, 92, 75, 46)	TF	Factor: Klf14; motif: WGGGCGGGTG	21833	1824	TF:M00000	2.00E-05	1	0.083734529	0.011760036	0.000434932	1
1078	TF:M06796	c(2.0034004262752e-05, 1, 0.0837345286700586, 0.011760036077093, 0.000434931821271875, 1)	c(TRUE, FALSE, FALSE, TRUE, TRUE, FALSE)	167	c(7733, 7477, 5343, 8334, 5805, 5175)	c(95, 73, 64, 92, 75, 46)	TF	Factor: BTEB1; motif: WGGGCGGGTG	21833	326	TF:M00000	2.00E-05	1	0.083734529	0.011760036	0.000434932	1
1079	GO:1903115	c(0.363400284767541, 1, 0.000395938206681443, 1, 2.01366011216167e-05, 0.534512310183244)	c(FALSE, FALSE, TRUE, FALSE, TRUE, FALSE)	44	c(7726, 7371, 5546, 8462, 6056, 5200)	c(27, 18, 27, 26, 30, 21)	GO:BP	regulation of actin filament-based movement	22849	26223	c("GO:0030048", "GO:0032970", "GO:0051270")	0.363400285	1	0.000395938	1	2.01E-05	0.53451231
1080	KEGG:04261	c(4.74361247066776e-05, 1, 0.0967154080748422, 2.01855639842618e-05, 0.000478266705578819, 0.00169465098228012)	c(TRUE, FALSE, FALSE, TRUE, TRUE, TRUE)	145	c(2988, 3072, 2154, 3271, 2391, 2115)	c(80, 64, 54, 86, 66, 59)	KEGG	Adrenergic signaling in cardiomyocytes	8583	280	KEGG:00000	4.74E-05	1	0.096715408	2.02E-05	0.000478267	0.001694651
1081	GO:1903037	c(2.03562122945617e-05, 1, 0.354266156658252, 0.00451537769264439, 0.35550789208783, 1)	c(TRUE, FALSE, FALSE, TRUE, FALSE, FALSE)	322	c(7726, 7371, 5546, 8462, 6056, 5200)	c(158, 106, 107, 160, 115, 96)	GO:BP	regulation of leukocyte cell-cell adhesion	22849	26150	c("GO:0007159", "GO:0022407")	2.04E-05	1	0.354266157	0.004515378	0.355507892	1
1082	GO:0045296	c(5.37351717618275e-05, 0.964488454273568, 2.06631115033213e-05, 0.0280745180091819, 0.000236735987709923, 0.0801472217085776)	c(TRUE, FALSE, TRUE, TRUE, TRUE, FALSE)	61	c(7511, 7181, 5401, 8249, 5910, 5051)	c(41, 31, 35, 38, 35, 27)	GO:MF	cadherin binding	22015	7163	GO:0050839	5.37E-05	0.964488454	2.07E-05	0.028074518	0.000236736	0.080147222
1083	GO:0050878	c(2.10897379690125e-05, 1, 0.269906695472729, 0.000520965166729483, 0.0046435222293445, 1)	c(TRUE, FALSE, FALSE, TRUE, TRUE, FALSE)	327	c(7726, 7371, 5546, 8462, 6056, 5200)	c(160, 96, 109, 166, 125, 100)	GO:BP	regulation of body fluid levels	22849	15394	GO:0065008	2.11E-05	1	0.269906695	0.000520965	0.004643522	1
1084	GO:1901652	c(0.000541717829912354, 0.000902084613174194, 0.0968190088279713, 2.11457330818844e-05, 0.00492150477535826, 0.0571079727506727)	c(TRUE, TRUE, FALSE, TRUE, TRUE, FALSE)	365	c(7726, 7371, 5546, 8462, 6056, 5200)	c(170, 163, 122, 188, 137, 117)	GO:BP	response to peptide	22849	24928	c("GO:0010243", "GO:1901700")	0.000541718	0.000902085	0.096819009	2.11E-05	0.004921505	0.057107973
1085	GO:0097061	c(0.0977111567107886, 1, 2.16445804512591e-05, 0.00641225943910228, 3.96122550538143e-05, 0.00953715490479774)	c(FALSE, FALSE, TRUE, TRUE, TRUE, TRUE)	90	c(7726, 7371, 5546, 8462, 6056, 5200)	c(49, 41, 47, 55, 49, 40)	GO:BP	dendritic spine organization	22849	21628	c("GO:0099173", "GO:0106027")	0.097711157	1	2.16E-05	0.006412259	3.96E-05	0.009537155
1086	GO:0060976	c(1, 1, 1, 2.16652170610972e-05, 0.266636294212207, 1)	c(FALSE, FALSE, FALSE, TRUE, FALSE, FALSE)	69	c(7726, 7371, 5546, 8462, 6056, 5200)	c(34, 34, 29, 49, 33, 26)	GO:BP	coronary vasculature development	22849	17727	c("GO:0001568", "GO:0007507")	1	1	1	2.17E-05	0.266636294	1
1087	GO:0002793	c(2.17518562318404e-05, 1, 1, 1, 1, 1)	c(TRUE, FALSE, FALSE, FALSE, FALSE, FALSE)	122	c(7726, 7371, 5546, 8462, 6056, 5200)	c(72, 46, 41, 57, 42, 36)	GO:BP	positive regulation of peptide secretion	22849	1428	c("GO:0002790", "GO:0002791", "GO:0051047")	2.18E-05	1	1	1	1	1
1088	GO:0008277	c(2.17518562318404e-05, 1, 1, 7.64436919826674e-05, 1, 1)	c(TRUE, FALSE, FALSE, TRUE, FALSE, FALSE)	122	c(7726, 7371, 5546, 8462, 6056, 5200)	c(72, 52, 43, 75, 43, 41)	GO:BP	regulation of G protein-coupled receptor signaling pathway	22849	3566	c("GO:0007186", "GO:0009966")	2.18E-05	1	1	7.64E-05	1	1
1089	GO:0090101	c(1, 1, 0.218078114513578, 0.0143880760682716, 2.17521218309631e-05, 4.46506561678831e-05)	c(FALSE, FALSE, FALSE, TRUE, TRUE, TRUE)	117	c(7726, 7371, 5546, 8462, 6056, 5200)	c(56, 54, 47, 67, 60, 54)	GO:BP	negative regulation of transmembrane receptor protein serine/threonine kinase signaling pathway	22849	21121	c("GO:0007178", "GO:0009968", "GO:0090092")	1	1	0.218078115	0.014388076	2.18E-05	4.47E-05
1090	GO:0048864	c(2.19612117406898e-05, 1, 0.00311527008958528, 1, 0.00164335513781124, 0.0967634845787796)	c(TRUE, FALSE, TRUE, FALSE, TRUE, FALSE)	88	c(7726, 7371, 5546, 8462, 6056, 5200)	c(56, 39, 42, 47, 45, 37)	GO:BP	stem cell development	22849	15153	c("GO:0048468", "GO:0048863")	2.20E-05	1	0.00311527	1	0.001643355	0.096763485
1091	KEGG:05166	c(1, 1, 1, 1, 0.0107639063605749, 2.19721873007263e-05)	c(FALSE, FALSE, FALSE, FALSE, TRUE, TRUE)	234	c(2988, 3072, 2154, 3271, 2391, 2115)	c(99, 93, 61, 103, 92, 93)	KEGG	Human T-cell leukemia virus 1 infection	8583	429	KEGG:00000	1	1	1	1	0.010763906	2.20E-05
1092	GO:0001837	c(0.000265667861620185, 0.0281407498031845, 1, 0.015776715150468, 2.20226183442043e-05, 0.000111283366228738)	c(TRUE, TRUE, FALSE, TRUE, TRUE, TRUE)	141	c(7726, 7371, 5546, 8462, 6056, 5200)	c(78, 70, 52, 78, 69, 61)	GO:BP	epithelial to mesenchymal transition	22849	606	GO:0048762	0.000265668	0.02814075	1	0.015776715	2.20E-05	0.000111283
1093	KEGG:05142	c(1, 1, 1, 0.00350916159520573, 2.24458246759471e-05, 0.411414653205621)	c(FALSE, FALSE, FALSE, TRUE, TRUE, FALSE)	99	c(2988, 3072, 2154, 3271, 2391, 2115)	c(43, 39, 28, 58, 52, 37)	KEGG	Chagas disease	8583	416	KEGG:00000	1	1	1	0.003509162	2.24E-05	0.411414653
1094	GO:0008528	c(2.26233491688392e-05, 1, 1, 1, 1, 1)	c(TRUE, FALSE, FALSE, FALSE, FALSE, FALSE)	127	c(7511, 7181, 5401, 8249, 5910, 5051)	c(73, 34, 38, 63, 37, 27)	GO:MF	G protein-coupled peptide receptor activity	22015	2241	c("GO:0001653", "GO:0004930")	2.26E-05	1	1	1	1	1
1095	TF:M03558_1	c(0.000117433587786835, 1, 1, 2.27202008630452e-05, 0.00570485083470058, 0.0192798743899132)	c(TRUE, FALSE, FALSE, TRUE, TRUE, TRUE)	605	c(7733, 7477, 5343, 8334, 5805, 5175)	c(277, 243, 178, 298, 211, 189)	TF	Factor: P73; motif: GNNNRRRCNTGCMNNTSASN; match class: 1	21833	2601	TF:M03558	0.000117434	1	1	2.27E-05	0.005704851	0.019279874
1096	GO:1902017	c(1, 2.28803485366786e-05, 1, 1, 1, 1)	c(FALSE, TRUE, FALSE, FALSE, FALSE, FALSE)	64	c(7726, 7371, 5546, 8462, 6056, 5200)	c(27, 43, 15, 31, 16, 19)	GO:BP	regulation of cilium assembly	22849	25275	c("GO:0060271", "GO:0120032", "GO:1902115")	1	2.29E-05	1	1	1	1
1097	GO:0036293	c(1, 2.4270941555147e-05, 1, 0.832200279176978, 0.249564508809239, 1)	c(FALSE, TRUE, FALSE, FALSE, FALSE, FALSE)	224	c(7726, 7371, 5546, 8462, 6056, 5200)	c(88, 113, 65, 108, 85, 72)	GO:BP	response to decreased oxygen levels	22849	10995	GO:0070482	1	2.43E-05	1	0.832200279	0.249564509	1
1098	TF:M03563_1	c(2.43453209738968e-05, 1, 1, 1, 1, 1)	c(TRUE, FALSE, FALSE, FALSE, FALSE, FALSE)	763	c(7733, 7477, 5343, 8334, 5805, 5175)	c(344, 276, 201, 314, 236, 202)	TF	Factor: RelA-p65; motif: GGGANTTTCCNN; match class: 1	21833	2849	TF:M03563	2.43E-05	1	1	1	1	1
1099	GO:0030038	c(2.44074593975524e-05, 3.0782209164139e-05, 1, 0.0031103237536218, 0.00237847129506434, 0.00308098920971719)	c(TRUE, TRUE, FALSE, TRUE, TRUE, TRUE)	105	c(7726, 7371, 5546, 8462, 6056, 5200)	c(64, 62, 39, 63, 51, 46)	GO:BP	contractile actin filament bundle assembly	22849	7684	GO:0051017	2.44E-05	3.08E-05	1	0.003110324	0.002378471	0.003080989
1100	GO:0043149	c(2.44074593975524e-05, 3.0782209164139e-05, 1, 0.0031103237536218, 0.00237847129506434, 0.00308098920971719)	c(TRUE, TRUE, FALSE, TRUE, TRUE, TRUE)	105	c(7726, 7371, 5546, 8462, 6056, 5200)	c(64, 62, 39, 63, 51, 46)	GO:BP	stress fiber assembly	22849	12169	c("GO:0030038", "GO:0031032")	2.44E-05	3.08E-05	1	0.003110324	0.002378471	0.003080989
1101	GO:0032231	c(2.44074593975524e-05, 0.00206886293582326, 1, 0.0467110358700531, 0.00237847129506434, 0.000385496051094423)	c(TRUE, TRUE, FALSE, TRUE, TRUE, TRUE)	105	c(7726, 7371, 5546, 8462, 6056, 5200)	c(64, 58, 41, 60, 51, 48)	GO:BP	regulation of actin filament bundle assembly	22849	8605	c("GO:0044087", "GO:0051017", "GO:0110053")	2.44E-05	0.002068863	1	0.046711036	0.002378471	0.000385496
1102	GO:0042110	c(2.50013501279953e-05, 1, 1, 0.00381549948323976, 0.17357135081249, 1)	c(TRUE, FALSE, FALSE, TRUE, FALSE, FALSE)	517	c(7726, 7371, 5546, 8462, 6056, 5200)	c(236, 172, 157, 243, 176, 149)	GO:BP	T cell activation	22849	11538	GO:0046649	2.50E-05	1	1	0.003815499	0.173571351	1
1103	GO:0090277	c(2.57255269759827e-05, 1, 1, 1, 1, 1)	c(TRUE, FALSE, FALSE, FALSE, FALSE, FALSE)	118	c(7726, 7371, 5546, 8462, 6056, 5200)	c(70, 46, 39, 56, 42, 35)	GO:BP	positive regulation of peptide hormone secretion	22849	21289	c("GO:0002793", "GO:0030072", "GO:0046887", "GO:0090276")	2.57E-05	1	1	1	1	1
1104	KEGG:04270	c(2.5869660618339e-05, 1, 1, 0.000663713621003183, 1, 0.00391880069828036)	c(TRUE, FALSE, FALSE, TRUE, FALSE, TRUE)	139	c(2988, 3072, 2154, 3271, 2391, 2115)	c(78, 54, 45, 79, 51, 56)	KEGG	Vascular smooth muscle contraction	8583	281	KEGG:00000	2.59E-05	1	1	0.000663714	1	0.003918801
1105	GO:0060425	c(2.59203458406303e-05, 1, 1, 1, 1, 1)	c(TRUE, FALSE, FALSE, FALSE, FALSE, FALSE)	64	c(7726, 7371, 5546, 8462, 6056, 5200)	c(44, 28, 21, 35, 28, 21)	GO:BP	lung morphogenesis	22849	17191	c("GO:0009887", "GO:0030324")	2.59E-05	1	1	1	1	1
1106	MIRNA:mmu-miR-758-3p	c(0.0571187066596003, 0.0126476691997397, 2.59545567749403e-05, 0.00733577855928186, 0.0913846296300145, 0.0283372068224404)	c(FALSE, TRUE, TRUE, TRUE, FALSE, TRUE)	248	c(3294, 3322, 2391, 3459, 2604, 2353)	c(145, 149, 125, 155, 119, 112)	MIRNA	mmu-miR-758-3p	6912	894	MIRNA:000000	0.057118707	0.012647669	2.60E-05	0.007335779	0.09138463	0.028337207
1107	KEGG:04070	c(0.0397123472606431, 0.0074723061271105, 0.161972431460502, 2.63988935512565e-05, 0.0337381232270307, 0.110999948726707)	c(TRUE, TRUE, FALSE, TRUE, TRUE, FALSE)	93	c(2988, 3072, 2154, 3271, 2391, 2115)	c(49, 52, 37, 60, 42, 37)	KEGG	Phosphatidylinositol signaling system	8583	243	KEGG:00000	0.039712347	0.007472306	0.161972431	2.64E-05	0.033738123	0.110999949
1108	GO:0003151	c(2.64069710308997e-05, 1, 0.16150325360839, 1, 0.000232197778240561, 0.00461659823128547)	c(TRUE, FALSE, FALSE, FALSE, TRUE, TRUE)	76	c(7726, 7371, 5546, 8462, 6056, 5200)	c(50, 30, 34, 42, 42, 36)	GO:BP	outflow tract morphogenesis	22849	1722	c("GO:0003007", "GO:0009653")	2.64E-05	1	0.161503254	1	0.000232198	0.004616598
1109	GO:1902105	c(3.3766092522138e-05, 1, 0.15128396409942, 0.00176624225331785, 2.66231180467613e-05, 0.0164670757577821)	c(TRUE, FALSE, FALSE, TRUE, TRUE, TRUE)	302	c(7726, 7371, 5546, 8462, 6056, 5200)	c(149, 105, 103, 153, 125, 102)	GO:BP	regulation of leukocyte differentiation	22849	25355	c("GO:0002521", "GO:0045595", "GO:1903706")	3.38E-05	1	0.151283964	0.001766242	2.66E-05	0.016467076
1110	GO:0009101	c(1, 0.0271186749360774, 0.0329440496087953, 2.66772044627759e-05, 1, 0.175513709960584)	c(FALSE, TRUE, TRUE, TRUE, FALSE, FALSE)	245	c(7726, 7371, 5546, 8462, 6056, 5200)	c(106, 111, 89, 134, 82, 82)	GO:BP	glycoprotein biosynthetic process	22849	3703	c("GO:0009100", "GO:0034645", "GO:1901137", "GO:1901566")	1	0.027118675	0.03294405	2.67E-05	1	0.17551371
1111	GO:0005777	c(1, 2.78893204909012e-05, 1, 1, 1, 1)	c(FALSE, TRUE, FALSE, FALSE, FALSE, FALSE)	136	c(7629, 7310, 5467, 8392, 6001, 5175)	c(52, 74, 32, 51, 32, 42)	GO:CC	peroxisome	22605	420	GO:0042579	1	2.79E-05	1	1	1	1
1112	GO:0042579	c(1, 2.78893204909012e-05, 1, 1, 1, 1)	c(FALSE, TRUE, FALSE, FALSE, FALSE, FALSE)	136	c(7629, 7310, 5467, 8392, 6001, 5175)	c(52, 74, 32, 51, 32, 42)	GO:CC	microbody	22605	2035	c("GO:0005737", "GO:0043231")	1	2.79E-05	1	1	1	1
1113	TF:M09703_1	c(8.07555051997359e-05, 1, 1, 2.80379808005404e-05, 1, 1)	c(TRUE, FALSE, FALSE, TRUE, FALSE, FALSE)	680	c(7733, 7477, 5343, 8334, 5805, 5175)	c(308, 241, 180, 330, 192, 186)	TF	Factor: OLIG2; motif: NCCAGCTGNTNNCNNNCNGN; match class: 1	21833	2531	TF:M09703	8.08E-05	1	1	2.80E-05	1	1
1114	GO:0007173	c(0.0113278030760333, 1, 2.82554912507684e-05, 0.0382138430917205, 0.000577633802567867, 1)	c(TRUE, FALSE, TRUE, TRUE, TRUE, FALSE)	96	c(7726, 7371, 5546, 8462, 6056, 5200)	c(54, 44, 49, 56, 49, 32)	GO:BP	epidermal growth factor receptor signaling pathway	22849	3073	GO:0038127	0.011327803	1	2.83E-05	0.038213843	0.000577634	1
1115	GO:0048048	c(2.88311492509083e-05, 1, 1, 1, 1, 1)	c(TRUE, FALSE, FALSE, FALSE, FALSE, FALSE)	31	c(7726, 7371, 5546, 8462, 6056, 5200)	c(26, 18, 11, 16, 15, 13)	GO:BP	embryonic eye morphogenesis	22849	14509	c("GO:0048562", "GO:0048592")	2.88E-05	1	1	1	1	1
1116	TF:M00973_1	c(3.24023208374036e-05, 1, 1, 2.90634902765451e-05, 1, 1)	c(TRUE, FALSE, FALSE, TRUE, FALSE, FALSE)	931	c(7733, 7477, 5343, 8334, 5805, 5175)	c(410, 330, 266, 437, 280, 244)	TF	Factor: E2A; motif: CACCTGNY; match class: 1	21833	723	TF:M00973	3.24E-05	1	1	2.91E-05	1	1
1117	GO:2000463	c(0.467259219942766, 1, 2.91359092481263e-05, 0.171735073885401, 0.00120069100033322, 1)	c(FALSE, FALSE, TRUE, FALSE, TRUE, FALSE)	36	c(7726, 7371, 5546, 8462, 6056, 5200)	c(23, 17, 25, 25, 24, 15)	GO:BP	positive regulation of excitatory postsynaptic potential	22849	29682	c("GO:0009967", "GO:0060079", "GO:0098815")	0.46725922	1	2.91E-05	0.171735074	0.001200691	1
1118	GO:0007369	c(2.99962839193913e-05, 1, 0.722709638203509, 0.0033998712674268, 0.238588567933396, 0.437859732800812)	c(TRUE, FALSE, FALSE, TRUE, FALSE, FALSE)	165	c(7726, 7371, 5546, 8462, 6056, 5200)	c(91, 73, 60, 91, 66, 58)	GO:BP	gastrulation	22849	3248	GO:0048598	3.00E-05	1	0.722709638	0.003399871	0.238588568	0.437859733
1119	GO:0071417	c(0.0147263015645121, 0.437543723004093, 0.0215476770673374, 3.01836894101467e-05, 0.0019754193726862, 0.0105658111256321)	c(TRUE, FALSE, TRUE, TRUE, TRUE, TRUE)	587	c(7726, 7371, 5546, 8462, 6056, 5200)	c(249, 230, 188, 283, 208, 180)	GO:BP	cellular response to organonitrogen compound	22849	19446	c("GO:0010243", "GO:0071310", "GO:0071495", "GO:1901699")	0.014726302	0.437543723	0.021547677	3.02E-05	0.001975419	0.010565811
1120	GO:0030554	c(1, 3.0246984958655e-05, 1, 1, 0.000967116351507886, 0.00805098549114431)	c(FALSE, TRUE, FALSE, FALSE, TRUE, TRUE)	382	c(7511, 7181, 5401, 8249, 5910, 5051)	c(152, 174, 117, 169, 144, 123)	GO:MF	adenyl nucleotide binding	22015	4877	GO:0017076	1	3.02E-05	1	1	0.000967116	0.008050985
[truncated: 1,533 more rows]
