# Supplementary material for: Lens Epithelial Explants Treated with Vitreous Humor Undergo Alterations in Chromatin Landscape with Concurrent Activation of Genes Associated with Fiber Cell Differentiation and Innate Immune Response
Source: Cells. 2023 Feb 3;12(3):501. doi: 10.3390/cells12030501 (PMC9914805; doi:10.3390/cells12030501)
Supplement: Supplementary file 1 [file cells-12-00501-s001.zip › S4_RNA_six_cluster.csv]

DEGs	IMDa	IMDb	IMDc	D0a	D0b	D0c	D1_CMa	D1_CMb	D1_CMc	D5_CMa	D5_CMb	D5_CMc	D1_DMa	D1_DMb	D1_DMc	D5_DMa	D5_DMb	D5_DMc	Cluster
ENSMUSG00000000120.7|Ngfr	0.196612581	0.41661922	0.494876357	-1.800529387	-1.81830535	-1.923265442	-0.741105743	-0.685576494	0.088392781	0.435797615	0.577624968	0.681016347	0.5026227	0.011964732	0.108531572	1.202693383	1.257385234	0.994644927	1
ENSMUSG00000000318.17|Clec10a	0.909296143	0.519262496	-0.316796836	-0.303304412	-0.383414678	-0.556174124	-0.613536135	-1.409729167	-0.385369507	-0.159152005	-0.334274765	-1.102905913	-0.007928888	-1.054393596	-0.233876645	2.239922275	1.361962124	1.830413634	1
ENSMUSG00000000530.17|Acvrl1	1.508155399	1.14962039	1.387747203	-0.314431379	-0.830364692	-0.699947735	0.056294743	-0.288528582	-1.394479219	-0.895432369	-0.58104212	-0.95986568	-0.77215698	-0.961704702	0.013974241	1.619786998	0.844269675	1.118104808	1
ENSMUSG00000000682.8|Cd52	-1.193194763	-1.574705987	-1.423745676	-0.190261779	-0.629732763	-0.319358889	0.033067096	0.233353293	0.163222711	0.283527877	0.83978499	0.519789691	-0.0757477	-1.408119857	0.059293981	1.811587644	1.414754357	1.456485773	1
ENSMUSG00000001249.15|Hpn	0.82644172	0.65155159	1.533229468	-0.921993431	-0.444396774	-0.355228002	-0.51854152	-0.28522196	-1.17475826	-0.427245123	-0.207508108	-0.208609298	-0.614816371	-0.955851389	-1.44177954	1.284144292	1.759557289	1.501025416	1
ENSMUSG00000001741.13|Il16	0.68120509	0.546996382	0.700185031	-2.101603828	-2.101603828	-0.218586417	-0.029783486	-0.015443364	0.129176964	0.564227692	0.571636515	0.608872107	-0.699934509	-0.901226914	-0.973462904	1.297564984	0.890576466	1.051204017	1
ENSMUSG00000002007.6|Srpk3	1.668088384	1.086170939	1.431616982	-1.358319087	-0.418082621	-0.288419921	-0.72903042	-1.558121185	0.464667284	0.024652869	0.755723943	-0.100019222	-0.833185501	-1.009141862	-1.002301471	0.430331814	1.490925299	-0.055556224	1
ENSMUSG00000002190.14|Clgn	0.721648362	1.066645666	1.972981971	-0.280875809	-1.326034389	-2.209413024	-0.450375155	-0.301826421	0.171512169	0.550264379	0.298962515	0.539027026	0.073984747	0.711746526	-1.282205472	-0.31167814	0.884904699	-0.82926965	1
ENSMUSG00000002565.17|Scin	0.934508046	1.231007735	1.662173188	-1.861247725	-2.217702056	-1.472678285	0.133241143	0.093633572	0.023121704	0.426736394	-0.002837901	-0.020571644	-0.092135787	-0.116627542	-0.246151398	0.878517679	0.21421273	0.432800148	1
ENSMUSG00000002699.14|Lcp2	0.61600454	0.820707799	0.956169113	-0.11029505	-1.403310476	-1.344546041	-0.930985609	-0.910803205	-0.411973544	0.651792281	0.216215276	0.581291723	-0.69737699	-0.78004078	-1.313920028	1.758067076	1.106392421	1.196611494	1
ENSMUSG00000002900.18|Lamb1	0.952465392	1.072128759	1.062093787	-1.825230743	-1.606978291	-1.796873152	0.359258062	0.601093075	-0.333447416	-0.582727959	-0.385649122	-0.409162981	-0.001642173	0.076850824	-0.288207081	1.302909535	0.86116404	0.941955444	1
ENSMUSG00000002944.16|Cd36	-0.943810861	-1.180800433	-1.302982368	0.180525969	-0.170321089	-0.191464217	-0.451104526	-0.438825803	0.891572544	1.500970263	1.410217776	1.46850055	0.150730005	-2.184459045	0.144062497	0.625399322	0.280812975	0.210976441	1
ENSMUSG00000002992.18|Apoc2	-0.981989168	-0.981989168	-0.981989168	0.216224612	-0.040849011	-0.981989168	-0.981989168	-0.981989168	-0.981989168	0.895845719	0.80675517	0.731690473	0.341059961	0.315498003	-0.981989168	1.554055615	1.58820482	1.447427983	1
ENSMUSG00000002997.16|Prkar2b	1.416680221	1.408857771	1.445932422	-1.760850632	-1.308824253	-1.590661915	-0.340144441	-0.49128422	0.067054779	0.773723537	0.71460388	0.845810418	-0.813200423	-0.560388218	-0.481741634	0.10056404	0.337716614	0.236152054	1
ENSMUSG00000003227.5|Edar	0.779305814	0.693299449	0.538969651	-2.479546873	-0.206245091	-0.297737701	-0.415947347	-0.18679606	0.463188773	0.664199698	0.761064567	0.691822632	-0.39107075	0.037945825	-2.479546873	0.614902025	0.554104614	0.658087649	1
ENSMUSG00000004552.17|Ctse	0.412606007	0.87658767	-1.015737564	-1.015737564	-1.015737564	-1.015737564	-1.015737564	0.125415351	-1.015737564	-1.015737564	1.288809959	1.378636796	0.122140603	-1.015737564	0.461871142	1.086936134	1.135579732	1.237317117	1
ENSMUSG00000004609.12|Cd33	0.523201129	0.390806859	0.28614717	-1.248231573	-1.296363789	-2.290091007	-0.573229466	-0.498762202	0.126278689	0.644183815	1.139480604	0.773826166	-0.302096884	-0.821630939	-0.35384881	1.450335024	0.966972546	1.083022667	1
ENSMUSG00000004633.18|Chn2	1.21836671	1.407586343	1.80466631	-1.859732733	-0.956011476	-1.147347746	-0.635463409	-0.757683009	0.533935742	0.697675148	0.749725124	0.6155915	-0.35693515	-0.467885838	-0.989410073	-0.523951137	0.527832046	0.139041647	1
ENSMUSG00000004698.12|Hdac9	1.12706519	1.103433092	0.807202946	-1.559357026	-1.186576687	-1.408451357	-0.461913726	-0.35340647	0.367716108	0.828505734	0.733555021	0.805539535	-0.807288028	-0.907789163	-1.48135142	0.538180484	0.856172288	0.998763478	1
ENSMUSG00000004730.16|Adgre1	-0.7543867	-1.023519877	-1.558452679	0.283895403	-0.397453742	-0.0827794	0.041944246	-0.045262822	0.595855512	1.2297348	1.355310468	1.12689385	-0.470768163	-2.008861953	-0.905914187	1.366911045	0.685317162	0.561537038	1
ENSMUSG00000004814.11|Ccl24	1.071134335	1.00940921	0.552753429	-0.948560864	-0.948560864	-0.948560864	-0.948560864	-0.948560864	-0.117478678	-0.948560864	-0.948560864	-0.948560864	0.502795212	-0.052753816	0.080999503	1.81669498	1.219064474	1.505868265	1
ENSMUSG00000004837.3|Grap	1.61041149	1.016934923	0.916559946	-0.999769011	-0.305466471	0.107413946	0.303878213	-0.261638796	-0.586525556	0.634610062	0.192773671	0.341557153	-1.431867335	-1.822600891	-1.817014309	1.043439556	0.679014716	0.378288693	1
ENSMUSG00000005583.17|Mef2c	1.094246086	0.862058639	0.396347158	-0.749851638	-1.227476959	-1.080357445	-1.202072901	-1.764605384	-0.145843707	0.582008628	0.716161325	0.304015447	-0.289168933	-0.497990661	-0.857315269	1.529530746	1.063027997	1.267286871	1
ENSMUSG00000005973.7|Rcn1	0.964162106	1.054972263	1.346583174	-1.620826117	-1.586472206	-1.711124023	-0.728242016	-0.964778363	0.273789452	-0.157662612	-0.293469322	-0.18265441	1.32476363	0.916641209	0.303661615	-0.114451513	0.607621836	0.567485296	1
ENSMUSG00000006344.18|Ggt5	0.996587013	0.950457703	0.568218732	-0.26020665	-0.301573582	-0.099920084	-0.003446326	0.042243228	0.110486759	0.530302738	0.591638802	0.542995322	-1.129591558	-3.295078533	-0.811488144	0.661166441	0.328820807	0.578387333	1
ENSMUSG00000006362.17|Cbfa2t3	0.781905855	1.134688859	0.451930482	-1.048318478	-1.078207544	-1.447574855	0.170556123	0.50664134	-1.465893566	-0.214869406	0.246027919	0.545013396	-1.35215241	-0.463842475	-0.601387671	1.627482487	0.779912061	1.428087883	1
ENSMUSG00000006403.14|Adamts4	0.393242427	0.587787457	0.370125813	-1.821521048	-1.857259604	-2.107109713	0.161792467	0.23854227	0.110909359	-0.005487838	0.368115476	0.341333516	0.20034691	-0.169448561	-0.478830587	1.090956794	1.306638192	1.269866669	1
ENSMUSG00000007122.12|Casq1	0.964913044	1.024393587	0.993371706	-0.790246015	-0.796183904	-1.113582758	-0.782136806	-0.90227005	0.297624609	0.983904305	1.012618571	1.192968427	-1.259909257	-1.364745043	-1.36974925	0.651194598	0.805014393	0.452819845	1
ENSMUSG00000009876.14|Cox4i2	0.35627789	0.590349709	1.084394137	-1.473651059	-0.987472839	-0.488581204	-1.488758459	-1.426724507	0.340811705	0.048362959	-0.770602307	-0.691508776	0.275846294	0.375620783	-0.0651626	1.25060102	1.640563589	1.429633665	1
ENSMUSG00000012350.16|Ehf	0.482088091	0.246714642	0.085953063	-1.407556808	-2.282046905	-1.580385192	-0.008463142	-0.216094598	-0.574645129	-0.304771705	-0.141015004	0.550468247	0.117163114	0.561879007	0.346528841	1.203837433	1.629050297	1.291295748	1
ENSMUSG00000013523.14|Bcas1	0.541697437	0.768020852	0.323763108	-3.180563117	-0.680992394	-0.566596045	-0.098712682	-0.205448903	0.471075199	-0.145038725	-0.217701871	-0.431250618	0.372882387	0.830232122	-0.697149266	0.442749075	1.151277547	1.321755893	1
ENSMUSG00000015533.10|Itga2	0.460114382	0.554193216	0.59882335	-1.344152025	-1.954915286	-1.890418221	-0.775857274	-1.123380522	0.081169198	0.294819561	0.602520201	0.57641513	-0.067393525	-0.047654561	0.684449913	1.295780881	1.006739066	1.048746518	1
ENSMUSG00000015852.14|Fcrls	0.941696078	0.823603317	0.627753953	-0.558367549	-0.76826653	-0.699848017	-0.738151159	-1.845618634	0.648890815	1.24831773	1.38645235	1.396061935	0.154897755	-1.845618634	-0.086893878	-0.637845788	-0.050350739	0.003286994	1
ENSMUSG00000016087.14|Fli1	1.661656521	1.297898096	1.304477562	-0.91987651	-1.126908104	-0.954880355	-0.41720565	-0.377675712	-0.109016374	0.157595775	0.381807861	0.36196501	-0.573695294	-1.818594629	-1.253240002	1.035882785	0.716858667	0.632950354	1
ENSMUSG00000016150.16|Tenm1	1.905456074	1.823853552	0.835374886	-2.198519193	-0.727643193	-0.840648265	-0.44665671	-0.532490999	0.028363809	0.415209404	0.614122623	-0.333336733	-0.355598267	-1.245287411	0.030997846	0.592782645	0.157589626	0.276430306	1
ENSMUSG00000016179.12|Camk1g	0.764218368	0.61947781	0.644393319	-1.636971853	-0.49682108	-0.883159984	-0.957506	-1.609110982	-0.907268676	-0.450884524	-0.186811447	-0.031940549	0.499264886	0.03490092	0.074101686	1.090962598	1.752874804	1.680280704	1
ENSMUSG00000016194.15|Hsd11b1	0.235864147	0.61115201	0.657901515	-0.94170532	-0.863540478	-1.334485347	0.651184358	0.755442122	-1.176807029	-0.258500671	-0.600107436	-0.26561517	-1.172720071	-1.100363972	0.802047271	2.014084028	0.450300598	1.535869444	1
ENSMUSG00000016756.18|Cmah	0.898654574	0.656039845	0.056394594	-1.630381097	-0.635943386	-3.032373345	0.405196125	1.093361514	0.15401874	-0.047678247	0.729072566	0.247972226	0.005249281	-0.116828213	-0.067185591	1.183158673	-0.172028311	0.273300052	1
ENSMUSG00000017417.15|Plxdc1	0.568888228	0.742784198	1.204063885	-1.365080888	-0.980497873	-1.06510006	-0.320980443	-0.435175354	0.59409633	1.208608353	1.501814608	1.514275377	-1.162236416	-1.223932008	-1.036839185	0.360476435	-0.081981576	-0.023183611	1
ENSMUSG00000017607.10|Tns4	1.300237368	1.23204455	0.234874907	-2.104038023	-1.101526974	-1.323818439	0.12029341	0.060042201	-0.977076661	-0.523618689	-0.306331711	-0.359426412	-0.099777442	-0.349992936	0.58187086	1.039356045	1.320314575	1.256573369	1
ENSMUSG00000020010.8|Vnn3	0.380808731	0.680647019	0.969893637	-2.396209573	-0.949253113	-2.396209573	0.990421699	0.602742836	-0.2849561	-0.364110772	0.538888003	0.271906228	0.102973863	0.217427314	-0.128591667	0.560245692	0.475992506	0.727383269	1
ENSMUSG00000020077.15|Srgn	1.290429587	1.133840414	-0.031709846	-0.227381725	-0.50888901	-0.756145635	0.210436512	-0.28993612	-1.984986242	-0.484170017	-0.336750262	-0.936024435	-0.371605304	-1.130488219	0.07058328	1.744468677	1.364785055	1.24354329	1
ENSMUSG00000020090.8|Npffr1	0.667252989	0.408125754	0.439206117	-1.213058433	-3.242880653	-1.102055436	-0.047748317	-0.485706151	0.065845653	0.687397976	0.29333868	0.862315487	0.357608014	0.133807779	0.561814683	0.602651111	0.26987985	0.742204896	1
ENSMUSG00000020101.15|Vsir	0.152469846	-0.069644419	-0.159912653	-1.182427592	-1.29529354	-1.04750541	-0.721441953	-0.602550863	-0.558870493	0.682036512	0.907380352	0.782544208	-0.38697412	-1.124062655	-0.267510422	1.997102378	1.364881057	1.529779767	1
ENSMUSG00000020123.7|Avpr1a	-0.050557236	0.341332811	0.161755326	-1.550084692	-0.271390447	-1.550084692	0.515712649	0.662070046	-0.054636888	-1.550084692	0.351925346	0.294548936	0.158830982	-0.204859364	-1.550084692	1.2891553	1.460299184	1.546152121	1
ENSMUSG00000020150.14|Gamt	0.62772847	0.693387522	1.022803067	-1.552992078	-1.014094906	-1.39877849	-0.713397105	-0.866433384	0.72275166	1.077516183	0.941260279	0.813079685	-0.527388801	-1.324987622	-1.014399515	0.716466726	0.916647623	0.880830684	1
ENSMUSG00000020264.6|Slc36a2	0.618866393	0.527036741	0.448506036	-1.882063489	-1.882063489	-1.882063489	-0.095712781	-0.038605116	-0.408489615	0.01096075	-0.513165587	-0.150951383	0.836573472	0.374094994	0.98929847	1.309670999	0.826806227	0.911300867	1
ENSMUSG00000020431.6|Adcy1	1.641154909	1.784754492	1.558316331	-1.451852949	-1.218584134	-1.218914497	-0.359428409	-0.365250015	-0.197199014	0.160265161	0.454285475	0.653854196	-0.893510634	-0.304613884	-1.127469085	0.46197937	0.51800364	-0.095790954	1
ENSMUSG00000020435.18|Osbp2	1.254087684	1.254820545	1.704606711	-0.159349638	-0.653554906	-0.684288489	-0.720399709	-0.617501265	0.239616678	0.981713352	0.375197839	0.390308339	-1.519341527	-1.397707509	-1.697095119	0.351150534	0.71651041	0.18122607	1
ENSMUSG00000020486.20|Septin4	1.354280019	1.261625847	1.365238142	-1.593350769	-1.076737919	-1.01340846	-0.810413049	-1.093504684	-0.528453913	-0.321476721	-0.414390344	-0.267101154	0.034346949	0.144989977	-0.563407346	1.318049431	1.133210671	1.070503323	1
ENSMUSG00000020573.18|Pik3cg	1.411259039	1.409806166	1.488907959	-0.85781723	-1.346766262	-1.364777616	-0.554728492	-0.529340927	-0.073769769	0.743446331	0.650411123	0.608959821	-0.978559747	-1.295648906	-0.927795469	0.774077046	0.439910413	0.402426522	1
ENSMUSG00000020598.17|Nrcam	0.642702907	0.61860789	0.70442156	-1.08530088	-1.303625266	-1.668575126	-1.550561549	-1.128910871	0.203148541	1.467413449	-0.108482222	-0.504174703	0.373513524	-0.310983775	1.045436321	1.097105217	1.098474564	0.40979042	1
ENSMUSG00000020674.18|Pxdn	0.790979482	0.966772214	1.322131424	-2.133539588	-1.925231556	-1.971179119	0.215957035	0.092096991	0.113215252	-0.191075449	0.003849886	-0.078608239	0.627566737	0.310191253	0.456621591	0.25649748	0.475608014	0.668146594	1
ENSMUSG00000020681.15|Ace	1.178657493	1.321400995	1.526611551	-1.645097271	-0.592153723	-0.836840524	-0.150533287	0.094368268	-0.448026378	0.201960731	0.828646942	0.632088768	-1.127184517	-1.638753512	-1.16221264	0.677129536	0.605515426	0.534422141	1
ENSMUSG00000021200.15|Asb2	-0.090438241	0.24583078	-0.405583608	-0.629719685	-2.215115355	-1.199986727	-0.631346575	-0.633021405	-0.21329393	0.191716622	0.176947419	0.500933724	0.133262251	-0.077254075	-0.16914067	2.154922249	1.243130815	1.618156411	1
ENSMUSG00000021211.5|Akr1c12	0.749441769	1.008765863	1.26796106	-1.723170004	-0.030485796	-1.723170004	0.591423124	-1.723170004	0.122336197	0.34499683	0.165568092	0.341673814	0.23896652	0.741104317	0.653400573	0.471940534	0.225587117	-1.723170004	1
ENSMUSG00000021221.16|Dpf3	1.219898331	1.537518768	1.154481197	-1.165360556	-0.688944602	-1.237498968	-0.970517226	-1.182835391	-0.498948373	0.5773458	-0.627802155	-0.893141403	-0.353175686	0.012295269	-0.362060056	1.060509012	1.334101639	1.0841344	1
ENSMUSG00000021265.4|Slc25a29	1.205051076	1.138608284	0.943853987	-1.56333177	-1.286450577	-1.605925393	-0.511858091	-0.343364026	-0.838211991	0.195837854	0.134472681	0.668549886	-0.062981328	-1.353571463	0.960594851	0.269607564	1.312411231	0.736707224	1
ENSMUSG00000021337.9|Scgn	1.11018588	1.160772396	1.302617395	0.148164215	-0.431352196	-0.467566076	-2.24733508	-2.24733508	-0.149826213	0.863049691	0.582888395	0.610305433	0.089675559	-0.359143323	-0.241313331	0.59347264	0.084565774	-0.401826079	1
ENSMUSG00000021384.15|Susd3	0.40310753	0.52617875	0.419293713	0.057916431	-0.433441544	-0.703528788	-0.35888086	-2.179168004	-0.21620422	0.69020038	0.623693241	0.344003737	-0.159231583	-2.179168004	-0.553810196	1.476078325	1.033290432	1.209670661	1
ENSMUSG00000021423.7|Ly86	0.916153132	0.485323871	-0.088547482	-0.595508196	-0.471273894	-1.388226811	-0.901776402	-0.844365899	0.025313602	0.506529482	0.835024502	0.689536051	-0.34368747	-2.315683743	-0.31319817	1.449866307	1.128861223	1.225659898	1
ENSMUSG00000021804.7|Rgr	1.068289569	1.457093919	1.195156892	-0.929880872	0.436477501	-0.929880872	-0.929880872	-0.929880872	-0.929880872	1.422468084	0.792603108	1.138257242	-0.929880872	-0.929880872	-0.929880872	0.526167907	-0.929880872	0.332413628	1
ENSMUSG00000021886.8|Gpr65	0.594519137	0.439815392	-0.047245828	-0.382062375	-0.785889624	-1.831706459	-0.218778437	0.094446533	0.452029012	0.784466516	0.805844078	0.72345514	-0.214922576	-1.831706459	-1.831706459	1.139947324	1.085625937	1.023869146	1
ENSMUSG00000022075.8|Rhobtb2	1.16706932	1.07680641	1.607733403	-1.672118583	-1.554885058	-1.627244882	-0.517963182	-0.203910613	0.569219102	0.761532263	0.649224251	1.05058877	-0.150645082	-0.040076586	-0.950056732	-0.518197503	0.309326856	0.043597846	1
ENSMUSG00000022090.11|Pdlim2	1.077724158	1.143858993	0.956944896	-1.056000405	-0.666842304	-0.497298838	-0.990765403	-1.326664864	-0.927054709	-0.396320539	-0.048288885	-0.331570914	-0.778765205	-0.924163195	0.456956225	1.661042148	1.276040617	1.371168226	1
ENSMUSG00000022235.16|Cmbl	1.535766834	1.34531444	0.734306432	-1.848972818	-1.223190918	-0.975050295	-1.53283656	-0.864430127	-0.447944483	0.191739387	0.251882486	0.527087981	-0.061251865	0.785497536	0.290043164	1.427247195	-0.07635664	-0.058851749	1
ENSMUSG00000022371.17|Col14a1	0.09398428	0.128406437	0.195972458	-0.842510274	-1.137286694	-0.774996012	-1.211024386	-0.879729968	-0.609574571	-0.077461684	-0.079003654	-0.179971486	0.16008318	-0.268403981	-0.368392534	2.075498603	1.811273822	1.963136465	1
ENSMUSG00000022489.7|Pde1b	0.97487971	0.906174085	0.64815095	-1.956313309	-1.107687705	-1.163278692	0.146854728	0.117094779	0.341021085	1.003676633	1.132271323	1.332897833	-1.261608611	-0.972882116	-1.132743914	0.381047594	0.181471502	0.428974125	1
ENSMUSG00000022537.19|Tmem44	1.575657829	1.363318254	0.899089836	-1.132895355	-0.706709209	-0.269268005	-1.172863258	-0.488927686	-0.64000081	-0.891887682	-0.606676358	-0.670794466	-0.144298568	-0.062567123	-1.027540237	1.342769922	1.263640945	1.369951971	1
ENSMUSG00000022715.4|Tmem114	0.725462812	0.910413649	1.035640406	-2.387286008	-2.387286008	-0.774229908	0.012112539	-0.486944301	0.497383422	0.094562801	0.348373813	0.435487913	0.032599221	0.146521735	-0.388286497	0.78276772	0.710701214	0.692005478	1
ENSMUSG00000022766.15|Serpind1	1.165668396	1.119223103	0.901597299	-0.049738492	-1.021108303	-0.5898374	-0.836098254	-0.500458203	-0.010077999	1.244765705	1.067092984	0.654508901	-1.863436251	-1.384880964	-1.361802524	0.595348614	0.698704047	0.170529342	1
ENSMUSG00000022836.12|Mylk	0.601826379	0.440338006	0.115264864	-1.660450335	-1.526393407	-1.831147854	-0.515220631	0.47431782	-0.628933804	0.488399336	0.309165144	0.446931234	0.069898524	-0.513738242	-0.497993253	1.648322943	1.361225483	1.218187793	1
ENSMUSG00000022860.16|Chodl	1.330318076	1.189157031	1.077058554	-1.405916053	-0.314089989	-1.035618653	-0.179167718	-0.676108848	0.198138203	0.233581138	0.890911825	0.195016965	-1.457175698	-0.325967996	-1.97320863	1.173166111	0.465919634	0.613986048	1
ENSMUSG00000022949.10|Clic6	1.682164743	1.645628997	0.511034397	-0.969917165	-0.128348967	-0.016244996	-1.294438708	-1.42581604	-0.658839964	-0.537858504	-0.84995025	-0.792568062	-0.263948733	0.004384196	-0.158978758	0.348388194	1.563065541	1.342244078	1
ENSMUSG00000023019.13|Gpd1	0.797972691	0.745283173	0.668198429	-1.304511932	-1.138489643	-1.112881068	-1.126980495	-0.805105629	-0.059852646	0.64527457	-0.682111715	-0.75259442	-0.124910474	-0.292667651	-0.165270172	1.591058111	1.901763341	1.215825528	1
ENSMUSG00000023328.15|Ache	1.134876485	1.357622602	1.595390576	-1.521390377	-0.640033419	-0.221086601	-1.005914694	-0.838122782	0.078572606	0.44353486	0.212083056	0.264179512	-0.812151938	-1.294479079	-1.331867815	0.502650111	1.06586498	1.010271916	1
ENSMUSG00000024013.16|Fgd2	0.883800225	0.835345554	0.810279225	-0.686538034	-0.233183777	-0.20026633	-1.763504885	-1.763504885	0.391494643	0.316997824	0.471907063	0.23042464	-0.148967681	-0.766979064	-1.763504885	1.173738515	1.063063777	1.149398075	1
ENSMUSG00000024401.15|Tnf	1.972867225	1.725118567	-1.85541292	-0.594561154	-0.648220629	-0.261084316	-0.318843197	0.456635752	-0.850277368	-0.317890376	-0.199709153	-0.015160786	0.032338126	-0.641441396	-0.994532963	1.718410419	0.345578835	0.446185333	1
ENSMUSG00000024451.10|Arap3	0.690501272	0.490986256	0.613771573	-0.572206672	-0.861910394	-0.826579854	-0.459358474	-0.738312681	-1.743406371	-0.507565756	-0.47297562	-1.074705474	0.36579116	-0.259157884	0.336602536	1.594017358	1.736633649	1.687875375	1
ENSMUSG00000024621.17|Csf1r	0.682034066	0.592029008	-0.02200932	-0.737791359	-1.561623895	-1.16566487	-0.828144329	-0.960560137	-0.244657592	0.45829239	0.924600717	0.551299232	-0.140070405	-1.394594796	-0.527699921	1.807330711	1.276564406	1.290666094	1
ENSMUSG00000024793.15|Tnfrsf25	-0.071615784	0.464475526	1.120377682	-1.218428864	-1.257087054	-1.384679561	-0.550381417	-0.61663846	1.151272877	1.313315813	1.572939119	1.1874482	-0.701214535	-0.749153977	-1.154886788	-0.090094469	0.342402557	0.641949134	1
ENSMUSG00000024940.12|Ltbp3	1.530075623	1.413266007	0.362042136	-2.545806761	-1.049184923	-0.92581155	-0.359662886	-0.218871314	-0.491001704	-0.260229214	0.111730516	-0.176280323	-0.072752219	-0.727295993	0.855765286	0.596822674	0.869708739	1.087485905	1
ENSMUSG00000024968.15|Rcor2	1.399792853	1.397025273	1.775561409	-0.984032352	-1.229866373	-1.28832593	-0.672237605	-0.951301798	-0.424544693	0.652625615	0.341412879	0.449495123	-0.798064425	-1.178168637	-0.352259725	0.251768408	0.762865442	0.848254537	1
ENSMUSG00000024986.13|Hhex	1.564221875	0.967306767	0.745399741	-0.369953752	-0.878788258	-0.85942464	-0.718531902	-0.236338507	-1.04865501	-0.206790559	0.643820852	-0.118375871	-0.961869974	-0.530866978	-1.785561127	1.481088172	1.213548058	1.099771111	1
ENSMUSG00000025161.17|Slc16a3	0.183635784	0.311988118	0.792358775	-1.358278089	-1.403357817	-1.458044827	0.25968816	0.342941068	0.778589871	1.134849597	0.881836354	1.003029947	-1.372101671	-1.281320422	-1.086215703	0.665973042	0.762711222	0.841716591	1
ENSMUSG00000025407.8|Gli1	1.021102743	1.097135071	0.34689181	-1.451147812	-0.95604579	-1.134197612	-0.92725609	-1.029899487	-1.187623948	0.478830208	0.601987678	0.291948004	1.322666007	1.635098759	0.216465411	0.900958786	-0.235986646	-0.990927093	1
ENSMUSG00000025789.10|St8sia2	1.134417486	1.28237707	1.510934576	-1.984615242	-1.629378042	-1.883229873	-0.241390117	-0.099058138	0.147215588	0.633507645	0.597888687	0.702985378	-0.164011454	0.270782565	-0.436412462	0.045458318	0.013046008	0.099482007	1
ENSMUSG00000025804.6|Ccr1	0.467953281	0.234867266	-0.684949847	-1.001576516	-0.917905914	-0.979611704	-0.041075104	-0.469719395	-1.075467476	-0.027204853	0.369968466	0.053068481	0.033545999	-1.285902447	-0.102646392	2.33380482	1.409948952	1.682902381	1
ENSMUSG00000025911.15|Adhfe1	1.300368993	0.996707198	0.01947444	-2.098955661	-1.29155597	-1.549027099	1.450662362	1.187924634	-0.459486126	-0.706706059	-0.07620751	-0.368730259	0.643584175	-0.27968231	-0.333539022	0.61074266	0.332366575	0.62205898	1
ENSMUSG00000025952.16|Crygc	0.085883059	-0.142496766	0.100850977	1.741847575	-0.519645586	0.714820658	-1.331416118	-1.269760814	0.192141379	1.580923746	-0.108696428	0.473722054	-0.503478615	-1.213629317	-1.369711028	1.824827427	-0.017676577	-0.238505627	1
ENSMUSG00000026308.9|Klhl30	1.33513356	1.216050026	0.925633474	-0.679967119	-0.877137176	-1.849403073	-0.490081639	-1.110301895	-0.72703261	-0.101823812	0.303150653	0.386498722	0.044517853	-1.709408605	0.493966192	1.210319452	0.727048802	0.902837194	1
ENSMUSG00000026360.10|Rgs2	1.848747327	1.650566025	0.108434976	-0.692330541	-1.017844138	-0.574237204	-0.89280517	-1.392734348	-0.8986957	-0.169977573	0.079717727	-0.295718117	-0.465950527	-0.778071025	-0.174762286	1.189458024	1.230238368	1.245964182	1
ENSMUSG00000026365.16|Cfh	0.695475031	0.44741025	-0.106556	-2.205107007	-0.706131029	-1.109533367	-0.494531482	-0.504167895	-0.988766025	-0.03142017	0.305921121	-0.094696651	0.031781781	-0.498291392	0.479524737	1.730362804	1.447265146	1.60146015	1
ENSMUSG00000026480.13|Ncf2	1.262878198	1.451828097	1.003207246	-1.273144394	-1.71886022	-1.547568818	-0.014907281	-0.197183161	-0.442766525	0.053939148	0.524231951	0.349292102	-0.386177233	-0.620546649	-1.111100413	1.492200789	0.600222676	0.574454487	1
ENSMUSG00000026656.16|Fcgr2b	0.394670001	0.095884896	-0.186123605	-0.896112141	-1.529410868	-1.74444424	-0.601554727	-1.022337527	-0.321110716	1.137197963	1.419685852	1.002624277	-0.019833871	-1.064455037	0.203955123	1.525097384	0.798787116	0.80748012	1
ENSMUSG00000026712.4|Mrc1	1.377278578	1.104558291	0.679858883	-0.708139474	-1.341041673	-0.813021148	-1.121115068	-0.904294071	0.18119345	0.977861785	1.328006753	0.941861961	-0.840894157	-1.613267105	-0.649362234	0.956918522	0.229023778	0.214572927	1
ENSMUSG00000026768.11|Itga8	1.066012184	1.135848564	1.161693321	-1.203495088	-0.976972136	-1.090076089	-1.372715085	-1.067863304	0.148574543	0.489080107	0.079221731	0.315845049	-0.329468594	-0.974204828	-0.958252677	1.18828992	1.209690972	1.178791411	1
ENSMUSG00000026786.15|Apbb1ip	0.059466591	-0.183667678	-0.345674373	-0.892247423	-0.94790269	-1.437748838	-1.1129855	-0.864042931	0.320927229	0.870322661	0.825802544	0.741764145	-0.241959738	-1.337391262	0.014534935	1.958522615	1.20844698	1.363832732	1
ENSMUSG00000026866.17|Kynu	1.212271155	1.230779993	0.954496382	-1.406109841	-1.406109841	-0.236804953	0.216669936	-0.013810615	-0.034721588	0.408332136	0.05373711	0.368527932	-1.406109841	-1.406109841	-1.406109841	1.132086789	0.78207883	0.956906098	1
ENSMUSG00000026879.15|Gsn	0.825740054	0.898729575	0.903691497	-1.089317483	-1.079843292	-1.143252315	-0.731378029	-0.539309531	0.092744863	1.184116655	1.069776785	1.251471895	-1.131172739	-1.434441156	-1.128328123	0.676822359	0.880261243	0.493687741	1
ENSMUSG00000027199.15|Gatm	0.179522121	0.023848943	-0.201726234	-1.175781235	-1.309736932	-1.392246629	-1.336874982	-1.358025079	0.320600081	0.726873338	0.793473422	0.64936758	0.320068712	-0.489941568	-0.04640753	1.641492796	1.252079273	1.403413922	1
ENSMUSG00000027200.18|Sema6d	0.429541682	0.167564635	0.157311615	-1.858999749	-1.221200197	-1.321103476	-1.001790395	-0.962357421	-0.141461448	0.057678247	0.144524662	-0.253470807	0.25464778	-0.076338093	1.218138056	1.43969462	1.458149346	1.509470943	1
ENSMUSG00000027318.18|Adam33	0.079138608	0.467935541	0.1932098	-1.408553362	-1.408553362	-1.408553362	-1.408553362	-0.323377642	0.631096472	1.231147112	1.314139775	1.037689503	-0.074225357	-1.408553362	0.090877854	0.882958254	0.585405024	0.926771864	1
ENSMUSG00000027345.7|4921508D12Rik	0.198118382	0.742676527	0.274972453	-0.273003726	-1.684916661	-1.684916661	1.137112357	0.309218418	0.554823912	1.086424241	0.676145978	1.121763988	0.304740199	-1.684916661	-1.684916661	0.420967363	-0.015829847	0.201536398	1
ENSMUSG00000027533.11|Fabp5	-0.639957218	-0.873940357	-0.747029218	1.543864136	-0.867934306	-0.110127569	-0.975776666	-1.056955749	0.410654034	2.107858601	0.575930942	0.54782999	-0.549567233	-0.936360319	-0.619410419	1.75867662	0.386469445	0.045775287	1
ENSMUSG00000027848.13|Olfml3	1.488711849	1.508577125	1.640313762	-0.970158318	-0.911867913	-1.05783541	-0.500356407	-0.587589521	-0.855334539	0.094875514	0.729601125	1.112967405	-0.429617724	-0.940990291	-1.508022807	0.35617599	0.449995807	0.380554353	1
ENSMUSG00000028125.15|Abca4	1.485152593	1.500965942	1.517457594	-1.24347198	0.079719721	-0.148389583	-1.165549429	-0.985184783	-0.318099453	0.413533192	0.342188818	-0.063184016	-0.912303043	-0.613423805	-1.842228197	0.71178277	0.797525273	0.443508387	1
ENSMUSG00000028164.16|Manba	1.433275127	1.213707619	0.583134526	-2.385746023	-0.646947508	-1.130780568	0.245663523	0.408946324	0.459960011	0.577881833	1.045404017	0.711543945	-0.592109948	-1.372079286	-1.004820521	0.344632501	0.097974126	0.010360302	1
ENSMUSG00000028369.16|Svep1	1.072860438	1.158243234	0.725884295	-2.296862817	-0.675085812	-0.667158123	0.347976741	0.459880953	-0.105047919	-0.187380505	-0.139196137	-0.279899651	0.080828357	-2.296862817	0.659128642	0.488549018	0.780512057	0.873630046	1
ENSMUSG00000028581.18|Laptm5	-0.075271596	-0.291401254	-0.288760259	-0.781968859	-1.377547458	-1.26809477	-0.85317772	-0.89016725	0.209657571	1.094021786	1.356025787	1.168795595	-0.24983717	-1.359306006	-0.16444419	1.458607475	1.115007415	1.197860902	1
ENSMUSG00000028613.16|Lrp8	0.908600457	1.138547268	1.274794391	-2.591530945	-1.311680319	-1.08792633	-0.321679359	0.211656698	-0.18115028	-0.204114711	0.043781883	-0.535605329	0.36311826	-0.405691391	1.502472939	0.161928985	0.461425732	0.573052049	1
ENSMUSG00000028698.14|Pik3r3	1.398971103	1.304087521	0.800048572	-1.166388468	-0.982025202	-0.868684798	-0.57495001	-0.644694667	1.09184664	0.786241967	0.734408055	0.800609528	-1.23683902	-1.499350554	-1.139802625	-0.061708855	0.711336911	0.5468939	1
ENSMUSG00000028766.11|Alpl	1.746388447	1.731581469	0.907464619	-1.524263503	-1.624189851	-1.604186006	0.192878754	0.392989564	-1.147049736	-0.158669422	0.350988415	0.306827292	-0.387263213	0.400378023	0.330848329	-0.499250589	0.248817657	0.33570975	1
ENSMUSG00000028776.15|Tinagl1	0.667892135	0.995136361	1.328953001	-1.676400973	-1.582165731	-1.611933585	-0.265564714	-0.269431669	-0.924624397	-0.702301915	-0.149912302	0.04021403	0.250091049	0.023011828	0.330944682	1.121518668	1.195553871	1.229019663	1
ENSMUSG00000028778.16|Hcrtr1	0.968583217	1.182062239	1.769135392	-1.25834892	-1.00683367	-0.723492906	-1.051467649	-0.767621357	-0.51663325	-0.3812479	-0.43711811	-0.337690725	0.255977516	-0.211899775	-1.108091003	0.773340845	1.409727195	1.441618861	1
ENSMUSG00000029093.15|Sorcs2	-0.297097896	-0.015739017	0.146388303	-1.99627883	-1.425443983	-1.58291029	-0.589469834	-0.480675956	-0.082075793	-0.215283121	-0.182898421	0.482083281	0.677586292	0.332423835	1.173362601	1.244326394	1.300079282	1.511623151	1
ENSMUSG00000029163.10|Emilin1	0.819480729	0.963176312	1.709912734	-1.967623282	-1.443063352	-1.159933254	0.174702556	0.33473555	0.361722334	0.354562948	0.491427335	1.123261285	-0.85399485	-1.267899619	-0.71877036	0.220538932	0.37811382	0.479650181	1
ENSMUSG00000029544.17|Cabp1	1.597537345	1.578789892	1.149308367	-0.906989763	-1.507222105	-1.161214536	-0.906834251	-1.135210343	-0.161735114	0.734781477	0.959776439	0.983737314	-1.122817221	-0.447188898	0.296012172	-0.096929034	-0.096007928	0.242206188	1
ENSMUSG00000029830.16|Svopl	0.914292942	0.829748347	0.488043722	-0.560950524	-0.244651336	-0.265660886	-0.60355057	-0.644822943	-1.053318879	-0.715548844	-0.841613678	-1.633686302	-0.311195536	0.191696469	-0.574237964	1.382558391	1.780582357	1.862315234	1
ENSMUSG00000029919.6|Hpgds	0.326243202	0.254387439	-0.174217719	-0.855876891	-0.709806412	-0.6776658	-1.262665553	-1.351924899	0.511874332	1.21414691	1.442798848	1.026816993	-0.655509227	-1.48004812	-0.791990695	1.405309018	0.941295631	0.836832944	1
ENSMUSG00000029925.14|Tbxas1	0.186223339	0.029950892	-0.718069316	-1.25329598	-1.569160981	-1.515184031	-0.99743955	-1.073032034	0.213638509	0.621532656	0.82982062	0.699199661	0.535128447	-0.488433578	0.582167323	1.787132352	0.926112933	1.203708737	1
ENSMUSG00000030047.15|Arhgap25	0.166381993	-0.124918131	-0.0870509	-0.944759314	-0.956746985	-0.906675078	-1.050355698	-0.630155201	0.15464814	1.533872437	1.495695299	1.324556989	-0.520945677	-1.7605825	-0.48232449	1.340709886	0.731166497	0.717482732	1
ENSMUSG00000030108.15|Slc6a13	0.967454931	0.951222952	1.264473491	-1.857035514	-1.435989631	-1.428315005	0.779877271	1.023497233	-0.575992761	-0.438730913	-0.673795662	-0.978960132	0.05227473	-0.324351789	0.045564972	0.855552924	0.847806457	0.925446445	1
ENSMUSG00000030209.15|Grin2b	2.563421993	-0.303372673	0.475540073	-1.645356517	-0.562671224	-0.90878343	0.436418182	0.123362139	0.782435094	0.021163514	0.6855792	-0.459007916	-1.233037023	-1.005013378	-0.925484299	0.673226597	0.416557064	0.865022604	1
ENSMUSG00000030214.8|Plbd1	1.272813811	1.176224547	0.837820398	-0.88995306	0.114023425	0.035769719	-0.033011148	0.146678891	0.061541623	0.352604207	0.215723219	0.048126719	-1.60431245	-1.561546138	-2.357293034	0.965465113	0.461249636	0.758074522	1
ENSMUSG00000030226.13|Lmo3	0.247810478	0.274941123	0.846703952	-1.318342394	-0.136457845	-0.361559113	-1.318342394	-1.318342394	-0.261628129	0.473112499	0.615757713	0.662837907	-0.075224412	-1.318342394	-1.318342394	1.480163415	1.476817234	1.348437146	1
ENSMUSG00000030263.14|Lrmp	0.467464131	0.355094935	0.373967115	-0.342811704	-1.841410168	-1.841410168	-0.594912824	-1.841410168	0.314800551	0.612764635	0.85536116	0.547866807	-0.16994247	-0.435521044	0.018621806	1.243632495	1.086381111	1.1914638	1
ENSMUSG00000030399.3|Ckm	0.307065229	-0.415515802	0.395473203	-0.161984335	-0.529601062	-2.926829275	-0.147588148	-0.1370034	-0.347449301	0.813253968	0.561535763	0.658185419	-1.019242419	-0.301887791	-0.477671043	1.227126992	1.513833113	0.988298889	1
ENSMUSG00000030525.9|Chrna7	0.519449814	0.91757702	0.971564718	-0.731380054	-1.795063265	-1.231087805	-1.474221776	-0.392780752	-0.095311664	-1.219281305	-0.474071081	-0.072964453	0.30173152	0.53867913	0.344831314	1.417056599	1.085198749	1.39007329	1
ENSMUSG00000030562.18|Nox4	0.967162724	1.085385855	0.439660185	-1.785839838	-1.337151792	-1.614865149	-0.961037936	-1.099786739	0.379498729	0.254449908	0.700241876	0.680616136	-0.790703325	0.091790421	0.102722989	1.444015528	0.578618208	0.865222219	1
ENSMUSG00000030737.18|Slco2b1	1.089256703	1.011208688	0.894458209	-1.381123766	-0.534579895	-1.381123766	-1.381123766	-1.381123766	0.187537589	0.525280471	0.649904645	0.442060778	-0.081271311	-1.381123766	-0.326718383	1.146074815	0.917034671	0.985371852	1
ENSMUSG00000030739.19|Myh14	1.410167216	1.653324128	1.748422622	-1.401619992	-0.50448699	-0.090384109	-0.726424143	-0.322028683	-0.18171517	-0.274480543	-0.324711691	-0.678951609	-1.186633928	-1.072030234	-0.778675212	0.749497709	1.006269739	0.974460892	1
ENSMUSG00000030761.17|Myo7a	0.486329127	0.377637073	0.067586873	-1.958834703	-1.598212294	-1.934952941	-1.128393404	-0.399770463	0.150067765	0.833596384	0.974400521	0.828719329	0.484684434	0.524984986	-0.224187408	0.888754651	0.716259963	0.911330107	1
ENSMUSG00000030772.7|Dkk3	1.790311571	1.690242605	1.038397581	-1.865925166	-0.942765895	-1.051891677	-0.447199365	-0.34716975	-0.591542885	0.163438513	0.33985067	0.322113179	-0.612399782	-1.122745464	-0.516364028	0.619011167	0.807781617	0.72685711	1
ENSMUSG00000031239.6|Itm2a	1.384388273	1.249741813	0.3216995	-2.105018611	-0.499741415	-0.690040956	-0.517256072	-0.47794284	-0.322189754	-0.324782798	-0.09266411	-0.264345745	0.381574115	-0.888782353	-1.075782051	0.898096062	1.576949517	1.446097424	1
ENSMUSG00000031355.17|Arhgap6	0.373503681	0.397046906	0.149912653	-0.933495809	-0.908711438	-1.121653517	-0.839233315	-0.767737739	-0.746066214	-0.792432346	-0.288269422	-0.18885798	0.442523942	-0.896350429	0.802803415	1.973509364	1.673407228	1.670101019	1
ENSMUSG00000031385.15|Plxnb3	0.68249132	0.519296802	0.619859114	-1.435937698	-0.229190157	-0.010526104	-1.435937698	-1.435937698	-1.435937698	0.891720264	0.991303714	1.041050202	0.134831181	-1.435937698	-0.238709616	0.931645927	0.992329004	0.85358684	1
ENSMUSG00000031613.10|Hpgd	1.300266461	1.162253442	0.887793535	-2.012480028	-0.204702546	-0.376707273	-0.868074121	0.062742835	0.441708762	0.763434641	0.831381368	0.821014154	-0.676549752	-2.012480028	-0.605665461	-0.65898146	0.761301031	0.383744438	1
ENSMUSG00000031637.14|Lrp2bp	0.821001384	1.081788896	0.569543165	-1.925598281	-0.575025763	-0.383472123	0.537374932	0.508992832	0.03821656	-0.390003313	0.084219894	0.808841833	0.44745232	-1.925598281	-1.925598281	0.721065582	0.676843968	0.829954677	1
ENSMUSG00000031698.15|Mylk3	1.174081645	1.252402251	1.414091084	-1.827164828	-1.827164828	-0.363201211	0.378195593	-1.827164828	0.501311603	0.195444917	0.181205598	0.419807502	-0.476374502	-0.413482514	-0.29211093	0.420671201	0.617506243	0.471946003	1
ENSMUSG00000031765.9|Mt1	1.410695558	1.618722667	-1.440008816	-1.412471691	-1.301577221	-1.273264306	0.557691412	0.601675346	0.099536998	-0.288198102	0.040968849	-0.098107462	-0.241529204	-1.024743813	-0.03560297	1.509728968	0.527167511	0.749316276	1
ENSMUSG00000031891.7|Hsd11b2	1.181761023	1.300157176	0.893166252	-1.324887556	-1.078502566	-1.168079332	-0.290081688	-1.047504263	-0.435144182	0.968771002	0.339691874	0.666669766	-0.613833076	-1.622040788	-0.339109771	0.261727069	0.918797499	1.388441563	1
ENSMUSG00000032006.16|Pdgfd	1.631022406	1.528703562	0.821756153	-1.540564896	-0.434385767	-0.437651427	-0.230135775	-0.658899302	-0.123124663	0.695385337	1.044296214	0.738914471	-1.57320342	-1.430995018	-1.027730268	0.458648958	0.175196447	0.362766989	1
ENSMUSG00000032013.7|Trim29	1.013531135	0.90954997	0.832561647	-1.931106449	-1.931106449	-0.536393581	-0.298767842	0.164202553	0.332876171	0.728392939	0.999835933	0.939070328	0.160355139	-0.206217037	0.280827091	0.435198793	0.038296109	-1.931106449	1
ENSMUSG00000032089.17|Il10ra	0.503148604	0.281852746	-0.607886712	-1.389057631	-0.883547402	-0.751871927	-0.901495586	-0.373319521	-0.300403973	0.988571562	1.06755659	1.028578905	-0.644934443	-1.427627718	-0.668568777	1.807970504	0.967300702	1.303734076	1
ENSMUSG00000032204.14|Aqp9	1.374196449	1.100426477	1.178106032	-1.269750548	-1.269750548	-1.269750548	0.225169113	-1.269750548	0.100380466	0.41462709	0.770781683	0.510923459	-1.269750548	-1.269750548	-0.263265376	0.927701771	0.602113327	0.677342799	1
ENSMUSG00000032243.9|Itga11	1.575641254	1.55961686	0.698101073	-0.597597483	-0.631017622	-0.332398211	-1.116606444	-0.490809039	0.04806372	1.005375404	-0.016440944	-0.368373707	-1.536420573	-2.070678662	0.240610893	0.760085334	0.613460855	0.659387294	1
ENSMUSG00000032268.14|Tmprss5	1.170856221	1.298541762	1.600220482	-0.705834659	-0.830296907	-0.542122979	-0.927834891	-1.425869392	0.458763837	1.119740305	0.945420579	0.857976629	-1.000845669	-0.906587927	-1.426647398	0.189422742	0.132750935	-0.007653668	1
ENSMUSG00000032271.14|Nnmt	1.443478243	1.505069588	1.367155831	-0.905407248	-0.905407248	-0.905407248	0.554653122	-0.905407248	-0.905407248	0.368901569	-0.905407248	-0.905407248	-0.030781085	-0.905407248	-0.905407248	1.187379195	0.958398014	0.79441075	1
ENSMUSG00000032334.11|Loxl1	1.489065956	1.593248442	1.266458189	-1.819262385	-1.68197653	-1.694667863	-0.377077285	-0.214896685	-0.302797701	-0.070530299	-0.083050834	0.18028269	0.3459043	-0.394393751	0.785831581	0.079119341	0.414867976	0.483874857	1
ENSMUSG00000032357.13|Tinag	0.988165383	0.930839494	0.807256448	-0.946590866	-0.946590866	-0.946590866	-0.946590866	-0.946590866	1.005609749	1.334261227	1.171669372	1.360973935	-0.946590866	-0.946590866	-0.946590866	0.480685842	0.439856343	-0.946590866	1
ENSMUSG00000032372.15|Plscr2	0.234843727	0.238781967	-0.241337391	-2.482590974	-1.119665017	-0.849079993	-0.247843745	-1.230891378	-0.061645805	0.299770096	0.527202516	0.797950561	0.20308375	-0.529693904	0.675209507	1.840902451	0.816416266	1.128587366	1
ENSMUSG00000032482.10|Cspg5	0.86644746	0.855918986	1.057346098	-0.885688527	-0.559750836	-0.54544825	-0.164389339	-0.29443156	0.376423867	0.647209449	0.950602616	0.777458651	-1.223290658	-1.133657611	-2.613745442	0.519259841	0.688911884	0.680823371	1
ENSMUSG00000032554.16|Trf	0.253768336	0.08152115	-0.269883463	-1.198048112	-1.237580304	-1.489327262	-0.669964624	-1.004163476	-0.488888609	0.506477623	0.846732932	0.594076476	0.062868547	-0.813488147	0.00611994	2.006018205	1.406965144	1.406795644	1
ENSMUSG00000033207.8|Mamdc2	1.629742278	1.493663782	0.222976838	-2.387738247	-0.497664411	-0.598755745	-0.472153936	-0.220354398	-0.484534715	-0.619804508	0.447350013	0.112525615	-0.49692169	-1.208638533	0.12089269	0.98461763	0.913984497	1.06081284	1
ENSMUSG00000033208.8|S100b	0.792701254	0.797487288	0.252381779	-0.463678849	-0.215001478	-0.343764599	-2.122733125	-0.849793878	0.099189543	0.469111318	0.506462625	-2.122733125	0.200781623	-0.557203678	-0.186568507	1.321678687	1.15047442	1.271208702	1
ENSMUSG00000033590.9|Myo5c	0.98304085	1.000208649	0.464428627	-2.151667291	-1.7249723	-1.374846828	-0.217496293	-0.034638587	-0.938997442	-0.114970293	-0.193563001	-0.365596628	0.469758334	0.603285136	0.460129845	0.826125433	1.329809104	0.979962684	1
ENSMUSG00000033717.7|Adra2a	0.664165208	0.965128367	1.652323333	-1.041444116	-0.534199245	-0.539356057	-1.155580676	-1.033321499	0.509170668	0.536919769	0.970412482	1.007682859	-0.739011302	-1.342335698	-1.650529518	0.165791578	0.834551901	0.729631946	1
ENSMUSG00000033898.18|Cfhr2	0.681260213	0.617002808	0.065422457	-1.747995407	-0.364500668	-0.606019312	-0.180435702	-0.266672442	-2.557290822	-0.086143869	0.149928815	0.228093532	-0.140028882	-0.027838751	0.072824813	1.554483732	1.187189888	1.420719598	1
ENSMUSG00000034037.15|Fgd5	1.316432099	1.44355026	1.516275613	-0.701795578	-0.957959435	-0.828587932	-0.826635768	-0.997076238	-0.436635823	-0.176258325	-1.559799375	-0.495283234	0.004828877	0.231191288	-0.760448932	1.185128252	1.229468076	0.813606175	1
ENSMUSG00000034041.6|Lyl1	0.712372195	0.464649827	0.152629136	-0.285145155	-0.824589047	-0.391388231	-0.437567624	-2.741158073	-0.038365383	0.482953719	0.91608444	0.277768994	-0.588074848	-0.358725353	-1.100891836	1.450743413	1.039888495	1.268815331	1
ENSMUSG00000034488.15|Edil3	0.583982566	0.299335331	-0.168945535	-1.740870439	-0.668426135	-0.793699667	0.421725915	0.259511822	-1.015044671	-0.565482204	-0.276753153	-0.632925217	0.141163415	-1.06458952	-0.023155226	1.763733424	1.599387391	1.881051904	1
ENSMUSG00000034656.19|Cacna1a	1.269903573	2.175312772	-0.075434502	-1.521555539	-1.427790447	-1.414706107	0.001371259	0.072813015	0.323269652	-0.036573634	0.469301176	0.167041684	-0.953492854	-0.575781681	-0.874068289	0.753715402	0.765269483	0.881405038	1
ENSMUSG00000034684.13|Sema3f	1.782847463	1.630928784	1.020950694	-1.513094366	-1.144811028	-0.99197211	-0.104390017	-0.160731591	-0.574680718	-0.672294238	-0.230547819	-0.353701784	-0.763443017	-0.965937768	0.130996352	0.627869429	1.082465722	1.199546012	1
ENSMUSG00000034738.9|Nostrin	1.398974517	1.30025679	1.258958298	-1.118812109	-0.015257935	-1.118812109	-1.118812109	0.106478752	-1.118812109	0.503510622	0.112560405	0.438385008	-1.118812109	-1.118812109	-1.118812109	1.094166404	0.858591507	0.775060392	1
ENSMUSG00000034768.5|Asb16	1.034656088	1.170115175	1.400784487	-0.220189408	-0.793745187	0.099310484	-2.279118675	-0.195998741	-2.279118675	-0.216548327	0.32509853	-0.082857992	0.878090079	0.017620942	-0.096313427	0.289852218	0.540425974	0.407936455	1
ENSMUSG00000034796.15|Cpne7	0.669144726	0.87789277	1.472392591	-1.015310567	-1.227108021	-1.19478945	-0.821206292	-0.935455137	-0.333179596	-0.173325574	0.047986713	0.019983865	0.092612703	-0.406448533	-0.996427577	0.259166913	1.901714965	1.762355499	1
ENSMUSG00000034981.10|Parm1	1.315750303	1.221337891	0.998332963	-1.419656948	-1.045869107	-1.145565283	1.362352753	1.285735191	-0.880074737	-0.798189506	-0.444389416	-0.26725574	-0.359376183	-0.118603827	-1.382539233	0.221655483	0.777993373	0.678362023	1
ENSMUSG00000035183.15|Slc24a5	1.514334127	0.429525305	0.905938052	-1.542014853	-0.948237853	-1.419534844	-1.628288277	0.838812708	0.11782368	1.001201248	1.028706117	1.458282185	-0.598649117	-0.655364647	-0.136844732	-0.083792578	-0.132908337	-0.148988185	1
ENSMUSG00000035606.9|Ky	0.220603354	0.35576689	0.046777404	-1.316337023	-1.316337023	-1.316337023	0.572798629	0.723154493	0.645864018	1.040253825	1.282458045	0.751624279	-1.316337023	-1.316337023	-1.316337023	1.084068763	0.564402371	0.61025007	1
ENSMUSG00000035653.17|Lrfn5	1.299050921	0.777447625	1.409373912	-2.619939461	-0.322118747	0.237800313	-0.601108813	-0.317785823	0.152642799	0.723736489	1.335233281	0.217401665	-0.326363329	-1.04664786	-0.87213825	0.745887035	-0.507650311	-0.284821447	1
ENSMUSG00000035678.9|Tnfsf9	1.747518632	2.594833306	0.144654202	-1.159830492	-1.320167391	-1.626453284	0.028979462	-0.326640749	-0.471262915	0.144974081	-0.048732823	0.477065702	-0.21049572	-0.590934889	-0.349332687	0.234064364	0.507335469	0.224425733	1
ENSMUSG00000035835.15|Plppr3	1.406859048	1.463973376	0.873007807	-0.894248551	-1.105804094	-1.005617362	-0.821583107	-0.493820031	-0.244776802	-0.207994024	0.22115884	-0.388482241	-0.577239789	-0.608870212	-1.400372723	0.972516971	1.020076745	1.791216151	1
ENSMUSG00000035910.16|Dcdc2a	0.525647258	0.919251594	0.818812397	-1.147386574	-0.336360442	-1.557619957	-0.668181841	-0.926386965	-0.738604334	-0.468623885	-0.391648566	-0.473846215	0.146758568	0.19714465	-0.789963745	1.495244555	2.028693026	1.367070478	1
ENSMUSG00000036040.15|Adamtsl2	0.419248983	0.409005928	0.128782235	-1.568989874	-0.725104102	-0.848727518	-1.599120037	-1.623615032	-0.579034796	0.43233036	0.195316119	0.022667053	0.647968829	-0.246860014	0.658857476	1.097779882	1.54649026	1.633004248	1
ENSMUSG00000036095.12|Dgkb	0.849566442	1.638568363	2.144230594	-0.733882583	-1.286536577	-0.740397672	-0.820003136	-0.057052945	0.319022624	0.781190709	0.610167483	0.062965832	-1.235307353	-0.632074335	-1.54952217	0.20297097	0.117039299	0.329054458	1
ENSMUSG00000036158.13|Prickle1	0.833920407	1.005521007	0.563886703	-0.566250898	-1.291284042	-1.478342725	-0.985167888	-0.759007272	0.700127594	2.450832015	-0.023254852	0.120654457	-0.886211388	-0.878613499	-0.36659194	0.917827929	0.361592387	0.280362005	1
ENSMUSG00000036185.10|Sapcd1	1.224454249	1.390233132	1.791334661	-0.874052257	-1.026862177	-0.879534495	-1.362251417	-1.42522744	0.253169922	0.911720477	0.548056011	0.671512425	-0.597078572	-1.065106322	-0.609370585	0.299548389	0.392149918	0.357304082	1
ENSMUSG00000036218.17|Pdzrn4	0.822150829	0.21826023	0.047159733	-1.848928924	-0.197352903	-0.644597844	-0.903396365	-0.516816224	-0.153305086	0.182985685	0.801252244	0.066345052	-1.130850971	-1.130288311	-0.438500633	1.830312683	1.618557014	1.377013791	1
ENSMUSG00000036353.14|P2ry12	1.010664075	0.713170086	0.839082425	-0.350820722	-1.73135764	-1.73135764	-0.438848949	-0.728660137	-0.064250664	0.627099122	0.829000403	0.572097908	-1.73135764	-0.90472377	0.321223661	1.044174946	0.775912909	0.948951627	1
ENSMUSG00000036362.3|P2ry13	0.532098299	0.477170493	0.052622003	-2.121537002	-1.160874351	-1.154623756	-0.804532419	-0.862146514	0.241110716	0.778050028	1.068735864	0.653570088	0.210162538	-1.279236595	-0.05299507	1.38847032	0.989313616	1.044641742	1
ENSMUSG00000036585.17|Fgf1	1.305350785	1.157431147	1.142849139	-2.099616236	-1.526419834	-0.79658821	-0.153409008	0.206068041	0.735454172	-0.028911139	0.884500927	1.076325735	-0.896807375	-1.17727555	-0.331421548	-0.309433998	0.4474221	0.364480852	1
ENSMUSG00000036766.13|Dner	1.421004117	1.508867958	1.436510005	-0.792082016	-0.742671508	-0.921401088	-1.120758543	-0.787922735	-0.143690517	0.228227023	0.134912909	-0.005232932	-1.107587588	-1.155479897	-0.884888492	1.514199587	0.680550496	0.737443221	1
ENSMUSG00000036815.18|Dpp10	0.515801714	1.281583263	-0.098033069	-1.098083827	-1.257283895	-0.956829719	-1.206394229	-1.048632128	-0.363954963	1.586790464	1.45153286	0.439824637	0.327215096	-0.534298902	-1.18772688	0.51332559	1.302560118	0.33260387	1
ENSMUSG00000037101.17|Ttc29	0.68430026	0.527238709	1.317637732	-0.498349789	-0.091624049	-0.808766722	-0.91730631	-0.996390782	-0.074187138	1.173729457	1.035700992	0.900762184	0.265084521	-0.218658215	-2.819052506	-0.232591031	0.149356725	0.603115961	1
ENSMUSG00000037169.16|Mycn	1.239310726	1.53752205	1.941453286	-1.145226225	-1.392670154	-1.383215527	-0.938212551	-0.424066557	0.393614445	0.304183595	-0.387142441	-0.4327276	-0.143021832	0.12703229	-1.131246081	0.49736468	0.847880534	0.489167363	1
ENSMUSG00000037211.13|Spry1	1.000291671	1.368535175	-0.66531242	-1.132882851	-0.945429743	-1.09871968	-1.265539949	-1.035060981	-0.101281613	0.262232625	0.149226501	-0.002862244	-0.466841247	-0.012787508	-0.61153965	1.499863648	1.590329054	1.467779213	1
ENSMUSG00000037318.11|Traf3ip3	0.512191242	0.503894394	0.319126233	-1.480266758	-0.549703472	-0.232635856	-1.480266758	0.115491833	-1.480266758	0.344185793	0.350929035	0.188775781	0.154798175	-1.480266758	-0.302304311	1.698001436	1.397902831	1.420413916	1
ENSMUSG00000037379.8|Spon2	1.452529851	1.399887723	1.332369825	-1.737807198	-1.703129526	-1.691135273	0.333526456	0.19675652	0.065197518	0.817790401	0.445288924	0.859867812	-0.440103891	-0.228403091	-0.46344978	-0.112533078	-0.295491303	-0.231161891	1
ENSMUSG00000037624.16|Kcnk2	0.39159804	0.639251397	0.390215538	-1.232271345	-1.514279525	-1.074409146	-1.154878041	-0.851101803	-1.55362229	-0.459842161	0.125704543	0.179779521	0.741038758	0.659062509	1.049936123	1.35371983	1.125793168	1.184304884	1
ENSMUSG00000037661.15|Gpr160	0.818822662	0.558537852	1.067070925	0.023437921	-0.861266312	-0.65007062	-1.102180914	-0.638359341	-0.06628639	1.306565296	-0.358717107	-0.549241492	-2.143318782	-0.034607939	-0.972005884	1.275577144	1.36013037	0.965912611	1
ENSMUSG00000037922.14|Bank1	1.221910378	1.033212888	0.817405942	-1.28217319	-0.632477263	-1.28217319	-0.183144464	-1.28217319	-1.28217319	0.463533263	0.065581783	0.055049853	-0.249068636	-1.28217319	0.045051195	1.386284602	1.021051985	1.366474424	1
ENSMUSG00000037995.16|Igsf9	0.911498158	1.078567698	1.498292177	-1.081096068	-1.330820539	-1.32148824	-1.241063829	-0.421858663	0.448742773	1.673363597	0.097151988	-0.210673722	-0.33309847	-0.435338003	-1.273226462	0.446820833	0.925541576	0.568685194	1
ENSMUSG00000038132.7|Rbm24	1.174092989	1.475891635	2.024772728	-0.792972299	-0.486043746	-1.040358549	-1.029221416	-0.654024995	0.207027528	0.968041604	-0.486162355	-0.707425753	-0.954114278	-0.261233488	-1.327306536	0.473648306	1.043860349	0.371528277	1
ENSMUSG00000038168.6|P3h2	0.990730906	1.224108703	1.647378077	-1.380993687	-1.219485305	-1.468494646	-0.152588259	-0.262569133	-0.386658042	-0.666194788	-0.461070518	-0.146308418	0.050062637	0.6076627	-1.354306706	0.693939966	1.280720822	1.004065691	1
ENSMUSG00000038349.11|Plcl1	1.90271405	1.675695906	0.823956236	-1.697155373	-0.535734414	-0.634983742	-0.347888058	-0.425641403	-0.021547203	0.154475237	0.37676647	-0.041424665	-0.874563947	-1.953230874	-0.227882709	0.857649935	0.571934775	0.396859779	1
ENSMUSG00000038463.9|Olfml2b	1.277894156	1.212589066	1.526896849	-1.487146376	-1.662045416	-1.712728635	-0.497387693	-0.416273416	0.256115204	0.069632337	-0.362656026	-0.04831326	-0.109679507	0.041842278	-0.753648812	0.652281135	0.996000107	1.01662801	1
ENSMUSG00000038541.9|Srd5a2	1.594352311	1.665024235	1.541194533	-1.053969187	-1.55368676	-1.647311321	-0.633230563	-0.518036272	0.041136974	0.721594818	0.296132172	0.49365673	-0.47213711	0.105866921	-1.021064837	0.38294341	0.277670324	-0.220136378	1
ENSMUSG00000038623.10|Tm6sf1	1.225771228	1.279809906	1.127852988	-0.607130058	-0.958796889	-1.393673245	-0.789693594	-0.883056848	-0.117740596	0.77011874	0.459858599	0.613204266	-1.159140269	-1.061690112	-1.291468828	0.879148979	0.830313697	1.076312037	1
ENSMUSG00000038963.16|Slco4a1	0.370813477	0.576524948	0.040515998	-1.17897383	-0.702573951	-0.388026003	-0.493402494	-0.361442325	-1.41667388	-0.815575493	-0.562636603	-0.254423555	-0.071671826	-0.278600953	0.143500543	0.925660162	2.488090178	1.978895607	1
ENSMUSG00000039062.16|Anpep	0.319815876	0.546954554	1.12848977	-1.430250991	-1.39796601	-1.219890111	-1.286171967	-1.12090684	-1.350763507	0.797577796	1.3863959	0.849617869	0.187479318	-0.003597991	0.45762661	0.873183608	0.725637868	0.536768249	1
ENSMUSG00000039109.18|F13a1	1.593330664	1.348288002	0.830774418	0.186954739	-0.68615362	-0.674141819	-1.041153968	-1.113723439	-0.8973912	0.006431604	-0.55519044	-0.786942438	0.415175098	-1.699196051	0.232758684	0.081477558	1.450359242	1.308342966	1
ENSMUSG00000039137.19|Whrn	0.961070986	1.202742568	-0.058993509	-1.386986419	-1.552418908	-1.402631185	-1.017850483	-0.91837522	-0.115691728	0.19878007	1.111003427	0.811294045	-0.277022571	-0.613650081	-0.367022881	1.13023427	1.138774779	1.156742839	1
ENSMUSG00000039257.12|Vstm2b	0.710507287	0.733967536	0.416071543	-2.230143053	-1.044919839	-1.368045122	-0.693990337	-0.626921701	-0.578848905	-0.20469498	0.232508871	-0.158344256	0.850611943	0.688675937	-0.587309371	1.250640405	1.272330094	1.337903948	1
ENSMUSG00000039372.6|Marchf4	1.667534545	1.498279493	1.459464822	-0.14394061	-2.231060752	-0.640547681	-0.693718574	-0.760971626	-0.984496241	-0.673922174	-0.562304047	0.106060204	0.177041445	-0.497135961	0.560302446	0.686617954	0.633509313	0.399287445	1
ENSMUSG00000039713.18|Plekhg5	0.907558371	1.072104928	0.776750231	-1.381253489	-1.227977066	-1.097360924	-0.574973083	-0.383225998	0.700275185	1.328633015	1.081724301	1.15676701	-0.933809917	-0.641195037	-1.713925541	0.124361873	0.431604052	0.37394209	1
ENSMUSG00000039985.15|Sinhcaf	1.376004783	1.373226682	2.035639344	-1.275551427	-1.216935598	-1.605996788	-0.979863794	-1.151522174	-0.220698	-0.229288352	-0.203284114	0.04572585	0.604255329	0.609606279	0.369767773	0.138685793	0.241855046	0.088373369	1
ENSMUSG00000040229.12|Gpr34	1.12312149	1.12141344	0.52536193	-1.27813882	-0.129423773	-1.27813882	-1.27813882	-1.27813882	0.540987374	0.410574409	1.119640744	1.059991956	0.053436047	-1.27813882	-1.27813882	1.118087245	0.488859842	0.236782216	1
ENSMUSG00000040265.17|Dnm3	0.661280474	0.805793318	0.366950602	-0.692489911	-0.994653007	-0.816206582	-0.85426887	-0.710255286	0.062191445	1.449846073	1.396031298	1.325752241	-0.701672057	-1.456486083	-1.624302924	0.187995443	0.935807078	0.658686747	1
ENSMUSG00000040950.14|Mgl2	0.737489532	0.57090909	0.662654252	0.194086196	-0.847016215	-0.037798879	-0.847016215	-0.847016215	-0.847016215	0.343820613	-0.847016215	-0.847016215	-0.847016215	-0.847016215	-0.847016215	2.082466791	1.413963986	1.655554353	1
ENSMUSG00000040966.11|Slc22a2	0.407528926	0.825224927	0.991660079	0.105582713	-0.680402596	-2.795028618	-0.353118184	-1.145220425	0.636960409	1.236578851	1.159619758	0.580760186	-0.587915857	-0.998394341	-0.344241031	0.362669602	0.470731219	0.127004383	1
ENSMUSG00000041479.15|Syt15	1.409741671	0.773062259	1.225155718	-1.447816457	-1.447816457	0.214508676	-1.447816457	0.059360492	-0.103472727	0.303393939	-1.447816457	0.529099089	0.21361328	-1.447816457	0.891930616	0.623564354	0.260724227	0.838400689	1
ENSMUSG00000041515.11|Irf8	0.73217826	1.889531257	-0.361186598	-1.632427438	-0.984201735	-1.054778952	-0.53055249	-0.262337136	-0.722774294	0.29797528	0.309144696	0.560072638	-0.348768916	-1.169837327	-0.476641135	1.642960857	1.046740221	1.064902811	1
ENSMUSG00000041540.17|Sox5	1.618008855	1.609756337	0.803359411	-2.299492814	-0.566081965	-0.863670826	-0.660119603	-0.75564902	-0.159745382	-0.420120605	0.136313598	0.529956374	-0.575125829	-0.825235728	-0.128330866	1.058198015	0.6681316	0.829848445	1
ENSMUSG00000041608.9|Entpd3	1.329723458	1.210169341	1.319685073	-0.267132526	-0.692390928	-0.675165025	-0.184339884	0.386709705	-1.812491562	-0.673533466	0.074856768	-0.147538713	-1.332512333	-0.925614318	-0.879496152	1.326760067	1.063439185	0.87887131	1
ENSMUSG00000041695.3|Kcnj2	1.826660051	1.670297709	0.931694971	-0.627183761	-0.727925765	-0.842730697	-0.217018521	-1.321578785	-1.360728196	-0.073848228	-0.26686983	-0.812567776	0.02262496	-0.730496025	-0.46844048	0.621615394	1.302049456	1.074445523	1
ENSMUSG00000041731.14|Pgm5	0.525632657	0.604365594	0.873834171	-1.306090681	-1.112094728	-1.264613722	-0.971134345	-0.489805265	0.261263222	1.809339226	0.84216216	1.040606144	-0.937065496	-0.225309184	-1.584471082	0.761270367	0.708643179	0.463467783	1
ENSMUSG00000042109.9|Csdc2	1.030250976	1.007801979	0.93220488	-1.885942168	-1.313204865	-1.397870138	-1.155190384	-1.102039197	-0.257839973	-0.007895978	0.17892981	0.179684682	0.19737519	0.011266111	0.126100775	0.892121542	1.293032478	1.271214281	1
ENSMUSG00000042129.9|Rassf4	0.722268895	0.724138851	0.598553701	-1.651384788	-1.756928397	-1.759752931	0.739868073	0.963985585	0.314944063	1.091797867	0.974365882	1.020228156	-0.407460531	-0.253891777	-1.273772446	0.203429114	-0.100368322	-0.150020992	1
ENSMUSG00000042269.16|Cibar2	0.637834172	1.005649684	1.222911716	-0.067891612	-0.791555082	0.145535588	-0.740416485	-0.822684879	0.121106381	0.792163141	0.482853357	0.198231871	-0.701733627	-2.620995409	-1.334309328	1.070563913	0.806115619	0.596620977	1
ENSMUSG00000042284.11|Itga1	1.715737181	1.434020263	1.426465753	-1.258857285	-1.36744925	-1.211058351	0.363435765	0.255285192	-0.774761025	-0.522003422	-1.020905397	-0.6690218	-0.26515697	-0.278903445	-0.268814775	1.240321613	0.640421837	0.561244114	1
ENSMUSG00000042286.14|Stab1	0.369311481	0.346639611	0.604153245	-1.552815229	-2.024465163	-1.843515544	-0.333733119	-0.144010883	-0.715596254	0.156428138	0.150655195	-0.103870867	0.755087044	0.546948672	0.043657322	1.631677484	1.03290832	1.080540546	1
ENSMUSG00000042353.10|Frem3	1.594502071	1.589388605	1.00151718	-1.351559348	-1.351559348	0.081678782	0.220015569	-1.351559348	-0.077236985	-0.048160056	-0.040681826	-1.351559348	-0.135867595	-1.351559348	0.636375225	0.731841728	0.752950828	0.451473214	1
ENSMUSG00000042662.17|Dusp15	1.16120831	1.214370452	1.60499877	-0.530026478	-0.711159836	-0.639938494	-0.873768396	-1.06038414	-0.004457123	0.398964697	0.324514685	0.252112839	-1.138227101	-0.60951646	-2.028339019	0.723731902	0.802478315	1.113437078	1
ENSMUSG00000042671.13|Rgs8	1.133518839	1.131497623	1.440257169	-1.90786929	-1.057379407	-1.43965926	0.701703138	0.40938055	-0.386171202	0.254460022	0.089436511	-0.653919644	-0.77122252	-1.122051501	-0.332231552	1.068782967	0.914423837	0.527043721	1
ENSMUSG00000042684.9|Npl	1.070649809	1.311377481	1.866181459	-1.270624176	-1.71175305	-1.695888773	-0.857081137	-0.820715992	0.468732155	0.437480254	0.314009172	0.456987476	0.290851552	0.4192325	-0.819113592	0.323574763	0.257537574	-0.041437476	1
ENSMUSG00000042800.6|Spata46	1.430375834	1.255023821	0.994221239	-0.945115629	-0.945115629	-0.945115629	-0.945115629	-0.945115629	1.116771586	-0.945115629	1.24976956	0.503599678	-0.945115629	-0.945115629	0.725133417	0.664963347	0.566182177	-0.945115629	1
ENSMUSG00000042807.16|Hecw2	1.441907368	1.431480039	0.998888618	-1.20845238	-0.958751763	-1.275746999	-0.826064853	-0.548108696	0.083995743	1.336736541	0.772533436	1.376384269	-0.993083545	-0.211518664	-1.185478867	0.195248983	-0.088384453	-0.341584779	1
ENSMUSG00000043008.10|Klhl6	0.53589058	0.557000523	0.631594796	-2.16820371	-2.16820371	-0.77440829	-0.584806863	-0.64571753	0.130017923	0.685829836	0.526575683	0.609863962	-0.230618948	-0.535065091	0.07530053	1.190247855	1.055008892	1.109693562	1
ENSMUSG00000043850.16|Clrn1	0.245852387	0.210479461	1.360176427	-1.374636073	-1.235401027	-1.202166784	-0.574084457	-0.697179799	-0.537269438	0.126984971	-0.17807157	0.431800452	0.130623767	-0.472948228	-0.946543522	1.12122059	1.837441798	1.753721043	1
ENSMUSG00000043897.14|Vmn2r2	1.51566813	1.253916285	0.490749941	0.037708185	-0.241004775	-0.819851834	-0.996954755	-0.27282044	0.393455488	0.578239882	0.581610814	0.541895767	-2.185496582	-1.169395755	-1.534837865	0.1268456	0.910735874	0.789536038	1
ENSMUSG00000043943.15|Naalad2	1.285609943	1.447009792	0.978965571	-0.992602759	-1.501352712	-0.561994408	0.870338771	0.011280521	-0.97610011	-0.206482131	-0.259635537	-1.062602778	0.283999489	-0.441143571	-1.634092307	1.361485329	0.612434206	0.784882693	1
ENSMUSG00000044042.20|Fmn1	0.547280766	0.287542858	-0.540587998	-1.705365997	-0.841488125	-2.748926435	0.59326754	0.866860313	-0.709619412	0.629100919	1.06396177	0.562853917	-0.175627179	-0.199228266	0.515449456	0.985945085	0.346237838	0.522342951	1
ENSMUSG00000044337.6|Ackr3	1.835387478	1.857515672	0.095148214	-1.598570642	-1.212399748	-1.468209868	-0.843825236	-0.830060428	-0.199732685	-0.175619227	-0.282207392	-0.141023552	0.22167253	-0.223928072	0.980061278	0.803041675	0.503280969	0.679469033	1
ENSMUSG00000045083.15|Lingo2	1.510547992	1.53150776	1.303618023	-0.505577664	-2.668889029	-0.822038684	-0.787703754	-0.326870341	0.03777235	-0.396658554	-0.52623352	-0.619820513	0.376635853	0.001662058	0.382721586	0.445116591	0.629739921	0.434469923	1
ENSMUSG00000045103.20|Dmd	1.251341325	1.365579594	0.834804477	-1.954858438	-1.588668012	-1.468211484	0.26826873	0.195069817	0.701212032	1.48534513	0.205675561	0.054496299	-0.270669993	-0.149899554	-1.002150121	0.016469278	0.484347576	-0.428152219	1
ENSMUSG00000045318.7|Adra2c	0.666146218	0.819418806	1.678361079	-1.077162586	-0.744644252	-0.927898222	-0.489388752	-0.266196922	0.984530544	0.582143198	0.608886879	0.692989202	-1.326910057	-0.580367501	-2.225609038	0.312889548	0.784559391	0.508252464	1
ENSMUSG00000045534.5|Kcna5	0.516573389	0.790954687	-0.782886115	-1.590363275	-1.466591499	-1.763854952	-0.999375889	-0.958363629	-0.25910621	0.523968734	1.078361019	1.375301702	0.990449829	0.356031039	0.318147998	0.52524072	0.677517456	0.667994998	1
ENSMUSG00000045776.4|Lrtm1	1.502420865	1.532326426	1.430566348	-0.910752516	-1.521015012	-1.877921838	-0.23652257	-0.256345563	-0.103664861	0.29162009	0.902864794	1.134501553	-0.3796996	-0.815030679	0.102165398	0.14287778	-0.270009975	-0.668380641	1
ENSMUSG00000045954.8|Cavin2	1.279560653	1.222792019	1.112682728	-1.81811161	-0.972068096	-1.346627896	-0.421973859	-0.018752932	0.683025631	0.70575477	0.738183719	0.877403198	-1.111070258	-0.505985359	-1.396838006	0.806725202	0.111694309	0.053605786	1
ENSMUSG00000046207.15|Pik3r6	1.052745822	0.656842194	0.886201182	-1.304663811	-1.304663811	-1.304663811	0.19281419	-1.304663811	-1.304663811	0.732791838	0.351095995	0.448268988	0.183001253	-1.304663811	0.143643107	1.362581459	0.895505463	0.922491375	1
ENSMUSG00000046805.11|Mpeg1	-1.079737343	-1.290506283	-1.702709957	-0.160256879	-0.542973143	-0.536913879	0.028323809	0.051263298	0.428299905	1.368899687	1.267480415	1.04474738	-0.322575331	-1.232206745	-0.638415116	1.474389002	0.914702931	0.92818825	1
ENSMUSG00000046854.17|Pip5kl1	1.287071493	1.402273723	1.892040973	-0.651731674	-1.055671857	-1.124892663	-1.239595472	-0.743915377	0.571382886	0.946291081	-0.075523339	-0.184596088	-0.488709948	-0.26565595	-1.56508238	0.10137757	0.878391858	0.316545164	1
ENSMUSG00000047643.6|Gm5454	1.049049592	1.184803932	0.852880085	-1.349980295	-1.122691009	-1.662337277	-0.411025705	-0.679427451	-0.330569397	-1.091011443	-0.447356151	-0.65169367	0.252046234	0.206642482	0.456893389	0.768901491	1.621553754	1.353321439	1
ENSMUSG00000047959.5|Kcna3	0.272256806	0.784117224	0.607740253	-1.310449832	-1.318647273	-1.228746026	0.154805366	-0.418190606	0.882060761	1.261966737	1.564136026	1.551744416	-0.424147583	-1.052730056	-1.480133501	0.245521972	-0.110860526	0.019555843	1
ENSMUSG00000048572.6|Tmem252	0.974821604	1.022928844	1.061374196	-1.299001196	-1.420793666	-1.484199098	-0.424241325	-0.224452525	0.533688066	1.563389382	0.942674239	0.943472816	-0.723894071	-0.153975564	-1.589362464	0.355807048	0.075578507	-0.153814791	1
ENSMUSG00000049537.11|Tecrl	1.552398603	1.419121931	1.154890902	0.040913312	-1.478093343	-1.076122588	-0.314488262	-0.468369588	-0.175460979	0.676987629	0.688928895	0.894108161	-1.707826033	-0.705932663	-1.405118576	0.540942742	-0.003595066	0.366714923	1
ENSMUSG00000049744.16|Arhgap15	0.798605401	0.433331565	0.426821229	-1.025607272	-1.025607272	-1.025607272	-1.025607272	-1.025607272	-1.025607272	0.733064015	0.877513118	0.488778902	-1.025607272	-1.025607272	0.209675694	1.417069835	1.372909259	1.447089154	1
ENSMUSG00000050103.19|Agmo	1.406820068	0.919184353	0.474667667	0.11128761	-1.011782232	-1.011782232	-1.011782232	-1.011782232	-1.011782232	1.281090908	0.920007611	0.203567133	-1.011782232	-1.011782232	-1.011782232	0.28944515	1.385996217	1.102191139	1
ENSMUSG00000050232.7|Cxcr3	1.373786798	0.753721825	0.759340435	-1.192930199	-1.192930199	-1.192930199	-1.192930199	-1.192930199	0.56132644	0.985178778	0.723985476	0.711707459	0.491602797	-1.192930199	-1.192930199	0.371847038	0.784899909	0.833114436	1
ENSMUSG00000050592.9|Fam78a	1.201140399	1.253019657	1.644568012	-1.447978892	-1.060694488	-1.371696987	-1.391441164	-0.980838966	-0.028182014	0.837904495	0.437349383	0.469161566	-0.705709397	-0.005290159	-0.710191805	0.709065149	0.556531074	0.593284137	1
ENSMUSG00000051079.9|Rgs13	1.120187875	1.335919583	1.542571799	-1.344122795	-0.361144326	-1.344122795	0.239740987	-1.344122795	0.085187871	0.616902428	0.324979946	0.704542602	-0.482492926	-1.344122795	-1.344122795	0.355950011	0.968252379	0.270015748	1
ENSMUSG00000051456.5|Hspb3	1.026489044	1.026816539	1.240872722	0.519042762	-1.759027946	-1.294986968	-0.572973032	-1.873752897	-0.133817465	0.856387394	-0.85507906	-0.215149421	-0.217510396	0.000485434	-0.344872806	1.024326254	1.28203581	0.290714032	1
ENSMUSG00000051606.6|2010001K21Rik	0.821015557	0.886572919	1.873794314	-0.484673101	-1.148615029	-1.978191087	-0.829565876	0.396259595	-0.127201702	-0.673228269	1.063541866	-0.185319024	0.10135126	-1.251196004	-0.144448697	1.504540389	-0.232961098	0.408323987	1
ENSMUSG00000052160.8|Pld4	0.043223293	-0.008564749	-0.130536544	-0.719900796	-1.297686084	-1.038215278	-1.41152603	-1.170644152	0.098733489	1.014005966	1.175343737	1.013072416	-0.214356479	-1.154047496	-0.229310969	1.519775785	1.237354806	1.273279086	1
ENSMUSG00000052336.8|Cx3cr1	0.7062425	0.477742161	0.205283125	-0.844925655	-0.765896703	-0.97047395	-1.977845031	-1.178701923	0.468182157	0.649752782	0.940982149	0.766411339	-0.309432728	-1.201675882	-0.650367057	1.444957048	1.035671789	1.204093879	1
ENSMUSG00000052353.14|Cemip	0.243188797	0.321685264	-0.3373576	-1.158284937	-1.119480369	-1.342792625	0.353565324	0.235047987	0.743257796	0.993086831	1.637933861	1.734059866	-0.981387806	-1.229335387	-1.369911174	0.303798646	0.474525972	0.498399553	1
ENSMUSG00000052384.15|Nrros	0.559785987	0.242359336	-0.041241456	-0.750422181	-1.423301777	-0.878139421	-0.508310781	-1.264597069	0.077307153	1.154952945	1.252500843	0.458967924	-0.446347711	-1.382097527	-0.916462421	1.778482841	1.048965421	1.037597896	1
ENSMUSG00000052821.4|Cysltr1	1.102796108	0.781471743	0.230425217	-0.449392717	-0.57941902	-0.654818988	-2.089535485	-0.43161656	-0.148252368	0.301326608	0.235575715	0.109745844	0.160584954	-2.089535485	-0.292842879	1.471236336	1.037893361	1.304357616	1
ENSMUSG00000053198.15|Prx	0.859620961	0.95387488	1.339881343	-0.585560261	-1.26451163	-1.342860041	-0.709782821	-0.300913107	0.67355734	1.191754432	0.614764751	0.685657026	-0.867298674	-0.888566505	-1.967869	0.431951552	0.905719305	0.27058045	1
ENSMUSG00000053889.6|Kirrel3os	0.706248159	0.794407249	0.538925742	-1.183701209	-1.183701209	-1.183701209	-1.183701209	-1.183701209	-1.183701209	0.52851332	0.07112497	-1.183701209	0.946549709	0.57985233	0.99213938	1.031787868	1.114477846	0.981881892	1
ENSMUSG00000054263.13|Lifr	0.947470271	1.264936955	1.138996431	-2.193909318	-1.799673755	-1.81190752	-0.012248564	-0.125312043	-0.06468736	0.202307678	0.30972588	0.260968831	0.443196407	0.211639665	-0.543457078	0.789725986	0.457679509	0.524548025	1
ENSMUSG00000054293.11|P2ry10b	0.194417148	0.914836374	-0.100920423	-1.645866948	-0.466909924	-1.645866948	-0.160608866	0.479363838	0.492887713	0.706132139	0.99683778	1.033883496	0.095980772	-1.645866948	-1.645866948	0.626467678	1.01155859	0.759541478	1
ENSMUSG00000054932.7|Afp	0.670965786	0.327140369	0.428139632	-3.220804276	-1.358735963	-0.239198904	0.32694476	-0.609399364	0.802784495	1.053223922	0.301802615	0.549237113	0.270280055	-0.34160514	0.008277086	1.059877629	0.134191786	-0.1631216	1
ENSMUSG00000055116.9|Arntl	1.278892361	1.225020784	0.777680307	-1.939223324	-1.526044235	-1.992584162	0.654141046	0.719609352	0.246520544	-0.125366633	0.059905357	0.052806828	-0.195300906	-0.687855702	-0.558028146	0.693209891	0.675837254	0.640779385	1
ENSMUSG00000055489.9|Ano5	0.915104748	0.861344197	0.178767191	-2.117166695	-0.400236858	-1.114638588	-1.324194637	-0.605507662	0.886003719	0.97803569	1.254728205	1.529399706	0.627638104	-0.43136505	-0.368541465	-0.98803967	-0.062161901	0.180830968	1
ENSMUSG00000055782.10|Abcd2	1.02936215	0.77615355	0.472708793	-2.144506573	-0.991888569	-1.319451459	-0.30625809	-0.912734616	-0.164358088	1.540562843	1.180601698	0.562527305	0.167506982	-0.847381086	-0.813765218	1.035080079	0.406067534	0.329772766	1
ENSMUSG00000056133.6|Unc93a2	-0.578066049	0.067561716	-0.41203616	-0.984501929	-1.953290306	-1.333626418	0.039114524	0.671825415	-0.080995047	1.598172982	1.64282137	1.328978795	-0.49981324	-0.035880341	-1.099372113	0.27805925	0.677788342	0.673259211	1
ENSMUSG00000056481.8|Cd248	1.243426131	0.803781294	0.671865214	-2.061593581	-0.987745452	-0.489507854	-0.153278798	-0.267325514	-0.723399992	-0.55197791	-0.635794229	-0.509211685	-0.218475217	-0.918418951	0.724876099	1.84336422	1.163244898	1.066171328	1
ENSMUSG00000057329.8|Bcl2	1.086883338	1.303876781	1.176534057	-1.517400972	-2.089678376	-2.026601083	0.053923567	0.158431619	-0.457590248	0.112680883	-0.417101931	0.034495873	0.463480218	0.567741785	0.349593934	0.911048186	0.118395376	0.171286993	1
ENSMUSG00000058099.17|Nfam1	0.479997588	0.101648819	0.12153583	-0.818333971	-1.00447763	-1.458449849	-0.466287745	-0.377892601	-0.146358499	0.811353907	1.190613144	0.772716782	-0.773679073	-1.677837658	-0.85690882	1.657610068	1.215295431	1.229454276	1
ENSMUSG00000058351.12|Smim4	1.441445957	1.610897922	1.778777552	-1.293335928	-1.204764752	-1.08521233	-0.917074294	-0.857910073	0.052406584	0.908721018	0.796987501	0.766382085	-0.454589771	-0.824779357	-0.512366135	0.030489842	-0.283894512	0.047818691	1
ENSMUSG00000058914.13|C1qtnf3	0.985264454	0.987371427	0.429391553	-1.517280154	-1.654014802	-1.704196157	-1.346849688	-1.142634107	0.226788431	0.493763764	0.449785404	0.863205577	0.565740539	0.451268778	-0.305082773	0.285520165	0.987996195	0.943961396	1
ENSMUSG00000058932.7|Gm2174	0.690368463	0.623966223	-1.194262336	-1.194262336	-1.194262336	-1.194262336	0.361468	-1.194262336	0.742129588	0.612135498	0.440646637	0.722592967	-1.194262336	1.02049233	1.062659292	0.905849606	-1.194262336	1.177527751	1
ENSMUSG00000059498.14|Fcgr3	-0.033052627	-0.272339895	-0.476181141	-0.946964611	-1.298554756	-1.391804958	-0.87713304	-1.039183231	-0.007781167	1.082313438	1.159480532	0.965085767	0.056428136	-1.043172296	0.050419749	1.773125317	1.153986488	1.145328294	1
ENSMUSG00000059706.5|A830035A12Rik	1.222977772	1.33674332	0.597700851	-1.382147677	-1.382147677	-1.382147677	-1.382147677	-0.408907508	-0.347701211	-1.382147677	0.472831827	0.685501464	0.338137588	0.040154293	0.139426488	1.043157357	0.900511138	0.890205006	1
ENSMUSG00000059857.16|Ntng1	1.313718268	0.950511025	0.930142362	-0.844827254	-0.788795432	-0.872388176	-0.394920174	-1.234299685	-0.711252531	-0.624862929	-0.56591105	-1.244784207	0.245980045	0.021029257	-0.453197427	0.796662552	1.647685667	1.829509688	1
ENSMUSG00000060470.8|Adgrg3	0.831723295	1.031750898	1.212906597	-0.107905598	-1.205721074	-1.205721074	-1.205721074	-0.0900454	-1.205721074	0.236764895	0.870564303	-1.205721074	0.314080115	-1.205721074	-0.382114035	1.542215244	0.984671738	0.789714391	1
ENSMUSG00000060534.17|Dcc	0.835146696	1.006510162	0.830010444	-0.9341433	-0.48489354	-0.801752401	-0.283741722	-0.966678565	0.233920523	0.78179321	0.657571304	1.073240775	-1.374323703	-1.064389046	-2.082263996	0.970065202	0.798529853	0.805398105	1
ENSMUSG00000060600.16|Eno3	0.969207898	1.091613042	1.666620734	-0.295385694	-0.476323679	-0.475109075	-0.944345548	-1.014478418	0.279249503	1.381169197	0.236243147	0.505335399	-1.276568642	-0.968918215	-2.002311405	0.247862229	0.778521071	0.297618455	1
ENSMUSG00000060791.16|Gmfg	0.595898944	0.505944742	-0.125716963	-0.85583438	-1.061321569	-1.364129655	-0.290280223	-0.519756417	-0.280623732	0.418715596	1.05547337	0.378771478	-0.744350086	-1.298391843	-0.964982377	2.20629254	1.192082244	1.152208331	1
ENSMUSG00000060843.12|Ctnna3	1.237818579	-1.043770884	0.805934169	-1.043770884	-1.043770884	-1.043770884	-1.043770884	-1.043770884	0.191574891	0.896647477	1.217277797	1.000462227	-1.043770884	0.135024635	-1.043770884	1.01943794	0.828330111	1.017659245	1
ENSMUSG00000060913.7|Trim55	1.141475994	1.447073682	0.267527234	-1.3060368	-1.264268407	-1.178826161	-0.615158297	-0.647005964	0.531434645	0.967402319	0.870547318	1.08779619	-0.12804909	-0.436404251	-1.955880102	-0.06005246	0.757785524	0.520638624	1
ENSMUSG00000061013.7|Mkx	0.818365026	1.005634307	1.830792042	-1.492364536	-1.070962628	-1.398433809	-0.747283829	-1.040095653	-0.38278061	0.277067856	-0.009605893	0.286362055	-0.066479233	-0.141193133	-1.023162223	0.617962512	1.374487402	1.161690345	1
ENSMUSG00000061414.9|Cracr2a	1.240448288	1.153841569	0.44718733	-1.904924733	-0.686959714	-1.070096064	-0.340966638	-0.655816048	0.310891747	0.52096977	1.118809997	1.110993756	-1.005875788	-1.386162178	-0.920100239	0.918319709	0.577183851	0.572255384	1
ENSMUSG00000061535.12|C1qtnf7	1.243373873	0.213182091	1.578803823	0.02897541	-1.625023967	-1.625023967	0.142254847	0.269820548	0.128670752	-1.625023967	0.178977167	0.941514199	0.438021374	-0.241809564	0.151496501	0.84193471	-1.625023967	0.584880135	1
ENSMUSG00000062175.14|Tgif2	1.240800212	1.62835459	1.223361587	-1.80215165	-1.810621315	-1.408845872	-0.48893039	-0.470943114	-0.266616646	0.266852291	-0.130773956	-0.22400134	0.499141872	-0.190631278	-0.107784508	0.32041185	1.213215731	0.509161935	1
ENSMUSG00000062372.14|Otof	0.514585573	0.387315781	0.69056846	-0.919821216	-0.919821216	-0.919821216	-0.919821216	0.599216311	-0.919821216	-0.919821216	1.927654821	1.123956966	-0.919821216	-0.919821216	-0.919821216	0.90127683	1.249371058	0.884445148	1
ENSMUSG00000063063.13|Ctnna2	0.690426925	0.692096136	0.743359898	0.067952626	-0.376257844	-0.510995326	-1.057440078	-0.922146452	0.257200372	1.581879572	1.021742887	0.986156179	-1.333803502	-1.333354194	-2.015409209	0.752594231	0.551248568	0.20474921	1
ENSMUSG00000064262.8|Gimap8	0.891480628	0.855438734	0.799890859	-0.016389345	-0.068171282	-0.232389448	-1.815461931	-1.815461931	-1.815461931	-0.62350231	-0.513051724	0.102709786	0.372093538	0.168624598	0.27806655	1.156167737	0.972159538	1.303257935	1
ENSMUSG00000064329.14|Scn1a	0.981168254	0.979308315	0.314104811	-0.095319123	-0.981491701	-1.846221254	-0.819518915	-0.645311715	-0.12252677	0.954664486	0.076600343	0.051251939	-0.810065723	-0.512760106	-1.242975966	0.250667287	1.864186132	1.604239705	1
ENSMUSG00000066842.19|Hmcn1	1.648857497	1.720174307	0.502324957	-2.167206408	-0.431359639	-0.592639841	0.409552272	0.508483168	-0.170268005	0.084106628	0.747894429	0.187604538	-0.954887697	-1.783366805	-0.572625711	0.524945948	0.283289461	0.055120902	1
ENSMUSG00000067356.6|B430203G13Rik	0.543080593	0.812025276	0.284752111	-1.792985246	-1.945964919	-1.155553801	0.510543518	0.589069616	1.483580201	0.568862072	1.321743533	0.227816378	-0.974060925	0.446068723	-1.106278043	0.358113968	0.216321007	-0.387134063	1
ENSMUSG00000070390.13|Nlrp1b	0.600399066	0.322899839	-1.208046447	-0.275715893	-1.208046447	-1.208046447	0.224807078	-0.042264096	0.002989278	0.621957186	0.973585662	0.592392844	-1.208046447	-1.208046447	-1.208046447	1.43243428	1.33529009	1.459503349	1
ENSMUSG00000070866.5|Zfp804a	0.758037251	0.615252856	1.051697301	-1.263764469	-0.697627238	-0.421396567	0.195965963	-1.63969336	0.485249438	1.089551083	1.217940678	1.282469328	-0.2136362	-1.644232184	-1.538050827	-0.000503195	0.474963635	0.247776508	1
ENSMUSG00000071547.5|Nt5dc2	1.373362075	1.434640824	1.795359735	-1.296738512	-1.443111308	-1.421395453	-0.540469787	-0.425371239	0.459066062	1.083557238	0.53999937	0.85576902	-0.38842678	-0.599464225	-0.684472766	-0.274546895	-0.19807802	-0.26967934	1
ENSMUSG00000071984.12|Fndc1	0.870178566	0.788072657	0.653768368	-2.214188471	-0.833018331	-1.09774096	-1.01921536	-1.030067525	0.091518117	0.786396923	0.145826422	0.350710447	-0.596582613	0.415455687	-0.832371664	1.476708255	0.900375118	1.144174363	1
ENSMUSG00000072049.7|Vmn2r121	-0.934716831	-0.934716831	-0.934716831	0.588890421	0.725683126	-0.934716831	-0.934716831	0.607756473	-0.934716831	1.372109037	1.337438672	1.609998193	-0.934716831	-0.934716831	-0.934716831	0.82441673	0.523563797	0.822595025	1
ENSMUSG00000072844.7|G530011O06Rik	2.131748691	1.846577312	0.603866805	-0.721440068	-1.201370294	-0.490715743	-0.47316812	-1.720484529	-0.43314401	-0.727748927	0.095923379	0.168059183	-0.245148993	-0.678563436	0.235667467	0.896882836	-0.315495076	1.028553523	1
ENSMUSG00000073902.6|Gvin3	0.837655224	0.416079904	0.252944257	-0.371362451	-0.42968632	-1.834470109	-0.780877016	-0.840858758	0.163448458	0.380756019	0.5316379	0.003700148	-0.165134659	-1.834470109	-0.77465813	1.599264725	1.391273598	1.45475732	1
ENSMUSG00000074203.5|G430095P16Rik	1.487222958	1.252498851	1.722127508	-1.334338425	-1.130003966	-0.708954731	-1.200751373	-0.887252085	0.303376052	0.738746871	0.366555036	0.484549854	-0.448044966	-1.013052311	-1.189896914	0.45935083	0.524251417	0.573615393	1
ENSMUSG00000074652.4|Myh7b	1.446819537	1.625289455	1.288201139	0.627525275	-0.910597064	-0.582231032	-1.052657802	-0.922749423	-0.425950167	0.577467159	-0.403577192	-0.719413273	-1.255715	-1.212964619	-0.626677429	1.224704914	0.853048488	0.469477035	1
ENSMUSG00000074673.16|Ttll9	1.279444214	1.593494948	1.795428422	-0.931085126	-1.104982553	-0.670683603	-1.213160113	-0.95195847	0.318883828	-0.1129051	0.045465957	0.648876917	-0.690918618	0.459263528	-1.678511982	0.66184573	0.43571104	0.115790981	1
ENSMUSG00000074945.4|Olfr1314	-0.797814029	-0.797814029	-0.082481772	1.405118757	0.863948729	0.728320915	-0.797814029	-0.797814029	-0.797814029	-0.797814029	0.477773642	-0.797814029	-0.797814029	-0.797814029	-0.797814029	1.292249165	1.814105572	1.479105283	1
ENSMUSG00000075297.11|H60b	0.264222014	0.224022489	1.724804338	-0.892401375	-1.045579312	-1.911766299	-1.391631162	0.07603464	0.696828094	-0.056459067	1.145471895	0.259227328	0.309607023	-1.712041593	0.814100556	0.232698693	0.56493837	0.697923366	1
ENSMUSG00000075405.4|9430097D07Rik	0.813545604	0.752248278	1.941305002	-0.959522863	-0.295055816	-0.282835056	-0.511392531	-2.48067828	0.916171511	0.676950082	0.135310796	0.487128941	-0.61643826	-0.181336817	-1.339471641	0.471967941	0.686652856	-0.214549747	1
ENSMUSG00000075593.11|Gal3st4	1.405934865	1.395570105	1.383665147	0.003487539	-2.140697139	0.221320827	-1.350775027	-0.22400901	0.371562874	0.136987528	0.688773925	0.609111818	-0.883995311	-0.736607234	-1.391988424	0.158896599	-0.213145046	0.565905962	1
ENSMUSG00000076431.5|Sox4	1.44640137	1.640229209	-0.375240653	-1.102382629	-1.563177379	-1.746267041	-0.593858293	-0.594609689	-0.476359458	-0.419516953	-0.508824109	-0.398358779	0.836142792	0.437585128	0.844173612	0.998661692	0.799928538	0.775472642	1
ENSMUSG00000076617.10|Ighm	0.92889932	0.74372647	0.687205569	-0.153379525	-1.501301023	-0.508776659	-1.501301023	-0.179519585	0.032682903	0.289128634	0.341707159	0.389125492	-1.501301023	-1.501301023	-0.496391266	1.427617456	1.176595773	1.326582352	1
ENSMUSG00000078308.3|Gm47854	1.542443712	0.41334405	1.145882914	-1.223748573	-1.608008646	-1.161341971	-1.023874581	-0.757198289	0.014589724	-0.063616934	0.525623219	0.310809044	-0.772115535	-1.025379497	0.357099086	1.249019397	1.366248595	0.710224286	1
ENSMUSG00000079110.13|Capn3	1.084262228	1.102410888	1.39203845	0.27072966	-0.545806492	-0.614043437	-1.436792606	-1.461737512	-0.114629122	0.726296444	0.026317227	-0.079278743	-0.614251586	-0.550166406	-1.962959479	0.783555245	1.136826391	0.85722885	1
ENSMUSG00000079434.9|Neu2	0.894491126	0.458742466	0.975912023	-1.024795011	-1.024795011	-1.024795011	-1.024795011	-1.024795011	-1.024795011	0.614498866	-1.024795011	0.611020649	0.504188516	-1.024795011	0.59878936	1.886106389	0.411719775	1.242890921	1
ENSMUSG00000079657.11|Rab26	1.000268991	0.155014523	0.869109933	-0.946034331	-0.952749981	-1.004764318	-0.185292342	-0.10930085	0.045469129	0.42795781	0.048817551	0.118675569	0.059907249	-2.858623911	0.091664485	0.551238885	1.514423966	1.174217642	1
ENSMUSG00000080303.3|Gm12419	1.184541463	0.547026959	0.831680464	-1.377697161	-1.573383618	-0.909808618	-1.089557271	0.025284957	1.16881517	1.00666538	0.884901835	1.135619526	-0.685767996	-1.744359254	-0.154231303	0.269788125	0.099597566	0.380883778	1
ENSMUSG00000081679.2|Gm11874	0.168056622	0.26209048	-0.01660378	-0.952346814	-1.61261495	-2.771463219	0.860588749	0.341489805	1.131173005	0.508749302	1.019757103	0.33690304	0.169861669	-0.541516403	-0.799579119	0.644169163	0.570669217	0.68061613	1
ENSMUSG00000082433.3|Gm9025	1.023989062	1.013682866	0.683468977	-1.644147039	-1.540289154	-1.413279567	-0.331012919	0.135738433	-0.505924562	0.454484603	0.753079167	0.777991794	-0.388624008	-0.484190781	-1.421459433	1.440704522	0.506114001	0.939674037	1
ENSMUSG00000084754.2|Gm12532	1.208399023	1.06675733	1.565307701	-0.947409426	-0.947409426	-0.947409426	-0.947409426	-0.947409426	-0.947409426	-0.947409426	0.683447176	0.494789039	0.724521661	-0.947409426	-0.947409426	0.743164948	1.05757184	0.982726114	1
ENSMUSG00000085201.2|Nr6a1os	1.131755679	1.26581743	1.109634925	-0.389517471	-1.426037325	-2.006587257	-1.178296264	-1.171443649	0.292232736	1.065568941	0.63505229	0.109709874	-0.678687365	-0.237489447	-0.49748975	0.302655143	0.733512129	0.939609382	1
ENSMUSG00000085411.2|Gm14319	0.768313092	0.571085115	1.438106999	-1.489432232	0.140400463	-1.489432232	1.056222351	0.541532354	0.295796739	0.330847137	0.565197624	-1.489432232	-1.489432232	0.08127789	-1.489432232	0.470475405	0.444168945	0.743737046	1
ENSMUSG00000085505.2|Gm12868	1.539152478	1.478916042	1.941785141	-0.479469435	-0.894694276	-1.097412332	-0.333386549	-0.183988002	-0.510882526	0.215966588	0.234177839	0.209224425	-1.310902583	-1.364046376	-0.977477926	-0.101292686	0.876414812	0.757915367	1
ENSMUSG00000085517.8|Gm12963	1.24892335	0.95885329	1.356004218	-1.43081834	-1.43081834	0.338340927	-1.43081834	0.410883338	-1.43081834	0.029896904	0.271243982	0.154492756	0.469684839	0.627380251	-1.43081834	0.547335724	-0.291228279	1.032280397	1
ENSMUSG00000085705.2|Gm16046	0.521714045	0.349757618	1.6351297	-1.416337891	-0.279307226	-1.416337891	-1.416337891	0.400693728	0.471227315	0.159573353	0.517803391	0.838562235	0.053528108	0.396585231	-1.416337891	-1.416337891	1.362648681	0.653773273	1
ENSMUSG00000085718.3|Rpl9-ps3	1.212360772	1.06203414	1.456097537	-0.566012067	-0.62406878	-0.616340604	-1.488512752	-0.109464763	-1.488512752	0.514220947	1.478113336	1.324137507	-0.551383484	-0.113551863	-1.488512752	-0.090182299	0.073937853	0.015640024	1
ENSMUSG00000086006.3|Gm13293	1.060461355	0.800138318	0.525115642	-0.328319828	-1.635095644	-0.256857396	0.852724593	0.139941069	-1.635095644	-1.635095644	0.493702828	0.952741511	-0.314534217	-1.635095644	0.1481538	0.676989605	0.972137708	0.817987586	1
ENSMUSG00000086155.8|9430041J12Rik	1.366373636	1.060456298	1.010674469	-0.689549857	-2.505142541	-0.015346673	-1.676078626	-0.083088041	0.241134568	-0.684219184	0.650259354	-0.93205385	-0.090468239	-0.089843401	0.744800886	0.746233938	0.358125236	0.587732026	1
ENSMUSG00000086425.8|F730016J06Rik	1.187759819	1.067988971	1.294979177	-1.123725841	-0.008075351	-1.123725841	0.596904271	-1.123725841	-1.123725841	-1.123725841	0.433111976	-1.123725841	-1.123725841	0.059693597	0.132607767	1.360742173	0.845871708	0.894496778	1
ENSMUSG00000086430.2|4930551O13Rik	1.59459401	1.329412705	-0.931937779	-0.931937779	-0.931937779	-0.931937779	0.409585016	-0.931937779	-0.931937779	0.703806161	1.422519246	0.901801914	-0.931937779	-0.931937779	0.688130674	0.617069053	-0.931937779	0.720521234	1
ENSMUSG00000086591.2|Dnah2os	1.008306718	0.767852492	1.395622924	-0.594922873	-1.170776821	-1.561772188	-1.044230065	-0.835199066	0.006354436	-1.496527489	-0.623186291	0.464241269	0.327663534	0.1918104	-0.264410486	1.649471435	1.146940145	0.632761925	1
ENSMUSG00000086708.2|Gm15577	0.701770937	1.025263005	1.430392105	-0.80123686	-2.340958664	-0.504843313	0.115376392	0.680645693	0.323219786	0.48444639	0.49506737	0.360527805	0.50999996	-0.285798119	-2.340958664	0.045134913	0.133052484	-0.03110122	1
ENSMUSG00000086762.2|Gm14546	1.26659413	0.909753259	1.15729638	-0.946975688	-0.946975688	-0.946975688	-0.946975688	0.309314649	-0.946975688	1.050367236	-0.946975688	-0.946975688	-0.946975688	0.598078031	-0.946975688	1.246093971	0.795389297	1.189894238	1
ENSMUSG00000086767.2|Gm13070	0.669062418	1.561174431	0.46807864	-1.907484979	-0.24220883	-1.907484979	0.103858755	0.365556302	-1.907484979	-0.516296618	0.275791712	0.126032078	0.449957818	0.603824879	-0.255345404	0.386752624	1.134353761	0.59186237	1
ENSMUSG00000086843.4|E030013I19Rik	1.43515254	0.393506086	1.240468262	-0.93416452	-0.93416452	-0.93416452	-0.93416452	-0.93416452	-0.93416452	0.847636685	-0.93416452	0.548270573	0.439489043	-0.93416452	-0.93416452	1.408829266	1.008122595	1.086005632	1
ENSMUSG00000087150.8|BC064078	0.731267116	0.673176203	0.371764015	-1.246688859	-0.708316775	-0.66144259	-0.672344166	-0.686560736	-0.939387639	-0.961218991	-0.418945394	-0.984936609	0.335090837	-0.147152147	0.029786487	1.582026309	1.915164748	1.788718191	1
ENSMUSG00000087187.2|Gm13431	1.513275285	1.743349189	1.337755034	-0.736837877	-0.736837877	-0.736837877	-0.736837877	-0.736837877	-0.736837877	-0.736837877	-0.736837877	-0.736837877	-0.736837877	0.386556498	-0.736837877	1.479110591	1.153058959	0.492111092	1
ENSMUSG00000087289.3|4933424M12Rik	0.986534188	0.974915993	0.790528578	-0.950435537	-0.950435537	-0.950435537	-0.950435537	-0.950435537	-0.950435537	-0.950435537	0.524342486	1.109888064	-0.950435537	-0.950435537	0.503681883	1.458876971	1.077542655	1.127609015	1
ENSMUSG00000087470.3|A630031M04Rik	0.878869315	0.94633312	0.682378029	-1.580019405	-0.477841865	0.058173294	-0.34531434	-1.580019405	-0.354804835	1.394947042	1.055732535	0.57794195	0.356583804	-1.580019405	-1.580019405	0.544329605	0.705146976	0.297602989	1
ENSMUSG00000087579.8|Hectd2os	1.260398644	1.305603481	1.775937261	-0.914443579	-0.914443579	-0.914443579	0.509229419	-0.914443579	0.130195984	-0.914443579	-0.914443579	0.525970759	-0.914443579	-0.914443579	-0.914443579	0.921644256	0.9380315	0.862980909	1
ENSMUSG00000087589.4|D430040D24Rik	1.567079928	1.280660863	1.989860992	-1.976233709	-0.698740547	-0.948439197	-0.188511208	-0.550494001	0.156750485	-0.085102104	0.497549883	0.009885629	-1.29067231	-0.950479284	0.04258336	0.280773334	0.359077491	0.504450395	1
ENSMUSG00000087616.2|Gm14257	0.870682401	1.094289611	1.460119975	0.118308474	-2.885819869	-0.528766251	-0.510764346	-0.880781637	0.757095605	0.875229129	0.199527285	0.736155766	-0.886535463	-0.626899537	0.279500805	0.062253539	0.111337213	-0.2449327	1
ENSMUSG00000087648.2|E130018N17Rik	1.350885671	1.20622196	1.171214096	-1.292093132	0.109280071	-1.292093132	0.401014503	-1.292093132	0.899675298	0.484656371	0.775664409	0.539882732	-1.292093132	-1.292093132	-1.292093132	0.278925753	0.257839073	0.277298854	1
ENSMUSG00000089671.2|Gm16537	1.041265731	0.645397514	1.320746351	-2.467489414	0.049044594	-0.859234708	-1.726155399	-0.905552501	0.635438335	0.610922357	-0.045970722	-0.074319137	0.46828534	0.75086125	-0.101271429	-0.636032055	0.255749717	1.038314176	1
ENSMUSG00000089945.14|Pakap	0.565768495	0.756102319	0.581361905	-0.789607045	-0.446763405	-3.302819693	-0.042378554	-0.164257104	0.951345615	1.06012614	0.511233451	-0.323501242	-0.148183362	0.063226937	-0.85161041	0.508525594	0.660310329	0.411120029	1
ENSMUSG00000089991.3|Gm16332	0.480419302	0.479097686	-0.260334372	-1.869431504	-0.88683962	-1.065900797	-0.405094659	-0.48744958	-0.963606044	0.091909008	0.265429387	-0.02816869	-0.002828001	-0.76069544	0.229784219	1.920388163	1.614959454	1.648361487	1
ENSMUSG00000090053.10|Pakap	0.602601767	0.494519158	0.306630898	-0.706334095	-1.530656742	-1.426483414	-1.08762589	-0.218524843	0.576271414	1.648115361	0.468328336	0.384628587	-0.882454982	-0.763655724	-1.222720284	1.058952027	1.428164796	0.87024363	1
ENSMUSG00000090257.2|Gm4524	0.990246928	1.128084155	1.535020616	-1.845315116	-1.390368189	-1.171941104	-0.329067165	-0.136516382	-0.256958044	-0.520495589	-0.282894901	-0.113680753	0.420769171	0.515904186	-1.358543498	0.583744847	1.142791487	1.089219351	1
ENSMUSG00000090260.2|2810442N19Rik	-0.096917793	0.563984208	0.727532642	-1.534608289	-1.916020583	-1.655869027	-0.76968316	-0.317884757	0.015634571	1.039984038	0.912860709	0.93655911	0.378938966	-0.228786055	-0.916343647	0.857072621	1.238561525	0.76498492	1
ENSMUSG00000091492.2|Gm17025	1.759272024	1.952998008	0.602505833	-0.975346438	-0.578714296	-0.863252641	-1.046141463	-1.220246901	0.765467063	0.580655699	1.005490612	0.388887801	-0.481539969	-0.80948688	-1.199450251	-0.641844674	0.394658827	0.366087645	1
ENSMUSG00000091712.3|Sec14l5	1.048909282	1.092631512	1.096923189	-0.635776694	-0.818374182	-1.351844053	-0.978368195	-0.894468867	-0.087724424	0.103408948	-0.240392305	-0.980698074	-0.457369675	-0.316666043	-0.982235405	1.248619542	1.557978355	1.595447091	1
ENSMUSG00000092029.2|Gm9027	1.18735181	0.937764424	1.753483425	-1.721356177	-1.772348218	-1.040872863	-1.173413456	-1.276784921	0.001150102	0.445160026	0.349117551	0.042338044	0.548503343	0.037796736	0.357794972	0.205061452	0.457773592	0.66148016	1
ENSMUSG00000092083.5|Kcnb2	0.608803365	0.989281391	0.714450252	-1.279062893	-1.267683997	-1.17562421	0.403691874	0.389092298	0.697127686	0.934264235	0.864287839	0.375609438	-1.133839143	-0.91138241	-2.117073214	0.861995057	0.703980567	0.342081864	1
ENSMUSG00000092483.2|Gm20421	1.305531473	1.176379318	1.588364667	-1.561185537	-0.073952134	-1.561185537	0.089509084	-0.167657768	-0.104642297	0.959642307	0.12100621	-0.07456851	-1.561185537	0.375048017	-1.561185537	0.639597019	0.28259014	0.12789462	1
ENSMUSG00000092981.3|Mir5125	1.602017576	1.419914748	1.76887705	-1.093584962	-1.040654177	-0.272630267	-0.060277423	-0.46221768	-1.130289938	-0.124308268	0.723493766	-0.107155903	-1.009627588	-1.160913032	-0.830793532	-0.040461009	0.611452151	1.207158488	1
ENSMUSG00000093456.8|Gm20662	0.660987199	1.74010979	0.747956994	-0.653590219	0.172837698	-0.29370622	0.150450565	0.576943047	-0.145547378	-0.548377362	-0.540485817	-1.542704205	-0.639491066	-1.542704205	-1.542704205	1.204172466	0.93489505	1.260957869	1
ENSMUSG00000094910.2|D430019H16Rik	1.349922007	1.391368562	1.586785625	-2.060520911	-0.920253081	-1.213451178	-0.758194761	-0.529769295	0.450002536	0.591410893	0.748137381	0.380368795	0.158989598	-0.791348383	-1.055729718	-0.062951201	0.423935928	0.311297206	1
ENSMUSG00000095332.3|Gm9821	0.357859557	0.292762145	0.883414592	-2.217451074	-1.650424644	-1.583162328	-0.266612287	-0.125193256	0.530983015	0.135070076	1.21277574	0.499314318	-0.386392579	-0.148539906	-0.470558046	0.480560116	0.990488301	1.465106261	1
ENSMUSG00000095419.2|Gm14328	-0.874300704	-0.789765765	-0.549393578	1.863210829	-0.890309329	-0.020540424	-0.91696527	-1.08588505	0.2097392	2.076355048	0.39581472	0.48462887	-0.511917678	-0.963679258	-0.465639325	1.668035689	0.285515313	0.085096712	1
ENSMUSG00000096850.2|Gm21748	1.433523418	1.488941844	0.375810388	-2.382089594	-0.231144475	-0.816096881	0.215851888	-1.245150232	0.198636813	0.038058539	0.588082643	1.0167798	-1.249641655	-0.720556145	0.552512413	0.128654024	-0.238351961	0.846179173	1
ENSMUSG00000096937.2|Gm10825	0.074540184	-0.476842462	0.673947236	-1.43601137	-1.386039831	-1.371770183	-1.572051937	-0.433101426	0.286347971	-0.306784928	0.445039892	-0.152265285	1.036365588	-0.284580675	1.53837617	0.894806673	1.138162081	1.331862304	1
ENSMUSG00000096959.2|4930509G22Rik	1.277883214	0.732252883	1.291986902	-1.704673127	-0.6232009	-1.588200711	0.174814973	-0.51660111	1.041614644	0.120372413	0.782751638	0.635249618	-0.988995873	0.250363749	-1.710528887	0.135169479	-0.250504485	0.940245578	1
ENSMUSG00000097108.2|Gm26581	0.113430925	-0.128326645	0.385453592	-1.283821894	-0.94753998	-1.46160529	-1.964687977	-0.262625467	0.271007999	-0.800531458	0.313574421	-0.057869907	0.81796403	-0.11794127	1.565048713	1.040760871	1.188641998	1.32906734	1
ENSMUSG00000097156.8|Gm3764	0.698921756	0.942693459	0.221560406	-1.10377089	-1.10377089	-1.10377089	-1.10377089	-1.10377089	-1.10377089	0.62568293	-1.10377089	-0.215491202	0.667134582	1.386071385	0.421183388	1.667412797	1.116091645	0.195135083	1
ENSMUSG00000097325.3|Gm16897	0.651438269	0.593244984	0.772825761	-0.416824472	0.181954122	-3.031333275	0.094736902	-0.299466224	0.014566065	-0.166437152	0.404599056	-1.169770186	0.100972218	-0.606753946	-0.490491226	0.938379754	0.965163856	1.463195492	1
ENSMUSG00000097352.8|C920009B18Rik	0.439343785	0.686495769	1.465098494	-1.284581443	-1.670624884	-2.032090584	-0.05140418	-0.8328368	-0.290032636	0.805483678	0.820716521	1.020384611	-0.676641921	-0.533432219	0.827628192	0.99783187	0.199319652	0.109342094	1
ENSMUSG00000097430.3|Gm10544	1.407518629	1.31757439	1.96371664	-0.933669553	-2.0193772	-1.226285916	-0.466747036	0.034081997	0.395284242	-1.144922758	-0.299054606	-0.509246929	-0.058776454	0.22306819	-0.229368101	0.5927075	0.361155919	0.592341048	1
ENSMUSG00000097627.3|4930519A11Rik	1.28190657	1.580180703	0.648144935	-1.012790234	-1.012790234	-1.012790234	0.51171211	-1.012790234	-1.012790234	1.204737774	0.543389773	0.721802654	-0.199544704	-1.012790234	-1.012790234	0.790251613	-1.012790234	1.019740442	1
ENSMUSG00000097633.3|Gm16617	0.890027306	0.290619117	0.983458906	-1.794679362	-2.320884569	-1.8138155	1.104735194	0.163472176	0.356725695	-0.310897608	0.102501239	0.389641313	0.092763879	-0.450337205	0.355928959	0.629222688	0.71580438	0.615713392	1
ENSMUSG00000097673.2|Gm26608	0.959924055	0.652835681	1.352088945	-0.993418966	-0.993418966	-0.993418966	-0.993418966	-0.218279003	0.766062884	0.800607774	0.483984855	0.228749351	-0.993418966	-0.993418966	-0.993418966	1.684179238	1.237197944	-0.993418966	1
ENSMUSG00000097768.3|2310043M15Rik	0.931944975	1.113301231	0.76788874	-1.612899124	-1.429856445	-1.293596877	-0.314828579	-0.271776111	0.229639644	1.181639176	1.319319792	1.687493585	-0.186744866	-0.375744675	-1.019489842	-0.739938226	0.076883912	-0.06323631	1
ENSMUSG00000097881.8|Celrr	0.754253095	0.995563817	1.283304264	-1.315580997	-1.315580997	-1.315580997	0.226792271	-1.315580997	-1.315580997	-1.315580997	0.530789012	0.120887714	0.30470355	0.502911958	0.447378842	0.755404396	1.006129537	0.965367522	1
ENSMUSG00000098224.2|Gm7985	0.708664053	0.308945099	1.095524358	-1.313038694	-1.532845465	-2.026132733	-0.76658338	0.2410822	1.17939271	1.295823283	0.607498109	1.102125598	0.10307657	-1.257529993	-0.177081995	0.301876048	0.04455553	0.084648701	1
ENSMUSG00000098438.2|Gm27178	1.451873942	1.99113056	1.654709709	-1.005127583	-1.359771013	-0.47104454	-0.293887605	-0.964689932	-0.640559198	-0.999041072	0.145079096	0.120596449	-0.457135392	-0.456425753	-0.79805377	0.418925112	0.701138459	0.962282531	1
ENSMUSG00000098557.2|Kctd12	1.554836842	1.834181892	-0.493592456	-0.621985242	-0.909681387	-0.841982178	-0.512849205	-0.273191165	0.444726353	0.783182909	0.191312798	-0.164485743	-0.971766877	-1.835570178	-0.655698287	1.657877662	0.321195749	0.493488513	1
ENSMUSG00000100313.2|Gm28323	1.543092136	1.65176893	1.400760479	-1.833725084	-1.269398749	-0.956042575	-0.63292971	-0.219953322	0.321486874	-0.133723304	0.065097913	-0.140520887	-0.171353681	-0.991030701	-0.807535132	0.567589212	1.094924074	0.511493529	1
ENSMUSG00000100334.2|C230024C17Rik	0.682992446	0.935523203	0.964147777	-0.79473574	-0.79473574	-0.79473574	-0.79473574	0.553309496	-0.79473574	-0.79473574	-0.79473574	-0.79473574	-0.037280655	-0.79473574	-0.79473574	1.764327833	1.885480106	1.198857195	1
ENSMUSG00000100480.2|Gm29156	0.498464596	1.315841797	0.546453383	-3.121652259	-0.735880312	-0.493731728	0.71148493	-0.886199872	-0.492369629	0.548465677	0.447389654	0.297881624	-0.016200458	-0.180225627	0.407419427	-0.568357494	1.040506281	0.68071001	1
ENSMUSG00000100600.7|A230077H06Rik	0.607350121	0.933397673	1.596607826	-0.872168445	-0.456732987	-0.604906421	-0.635773893	-0.297854256	-0.827651255	-0.363161012	0.526399132	-0.841719338	-0.09907146	-0.147932054	-2.224843291	1.210002978	1.164588006	1.333468676	1
ENSMUSG00000101641.2|Gm29560	0.748562197	0.022427158	0.632817012	-1.093929549	-1.093929549	-1.093929549	-1.093929549	-1.093929549	0.370854891	-1.093929549	0.163641394	0.958683536	0.303461265	0.303801653	-1.093929549	0.87615009	1.280227955	1.996879695	1
ENSMUSG00000102434.2|Gm38049	0.952969016	1.055615466	0.735716419	0.130033579	-2.338911888	-0.569761194	-2.338911888	0.571307619	0.933412978	0.937019719	-0.033217765	0.637811908	-0.31273104	0.151156743	-0.205222141	0.411617293	-0.158652692	-0.559252132	1
ENSMUSG00000102782.2|Gm37625	1.295161204	1.267736768	1.166487606	-1.404413274	-0.211474698	-0.868666659	-0.163451691	-0.51141914	-0.234219373	0.576050289	0.89764994	0.897967133	-1.386961894	-1.653007571	-1.291932718	0.329762949	0.5381566	0.756574529	1
ENSMUSG00000103620.2|Gm37359	0.997235541	0.487668133	0.80883372	-2.425591609	-0.121254797	-0.560137884	0.286428883	-2.425591609	-0.107169196	0.319593025	-0.046119662	0.461508533	0.552507341	0.168070005	1.249386769	0.779875999	-0.1284867	-0.296756493	1
ENSMUSG00000103755.2|Gm37805	1.055650784	0.099255962	0.590658431	-1.601816913	-1.075026222	-0.764160188	-0.949715531	-1.249742363	-0.129979445	-0.665592139	0.76771769	-1.351222969	0.143901858	1.431395531	0.493696859	0.757662926	1.208693314	1.238622414	1
ENSMUSG00000103945.2|Gm38228	1.017831981	1.599012088	1.074570093	-1.794567009	-1.206003133	-1.18847392	0.420434791	1.29037935	0.108772395	-0.708849302	0.534325338	0.51014837	-0.239113705	-1.354656581	-0.617059258	-0.537215534	0.313924221	0.776539815	1
ENSMUSG00000104252.6|Pcdha4	0.687711532	-0.254240244	0.762432754	-1.253639665	-1.310140469	-1.737008103	1.236871532	1.120821551	0.925239501	-0.28343184	1.149067821	0.002441463	-0.750693851	0.037209002	-0.752142819	0.827825811	0.943372835	-1.351696811	1
ENSMUSG00000104279.2|Gm38300	1.26288335	1.391114602	2.075018878	-1.715078334	-1.215459418	-1.58257875	-0.001493784	-0.755816855	-0.082334722	0.231084952	-0.279747282	-0.14110049	-0.171113939	-0.492863217	-0.181171626	0.122260683	0.694029414	0.842366538	1
ENSMUSG00000104605.2|Gm42922	1.126820453	1.552900051	0.496864828	-0.356360629	-1.569429497	-0.107515679	0.005774853	-0.427322897	-0.312653957	-1.023045736	-0.637777357	-0.377233839	-0.053819985	-2.126004615	0.455453128	1.22735295	0.842087509	1.283910419	1
ENSMUSG00000104905.2|Gm43718	1.231675071	1.196734587	1.665490527	-0.66770877	-0.828701833	-0.945579423	-0.870217181	-0.986239463	0.59717083	0.773607774	0.656105401	0.717653404	-0.881439619	-0.745695096	-1.963315916	0.143292286	0.446596064	0.460571357	1
ENSMUSG00000105466.2|Gm42998	1.781767017	1.184414284	-0.229350563	-0.415635921	-0.489528943	-1.837511182	0.810127988	-0.392503642	-1.837511182	0.030776484	0.607742017	0.722129156	-0.855559235	-0.855229789	0.577195011	0.73201739	-0.495077628	0.961738738	1
ENSMUSG00000105802.2|Gm43012	1.032447696	0.872047374	0.159059411	-0.908364527	-1.046106186	-0.73264338	0.569866153	0.450286719	1.082448508	-1.369110234	0.497757844	0.423142513	-1.114385374	-0.491326652	-2.109693453	0.648221682	0.654885417	1.381466489	1
ENSMUSG00000105929.2|Gm43693	0.23977892	1.040551858	0.827704848	-1.439000775	-0.880079617	-1.60448782	-0.01173453	0.812771572	-1.527509889	-0.127188858	0.680919146	0.644735705	-1.724768617	0.900985092	0.476668894	1.06226621	-0.198555981	0.826943842	1
ENSMUSG00000106062.2|Gm43820	0.573377726	0.929936321	-0.097945875	-2.01368496	-0.172514625	-0.6241563	-1.123890033	-2.01368496	0.19783377	-0.444010191	0.877354804	0.136841926	0.120574664	0.12096662	-0.26610749	1.060685193	1.317887493	1.420535917	1
ENSMUSG00000106558.2|Gm5552	1.08318681	0.546129796	0.769719545	-1.072560105	-1.208203495	-0.507365003	0.310393546	-1.545946931	0.063377929	1.379119038	0.158767602	0.132074806	0.128872399	-0.6531378	-2.190653445	1.080938408	0.93534222	0.589944679	1
ENSMUSG00000106647.2|Gm42523	0.318203969	0.669680749	0.045609402	-0.229998343	-1.440444422	-1.440444422	-1.440444422	0.400230674	-1.440444422	0.629679682	0.531428436	0.437883838	0.436675516	-1.440444422	0.211351755	1.119253457	1.453355798	1.178867179	1
ENSMUSG00000106825.2|2510016D11Rik	1.022884764	0.825293279	0.358884532	-1.472495413	-1.851031569	-1.051570994	-0.12448944	-0.744281143	-0.010254089	0.017528742	0.529071467	0.181751682	-0.687103142	-0.563143808	-0.708074966	1.665469664	1.098297981	1.513262456	1
ENSMUSG00000106867.2|Gm43800	0.539167756	0.69333548	0.744873322	-1.119532271	-1.119532271	-1.119532271	-1.119532271	-1.119532271	0.195647412	0.987778571	-1.119532271	1.096718453	-0.269314496	-1.119532271	0.482612426	1.270145085	1.581117255	0.514644631	1
ENSMUSG00000107335.2|Gm43372	1.234352553	1.366237651	1.566476798	-1.332094826	0.296749195	-1.283930262	-1.299380169	-1.067143265	0.647990134	-0.602690202	-0.406770719	-1.246502506	-0.045616037	-0.286431766	-0.036330713	0.512902273	1.025215578	0.956966284	1
ENSMUSG00000107468.2|5730507A11Rik	0.824504819	0.976194787	1.07207113	-1.183767369	-1.48505494	-1.279156039	0.429846299	-0.551642138	1.433062686	0.342485286	1.300472686	0.336987215	-1.877223588	-0.247295831	-0.63683135	0.204078195	-0.287392402	0.628660554	1
ENSMUSG00000107502.2|Gm44065	1.656611671	1.182369267	0.839117887	-0.870651827	0.237309897	-2.717067482	-1.060490707	0.168075113	0.216453508	0.504192408	-0.661116908	0.498694992	0.099160363	-1.00258916	-0.220162793	0.001265783	0.323194125	0.80563386	1
ENSMUSG00000107750.2|Gm44013	0.614633276	1.335609217	0.156106618	-1.30393476	-0.564785249	-1.440495192	1.197015645	0.543998146	0.186491722	1.015510125	0.949469388	-0.747702366	-0.363312971	-1.423377056	-1.823412624	0.486744132	0.743567522	0.437874427	1
ENSMUSG00000107884.2|Gm44144	0.712259614	0.711065549	0.141411733	-2.747070341	-0.53965789	-0.28696415	0.524016756	0.166827284	1.204020983	1.019581049	1.237815069	0.221599609	-0.991795264	-0.991367699	-0.883193373	0.724449201	-0.546229861	0.323231731	1
ENSMUSG00000108006.2|Gm44418	0.881123578	0.764982722	1.101289987	-0.344887487	-2.464317982	-0.407002721	0.390856606	0.305375359	0.788583396	0.769207431	0.357563447	0.41229551	-2.464317982	-0.187643723	-0.31273571	0.142143987	-0.022558774	0.290042356	1
ENSMUSG00000108214.2|Gm43982	1.254696178	1.174202353	0.024199979	-1.271632853	-1.271632853	-1.271632853	-1.271632853	0.44966432	0.932470704	0.9757451	-1.271632853	0.564648952	0.444724742	-0.304126207	0.777115162	-1.271632853	0.340924129	0.995531706	1
ENSMUSG00000108311.2|Gm44737	0.813132627	0.529802655	1.070825768	0.069570004	-0.700855715	-0.6156919	-0.658422232	-0.401288701	0.296605845	0.86984863	0.505696117	0.648275742	-0.794161844	-0.53612606	-3.096663105	0.670796156	0.865710531	0.462945481	1
ENSMUSG00000108481.2|Gm33248	2.004241812	0.704686699	0.945748379	-1.22933035	-0.31437034	-0.306190548	-0.159540376	-0.233503524	0.61577046	1.577233719	-0.128711657	-1.22933035	-1.22933035	-1.22933035	-1.22933035	0.25071519	0.827850422	0.362721516	1
ENSMUSG00000108580.2|Gm39094	0.804111732	0.901510289	0.619253175	-1.283912805	0.223400983	-0.282063633	-1.283912805	-1.283912805	0.063765345	1.341391729	0.902442033	0.890525465	-1.283912805	-1.283912805	-1.283912805	0.752378656	0.577533132	0.909227923	1
ENSMUSG00000108737.2|BC060293	0.804752505	0.803481416	0.202154368	-2.296689228	-1.30403904	-0.240535339	1.200250519	0.493226118	0.155661608	-1.112018117	0.950807158	0.199235722	-1.220573743	-1.220212705	0.826059196	0.519242339	0.46820458	0.770992641	1
ENSMUSG00000108806.2|Gm44729	1.328587318	0.980537668	0.121028711	-1.972406315	-1.026896942	-1.018444038	-1.972406315	-0.943330085	0.173189524	0.218138756	0.229688126	0.923348925	0.427433528	0.271112079	1.239338753	0.814423088	-0.032048268	0.238705487	1
ENSMUSG00000108825.2|Gm45838	1.686944299	0.995561479	0.639780806	-1.436033636	-1.061849112	-1.039751771	0.184623793	0.749229666	-0.006280364	-1.819636331	-0.130168732	-0.314846546	-1.223008749	0.167611236	-0.237674946	1.038582403	0.61287482	1.194041685	1
ENSMUSG00000109031.2|Gm45201	-0.992332194	0.977922468	2.019884988	-0.992332194	-0.992332194	-0.992332194	-0.992332194	-0.992332194	-0.992332194	0.611051962	1.367259079	0.607213975	0.018145731	0.490246222	-0.992332194	0.828283803	0.389099429	0.629549894	1
ENSMUSG00000109036.2|2210406H18Rik	0.33374038	0.317805988	-0.029966363	-2.322819951	-2.322819951	-0.737096681	0.790777618	0.118070014	0.535256165	0.708216766	1.019738762	0.703999414	0.112786631	-0.651647244	-0.548681072	1.185636141	0.259778417	0.527224968	1
ENSMUSG00000109784.2|Gm45493	-0.645222549	1.020756148	0.083349727	-2.412359279	-2.412359279	-0.495478636	0.198568436	0.654269135	0.507150953	0.232189429	0.926668285	0.403602057	0.252274316	0.752727079	-0.267714914	-0.098873467	0.267572656	1.0328799	1
ENSMUSG00000109866.2|Gm45714	0.772734702	0.263271973	0.695438354	-1.044644512	-2.06183139	-2.22109624	0.130810377	0.299549234	-0.266097959	0.6461582	0.153797238	-0.069546068	-0.552568187	-0.551901216	0.249212376	1.379025307	1.142083698	1.035604114	1
ENSMUSG00000110235.2|Gm5086	1.396161445	1.263608623	1.144474221	-0.855384314	-0.855384314	-0.855384314	-0.855384314	-0.855384314	-0.855384314	0.510718869	1.184773657	1.17306123	-0.855384314	-0.855384314	-0.855384314	0.846656614	-0.855384314	1.034388479	1
ENSMUSG00000110243.2|Gm45631	0.360021718	0.973581969	0.888052074	-2.052703513	0.113335828	-2.052703513	0.306929761	0.216158557	0.076677211	1.043593997	0.588280337	0.500466242	-0.137627294	-2.052703513	-0.036013593	0.666150802	0.347879701	0.25062323	1
ENSMUSG00000110521.2|Olfr856-ps1	0.527927571	0.880761693	0.743817866	-0.347150704	0.015532381	-3.625104402	0.687492197	0.182744813	6.74E-05	0.064799627	-0.105969488	0.222154244	-0.316414345	0.031459347	-0.368496334	1.009129343	-0.136923398	0.534172225	1
ENSMUSG00000110534.2|Gm45708	1.393324192	1.400336823	0.741250724	-1.423296669	-0.182964958	-1.423296669	-1.423296669	-0.10415728	0.707870623	0.673968308	0.813532944	0.410647314	0.062542496	-1.423296669	-1.423296669	0.660005164	0.225951414	0.31417558	1
ENSMUSG00000110661.2|Gm31805	0.848245061	0.458778787	1.98478804	-0.583035815	-0.264333786	-1.307681074	0.00802007	-0.962217097	-1.702910068	-0.447346876	-0.362413403	0.050639427	0.087474919	-0.078935879	-0.696654391	-0.271507247	1.746339672	1.492749659	1
ENSMUSG00000110981.2|Gm35940	1.46447441	1.398431543	1.639335387	-0.217936515	-1.760443251	-1.760443251	0.231924402	-0.198836439	-1.760443251	-0.406061903	0.012198823	-0.242123192	0.429360535	-0.000181923	0.305248761	0.404449406	0.192224115	0.268822342	1
ENSMUSG00000111147.2|Gm33699	1.12760496	1.599577071	0.889569379	-0.855462178	-0.855462178	-0.855462178	-0.855462178	-0.855462178	0.712575133	-0.855462178	-0.855462178	-0.855462178	0.845676118	-0.855462178	-0.855462178	1.015282707	1.258317569	1.106018846	1
ENSMUSG00000111470.2|Gm31822	0.766708929	1.09951752	1.346952072	-0.327018961	-0.278764786	-1.940470711	-0.370776506	-1.940470711	0.055484637	0.235126745	0.668770712	0.351523864	0.350049432	-1.940470711	0.220229345	0.575123319	0.526801919	0.601683891	1
ENSMUSG00000111820.2|Gm36120	1.29018367	1.435965578	1.363997454	-0.932003368	-0.932003368	-0.932003368	-0.932003368	-0.932003368	-0.932003368	-0.932003368	0.802239789	-0.932003368	0.385948467	0.693549816	-0.932003368	1.087208696	0.306242345	1.022694496	1
ENSMUSG00000112095.2|A130077B15Rik	1.03966339	0.686338649	0.616358118	-1.466257893	-0.24570147	-1.466257893	-1.466257893	-1.466257893	0.308505613	0.228590915	0.842755387	0.722911422	-0.171875425	-1.466257893	0.583043134	0.998006549	0.980952601	0.741740582	1
ENSMUSG00000112352.2|Gm40617	1.64741032	1.463856414	0.426720783	-0.332616947	-0.496260539	-0.47415377	0.451395115	-0.192251276	-0.122069485	-0.34354696	-0.322215648	-0.351442509	-0.595916963	-1.457448841	-2.284431709	1.118138331	0.718610527	1.146223155	1
ENSMUSG00000112733.2|Gm40650	0.778947329	0.513715938	1.384542029	-1.324853405	-1.324853405	-1.324853405	-1.324853405	-1.324853405	-1.324853405	0.315727235	0.325140037	0.808618997	0.993662378	0.562465178	0.300005398	0.427925679	0.593757688	0.944612546	1
ENSMUSG00000112739.2|Gm20597	1.080765541	1.22664501	1.465286358	-0.174730456	-1.026901539	-0.31692823	-1.180158286	-0.439695045	-0.263380331	0.488775785	0.402865888	0.519980949	-0.946682385	-0.083521168	-2.575235067	0.546572534	0.736614067	0.539726376	1
ENSMUSG00000113009.2|3732407C23Rik	1.305249435	0.866224157	1.992064447	0.128270361	-1.384722308	-0.674869408	-1.384722308	-0.262327817	0.034077052	0.606768944	-0.53839614	-1.384722308	-0.265961797	-1.384722308	0.679934308	0.30630169	0.958387863	0.403166138	1
ENSMUSG00000113216.2|Gm40841	1.009801347	0.902251339	1.232356724	-2.125027941	-0.939734755	-0.847499834	0.13709633	0.219346682	-0.555889645	0.386474926	1.413990824	1.093046675	0.135503913	-1.330957637	-1.276260828	0.459626177	-0.254920448	0.340796151	1
ENSMUSG00000114049.2|Gm48140	0.532835267	0.705134951	0.619860103	-1.518549171	-0.254381818	-1.518549171	0.594072619	-0.163389361	-1.518549171	-1.518549171	0.243624803	-0.507726204	0.327483273	0.637957532	-0.518151667	1.548240009	1.201988286	1.106648889	1
ENSMUSG00000114362.2|4933433G19Rik	0.824067528	1.317395126	0.886035445	-2.297292818	-0.407072509	-2.297292818	0.152380473	-0.304216876	0.832127543	0.567830027	0.968051705	0.26939451	0.145606626	-0.050674477	-0.585263642	-0.450480697	-0.157953663	0.587358516	1
ENSMUSG00000114780.2|AI197445	0.841719115	0.746115036	1.300806932	-1.718082755	-0.778787327	-1.594625178	-0.551527298	-0.349531095	-0.442190963	-1.216066186	0.275772128	-0.657843986	-0.154897577	-0.154110444	0.892530445	1.579333585	0.867264436	1.114121132	1
ENSMUSG00000114836.2|Gm18517	0.896460139	1.032683163	1.010111358	-1.080284636	-1.15219536	-1.142623018	0.61931805	-1.057561554	0.601426579	-0.014436791	0.667588311	-0.94881577	-2.22292068	0.317711937	0.919200338	0.681142924	0.865064105	0.008130904	1
ENSMUSG00000115684.2|Gm6087	1.161240708	1.420495628	1.965724632	-1.333960887	-1.710147023	-1.55233823	-1.061475657	-0.775722617	0.267335337	-0.050644012	-0.230064632	0.300788313	0.675445999	0.250329145	0.404428532	0.056903843	0.075620682	0.136040239	1
ENSMUSG00000116114.2|Gm35853	0.911718567	0.706568133	1.08226747	-0.424195035	-2.210702747	-0.489902518	0.113573899	-2.210702747	1.1451185	0.844611108	0.031977308	0.739966743	0.437294628	0.560193668	-0.513611174	0.46465513	-0.709150268	-0.479680665	1
ENSMUSG00000116207.2|Nnt	0.280054744	1.374127463	0.768656056	-1.771793852	-1.284394651	-1.969357516	0.687127276	-0.209877184	-0.721550591	-0.085776609	1.114635372	0.455526925	0.179513052	0.318021455	0.719292908	-1.161724102	1.115260313	0.192258941	1
ENSMUSG00000116274.2|Gm18724	0.101920333	0.202465883	0.48753461	-3.041156504	-1.802059866	-0.23079483	1.058092968	0.916120343	1.036640138	0.080144637	0.637563966	0.282459092	0.103850376	-0.347801089	0.439801587	0.473889762	-0.255192365	-0.143479041	1
ENSMUSG00000117528.2|Gm50017	1.183903236	1.532466793	1.483561656	0.636449547	-0.986025044	-0.986025044	-0.986025044	-0.986025044	-0.986025044	1.242848446	0.689289548	0.426847724	-0.986025044	-0.986025044	-0.986025044	0.508225119	0.533103499	-0.348495215	1
ENSMUSG00000117916.2|9630028I04Rik	1.04306033	1.053509859	0.887249152	-1.957087054	0.03200628	-1.957087054	-0.059252809	-0.060524625	-0.244443101	-1.957087054	-0.204323569	0.530058911	0.597051276	0.251511704	-0.133104494	0.453205529	0.898715334	0.826541383	1
ENSMUSG00000118081.2|Gm50138	1.449226848	0.825541888	0.832123864	-1.45488269	-0.21696796	-1.45488269	0.872409403	0.523366688	-1.45488269	-1.45488269	0.48245018	0.895753977	-1.45488269	-0.131798015	0.455309508	0.5444309	0.252182799	0.490383369	1
ENSMUSG00000118150.2|Gm3728	1.480840397	1.197900452	1.742519417	-0.887211513	-0.887211513	-0.887211513	-0.887211513	-0.887211513	-0.887211513	0.080691151	0.537184925	1.412156095	-0.887211513	0.195533532	-0.887211513	-0.887211513	0.549140747	0.788936897	1
ENSMUSG00000118642.2|ENSMUSG00000118642	1.848979133	1.703630482	1.581866904	-0.382099202	-1.385316764	-0.616565197	-0.349052298	-0.683171929	-1.285321713	0.296328919	0.046464145	-0.085854884	-0.977871656	-0.910569106	-0.606350365	0.306706826	0.858669705	0.639526999	1
ENSMUSG00000000125.6|Wnt3	0.822240671	1.503357964	1.239470271	-0.859703341	-0.859703341	0.928152656	-0.859703341	-0.859703341	-0.859703341	1.017179315	-0.859703341	-0.859703341	-0.859703341	-0.859703341	-0.859703341	1.094664291	1.166674567	0.825293674	1
ENSMUSG00000000290.14|Itgb2	-0.983263646	-1.330358758	-1.356150334	-0.171903019	-0.679788673	-0.539250839	-0.103686549	-0.198222533	0.270511366	0.951867923	1.112886197	0.981685605	0.097110448	-1.829524322	0.057077333	1.778590227	0.955120058	0.987299517	1
ENSMUSG00000005649.18|Cabp5	0.807871519	1.079328388	0.821229432	1.487334923	-1.402603457	-0.993676092	-1.64581743	-0.67778408	-0.338417424	0.018455608	0.911755598	-0.040911622	0.352317393	-1.489834083	-0.851603333	1.385339628	0.47635926	0.100655772	1
ENSMUSG00000006651.9|Aplp1	1.038536541	0.93734513	1.47035516	-0.530998445	-0.427368942	-0.331982617	-0.964969547	-0.935141373	-0.291588063	1.039081001	0.981503727	1.088043133	-1.273453552	-1.497546183	-1.582938358	0.002716368	0.664883378	0.613522643	1
ENSMUSG00000015314.11|Slamf6	-0.221939502	-0.261342875	-1.580975738	0.532819674	-0.125285431	-1.580975738	1.430906831	1.149467053	-0.155324678	0.05690249	0.790817465	-0.739730979	-1.580975738	-0.814314355	-0.136768682	1.53908074	0.958585451	0.739054013	1
ENSMUSG00000015355.14|Cd48	-1.413785414	-1.452038844	-0.895088426	-0.149880981	-0.803060643	-1.113085122	-0.112936532	-0.291392842	0.007665423	1.234387948	1.408327026	1.084788659	0.04526334	-1.138315107	0.28734076	1.549000052	0.666948141	1.085862563	1
ENSMUSG00000020437.13|Myo1g	-1.302250821	-0.542863754	-1.864956687	-0.115784747	-0.804259138	-0.656732582	-0.332076922	-0.384790865	0.297489047	0.827765116	0.939973852	0.9574763	-0.034165744	-1.103818471	-0.197593817	1.714880974	1.192201912	1.409506346	1
ENSMUSG00000020848.8|Doc2b	0.508515289	1.101834276	1.163727109	-0.022646568	-0.002081942	0.308339392	-0.098776207	-0.328077592	-3.065673503	-0.322223399	0.078171655	-0.591665124	0.342835598	-1.346124426	-0.03942321	1.274096366	0.458891128	0.580281157	1
ENSMUSG00000021457.15|Syk	-0.946379837	-1.227975054	-1.317184625	-0.382191113	-0.593212105	-0.494556948	0.591236688	0.338747027	0.271258611	0.886528459	1.058368544	0.86710002	-0.658290155	-1.392630095	-0.911882595	1.935741688	0.885824071	1.089497421	1
ENSMUSG00000022102.14|Dok2	1.486596911	1.215176483	1.295391547	0.354951856	-0.249009612	-0.109504188	-0.586379551	-1.018946027	-0.2401364	0.207663826	0.145409592	0.050487801	-1.029075721	-1.858403629	-1.779537539	1.314652697	0.083694152	0.716967801	1
ENSMUSG00000022935.17|Grik1	0.496112458	0.416835434	0.526461174	0.038654017	0.395462721	0.193849437	-1.109058041	-1.031326099	-0.264193466	1.042970621	0.715737828	0.509185498	-1.252075869	-2.409609973	-1.234774055	1.089865869	1.077276973	0.798625472	1
ENSMUSG00000024134.12|Six2	0.738955835	0.586202395	0.50681599	-0.214360651	-0.471110436	0.00066218	0.04248692	-1.855718178	-1.855718178	-1.855718178	0.314460065	0.558273441	-0.387361653	0.285213702	-0.102999208	1.303626876	1.150409838	1.25587924	1
ENSMUSG00000024395.10|Lims2	-0.638797553	-1.087426697	-1.100492599	-0.664037875	-0.632850336	-0.788635752	0.026009912	0.582173141	0.671185846	2.742724545	0.314418745	1.032723653	-0.558730062	-0.020176034	-1.348190774	0.924999078	0.520099803	0.025002958	1
ENSMUSG00000024437.7|Gm8615	-1.037867121	-1.077821036	-1.281819986	-0.596133819	-0.711669761	-0.919242263	0.361371158	0.199713026	1.510649574	-0.299417999	1.140046045	0.313217551	-0.416806459	-0.54660716	-0.912400762	1.537008342	1.201380254	1.536400416	1
ENSMUSG00000025422.11|Agap2	0.179423398	0.799675718	1.124799301	0.128532672	0.265254598	0.24544505	-2.059222974	-1.402010933	-1.67311187	-0.013670184	-0.390672537	-0.645198984	-0.117421326	0.203954589	-0.521379015	1.234737157	1.283583709	1.35728163	1
ENSMUSG00000025429.10|Pstpip2	0.881316845	0.826019332	0.764573477	0.726489673	-1.258077843	-1.091332702	-1.373236614	-0.857723635	-0.0812892	2.025780873	0.184404845	-0.037216536	-1.025279617	-0.723626122	-0.997162109	1.460601002	0.38616838	0.189589951	1
ENSMUSG00000025701.13|Alox5	0.250652603	0.145839827	0.108739094	0.132595946	-0.171639614	0.08300547	-2.339475231	-1.01042173	-0.28197029	-0.012484066	0.514305837	0.166368818	-0.772185443	-0.841350695	-0.849660438	1.761343552	1.561909396	1.554426966	1
ENSMUSG00000025723.13|Nmb	0.326388142	0.69823297	0.674760452	0.032848969	-0.635407432	-0.393559455	-1.553396613	-0.560674421	-1.040102682	-0.147034256	-0.875704892	-0.586555527	0.053387747	-0.328910592	-0.890956746	1.459011101	2.282561233	1.485112	1
ENSMUSG00000025877.15|Hk3	-1.059309296	-1.491346272	-1.521735742	-0.594482066	-0.489419797	-0.650524562	-0.292837527	0.054219325	0.442624114	1.336175211	1.165332614	1.09618139	0.174520041	-1.171948094	-0.400981998	1.553247741	0.965751286	0.884533631	1
ENSMUSG00000026126.16|Ptpn18	1.097890662	0.57563983	0.262135022	-0.42232667	-0.036235999	-0.410687185	-0.973798951	-2.04692593	-1.179325537	0.037391643	0.100699339	0.23567148	-0.33581802	-1.072419954	-0.399157795	1.729308791	1.346715186	1.491244088	1
ENSMUSG00000026253.15|Chrng	0.936781813	0.946252491	1.173468756	0.778678233	-0.878263344	-0.289296886	-1.892966547	-1.909815752	-0.111896755	1.073838361	-0.242145561	-0.124023094	-0.367088409	-0.536695032	-1.093919606	1.132053338	0.825375595	0.579662398	1
ENSMUSG00000026259.15|Ngef	0.575634935	0.521331703	0.416022552	-0.237989108	-0.490416625	-0.350544829	-0.960027132	-1.088002004	-1.087653434	0.005884291	-1.116851481	-1.263977339	0.030159686	-0.311737541	0.002839181	1.707746632	1.7824707	1.865109815	1
ENSMUSG00000026787.4|Gad2	-0.47847542	0.357200767	0.432134383	-0.351022198	-0.25173165	-0.971298359	-0.80410013	-0.472576929	-1.820017887	-0.44585982	0.197899696	-0.364441796	-0.10592461	-0.561213481	0.043703601	1.927894662	1.800561611	1.867267559	1
ENSMUSG00000027009.19|Itga4	0.836789686	0.946005396	1.067385	-0.598140297	-0.635229864	0.039081608	-0.76992606	-0.359751066	-1.125961807	0.430002954	0.287143685	-0.568437248	0.105257154	-0.774793008	-2.33642967	1.773641633	0.461343706	1.222018198	1
ENSMUSG00000027895.11|Kcnc4	1.066433817	1.204781626	1.023212385	-0.854782911	0.914670274	-0.854782911	-0.854782911	-0.854782911	-0.854782911	0.505415294	-0.854782911	-0.854782911	-0.854782911	-0.854782911	-0.854782911	1.489577102	1.160540554	1.183198063	1
ENSMUSG00000028185.13|Dnase2b	0.682202679	0.040690474	-0.854882984	1.79804767	-0.854882984	0.810927334	-0.854882984	-0.854882984	-0.854882984	1.31498393	0.642919792	0.728278803	-0.854882984	-0.158974271	-0.854882984	1.834870445	-0.854882984	-0.854882984	1
ENSMUSG00000028640.12|Tfap2c	-0.895581169	0.894933809	0.99439717	0.059992159	0.681806381	0.397140878	-0.895581169	-0.895581169	-0.895581169	-0.895581169	-0.895581169	-0.895581169	0.379627059	-0.895581169	-0.895581169	1.4931908	1.608483156	1.550659107	1
ENSMUSG00000028927.7|Padi2	-0.85157055	-0.825818461	-0.84324236	-1.652182758	-0.586510968	-0.770935778	0.397595575	0.792354112	-0.533234624	0.538208951	1.95001492	1.669107802	-0.510442129	-1.003668109	-0.140556339	0.998646044	0.825562	0.546672673	1
ENSMUSG00000029123.9|Stk32b	1.101462204	0.583753456	1.199717435	0.516538441	-1.466297968	-1.466297968	-1.466297968	0.024587635	-1.466297968	-0.013906186	0.584627485	0.573449066	0.741429273	-1.466297968	-0.185644483	0.972022565	0.497170804	0.736282145	1
ENSMUSG00000029204.8|Rhoh	1.36196308	0.972489317	0.955758703	-0.048127148	-0.559422983	-0.708074334	-0.883394525	-0.667529054	-1.116346105	-0.08594565	-0.629840743	0.316008772	-1.135475745	-1.134663952	-0.683773337	2.158456998	0.881970671	1.005946035	1
ENSMUSG00000029352.15|Crybb3	0.47799904	0.578806723	0.888711808	1.624270852	-0.524919364	-0.031537816	-1.572985778	-1.331299451	-0.280668783	1.157451269	-0.60554945	-0.300935181	-0.576710195	-0.709204963	-1.54031207	1.625121528	0.81702038	0.30474145	1
ENSMUSG00000030001.5|Figla	0.999202559	0.6420516	1.169866652	1.408866226	-0.945736103	0.618054363	-0.945736103	-0.945736103	-0.945736103	0.799391662	-0.945736103	-0.945736103	-0.945736103	-0.945736103	-0.945736103	1.47096475	0.79338036	0.609846752	1
ENSMUSG00000030577.15|Cd22	-0.294468058	-1.369113472	-1.369113472	0.042521018	-0.160474719	-1.369113472	-1.369113472	0.009982983	0.812149718	1.335901171	1.31049041	1.16734644	0.171850573	-1.369113472	0.159030779	1.080332494	0.73560925	0.475295303	1
ENSMUSG00000030854.18|Ptpn5	0.366292101	0.444132909	0.504094274	-0.103304237	-0.057513875	0.150812645	-2.47839192	-0.990712278	-1.185337657	-0.406532612	-0.526427977	0.43691045	0.898512489	-1.251933913	1.601460155	0.995161796	0.775317716	0.827459933	1
ENSMUSG00000031803.9|B3gnt3	0.218028389	0.494296843	0.439594945	-0.156658565	-0.374219336	0.092795591	-0.047040011	-2.488166372	-2.488166372	0.762615009	0.495372156	0.200308067	-0.075468752	0.219675057	-0.266896892	0.887835679	1.019506564	1.066588	1
ENSMUSG00000032322.15|Pstpip1	0.222472199	-0.292183168	-0.324373467	-0.090977459	-0.094223649	-0.486814066	-0.696416167	-2.796896282	-0.942134251	-0.176665062	0.482052467	0.569461672	0.184108208	-0.196446652	0.229303078	1.706346936	1.22554376	1.477841903	1
ENSMUSG00000032503.19|Arpp21	0.813462492	1.293213996	-0.822734326	-0.010008403	0.149665044	-0.367884064	-1.846760356	-1.76621178	-1.464775489	0.775127389	-0.567012161	-0.447919975	1.323078183	-0.061205285	0.621622904	0.854183493	0.781284198	0.742874141	1
ENSMUSG00000032925.17|Itgbl1	0.599806283	0.607284339	-0.192009007	-0.790011793	-0.056650914	-0.600330186	-0.447529718	-1.952549625	-1.952549625	-0.425021049	-0.227731595	0.033905646	0.84040785	0.032747563	0.220742047	1.830462043	1.304874197	1.174153545	1
ENSMUSG00000033022.9|Cdo1	1.085174826	0.867016457	0.324449749	-0.558120709	-0.454444339	-0.477903308	-1.232527035	-0.676868558	-1.169281955	0.06567103	-0.178184396	0.504084556	-0.175096932	-1.173140242	-1.212666165	2.328232534	1.137744683	0.995859805	1
ENSMUSG00000033220.8|Rac2	-0.799209486	-0.930612948	-1.103171898	-0.182011275	-0.828086734	-0.622414765	-0.122845783	0.063988751	0.485236921	0.885702707	0.863559384	0.828543454	-0.383087766	-1.814206847	-0.762633227	1.802482251	1.270490532	1.348276728	1
ENSMUSG00000033491.14|Prss35	0.498832539	0.546972578	0.752074358	-0.789197448	-0.05495405	-0.15593332	-0.415175908	-1.126663601	-0.337779775	0.154176395	-0.028106694	-0.81446356	-1.047724306	-1.047182987	-1.193646548	2.320547803	1.023087848	1.715136676	1
ENSMUSG00000033740.18|St18	0.262401935	0.526114976	0.837534676	-0.610250259	-0.153019548	-0.105122767	-0.635275683	-3.364572922	-0.112859163	1.618417305	0.413198938	0.160627389	0.428011416	-0.297395339	-0.232227414	0.714466492	0.331047054	0.218902914	1
ENSMUSG00000035004.4|Igsf6	-0.885049252	-0.802511309	-1.157234898	-0.209851212	-0.846075924	-0.659375522	0.579037528	0.207258392	0.254745917	1.075810139	0.875573111	0.681552737	-0.335926933	-1.967008074	-0.707872014	1.940456399	0.828475356	1.127995559	1
ENSMUSG00000036551.7|Akap14	0.974882652	1.06764924	1.268251692	0.793930055	-0.960288414	-0.960288414	-0.960288414	-0.960288414	-0.960288414	1.045486876	-0.960288414	0.514912851	-0.960288414	-0.960288414	-0.960288414	1.188545372	0.877275923	0.911661064	1
ENSMUSG00000036560.15|Lgi4	0.50617101	0.429708942	0.583535139	0.085456599	0.090904539	-0.004489516	-3.707397789	-0.320290896	-0.210992055	0.509416812	0.281048228	0.296103668	0.329641446	-0.783265112	0.099149924	0.461169617	0.568762166	0.785367278	1
ENSMUSG00000036586.7|Grifin	0.640715985	0.72626454	1.130090539	0.099324642	-0.761968759	-0.880152483	-1.305323706	-1.018675166	0.113931462	1.201111825	0.255747561	0.528668797	-0.694440973	-0.753806882	-2.150769648	1.400254471	1.01881514	0.450212657	1
ENSMUSG00000036826.15|Igflr1	1.208816565	-0.253572456	1.940511072	0.14397024	-1.033993046	0.896811494	-1.033993046	-1.033993046	-1.033993046	0.256843492	-0.131315556	-1.033993046	-1.033993046	-1.033993046	0.689227099	0.431730338	0.505982692	1.548946341	1
ENSMUSG00000036907.12|C1ql2	0.27856559	1.13123613	1.210236851	0.419363351	0.565389779	0.132019609	-1.325643199	-1.325643199	-1.325643199	0.819038714	0.618564073	-1.325643199	0.382034851	-1.325643199	-1.325643199	0.777453788	0.759319396	0.860637063	1
ENSMUSG00000037492.17|Zmat4	0.703461844	0.960755846	0.955456437	0.786770272	-0.91974196	-0.577179569	-1.496820071	-0.657807588	-0.969982548	1.772626818	0.646659992	0.757705756	-0.723496703	-0.722928591	-1.816899809	0.646730858	0.594566853	0.060122164	1
ENSMUSG00000038135.5|Crygn	0.933772254	0.941797113	1.07996973	1.238780718	-0.043814178	0.051841873	-1.71055674	-1.206185856	-0.17390857	1.031752686	-0.524645356	-0.304436197	-0.876480041	-1.068836216	-1.605249866	1.252830105	0.766858797	0.216509742	1
ENSMUSG00000038147.15|Cd84	-0.680052533	-1.280887992	-1.065933506	-0.498516697	-0.728802143	-0.890588196	-0.608354579	-0.661223587	0.594999615	1.474521737	1.617125173	1.427076508	-0.077131139	-1.045390333	-0.403036902	1.371746477	0.728349608	0.726098488	1
ENSMUSG00000038521.18|C1s1	0.06804789	-0.078183782	-0.508237695	-1.037273916	0.031764538	-0.024013412	1.683273387	1.495170421	-1.447578325	-0.915788499	-0.530916072	-0.406547041	-0.95090787	-0.921068383	-0.423314134	1.420189623	1.186186075	1.359197194	1
ENSMUSG00000038811.14|Gngt2	0.387623502	0.924600275	0.806325154	0.015101438	-0.091728361	0.476994751	-1.260202177	-1.274970758	-0.281944166	0.556941125	-0.111466548	-0.05632933	-0.374885259	-1.799118122	-1.683564782	1.847504628	1.066949781	0.85216885	1
ENSMUSG00000039059.12|Hrh3	0.975092846	0.533153697	0.45506378	-0.023649698	0.378840902	0.826322669	-1.503171366	-1.503171366	-1.503171366	0.299050901	-1.503171366	0.695059783	0.581759202	0.187699667	-1.503171366	0.495883227	1.132760599	0.978819257	1
ENSMUSG00000039699.15|Batf2	0.318522193	0.507869275	-0.646674089	-0.613477569	-0.717379908	0.415051032	2.044483598	1.997845147	-0.94464914	-0.199822036	-0.412126936	-1.113733513	-0.720569693	-1.528317843	-0.448778383	1.023703683	0.552217338	0.485836845	1
ENSMUSG00000040061.18|Plcb2	-0.069738288	0.053194793	-0.310066644	-0.567618822	-0.216143298	-0.208382087	-2.154751678	-2.154751678	-0.232405422	0.84611322	0.79064912	0.521368419	0.111775475	-0.553595832	0.247907785	1.538003092	1.134192828	1.224249015	1
ENSMUSG00000040552.9|C3ar1	-0.750854387	-0.930365517	-1.909521386	-0.234584966	-0.629637339	-0.23581361	-0.218047898	-0.173706738	0.616562909	1.249393422	1.379901798	1.173407453	-0.013480236	-1.696019323	-0.489852804	1.377310527	0.723362075	0.76194602	1
ENSMUSG00000040564.15|Apoc1	0.594659192	0.723666004	0.408609065	-0.752328345	-0.276177095	-0.171227798	-0.427450378	-0.830853338	-0.326125692	0.990270253	1.225569008	0.971240688	-0.754547038	-2.67814599	-1.095465408	0.787920777	0.903786491	0.706599602	1
ENSMUSG00000040907.16|Atp1a3	-0.128642628	1.101688127	1.311524872	-1.166943327	0.066693595	0.413547856	-0.980825949	-0.276075891	-1.492655013	0.07636771	0.028833556	-0.78191093	0.569534497	-1.268617562	-1.226061568	1.799223062	0.828444407	1.125875188	1
ENSMUSG00000043157.9|Arl11	-0.785811188	-1.261445313	-1.334210154	-0.512468219	-0.722830413	-0.712920049	-0.93362529	-0.489624478	0.535302522	1.401431683	1.326539049	1.198121014	0.169676712	-0.866228071	-0.43891675	1.543491938	1.069537449	0.813979558	1
ENSMUSG00000044811.14|Cd300c2	-0.778493574	-1.591184649	-1.416479159	-0.342493596	-0.460432533	-0.47575494	-0.23651697	-0.941858432	0.102864453	1.227360311	1.183430923	1.394872132	-0.130270574	-0.894849296	-0.098755344	1.825717922	0.81561824	0.817225087	1
ENSMUSG00000045730.5|Adrb2	2.039539088	1.734649767	-1.255146808	-0.019995812	-0.341097368	-0.177626715	-1.147400044	-1.271107046	-0.87630696	0.38859339	-0.606690836	-0.996831794	-0.303849161	-0.222278178	0.248200116	1.07533422	0.733611787	0.998402353	1
ENSMUSG00000046321.9|Hs3st2	1.054950141	1.186336797	0.714229395	0.469641074	-1.286385101	0.091401523	-1.286385101	-0.114364729	-1.286385101	-1.286385101	0.700978703	0.574077487	0.484349874	-1.286385101	-1.286385101	0.274703625	1.319993907	0.962012809	1
ENSMUSG00000046487.7|Mospd4	0.43484996	0.69516158	0.119077078	1.250737695	0.550524194	1.079587411	-1.490155435	-1.490155435	-1.490155435	0.356641878	0.366378881	-0.122220376	0.646342511	-1.490155435	-1.490155435	0.859355251	0.544709391	0.669631723	1
ENSMUSG00000046908.6|Ltb4r1	0.5652984	0.717986797	1.243874256	-1.170916616	0.674495369	0.559098582	-1.170916616	-1.170916616	-1.170916616	-1.170916616	-1.170916616	0.399036164	0.638612802	0.296862863	-1.170916616	0.992891523	1.495410725	0.612848832	1
ENSMUSG00000047798.16|Cd300lf	-0.358091804	-0.606369321	-2.190917487	-0.986625903	-0.631669727	-1.065118758	-0.197257631	-0.427554972	0.689031431	0.618655899	0.773568754	0.614171084	0.281467384	-0.54650892	-0.31103373	1.9197591	1.065577816	1.358916787	1
ENSMUSG00000048185.6|Gm7075	0.893785386	-0.378485845	0.829853807	0.508617235	-1.448820028	0.682987069	-1.448820028	-1.448820028	-1.448820028	1.143681434	0.333005924	1.13893887	0.187704989	-1.448820028	0.653615686	0.215977733	0.07647457	0.95794328	1
ENSMUSG00000049988.6|Lrrc25	-0.682747973	-1.032997944	-1.262616247	-0.179602113	-0.75463109	-0.502494641	0.351303029	0.350458994	0.413493314	0.959909077	0.855698998	0.836113507	-0.592843804	-2.119825455	-0.373031553	1.852760812	0.764144177	1.116908913	1
ENSMUSG00000051228.6|Nyx	1.375863158	1.246620744	0.940811645	-0.031802542	-0.263959095	-0.960574355	-0.274104807	-1.601283634	-0.494334822	0.390976343	0.764062574	-0.220489802	-1.133151576	-1.218472195	-1.482378822	1.131603763	1.119376001	0.711237423	1
ENSMUSG00000056367.15|Actr3b	0.984010241	0.894555154	1.901847444	-1.042043624	-0.328546144	-0.527291708	-1.303746598	-2.063627284	-1.044739877	-0.140648566	-0.107931944	-0.577245991	0.00316987	0.769089875	0.496573864	1.128536142	0.759724536	0.198314612	1
ENSMUSG00000059900.15|Tmem40	0.805214596	0.847105056	1.361446294	0.579305722	-0.9864611	-0.79200724	-1.423126362	-1.448330328	0.20583838	1.571863161	0.268410371	0.212781767	-0.995321635	-0.771348956	-1.392209488	1.000711388	0.711229271	0.244899102	1
ENSMUSG00000060131.12|Atp8b4	-1.084379015	-1.084379015	-1.084379015	-0.15373213	-1.084379015	-1.084379015	0.033891656	-0.018217099	0.276359	1.086773319	0.798885108	0.915186909	-1.084379015	-1.084379015	0.499402906	1.464876697	1.295420072	1.391806664	1
ENSMUSG00000061080.12|Lsamp	0.996353356	0.929855325	0.34140438	0.812763588	-0.367024197	-0.321512061	-1.367379742	-0.97589596	-0.165332776	1.492656508	0.654153424	0.61367771	-0.892865816	-1.80442194	-1.618365556	1.18366614	0.406817339	0.08145028	1
ENSMUSG00000064267.14|Hvcn1	-0.770401833	-1.659658668	-1.258205755	-0.150501438	-0.379459438	-0.811866034	0.516842988	0.268698829	-0.43109454	1.101129212	1.254123025	0.795663514	-0.086734059	-1.502560925	-0.180280363	2.055709289	0.552616258	0.685979938	1
ENSMUSG00000066800.12|Rnasel	0.492567668	0.406006967	0.28574218	-0.54854779	-0.105669878	-0.133559369	0.061766959	-0.64826635	-3.215885769	0.006430434	-0.150851067	-0.01889951	0.042662671	-0.304218422	0.160605527	1.821665796	0.574350234	1.274099721	1
ENSMUSG00000068099.6|1500009C09Rik	0.796470598	1.333790968	1.158192044	0.404284226	0.252065619	0.146353571	-1.656201794	-1.656201794	-0.148217724	1.103488119	-0.030717514	0.031005533	0.1660283	-1.656201794	-1.656201794	0.672902631	0.24770834	0.491452463	1
ENSMUSG00000069893.11|9930111J21Rik1	-0.083215542	-0.203100058	-0.686962334	-0.606106856	-0.434324464	-1.685506359	1.22521838	0.773258219	-0.362682793	0.734493366	1.204079634	0.422191965	-0.582005909	-0.464088266	-2.237217006	1.306853782	0.902739409	0.776374834	1
ENSMUSG00000071714.8|Csf2rb2	-0.97801408	-1.265217635	-1.631890125	-0.386340031	-0.805866383	-0.427243275	0.536736374	0.157449447	-0.651394163	0.699327212	0.80629311	0.760805768	0.108929751	-1.155097172	-0.143704387	2.077171869	1.045794985	1.252258736	1
ENSMUSG00000072720.10|Myo18b	0.890898421	1.12767229	1.07209514	0.822854261	-1.260181015	-0.266546361	-0.572976621	-2.576336782	0.095123702	0.783977347	0.687727009	0.7264995	-0.863156148	-0.591515853	-0.629458306	1.062967179	-0.487101501	-0.022542262	1
ENSMUSG00000074272.11|Ceacam1	1.142810571	1.09668774	0.667950946	0.947549954	-1.182887714	-0.655417453	-1.818163268	-0.15895665	-0.670974734	0.737661929	0.567346946	0.497650797	-1.324441704	-1.185302465	-0.937582356	1.419480939	0.385664297	0.470922225	1
ENSMUSG00000074417.10|Gm14548	0.168714032	-1.162251062	-1.162251062	-1.162251062	0.303143358	-1.162251062	0.686203444	0.513494592	0.823195299	1.321377014	1.30731119	1.119806433	-1.162251062	-1.162251062	-1.162251062	0.899461301	0.481149446	0.511901326	1
ENSMUSG00000074892.10|B3galt5	0.482297044	0.518424022	-0.936795208	-0.936795208	-0.936795208	-0.343901393	-0.936795208	-0.936795208	-0.936795208	0.543478581	0.28222907	0.42198773	-0.936795208	-0.936795208	0.629769248	2.021419752	1.414654343	1.524003263	1
ENSMUSG00000074971.5|Fibin	0.232234542	-0.291144307	0.078659093	0.459863618	0.199176173	0.037553074	-1.196848745	-1.162686226	-1.396162429	-0.468362699	-0.454703965	-0.408626984	-0.212105804	0.381411489	-1.184620367	1.754577559	1.881626491	1.750159486	1
ENSMUSG00000078161.9|Erich3	0.177285453	0.032332193	0.142468807	0.13992894	-0.922943065	-0.087567512	-1.344751313	-1.820652896	-0.280436729	0.055982473	-0.93350252	-0.081865054	-0.211831919	-0.211374646	-0.061204052	1.49761346	1.99329431	1.91722407	1
ENSMUSG00000078772.3|Gm12353	1.115579993	1.19084269	0.906700191	0.884750887	-0.947885141	-0.947885141	-0.947885141	-0.947885141	-0.947885141	1.017304404	1.270311241	-0.947885141	-0.947885141	-0.947885141	-0.947885141	0.771288386	0.208331371	1.165857109	1
ENSMUSG00000079998.3|Gm12947	1.314681915	1.201764117	0.440747668	-1.163327284	-1.163327284	0.486341712	-1.163327284	-1.163327284	-1.163327284	0.70021384	0.940901325	-1.163327284	0.273342473	0.980484308	0.374039973	0.298162501	-1.163327284	1.132611154	1
ENSMUSG00000080917.3|Gm15925	-0.901181643	-0.901181643	-0.901181643	-0.901181643	-0.901181643	0.282612503	0.416380954	0.640693075	-0.901181643	1.483261408	1.41327182	1.670641221	-0.901181643	-0.901181643	-0.901181643	1.186734297	0.270667321	0.746372192	1
ENSMUSG00000086851.2|A430108G06Rik	0.247022535	0.982507459	1.50039746	-0.397250761	0.301991015	-0.866322278	-1.028500426	-0.14029096	-1.203422086	-0.722407318	-1.485098457	-0.510403119	-0.618220702	-0.442376788	-0.03326375	1.571963707	1.662681809	1.18099266	1
ENSMUSG00000089929.2|Bcl2a1b	-0.741361755	-0.576209302	-1.918259093	-0.629490914	-1.348524703	-0.758831796	-0.367612208	-0.245217452	0.179645951	0.79063505	0.878410787	0.921151604	0.165135121	-0.655982042	-0.101488731	1.849569376	1.196448835	1.361981272	1
ENSMUSG00000090197.2|Dnaja1-ps	1.155988683	1.823376676	0.782696579	-1.119663703	-1.119663703	0.293007177	-1.119663703	-1.119663703	-1.119663703	0.501326013	0.835160236	0.497445884	0.3787819	-0.097747739	-1.119663703	-1.119663703	0.583578057	1.084032457	1
ENSMUSG00000090243.2|Gm16103	0.951320488	0.437998207	0.464042589	0.12544127	-1.444286122	0.031158909	-0.639581045	-1.34144969	-2.607819284	-0.207909433	0.102053281	1.177980554	1.421751843	-0.368857429	0.493992757	0.692869922	0.362351705	0.348941477	1
ENSMUSG00000091475.5|Cerox1	0.734231139	0.880738777	1.530572306	-0.639513448	-0.925915588	-0.343114533	-1.198259815	-1.524098384	-0.732601803	-0.154422533	-0.919393378	-0.361710121	0.079775286	0.167000609	-0.817014079	1.3103025	1.472204035	1.441219031	1
ENSMUSG00000093639.5|Gm52993	0.615988288	0.595533399	1.24479554	1.073412348	-1.172423811	-0.699329524	-1.364004276	-0.799172952	0.079004984	1.312757474	0.095047036	-0.002136517	-0.915725659	-1.104628687	-1.575881719	1.514100253	0.651673659	0.450990165	1
ENSMUSG00000096923.2|A730071L15Rik	0.334385106	0.515585244	0.762698858	0.220575077	0.59129097	-0.812741764	-1.726036044	-1.726036044	-0.678871143	-0.168927875	1.062278922	-1.726036044	-0.744721974	0.421839783	1.2038799	0.94198911	0.457452438	1.071395478	1
ENSMUSG00000097083.2|D930019O06Rik	0.889223221	0.177744662	0.334363335	-0.475727761	-0.560921625	-0.081841867	-2.480406415	-0.108776405	-2.480406415	0.557205443	0.847393439	0.630384418	0.018100413	0.414261282	0.536909107	0.659260516	0.208081067	0.915153585	1
ENSMUSG00000097919.2|Gm27021	0.231057244	0.296369821	0.153810968	0.717335122	0.388377771	0.595361927	-2.077618681	-2.077618681	-2.077618681	0.384293148	0.17387093	0.964754112	0.720200581	0.57496306	0.027958894	-0.188897901	0.87888644	0.314513925	1
ENSMUSG00000098098.8|Bvht	1.459266809	1.115240348	0.649882535	0.099584171	-0.096161748	0.034599033	-1.305768072	-0.952293505	-2.741257334	-0.316583163	-0.427646895	-0.177725048	0.241341194	-0.560179695	0.425375351	0.796732462	0.793639446	0.961954109	1
ENSMUSG00000099974.2|Bcl2a1d	-0.996325377	-1.421995294	-1.357121887	0.154794637	-0.679569575	-0.591229026	0.14044321	0.222163597	-0.537212426	0.799428308	0.384686723	0.560704857	0.438296187	-1.057518156	-0.806918811	2.078649503	1.281318301	1.387405231	1
ENSMUSG00000101959.2|Ldhal6b	-1.476312305	0.450402789	1.040500069	0.841253456	0.403672662	0.55098062	-1.476312305	-1.476312305	-1.476312305	0.242921998	1.443710159	-0.045932049	0.501074675	0.501489193	-1.476312305	0.151757722	0.397772539	0.901957691	1
ENSMUSG00000103119.2|Gm37583	0.33109255	0.751363012	1.181839346	0.040976363	-0.422373382	0.551205816	-1.651266789	-2.800616573	-1.152175715	0.560024274	0.227358279	0.69082923	0.54270329	-0.165449505	0.381130075	1.099457886	-0.170256792	0.004158634	1
ENSMUSG00000104876.2|Trdc	-0.256848384	-0.578513242	-0.860917209	-0.733869401	-0.632593427	-0.326283079	1.175249466	1.399051798	-0.619294243	0.981133777	-0.065526703	0.330345603	0.186570881	-2.808276254	0.771558131	0.818385906	0.404273218	0.815553163	1
ENSMUSG00000105283.2|Gm33370	1.160573046	1.119982378	0.96540682	-1.020839354	0.42646481	-1.020839354	-0.270563878	-1.020839354	-1.020839354	0.703351802	1.131971656	0.59262596	-1.020839354	-1.020839354	-1.020839354	1.260356694	1.076545541	-1.020839354	1
ENSMUSG00000106961.2|Gm43128	-1.35048224	-1.082954287	-0.073584863	-1.253050224	0.35558405	0.16448855	0.811924369	0.713846291	0.52787616	0.970984056	1.236049538	1.298952044	-1.00040469	-1.820812741	-0.638055704	-0.601289009	0.68504958	1.05587912	1
ENSMUSG00000107134.2|Gm42528	0.743483077	1.272118213	0.181344464	-0.52744058	-0.794009786	-0.229628261	-0.517634141	-0.686700174	-1.008030934	0.641915642	0.555863298	1.239074855	-0.883823718	-0.934163925	-2.123068923	0.46144983	1.453712019	1.155539043	1
ENSMUSG00000109429.2|Gm45223	1.194585656	1.871337221	0.905419662	0.115808856	0.317423652	-1.030010695	-0.824355402	-0.928077836	-0.840253028	0.321944022	-0.78112266	-0.797763024	-0.933594644	-0.933127968	-0.81351035	1.315286672	1.491021992	0.348987874	1
ENSMUSG00000109941.2|Exosc6	0.017536052	0.411850333	0.784643496	0.61890853	0.00522501	-1.055137915	-0.964857958	-1.010390736	-0.971836806	1.075029966	1.092963365	-0.953184255	1.681300763	-1.012607677	-0.960097123	1.204790481	-1.062991751	1.098856225	1
ENSMUSG00000110245.2|Gm20100	1.465896194	1.186377954	0.04926472	-0.380181812	0.106197661	-0.93442959	-1.388312761	-1.499533535	-1.405359664	-0.159144649	0.207380116	0.693450338	-0.809194767	0.267658047	-0.655850161	1.195232507	0.321787249	1.738762153	1
ENSMUSG00000110340.2|1600027J07Rik	0.278744168	0.455345367	-0.093721949	-1.458931032	0.483098858	-0.594308889	-1.81653672	-1.671265302	-0.855603939	0.554572414	0.420196354	1.190629967	1.074719814	0.3904378	-0.286516232	-0.64006307	0.997575629	1.571626758	1
ENSMUSG00000112148.2|Lilrb4a	-0.826222814	-0.975958746	-2.362314875	-0.010733096	-0.718497475	-0.237683608	0.231833916	-0.091406754	0.448045056	0.92870504	0.760757946	0.560478573	0.216531671	-1.364375698	-0.269930974	1.866763293	0.805826933	1.03818161	1
ENSMUSG00000112150.2|9530018F02Rik	0.546452418	0.902846341	1.956798351	-0.319900416	-0.023407264	-0.060275406	-1.196277163	-1.943748508	-0.716490133	-0.844425473	0.443163331	0.167512498	-0.349683351	-0.953621508	-0.768737111	0.597211827	1.399345625	1.163235942	1
ENSMUSG00000115230.2|AU022793	-1.139012429	-1.139012429	-1.139012429	0.035249867	-1.139012429	-1.139012429	-1.139012429	0.159595898	0.210005314	0.590629155	1.160704662	0.533338065	0.966492735	-1.139012429	0.673878974	1.398482124	1.078330736	1.166379471	1
ENSMUSG00000115980.2|Gm49437	0.801124892	1.012297176	1.369828015	0.166353877	0.121708701	0.142443029	-0.148573796	-1.461980139	-0.174843846	0.551502635	-0.077750031	0.048840263	-0.331725343	-3.142630207	-0.301567529	0.735989513	0.211274769	0.477708022	1
ENSMUSG00000000440.13|Pparg	-0.741306388	-0.741306388	-0.741306388	-0.741306388	0.816995073	0.370127211	-0.741306388	-0.741306388	-0.741306388	1.834406799	1.657994768	1.183893911	-0.741306388	-0.741306388	-0.741306388	1.218983697	-0.741306388	1.071968808	1
ENSMUSG00000002111.9|Spi1	-0.738618988	-0.407285922	-0.91336389	-0.438284418	-1.031198527	-0.744936201	-0.504826222	-0.328199227	0.010632606	0.967209201	0.900419896	0.88286935	-0.184233424	-1.64516765	-0.574824308	1.90843963	1.366934185	1.47443391	1
ENSMUSG00000008496.20|Pou2f2	-1.063731546	-0.989171346	-0.982184613	0.078163345	-0.376659484	-0.863039951	-0.269721498	-0.494922627	-0.049249614	0.804885759	1.751822866	0.797939287	-0.328679341	-1.510374269	-0.551233623	1.709051801	1.252059865	1.085044988	1
ENSMUSG00000013707.4|Tnfaip8l2	-0.413321019	-0.262450446	-0.163501155	-1.111097622	-0.788539327	-0.777209638	-0.831315759	-0.368855799	-0.286014558	0.808754712	1.238794987	0.948426562	-0.270092976	-1.91990529	-0.156938898	1.792846002	1.269677275	1.29074295	1
ENSMUSG00000015340.11|Cybb	-0.166810401	-0.282839244	-0.778141384	-0.09720571	-0.481907003	-0.699686666	-0.336030024	-0.220531997	0.047618075	1.067452174	1.299948716	1.238196063	-0.658156148	-2.122516007	-1.264008695	1.736081292	0.823669361	0.894867599	1
ENSMUSG00000015451.17|C4a	-0.977521836	-0.957522589	-0.774324447	-0.661815872	-0.161297755	-0.2541978	0.198693985	0.59459413	0.070604755	1.589975115	2.118190216	1.306964854	-1.501666135	-1.204229845	-0.724046177	0.51863157	0.25993669	0.559031141	1
ENSMUSG00000015843.11|Rxrg	-0.068534523	-0.01611195	-0.223591635	-0.959899008	-0.290152304	-0.312442838	-1.805634599	-0.670427806	0.406025805	1.752640101	1.925699435	1.674825302	-0.699560064	-0.853406637	-0.849143356	0.437735558	0.498923002	0.053055516	1
ENSMUSG00000015950.14|Ncf1	-0.34842704	-0.503060918	-0.733521127	-0.530062631	-1.250080269	-0.632339643	-0.789916331	-0.748481307	-0.053018974	0.550156535	0.737637545	0.404280278	-0.073620345	-1.217884123	-0.296199481	1.997945118	1.757129049	1.729463664	1
ENSMUSG00000015966.18|Il17rb	-1.049841075	0.335447087	-0.889408412	-0.934000271	0.4098728	1.029630407	-0.578724425	-0.037437556	0.337691839	0.892239121	1.351743357	1.361656914	-1.047424118	-2.167853132	-0.31903978	-0.470030293	1.25546248	0.520015056	1
ENSMUSG00000018008.9|Cyth4	0.186445932	-0.115113288	-0.445048939	-0.632793228	-1.160057484	-0.888629104	-0.801474703	-0.827810901	0.494823071	1.136657183	1.307536147	1.042478135	-0.655551516	-1.983104079	-0.127470911	1.474593064	0.910562129	1.083958493	1
ENSMUSG00000020143.16|Dock2	0.091304978	-0.207973859	-0.418185941	-0.760525153	-1.048079793	-0.98146978	-0.781060591	-0.803814315	0.750808539	1.151975695	1.383645744	1.166903375	-0.654094639	-1.661041681	-0.646965136	1.509761962	0.997307704	0.911502891	1
ENSMUSG00000020181.19|Nav3	-0.877676076	-0.80363328	-1.31378594	-1.845159533	-1.265831404	-1.469568566	-0.031819975	0.164576152	0.990286778	1.372388594	0.759544576	0.641955523	0.447809317	0.21689977	0.34663845	0.766648531	1.105525569	0.795201516	1
ENSMUSG00000020399.15|Havcr2	-0.565471426	-1.416855456	-1.252887671	-0.296080602	-0.589985226	-1.013168709	-1.012068326	-1.183295386	0.594819167	1.213047411	1.375609178	1.004176363	0.473697729	-0.812241574	0.339824081	1.36439341	1.048265923	0.728221114	1
ENSMUSG00000021575.17|Ahrr	-1.285660971	-0.698910149	-1.496838875	-0.2134979	-0.12937585	-0.702987643	0.274862971	0.110089646	-0.016734048	0.136942604	1.085086204	0.945192222	-0.401378638	-0.874539617	-1.338583008	1.758521932	1.326649769	1.52116135	1
ENSMUSG00000021624.10|Cd180	0.338606041	0.016323541	-0.175814523	-0.099249525	-0.344183806	-0.333629248	-0.234648506	-0.242019552	1.034189231	1.316919852	1.317899645	1.148900668	-0.549118807	-2.868587085	-1.302017642	0.543583664	0.103458157	0.329387896	1
ENSMUSG00000021998.17|Lcp1	-0.007822043	-0.180212563	-0.184783871	-0.561947242	-0.907718226	-1.411519932	-0.470339895	-0.715344662	0.255482504	0.909708661	1.116307776	1.010633236	-0.55848981	-1.827359023	-0.605271323	1.72311663	1.164251011	1.251308771	1
ENSMUSG00000022148.17|Fyb	-1.425346113	-1.436829112	-1.749615339	-0.227075205	-0.83305377	-0.43326178	-0.339402986	-0.346872359	0.35486273	0.875355881	1.227963336	0.844953137	0.274626255	-0.572167341	0.156867606	1.911265518	0.81231694	0.905412605	1
ENSMUSG00000022439.10|Parvg	-0.232311986	-0.677061552	-0.386979266	-0.374533425	-0.599131685	-0.777092395	-1.287259311	-1.830058927	0.248098424	0.766904923	1.296757824	1.007878526	-0.253851633	-0.591026737	-0.560036157	1.653750174	1.140272601	1.455680603	1
ENSMUSG00000022488.10|Nckap1l	-0.111892035	-0.390177786	-0.669127302	-0.986871324	-1.475667654	-1.202988722	-0.295384701	-0.307378432	0.093585681	1.301742556	1.337671795	1.108582586	-0.125535698	-1.649097982	0.040112407	1.656612264	0.833546638	0.84226771	1
ENSMUSG00000022667.19|Cd200r1	-0.285589333	-0.40947032	-0.147514755	-0.431158518	-0.612505954	-0.395741768	-2.707682213	-0.819826794	0.04716875	1.133817085	0.918645252	1.268109473	-0.122254315	-0.467203567	-0.32043185	1.469179686	0.912189433	0.97026971	1
ENSMUSG00000022831.15|Hcls1	-0.886664544	-0.641925991	-1.454544659	0.087466303	-0.762220492	-0.421993661	-0.113082162	-0.024288553	-0.009817974	0.331991037	0.15942673	0.084090953	-0.003889612	-1.435657012	-0.420925006	2.350324474	1.544572401	1.617137767	1
ENSMUSG00000023011.9|Faim2	-0.217781981	-0.170467462	-0.100793794	0.812038865	0.742262856	0.477154219	-2.34545946	-1.346706875	0.158869138	1.466072387	0.74020042	0.929427501	-0.863869453	-0.77468813	-1.302288322	1.107259762	0.52956387	0.159206457	1
ENSMUSG00000024300.18|Myo1f	-0.37929366	-0.84528602	-0.932942088	-0.359460968	-0.953943642	-0.70791075	-0.648255145	-0.473935377	0.17699314	1.22792361	1.420970792	1.159732799	-0.363251494	-1.515382886	-0.693856687	1.69050577	1.077165949	1.120226656	1
ENSMUSG00000024397.15|Aif1	-0.601153515	-0.560855305	-0.996543893	-0.429223749	-0.899625843	-0.2146827	-0.947415225	-0.60313763	0.383885787	0.775402816	0.886842009	0.558235974	-0.10842155	-1.377228006	-0.811454304	2.089427022	1.13445427	1.721493842	1
ENSMUSG00000024558.13|Mapk4	-0.818242279	-1.309563768	-1.310354941	0.169569568	-0.283222591	-0.256720286	0.517009179	-0.183250567	0.887916987	0.910708299	1.14075197	1.328255658	-0.806703727	-1.029412655	-1.806933208	1.138320665	0.817993523	0.893878174	1
ENSMUSG00000025017.11|Pik3ap1	-0.288980867	-0.327252694	-1.013992567	-0.606430095	-1.15030999	-0.652797448	-0.06242796	0.107476126	0.317661832	1.184528628	1.646810296	1.626154429	-0.616184245	-1.652063788	-1.009505209	1.448598489	0.447435048	0.601280015	1
ENSMUSG00000026012.3|Cd28	-0.128892986	0.236751559	-1.528315563	-1.528315563	-1.528315563	-0.520982589	0.015217036	-0.124742405	0.6791336	1.487307628	1.49991152	1.2230525	0.184511847	0.184800675	-1.528315563	0.617500169	0.644571544	0.115122155	1
ENSMUSG00000026288.15|Inpp5d	-0.049919183	-0.146029535	-0.592028249	-0.677414259	-1.208391384	-1.275050022	-0.613014853	-0.528819449	0.293336508	1.052838164	1.263763284	0.791741275	-0.497495474	-1.438973154	-0.660777418	1.72085452	1.271915422	1.293463807	1
ENSMUSG00000026395.17|Ptprc	-0.641067431	-0.669564893	-1.373698074	-0.253923145	-1.041588498	-1.014780539	-0.369047309	-0.350926172	0.066543228	0.999580138	1.15099302	0.788865256	-0.477857423	-1.137379575	-0.2666392	1.92942039	1.266926407	1.394143819	1
ENSMUSG00000026548.5|Slamf9	-0.524993149	-0.789668675	-2.088339028	0.210844056	-0.368188268	-0.533942803	-0.11357176	-0.810283471	0.068541872	0.906730212	1.076433294	1.075476199	-0.419549543	-1.475112854	-0.101353009	1.32044613	1.461435836	1.10509496	1
ENSMUSG00000027322.12|Siglec1	0.179517059	0.013937269	-1.406262107	-0.407720889	-0.946619828	-0.72843063	-0.300600074	0.040717714	0.23591067	1.738424004	1.661596379	1.463790407	-0.474364789	-1.757111716	-0.995865239	0.640756786	0.702399254	0.339925727	1
ENSMUSG00000028859.15|Csf3r	-0.102524254	-0.670952576	-0.403227683	0.558192522	-0.889912223	-1.074384346	-0.234219912	-0.0114667	0.296122447	1.277749446	1.818955687	1.599359546	-0.192640448	-1.380167243	-1.261656845	1.588081738	-0.475078876	-0.44223028	1
ENSMUSG00000028864.8|Hgf	0.000863146	-0.445863678	-1.865996895	-0.769869608	-0.895114311	-0.878207422	0.202977991	-0.731098088	0.395701646	0.805293229	1.524407009	1.315990003	-0.141334703	-1.665113041	1.046736918	1.188803404	0.470993918	0.440830483	1
ENSMUSG00000029553.11|Tfec	-0.388547365	-1.095653894	-0.366980755	-1.253319759	-0.915030915	-0.79147111	-1.027686303	0.769865877	0.022580731	0.379358117	1.076477934	0.734731386	0.092815772	-1.341795067	-0.436205425	1.758685009	1.502806671	1.279369095	1
ENSMUSG00000029771.13|Irf5	-1.09312583	-0.820191708	-1.878608692	0.09041371	-0.422231014	-0.46079134	-0.215894803	0.063759625	-0.110474079	0.41662984	0.457885794	0.593686418	-0.036235522	-0.308353129	-1.288300166	2.096187948	1.40672367	1.50891928	1
ENSMUSG00000029915.15|Clec5a	-0.233065497	-0.762088355	-0.460257673	-0.482304239	-2.061348254	-0.902925135	-0.48964	-0.53387107	0.08844792	0.386205279	0.328767006	0.46729491	0.354833489	-1.101232309	0.477016695	2.004998008	1.438781009	1.480388216	1
ENSMUSG00000030148.16|Clec4a2	-0.429477749	-0.013750282	-0.738416407	0.014196211	-0.255089442	-0.152971038	0.27077144	-0.272100604	0.490908411	0.369220079	0.549884956	0.797552757	-0.105254911	-1.600373659	-2.690878741	1.570557552	0.97710766	1.218113766	1
ENSMUSG00000030554.17|Synm	-0.031984562	-0.097648492	0.033597323	-0.753568528	-1.34022789	-1.349168175	-0.039526918	-0.500304868	1.351932328	2.109165177	1.126379923	1.065528868	-0.657383573	-0.604607876	-1.464460667	0.930424239	0.250720636	-0.028866945	1
ENSMUSG00000030579.11|Tyrobp	-0.35491449	-0.536626042	-0.798166	-0.380145082	-1.090293569	-0.752996172	-0.779438384	-0.780344565	0.137907298	1.326536683	1.345642327	1.069269963	-0.120922995	-1.758321725	-0.258386965	1.675611154	0.973031626	1.082556939	1
ENSMUSG00000030707.16|Coro1a	-0.579687508	-0.661032238	-0.960443188	-0.343439886	-0.921333548	-0.632537309	-0.617730017	-0.88561681	0.009713243	0.593907977	0.699195167	0.663109882	-0.312376463	-1.09901416	-0.418000953	1.985206201	1.657384123	1.822695488	1
ENSMUSG00000030786.19|Itgam	-0.24977154	-0.946643117	-1.443230395	-0.387197833	-0.317766945	-0.711633041	-0.368497663	-0.640317334	-0.666840158	0.76629098	1.075077293	0.845143983	-0.258078294	-1.41474488	-0.029274974	1.920696504	1.40596706	1.420820355	1
ENSMUSG00000030789.10|Itgax	-0.384240464	-0.429857324	-2.4618422	-0.081941834	-0.574651445	-0.337517614	-0.901340179	-0.882675979	-0.10964619	0.852981913	1.200760496	0.944443534	0.153471605	-0.812862386	0.101414217	1.581304368	1.043615175	1.098584308	1
ENSMUSG00000030798.16|Cd37	-0.75158285	-0.669642039	-1.113871681	-0.406626605	-0.29816915	-0.778912589	-0.509366643	-0.933336115	0.721698094	1.710742702	1.670666878	1.665583941	0.024497942	-1.353899196	-0.761096856	1.014257593	0.338016957	0.431039614	1
ENSMUSG00000030830.19|Itgal	-0.52805302	-0.266351423	0.058154394	0.237094799	-0.827549241	-0.465080115	-0.745886127	-0.432806081	0.342676317	0.787195198	1.427990502	1.314564776	-1.164515212	-2.011334862	-1.002163799	1.613200662	0.672361681	0.99050155	1
ENSMUSG00000031101.7|Sash3	-0.188063966	-0.646361951	-0.553870611	-0.719764367	-1.140811465	-0.590680811	-0.959232169	-1.138504161	0.167537367	0.944576811	1.101152387	0.879624874	0.026056478	-1.250258989	-0.496105863	1.873011562	1.282440065	1.409254809	1
ENSMUSG00000031165.7|Was	-0.224031929	-0.692047599	-0.67024812	-0.534115247	-1.497248243	-0.653928875	-0.256918442	-0.432654396	0.178571769	0.454659892	1.110578069	0.51009708	-0.094261122	-1.601221337	-0.506247571	1.994399152	1.34025202	1.574364898	1
ENSMUSG00000031169.14|Porcn	-0.970105356	-1.013645623	-1.303340852	-1.233302018	-1.04478349	-0.997662497	0.486067899	0.361100784	0.051471835	0.551294496	1.025283351	1.121799226	0.080801492	-0.148323803	-1.029822105	1.074093599	1.368252395	1.620820666	1
ENSMUSG00000031264.14|Btk	-0.195482056	-0.54753595	-1.223485186	-0.233775284	-1.122994003	-1.390200322	-0.318702907	-1.137458899	0.12854571	1.061717302	1.027022359	1.037734884	-0.02015116	-1.013470154	-0.308199653	1.647681759	1.251161809	1.357591753	1
ENSMUSG00000031438.12|Rnf128	-0.625083234	-0.892807765	-0.50040775	0.109818755	0.060507214	-0.302594476	-1.399042794	-1.648671821	0.031709352	1.217656667	0.686544617	1.094961356	-0.120072133	-1.31551047	-0.205709403	2.07337298	0.996497309	0.738831595	1
ENSMUSG00000031506.12|Ptpn7	-0.50891836	-0.798852546	-2.296797849	-0.060093251	-0.831881604	-0.583193911	-0.777813409	-0.425528261	0.322493462	0.698005534	0.770071535	0.548225549	0.151638249	-0.844105421	0.147973179	1.665673481	1.366106928	1.456996695	1
ENSMUSG00000032318.13|Isl2	0.849423466	1.273569954	0.762825642	-0.945087366	-0.945087366	0.705051529	0.855878085	0.668415699	-0.945087366	-0.945087366	-0.945087366	-0.945087366	-0.945087366	-0.945087366	-0.945087366	0.550007203	1.314414027	1.526200693	1
ENSMUSG00000033174.18|Mgll	-0.089610009	-0.249853086	-0.677663733	-1.694279136	-0.914205159	-1.446512646	1.05027158	1.367227391	-0.355779888	1.004409114	1.747035959	1.677881567	0.013484553	-0.230320362	-0.447907623	0.145151205	-0.541936018	-0.357393711	1
ENSMUSG00000033777.5|Tlr13	-0.304132374	-0.744980564	-1.358604143	-0.286052272	-0.923670786	-0.78503576	-0.986585409	-0.563372058	0.574446902	1.291444099	1.465802623	1.292355196	-0.059046983	-1.501816844	-0.208613411	1.510789766	0.750132103	0.836939914	1
ENSMUSG00000034116.18|Vav1	-0.853047107	-0.784813097	-1.487637961	-0.115614744	-0.64440657	-0.656985514	-0.282689676	-0.219614662	0.384753767	0.983907929	1.119272289	1.014925565	-0.338836858	-1.474963553	-0.81741931	1.832345601	1.159544752	1.181279148	1
ENSMUSG00000034641.3|Cd300ld	-0.177468158	-0.303666199	-2.32107145	0.393593738	-0.389285182	-0.246707863	0.044597256	-0.133327358	0.605289565	0.745065609	1.038002491	1.005238814	-0.363374224	-2.32107145	-0.227578621	1.221547776	0.659270515	0.77094474	1
ENSMUSG00000034652.13|Cd300a	-0.074527171	0.089180083	0.31404968	-0.550603864	-0.850789625	-1.125372222	-0.558582779	-0.763238392	0.205239978	1.270475866	1.450563172	1.270035603	-1.095398908	-1.587069725	-1.028031306	1.568433242	0.640823561	0.824812809	1
ENSMUSG00000034792.9|Gna15	-0.350807691	-0.69275037	-0.645226794	-0.939665861	-0.585873665	-0.895669806	-0.834337705	-0.598353321	0.389092197	1.626875414	1.124011785	0.733337545	-0.541208181	-0.674840488	-1.24333609	1.811097443	1.019576554	1.298079034	1
ENSMUSG00000035697.15|Arhgap45	-0.355832221	-0.638581609	-0.965852981	-0.573473943	-1.475878434	-0.637453239	-1.084795879	-1.234673392	0.062730253	0.697709469	0.896749344	0.599081082	0.022985067	-0.572375249	0.46930782	1.804074434	1.459312723	1.526966757	1
ENSMUSG00000036832.6|Lpar3	0.082674095	-1.444044254	-0.087215651	-0.080404995	-0.353285681	-0.972975365	-0.849889589	-1.608414891	0.109130991	1.35728257	1.701172858	2.065549786	0.508826987	-0.428539304	0.754983537	-0.669097672	-0.174210231	0.088456807	1
ENSMUSG00000036887.6|C1qa	-0.183986633	-0.214513283	-0.545955952	-0.562476888	-0.957071046	-0.665506683	-1.276687283	-1.178910308	0.14846061	0.788867538	0.921044487	0.608173945	-0.083914447	-1.439973974	-0.202775372	1.892151349	1.443028768	1.510045174	1
ENSMUSG00000036896.6|C1qc	-0.124389969	-0.287828732	-0.781412051	-0.60172389	-0.949778983	-0.616005182	-1.243450964	-1.10593636	0.179046223	0.800833311	0.99229971	0.785835839	-0.148038413	-1.403341559	-0.230882414	1.806610989	1.404463441	1.523699003	1
ENSMUSG00000036905.9|C1qb	-0.166769788	-0.397655196	-0.68968277	-0.443700435	-0.95356503	-0.53932478	-1.192504602	-1.058532346	0.122319101	0.628090265	0.924892067	0.644776619	-0.040605772	-1.380158708	-0.504102527	1.888737068	1.531744864	1.62604197	1
ENSMUSG00000037095.9|Lrg1	0.345035021	1.143903073	-0.236186095	0.172321954	-0.117692605	-0.280424445	0.160434511	0.312481489	0.070356813	-0.2882266	-0.586701645	-1.53648422	-2.528698795	-0.550170424	-0.186239235	1.658097231	1.235363385	1.212830589	1
ENSMUSG00000037708.17|Spag6	-1.580714781	-0.6457163	-0.252064763	-1.101685858	0.296314208	0.028575796	0.790910841	-1.042313021	-0.315025654	0.210595288	1.47940889	1.980298916	-0.768792718	-0.09631355	-1.1345928	0.470610784	1.624981568	0.055523154	1
ENSMUSG00000038642.11|Ctss	-0.616063974	-0.846667299	-1.071023643	-0.497685484	-1.027497487	-0.808977583	-0.601087008	-0.483222855	0.017576173	1.303549728	1.341057891	1.15275952	-0.067352852	-1.37574149	-0.359243828	1.656421035	1.125743427	1.15745573	1
ENSMUSG00000038843.19|Gcnt1	-1.026707613	-1.119564902	-1.493244223	-0.36247542	-0.51193446	-0.410354389	-0.355066028	-0.285669806	0.599474133	1.29715266	1.336418385	1.548840245	-0.842997838	-1.148822629	-0.359234033	0.964866299	0.977867231	1.191452388	1
ENSMUSG00000039126.11|Prune2	-0.534659021	-0.703434554	-1.556185119	-0.833067708	-0.140988233	-0.242986664	0.518261953	0.72839097	0.980196426	1.23074013	1.458025506	1.356421541	-1.086760518	-1.032909635	-1.660738812	0.579096447	0.487532744	0.453064549	1
ENSMUSG00000039936.19|Pik3cd	-0.758090625	-1.068033648	-1.590326784	-0.879471403	-0.660928844	-0.762929768	0.68779642	0.673367792	-0.31150142	0.893586743	1.449701354	1.763893059	-0.285111458	-1.301186286	-0.286533846	0.561909903	0.925942991	0.947915818	1
ENSMUSG00000039981.7|Zc3h12d	-0.230647195	0.088990202	-1.332618892	-0.229293391	-0.453307198	0.18145422	-1.317343206	-0.307587152	-0.198484124	0.885976521	1.079010995	1.098708729	-0.581191846	-1.43995934	-1.305270515	1.736052428	1.080998438	1.244511325	1
ENSMUSG00000040345.11|Arhgap9	-0.602871144	-0.484310566	-0.941424669	-0.191291966	-0.960355878	-0.689302639	-0.355826147	-0.844655347	-0.69947141	0.739395448	1.086034815	0.381443803	0.172922871	-1.318487561	-0.427236986	2.016121154	1.554720635	1.564595587	1
ENSMUSG00000040495.5|Chrm4	-1.203950503	0.282125341	-0.216383023	0.042263117	-0.444222299	1.301316437	-0.374423537	-0.168770902	-2.941214345	0.793980573	0.979608817	1.576904581	-0.492774322	0.067788381	-0.189816348	0.203552445	0.432206316	0.351809271	1
ENSMUSG00000040522.6|Tlr8	0.007314173	-0.188054348	-0.340404905	-0.698448021	-0.500805236	-1.193409097	-1.458511007	-1.29255469	0.693806511	1.418200912	1.450440592	1.23566013	-0.535185574	-0.867228605	-0.678320907	1.472588519	0.807353254	0.6675583	1
ENSMUSG00000040747.10|Cd53	-0.519574075	-0.782022781	-1.341626543	-0.671781461	-1.138341536	-0.886685209	-0.271655127	-0.349276826	0.19374163	1.167034432	1.339086973	1.181433798	0.129947065	-1.51336905	-0.130650622	1.69354019	0.990502042	0.9096971	1
ENSMUSG00000041771.15|Slc24a4	0.402191479	0.290915864	0.165984183	0.573519817	-1.170430366	-0.883524376	-0.158383485	-0.744850913	0.713882143	2.426126088	0.771386046	0.639479119	-1.435590969	-1.365885348	-1.214775625	0.883033861	0.252620652	-0.145698172	1
ENSMUSG00000044092.9|C130050O18Rik	-0.864899371	-0.729096327	-0.528929536	-0.118488688	-1.228185977	-0.773861491	-0.299326529	0.022833826	-1.012741785	0.299933777	0.506045174	0.264097362	0.288662601	-1.230578648	-0.003761152	2.340637475	1.478190086	1.589469202	1
ENSMUSG00000044583.14|Tlr7	-0.108742123	-0.123263716	-1.083726358	-0.812292444	-0.922508589	-1.14511362	-0.517502085	-0.135546681	0.330157595	1.283904747	1.32580271	1.106409759	-0.289834938	-1.85615342	-0.530664509	1.424685366	1.027989964	1.026398341	1
ENSMUSG00000044708.6|Kcnj10	-0.76002695	-0.479399786	-0.819435712	-0.452823532	-0.790388823	-0.944523326	-0.679682922	-0.754889544	-0.870795384	0.828837971	0.79895597	0.556902215	-0.156353856	-0.75861828	-0.06728656	2.174047504	1.567502629	1.607978387	1
ENSMUSG00000045322.11|Tlr9	0.076554493	-0.347704897	0.228683936	-0.220512362	-0.280153348	-1.79572671	0.411101006	-0.035083703	0.510605296	1.000277117	1.05544508	0.910425181	-1.79572671	-0.799335233	-1.79572671	1.357786699	0.691559605	0.827531261	1
ENSMUSG00000045404.17|Kcnk13	-0.59775289	-0.559160992	-0.882285177	-1.013633317	-0.49801243	-0.428029239	-0.436650987	-0.108891556	-0.153280727	1.21893393	1.174227598	0.798847248	-0.560538079	-1.999514267	-0.023967416	1.923358646	0.917306131	1.229043525	1
ENSMUSG00000047250.14|Ptgs1	0.638358852	0.585695468	0.01974279	-1.06104669	-0.73472556	-0.39316305	-0.266395675	-0.121494282	-0.672308057	-0.928473346	-0.508716736	-0.926073314	-0.095355201	-0.882906205	-0.352676047	2.220724303	1.647277825	1.831534924	1
ENSMUSG00000048163.14|Selplg	-0.064417734	-0.38417942	-0.594003441	-0.767823177	-1.09395804	-0.219666401	-0.513927325	-1.359740815	-0.078960506	1.059091129	0.914426751	0.765958224	-0.072759143	-1.541751864	-0.661090993	1.76291577	1.358088757	1.491798229	1
ENSMUSG00000048865.17|Arhgap30	-0.254528385	-0.710520612	-1.259031841	-0.625272533	-0.973164748	-0.70313678	-0.269985617	-0.629990449	0.223210024	0.92096786	1.239381976	0.9913526	-0.308130132	-1.197541394	-0.881821627	1.890518019	1.267652336	1.280041303	1
ENSMUSG00000049103.15|Ccr2	-0.132966701	-1.075270604	-0.081368173	-0.477861604	-0.059725294	0.365126982	-0.42072739	-1.075270604	-1.075270604	1.345836693	0.80285001	0.69527985	-1.075270604	-1.075270604	-1.075270604	1.323936491	1.431051674	1.660191085	1
ENSMUSG00000049130.7|C5ar1	-0.209016691	-0.327656916	-2.570779184	-0.22332034	-0.79831435	-0.457990853	0.041920882	-0.114516171	0.37648839	0.770790948	0.759526465	0.720475098	0.105681067	-1.541691997	-0.324782177	1.632234883	1.03629256	1.124658386	1
ENSMUSG00000049625.7|Tifab	-0.137151442	-0.557507827	-0.399452596	-0.928407142	-1.10442803	-0.818075931	-1.515952589	-0.956998898	-0.262912515	0.524638726	0.571217536	0.310542027	0.147440437	-0.36035336	0.138362696	1.995881915	1.639862953	1.713294041	1
ENSMUSG00000050335.18|Lgals3	-1.62532103	-1.183218023	-0.757388768	0.309049797	-0.069555455	-0.209174447	-1.00963702	-0.539479422	0.188402509	1.986926422	1.166352958	0.932289662	-0.375961503	-0.878792682	-0.599640071	1.711521735	0.650112674	0.303512661	1
ENSMUSG00000050896.13|Rtn4rl2	-1.569324773	-0.397263832	0.111727516	-1.278268856	0.402655032	-0.239566482	0.471343315	0.107811408	-0.656207992	0.401092547	1.448189439	1.864136595	0.290308695	-1.977325859	-0.605704131	0.776442742	-0.203848925	1.053803561	1
ENSMUSG00000051506.18|Wdfy4	-0.043290692	-0.041720446	-0.246755667	0.054525624	-0.515034848	-0.60817902	-0.184120291	-0.360130483	0.362182847	0.76769572	0.983175113	0.835546767	-0.592149813	-3.036271716	-0.676837139	1.313102535	0.894240321	1.094021187	1
ENSMUSG00000052085.8|Dock8	-0.493073156	-0.335835495	-0.67274201	-1.220526059	-0.852095209	-0.912517741	-1.453795455	-0.501145721	-0.131702498	0.76487283	0.557454554	0.514928242	0.052791543	-0.677118487	0.138658145	1.882806708	1.675217185	1.663822623	1
ENSMUSG00000052087.15|Rgs14	-0.005402702	-0.76160946	-0.43775288	-1.268674511	-1.311271449	-0.165809602	-1.945524831	-0.331914042	-0.102378151	0.487195456	0.842621953	0.542938137	0.500088608	-0.566883546	-0.084262336	1.736842503	1.384960438	1.486836414	1
ENSMUSG00000052142.16|Rasal3	0.118849162	0.034752155	-0.86773019	-0.358421284	-0.939677797	-0.75206977	-0.802888879	-2.272233366	-0.377039575	1.054480819	0.881525185	0.749872925	0.005877619	-0.772366589	0.194964171	1.433631314	1.294167288	1.374306811	1
ENSMUSG00000053687.16|Dpep2	0.141769953	0.140625073	-0.08951887	0.13258105	-0.275681365	0.180371844	-0.368286232	-0.467703994	-0.716602901	1.107223701	1.476374488	1.066806305	-0.385756836	-0.803712978	-3.034342904	0.545441925	0.993862877	0.356548864	1
ENSMUSG00000054510.6|Gm14461	-0.643099113	-0.643099113	-0.643099113	-0.643099113	-0.643099113	-0.643099113	-0.643099113	-0.643099113	-0.643099113	1.7888154	1.797536306	2.03373825	-0.643099113	-0.643099113	-0.643099113	0.648470207	0.713900057	0.734729131	1
ENSMUSG00000054675.6|Tmem119	-0.247086115	-0.391659574	-1.211508242	-1.112860141	-1.181275754	-1.172061898	-1.012121094	-1.091608465	-0.551829739	0.940362392	0.977782624	1.073079917	0.437312669	0.594876969	-0.008354132	1.198743473	1.455963465	1.302243646	1
ENSMUSG00000055541.19|Lair1	0.193905642	-0.162501108	-0.341274219	-0.442078623	-0.829890684	-0.731197731	-1.319067056	-1.410262928	0.44423608	1.228232315	0.721231136	0.668121694	-0.026053066	-1.666497268	-0.48879351	1.753324527	1.14130248	1.267262318	1
ENSMUSG00000056529.8|Ptafr	-0.134974359	-0.544092249	-1.534850889	-0.067458549	-0.695301791	-0.717329421	0.676673596	0.711612311	-0.054043968	1.034410079	1.460486362	1.204320608	-0.157477034	-1.86483096	-1.01500713	1.780633754	-0.048233274	-0.034537083	1
ENSMUSG00000058163.15|Gm5431	0.001896286	-0.627337688	0.177725104	-1.028725481	-0.118380355	-0.232825814	0.950436724	0.656202742	0.135185891	0.638590799	1.033749861	1.018000245	-2.876036151	-1.22303163	-0.585997437	0.828601343	0.660204939	0.591740623	1
ENSMUSG00000058715.12|Fcer1g	-0.364628789	-0.862024747	-1.21260982	-0.17643224	-1.22712105	-0.793700311	-0.20667829	-0.492581278	0.080558432	1.369211093	1.380499506	1.087733935	-0.181467092	-1.441631872	-0.556261322	1.773844972	0.882313957	0.940974914	1
ENSMUSG00000058818.14|Pirb	-0.055213069	0.008371461	-0.805709769	-0.259312478	-0.760285487	-0.653267324	-0.076464505	0.336954204	0.715635916	1.490012123	1.687432376	1.427733158	-1.213253151	-1.785423538	-1.079725217	1.137930955	-0.511082936	0.39566728	1
ENSMUSG00000060063.10|Alox5ap	-0.109159604	-0.211070526	-0.974327456	-0.135631186	-0.395567982	-0.58032445	-2.534534033	-1.060572489	0.354359296	0.701710606	0.671508999	0.720638009	0.010013683	-0.796041844	0.278865986	1.6556313	1.16903745	1.235464241	1
ENSMUSG00000062585.12|Cnr2	0.048869177	-1.708532072	-0.11594376	-0.411309692	-0.614228046	0.043703729	-1.708532072	-0.273943062	0.365918157	1.38007611	1.130587858	1.178398471	-0.277486806	-1.708532072	-0.201555725	1.09467019	0.919541859	0.858297755	1
ENSMUSG00000069515.7|Lyz1	-0.601601198	-0.432308362	-0.646654587	-0.191737983	-1.592248032	-0.277912471	-0.640356208	-1.592248032	0.422831291	0.931358917	1.111115973	0.938481315	0.174235835	-1.592248032	0.363768849	1.557257756	1.120930648	0.94733432	1
ENSMUSG00000069516.9|Lyz2	-0.634364902	-0.795696515	-1.083604377	-0.347530504	-0.671727046	-0.724974459	-1.002944693	-1.22469237	0.27017822	1.106318461	1.212855482	1.068580018	0.033839513	-1.338976697	0.206044765	1.750595453	1.152593455	1.023506195	1
ENSMUSG00000069792.6|Wfdc17	0.213966331	-1.563495626	-0.405836965	0.167277912	-1.563495626	0.085117511	-0.035162274	-1.563495626	0.014028506	0.996709619	1.061581309	1.164066189	-0.323101668	-1.563495626	0.43039245	1.490329539	0.787186712	0.607427332	1
ENSMUSG00000070323.12|Mmp27	-0.828008759	-0.828008759	-0.828008759	0.177508404	-0.828008759	-0.828008759	-0.828008759	-0.828008759	0.990069474	1.607869674	1.465500633	1.455831969	0.857133754	-0.828008759	-0.828008759	-0.828008759	0.696701186	1.029472497	1
ENSMUSG00000071713.7|Csf2rb	-0.779970776	-0.491657642	-0.854962644	-0.7484086	-0.901413549	-1.412507759	0.061945543	-0.06011104	-0.475467472	0.274308905	0.512504053	0.461062581	0.092680033	-1.011831799	-0.138610761	2.199021655	1.531415676	1.742003594	1
ENSMUSG00000073412.7|Lst1	-0.277965572	-1.410147728	-1.532570752	-0.45554112	-0.053986954	-0.064501809	-0.075507528	-0.298080357	1.134242939	1.10636676	1.57509285	0.551297915	-0.923486227	-0.618731093	-0.952102224	2.191860997	-0.068757315	0.172517218	1
ENSMUSG00000074280.7|Gm6166	-0.411434933	-0.667805502	-0.499711847	-0.475894447	-0.698229004	-0.648804342	-1.137675973	-1.03354981	0.486821231	2.362043336	0.649055441	0.629523377	-0.461023647	-0.826281476	-0.372055127	2.069448445	0.792757973	0.242816305	1
ENSMUSG00000074336.6|Apoc4	-1.727846883	-1.727846883	-0.462177449	-0.336690734	-0.424241837	-0.412587538	-0.203645176	-0.309025447	-0.2197969	0.960976	1.97872198	-0.176627762	-0.314630431	-0.314156296	-0.192626783	1.144863178	1.416652866	1.320686095	1
ENSMUSG00000074677.12|Sirpb1c	-0.292622051	-0.175474343	-0.23394869	-1.23966711	-1.23966711	-1.23966711	-1.23966711	-1.23966711	-0.078511003	0.364536184	1.186051029	1.124202055	0.265083034	-0.1383141	-0.061443131	1.816240707	1.278844198	1.143691662	1
ENSMUSG00000078771.11|Evi2a	0.197569046	-0.316998734	-1.068789574	-0.336164335	-0.815246663	-1.121057473	-0.778916145	-0.443237245	0.345614715	0.762629761	1.219162928	0.851703218	-0.051446354	-2.246332975	0.216976919	1.816300467	0.814202548	0.954029897	1
ENSMUSG00000078942.11|Naip6	0.142649301	-1.288466316	-1.288466316	-1.288466316	0.427941156	-1.288466316	0.422317395	-1.288466316	0.374757968	0.833299424	0.840033195	1.120769677	0.066099255	0.184986755	-1.288466316	1.424703577	0.954752197	0.938487998	1
ENSMUSG00000079419.5|Ms4a6c	-0.701360977	-0.843789967	-1.431713316	-0.386814122	-0.635774517	-0.112388141	-0.105818637	-0.379405907	-0.150127397	1.258786948	0.911128695	0.376515549	-0.425821721	-1.304155758	-0.874830685	1.820894198	1.37313512	1.611540634	1
ENSMUSG00000081056.2|Gm13998	-0.582423118	-0.227038792	-1.556685964	1.454083442	-0.496614528	0.175825616	-0.351712603	-0.420312522	0.203120539	1.894572394	0.887895461	0.456249763	0.251299638	-1.556685964	-1.556685964	1.320985344	-0.269183726	0.373310984	1
ENSMUSG00000081665.3|Gm15922	0.245695528	-1.26013214	-0.153054603	0.204668322	-1.26013214	-1.26013214	0.562535209	0.67965854	0.740098003	1.242344056	1.386723019	1.186364317	-1.26013214	-1.26013214	-1.26013214	1.023694009	0.243985248	0.198081193	1
ENSMUSG00000083405.2|Gm15725	-0.673331917	-0.142336003	-0.814644251	-0.329321988	-0.46689823	-0.73734783	-0.126746888	-0.042824849	-0.446643054	-0.376799301	-0.358853469	3.076733952	-0.051589463	-0.05084748	0.530828676	-0.249383851	-0.765549009	2.025554956	1
ENSMUSG00000084215.4|Gm11814	-0.852307542	-1.236950719	-0.663296731	-2.304798306	-1.017690202	-0.486132925	-0.229992873	-0.13770553	1.147775432	1.202717329	0.672212645	1.583960953	0.270491686	0.044433378	-0.209212411	0.833349528	0.415040007	0.968106281	1
ENSMUSG00000085049.2|Parvaos	0.022524096	0.990985209	1.418487546	-2.127232708	0.020802841	-0.083138811	-0.122853334	-0.785512368	-0.1472618	-0.706280175	-0.444529607	-0.362127822	0.513124994	-1.584917352	-0.385956022	0.965587447	1.123225952	1.695071914	1
ENSMUSG00000087107.9|AI662270	-0.638873964	-0.959023647	-0.561104216	-0.655442891	-1.120884382	-0.579328204	-0.63178028	-0.71416553	-0.362207285	0.551515516	0.525294314	0.454262492	-0.152720356	-0.564501617	-0.340904394	2.005274194	1.968556796	1.776033456	1
ENSMUSG00000092837.3|Rpph1	-0.852253269	-0.604157322	-0.268505091	0.235632648	-1.238318505	-0.776689338	1.064611516	-2.222203107	-0.405369227	1.777711448	0.408810236	1.164919611	0.524277559	0.206749986	0.09331485	0.815211408	0.968244992	-0.891988396	1
ENSMUSG00000093938.3|Evi2b	-1.54580515	-0.262617685	-0.212845494	-1.54580515	-0.0123484	0.276321438	0.335291692	-1.54580515	0.759126819	0.91487328	1.187404415	0.978417466	-1.54580515	-0.291044512	-0.470946237	1.213907003	0.972823896	0.794856921	1
ENSMUSG00000094334.3|Fabp5l2	-0.472113729	-0.639997704	-0.46175748	0.853969813	-0.72292509	-0.378891967	-0.954846932	-1.374720701	0.501947818	2.168285783	0.751325503	0.591672162	-0.382883231	-1.552435676	-0.368468871	1.75975375	0.524751155	0.157335398	1
ENSMUSG00000095202.3|Gm6100	-0.991434735	-1.222142515	-0.53312353	-0.300577511	-0.366498261	0.15383151	-0.203512043	-1.954259875	0.742863409	1.9690747	0.72004168	1.065562678	0.563718376	-0.283886253	-1.125221867	1.461079147	0.469840092	-0.165355002	1
ENSMUSG00000095788.7|Sirpb1a	-0.735463928	-0.735463928	-0.735463928	-0.735463928	-0.735463928	-0.735463928	-0.735463928	-0.735463928	-0.735463928	1.297329122	0.791303621	1.011668251	0.297556792	-0.735463928	-0.735463928	2.001015868	1.304619698	1.386609855	1
ENSMUSG00000098040.2|Gm20757	-0.124393487	-0.456335158	-0.316134112	1.105174153	-0.760290046	-0.16209816	-2.591866929	-0.829781589	0.648162184	1.640878121	0.40296429	0.429904835	-0.445711753	-0.891051033	-0.459203579	1.242411745	0.851141928	0.71622859	1
ENSMUSG00000098112.9|Bin2	-0.18787266	-0.518074346	-0.62354268	-0.377844116	-0.99270293	-0.709475196	-0.528317046	-0.677694651	-0.146635859	0.719210898	0.886088125	0.685856268	-0.102339794	-1.691966771	-0.793504094	1.929626676	1.462201355	1.666986821	1
ENSMUSG00000099757.2|BE692007	-0.129373714	-0.524901591	-2.774231927	0.089109662	-0.568780056	-0.558897138	-0.21732787	-0.164345577	0.24136462	0.929941897	0.779788897	1.029332221	-0.544312583	-0.896201653	-0.261333187	1.603226839	0.860666326	1.106274834	1
ENSMUSG00000101389.2|Ms4a4a	0.303625452	-0.169180421	-0.628101707	-0.069733198	-0.444062876	-0.068371774	0.057936909	-0.196304048	-0.477666652	0.72260639	0.798996887	0.654888326	-0.896580803	-2.964643784	-0.29449442	1.614256087	0.934439364	1.12239027	1
ENSMUSG00000108084.2|Gm7932	-0.523664133	-0.435509852	-1.552206187	-1.828043605	-0.202307457	-0.743488319	0.060924337	0.275435306	-0.523033988	0.850721936	1.655890317	1.453575767	0.056285298	-1.017745093	-0.172659146	0.152994197	1.420050878	1.072779745	1
ENSMUSG00000112946.2|Gm9280	-1.795042357	-0.651996333	-0.727937496	0.295371007	-0.159395945	-0.147384696	-1.795042357	0.325481053	0.048064019	1.453906837	0.484951294	0.74634794	0.994604701	-1.795042357	0.450219751	0.351735045	1.145938426	0.775221468	1
ENSMUSG00000116307.2|Gm49490	-1.062962686	-0.713697267	-1.002719913	-1.341043287	-0.414416568	-1.481119276	0.082429556	1.049850261	-0.816825558	-0.350028037	1.591970769	1.20765711	-0.037980669	0.041127139	-0.173225308	1.593819748	1.08280061	0.744363377	1
ENSMUSG00000118086.2|Gm52981	0.58113344	0.361183136	0.311135198	0.380445782	-0.943900454	-0.943900454	0.069269453	-0.943900454	-0.943900454	-0.943900454	-0.943900454	-0.943900454	0.683337852	-0.943900454	0.074567635	1.552901426	1.674029027	1.863200685	1
ENSMUSG00000018102.6|H2bc4	0.097826722	-0.005348947	-0.377637842	1.136142868	1.518987803	1.260008301	-1.945864902	-1.480908512	0.337266046	1.079903548	-0.534478423	-0.399529377	-1.07806416	-1.068891606	-0.490270406	0.85354251	0.750662145	0.346654231	1
ENSMUSG00000019867.5|Gje1	0.332153904	0.097400748	0.201071451	1.434662956	-1.752320059	0.234984057	-1.752320059	-1.752320059	0.026576387	1.427324385	0.418590076	0.569096047	-0.528462359	-0.716841793	-0.423144095	1.22656859	0.624768197	0.332211623	1
ENSMUSG00000027399.2|Il1a	0.483732973	1.052189077	-1.573783701	-0.570859474	-0.961757096	-0.758950216	1.274147795	1.098501219	-0.993365709	-0.602843413	-0.366845865	-0.639648782	0.345419011	-0.627152613	-0.688928788	2.154728922	0.853785646	0.521631014	1
ENSMUSG00000027420.14|Bfsp1	0.187881124	0.136201154	0.116602229	1.957451115	-1.011946022	0.414663648	-1.311878459	-1.078634959	0.269691027	1.567434909	0.023494913	0.372384931	-0.999661237	-1.050399778	-1.111229557	1.71629865	0.057068594	-0.255422282	1
ENSMUSG00000027861.14|Casq2	-0.251065288	-1.111427033	0.70221835	0.191358097	1.48607092	0.584984452	-2.900015485	-0.654720534	-0.553188062	1.311706861	0.046005057	-0.504732248	0.219109437	0.608534386	-0.522642213	0.090636145	0.560705884	0.696461274	1
ENSMUSG00000029343.18|Crybb1	0.160889432	0.198358953	0.329776254	1.438836501	-0.459592908	0.074807481	-1.973757046	-1.380532329	0.030922332	1.385808996	0.139538501	0.137431112	-0.743093167	-1.051631901	-1.292106388	1.503326033	0.928558615	0.57245953	1
ENSMUSG00000030317.9|Timp4	0.585049785	0.623292972	-0.549744719	1.538539538	-0.282632286	0.052702748	-1.622589544	-1.622589544	-0.133051701	1.478401809	-0.343766901	0.639603004	-0.82184091	-0.017046169	-1.622589544	1.361392428	0.159128943	0.577740091	1
ENSMUSG00000038259.5|Gdf5	-1.049897509	1.216977576	-1.049897509	1.199285501	0.59398918	0.782173257	-1.049897509	-1.049897509	-1.049897509	0.775815447	0.359625674	1.483385555	0.562025111	-1.049897509	-1.049897509	0.58322287	0.842679899	-1.049897509	1
ENSMUSG00000044083.13|Efcab8	-0.64102094	0.715577434	0.719348952	0.420194814	0.860260306	0.936987184	-1.680058325	-0.850048656	-1.962136272	0.783271638	-0.988179967	-0.563948218	-0.862440299	0.471152837	-0.115583967	1.416174022	0.132305856	1.2081436	1
ENSMUSG00000045215.18|Asxl3	0.552674589	0.668951257	-0.066220186	-2.055654121	-1.822577651	-1.849885124	1.431540867	1.281577463	0.807033508	-0.306149688	0.381622081	0.143375494	0.035663088	0.227556625	-0.485690783	0.356074315	0.281845113	0.418263153	1
ENSMUSG00000052889.12|Prkcb	0.526673924	0.473050913	-0.628084195	-2.710459459	-0.815593469	-1.32756665	1.096241437	1.190161242	-0.210099021	-0.070671809	0.152525732	-0.177818261	0.48624992	-0.922616411	0.998076932	1.062925958	0.368909397	0.50809382	1
ENSMUSG00000062859.16|Tcp11	0.571730103	0.476165452	0.325298835	1.926704511	-0.072987474	0.461379349	-0.615375844	-0.695312023	-0.386891305	-0.437297413	-0.032933565	0.175380251	-1.281383509	-0.971947155	-1.466002056	2.507879619	-0.114321432	-0.370086345	1
ENSMUSG00000067299.12|Crygd	0.170861107	-0.083785744	0.229841059	1.602524381	-0.420576365	0.792931151	-1.318036972	-1.445939899	0.408328266	1.558128889	-0.081128092	0.66430856	-0.193533318	-1.596299929	-0.887976571	1.647307686	-0.39879394	-0.648160268	1
ENSMUSG00000069892.10|9930111J21Rik2	-0.101948338	-0.545039031	-0.189489754	-0.816394014	-0.71574705	-0.666949203	1.20645832	0.807549739	-0.978520252	0.309141612	1.134316565	0.224681181	-1.071320013	-0.642228991	-1.876252562	1.72327686	0.914437318	1.284027614	1
ENSMUSG00000070870.7|Cryge	0.175469433	-0.071021956	0.239745167	1.609670379	-0.431642577	0.785181008	-1.413792081	-1.475151057	0.390816017	1.556179109	-0.102803181	0.630696793	-0.176450614	-1.455268896	-1.015917565	1.652527813	-0.307919504	-0.590318287	1
ENSMUSG00000071203.7|Naip5	0.273296602	-0.348254133	-0.760151872	-0.169581162	-1.803432983	-1.803432983	0.227586909	-0.028528388	0.47455558	0.917040672	0.330955328	0.680161597	0.114517747	-0.031839836	-1.803432983	1.49372706	1.083867633	1.15294521	1
ENSMUSG00000073658.5|Crygb	0.288516538	0.05182109	0.313480266	1.68978902	-0.255460211	0.878159399	-1.223174913	-1.208092436	-0.018683872	1.358761836	-0.068253126	0.551422711	-0.160650602	-1.624685267	-1.300300473	1.763869063	-0.453345924	-0.583173099	1
ENSMUSG00000079343.5|C1s2	0.443138757	0.221108828	-0.21602242	-1.151193295	-0.269812247	-0.199004231	1.723841934	1.392022905	-1.412742132	-1.044197694	-0.46032503	-0.317030456	-1.160004038	-0.708064196	-0.609976253	1.27778218	1.17643059	1.314046798	1
ENSMUSG00000080790.2|Gm7638	1.605854584	-0.138214361	0.212341406	-1.845354383	-1.58953053	-0.212674087	1.247249825	1.473079168	-0.414310502	-0.129206576	-0.108310922	0.616227384	-1.079556498	-0.375104087	0.016977761	-1.028764351	0.574938998	1.174357171	1
ENSMUSG00000081723.2|Gm15931	0.613266533	-1.012037572	-1.012037572	-0.379648461	-1.012037572	-1.012037572	0.993908304	-1.012037572	1.02583465	1.289018132	1.268725515	1.129697667	-1.012037572	-1.012037572	-1.012037572	1.023107162	0.638543129	0.493847946	1
ENSMUSG00000082049.2|Gm12105	-0.130198989	0.580683122	-0.046533583	-0.436218751	-1.798598618	-0.497535261	-0.034863482	0.532766497	1.297764027	1.101765857	0.669089917	1.164285666	-0.128944721	-1.798598618	-1.798598618	0.431720267	-0.229920822	1.121936111	1
ENSMUSG00000082330.2|Ldha-ps	0.062955677	-0.005329208	-0.374126609	-1.053383522	-0.663187344	-0.649267354	0.735703647	0.608268489	0.564456713	1.025851673	0.247275095	0.962507809	0.064720709	-3.152708836	-0.395267778	0.706622904	0.382272572	0.932635365	1
ENSMUSG00000086507.2|Adap2os	-1.930483536	0.297334468	-0.419511463	-0.311829879	-1.930483536	-1.930483536	0.557146616	0.355644708	0.314404156	0.213320535	0.776299992	0.761181367	0.088474832	-0.292828114	0.195600507	1.186549747	0.953327499	1.116335638	1
ENSMUSG00000094338.2|H2bc13	-0.32189974	0.064971985	-0.458336659	1.06723506	1.5845901	1.080006574	-1.90671404	-1.849511742	0.373184231	0.812776879	-1.139497361	-0.290018357	-0.808731717	-0.060199395	-0.44075019	0.768487782	0.868630365	0.655776225	1
ENSMUSG00000103224.2|Gm2077	0.439691045	0.213724192	0.130729762	1.697155677	0.844684079	-1.484856703	-0.420897984	-1.484856703	-1.484856703	0.807376822	1.216736642	-1.484856703	-0.037876802	0.266184221	-0.413206669	-0.477522306	0.561110703	1.111537431	1
ENSMUSG00000104154.2|Gm38104	0.296971555	0.883767199	-0.508449471	-0.638410881	-2.75441433	-0.723034991	0.926165214	0.495389264	0.814374119	-0.840641228	0.885318319	0.04297124	-1.548324407	0.792372652	0.211466855	0.524737933	0.344426459	0.795314498	1
ENSMUSG00000106632.2|Gm33466	0.90934014	-0.963964277	-0.963964277	-0.963964277	-0.963964277	-0.963964277	-0.963964277	0.870774551	1.020875104	0.969355381	0.87988116	1.416498307	-0.963964277	-0.963964277	-0.963964277	0.97359112	0.863662906	0.771699826	1
ENSMUSG00000109812.2|Gm45640	-0.421342778	-1.659339414	0.619242864	-0.238464704	-1.659339414	-1.659339414	1.087078043	0.884658007	0.394677192	1.0163269	0.218345291	0.616581483	-1.659339414	0.767126622	-0.119140974	0.795651682	0.375790855	0.640827174	1
ENSMUSG00000117061.2|Gm49958	-1.604448349	0.676604663	-1.604448349	-1.604448349	-0.201969543	-0.445476041	0.741311762	0.800565515	1.15375596	0.583889249	1.249054311	0.469244958	-0.117139819	-1.604448349	-0.288939647	0.674232289	0.260403982	0.862255757	1
ENSMUSG00000117427.2|Gm36199	0.404359716	0.483800326	-0.219378766	-1.033070664	-2.381029201	-0.292501598	0.644034608	0.361390217	0.947824074	0.912579528	1.076544893	-2.381029201	0.122030779	0.643488863	0.138894867	0.384341999	0.010770715	0.176948847	1
ENSMUSG00000001270.10|Ckb	0.35577191	0.474775744	-0.025404459	-2.154277901	-1.051508407	-1.093853619	-0.020639621	0.155108571	0.406390731	1.080287848	1.34585033	1.201351588	-0.603887459	-1.311999822	-1.080977175	0.83114897	0.877992395	0.613870374	1
ENSMUSG00000003206.8|Ebi3	-0.245096595	-0.895426457	0.287381315	-0.282991947	-1.146730839	-0.579642401	-0.133202894	0.1153611	-1.066743236	0.720069919	1.130740299	0.949755679	-1.19642628	-0.989790934	-1.030325113	2.087163879	1.275013814	1.000890693	1
ENSMUSG00000004317.15|Clcn5	1.065706118	0.642295224	-0.283653287	-1.758693506	-1.729065313	-2.079328803	0.602086623	0.4734737	0.458182417	0.277352343	0.896248772	0.540344803	0.760346243	-0.344779548	1.411386941	-0.262627674	-0.250185161	-0.419089892	1
ENSMUSG00000010142.13|Tnfrsf13b	0.4278995	0.058838992	-0.287547212	-0.877930665	-1.328971291	-0.714895741	-0.713402286	-1.675488274	0.442663178	0.778294758	1.059337353	-0.204593474	-0.313690158	-1.190590831	0.008971659	1.668422035	1.474389817	1.388292641	1
ENSMUSG00000011752.8|Pgam1	-0.416240559	-0.370882722	0.442955735	-1.441554503	-1.642408711	-1.633478586	-0.285874286	-0.03852217	1.059257836	1.345958895	1.040843833	1.438583394	-0.594662396	-0.870453946	-0.267913158	0.690674794	0.889693683	0.654022867	1
ENSMUSG00000013698.13|Pea15a	0.771543985	0.741112887	0.838225013	-1.443778336	-1.622116011	-1.731278556	-0.442661128	-0.240130613	0.433606273	1.339626973	1.290193771	1.440879801	-0.536571979	-0.905408794	-0.46011909	0.1704386	0.337671635	0.01876557	1
ENSMUSG00000015568.17|Lpl	0.592063751	0.51081	-0.620979399	-1.478892322	-1.143313182	-0.997828736	-0.510765941	-0.403835394	0.442075206	1.696417767	1.463272995	2.048753815	-0.394560455	-0.530566886	-0.995728403	-0.263276325	0.232736678	0.353616831	1
ENSMUSG00000018654.18|Ikzf1	0.004097502	0.160928662	-0.885712526	-0.906327669	-0.601534792	-0.524095033	0.373781776	-0.199174319	0.106259315	0.264780658	1.043195439	0.842767701	-0.584500863	-0.70770413	-2.480871293	1.591188887	1.177450397	1.325470287	1
ENSMUSG00000019876.16|Pkib	0.380089918	-0.540854565	-0.086335684	-0.023356044	-0.132642969	-0.341471453	-2.275295551	-2.275295551	0.562392579	0.879722428	0.726548647	1.031777427	0.014734638	-0.699443606	-0.126307793	1.158072473	0.801214223	0.946450882	1
ENSMUSG00000020120.16|Plek	0.402300606	0.712578623	-1.223515719	-0.54385891	-0.771299807	-0.437755308	-0.809652795	-0.655979018	0.676201786	1.396250412	1.671595234	1.411660901	-0.616326607	-1.677900026	-1.038544231	1.045023501	0.220809213	0.238412145	1
ENSMUSG00000020183.12|Cpm	-0.294567996	-0.276045899	-0.417470222	-1.6496271	-0.899939988	-0.928653382	-0.358342734	-0.983604746	-0.236579291	0.285628389	0.042060063	0.620889898	-0.122757821	-0.136102357	-0.261448328	1.730426	1.966801071	1.919334441	1
ENSMUSG00000020325.11|Fstl3	-0.449690887	-0.313472678	-0.268925778	-1.715068212	-1.573015863	-1.845534342	-0.379510129	-0.443903651	0.44293201	0.776767417	0.447071585	0.611228094	1.623071688	1.621854756	0.324772835	-0.038542929	0.481927535	0.69803855	1
ENSMUSG00000020709.16|Adap2	-0.221211189	-0.358626621	-0.730906335	-0.504213327	-0.493949192	-1.055493129	-0.106815344	0.291069202	-0.426540677	0.801364667	1.022396107	0.537534888	-0.744271649	-1.303960013	-1.45722588	2.121464054	1.107020652	1.522363786	1
ENSMUSG00000022096.15|Hr	-0.494059194	-0.411862805	-0.359743273	-1.884807093	-1.106644874	-1.400459978	-0.385674841	-0.658342628	0.151544057	-0.088097256	0.026284686	0.242617005	0.705053904	0.437937549	0.267146754	1.413239758	1.803550606	1.742317623	1
ENSMUSG00000022150.17|Dab2	0.619457375	0.272626545	-0.897726572	-0.879350695	-0.735115584	-0.602146073	-0.398026737	-0.623376105	0.718850188	1.034442498	1.612257421	1.634916941	-0.726198084	-2.213092449	-0.390552899	0.920205356	0.416109676	0.236719198	1
ENSMUSG00000022372.15|Sla	0.056674792	-0.432417119	-0.803659673	-0.581481236	-0.855136882	-0.70792426	-0.226193741	-0.861766681	-0.171985764	0.325252023	0.526908263	0.595664171	-0.31115197	-1.593343423	-0.437808064	2.172026188	1.550968488	1.75537489	1
ENSMUSG00000022523.11|Fgf12	0.643669831	0.327999037	0.20992113	-0.310493839	-0.590074228	-1.107124224	-1.314050458	-1.217579698	0.918378064	1.530514704	1.014023276	0.74358753	-0.172115475	-0.712809918	-2.116252453	0.976521241	0.839179218	0.336706262	1
ENSMUSG00000022840.10|Adcy5	-0.786516555	-0.579092871	-0.690602822	-1.494847547	-1.059843138	-1.086677577	-0.913829921	-0.79094321	0.020308265	0.7231349	0.862739432	0.896227946	0.629969544	0.752128646	-0.675904539	1.026745233	1.65519494	1.511809274	1
ENSMUSG00000024677.14|Ms4a6b	0.08808579	-0.367488428	-0.750113127	-0.234235027	-0.597587307	-0.241636956	-0.516654089	-0.205005312	-0.619027915	0.697979268	0.790970807	0.412775543	-0.571215904	-1.788678288	-1.214285435	1.990880709	1.535150168	1.590085502	1
ENSMUSG00000024696.10|Lpxn	0.126221768	0.403693115	0.420036122	-1.490369901	-0.905842519	-1.155919937	-0.709510727	-0.267409739	0.20949821	1.032038087	1.296296399	0.583177019	-1.063461381	-1.034333516	-1.205629859	1.547739891	0.93062455	1.283152416	1
ENSMUSG00000024965.10|Fermt3	-0.2245656	-0.796929329	-0.583573722	-0.465468988	-1.058720698	-0.957396841	-0.478244802	-0.644769986	-0.047936727	0.58710396	0.924245223	0.547220505	-0.24838575	-1.171880084	-0.69473859	2.166677213	1.504616607	1.64274761	1
ENSMUSG00000024998.18|Plce1	0.175043454	0.173037711	-1.613595815	-2.091946865	-1.250864585	-1.34992734	0.749327239	0.684598182	0.502039759	0.486267687	1.383241968	1.144381829	-0.234451949	-0.489546	-0.294574525	0.82819207	0.749474681	0.449302499	1
ENSMUSG00000025013.16|Tll2	0.364140089	0.260590337	-1.697146372	0.256984545	-1.697146372	-0.051542545	0.52976346	0.219160071	0.78482405	0.834303848	1.218043232	1.164964744	-0.19727709	-1.697146372	-1.697146372	0.382995927	0.409238773	0.612396046	1
ENSMUSG00000025389.8|Mip	0.680787731	0.644183124	0.672771439	0.542845248	-1.016936834	-0.918377148	-1.005994684	-0.829343969	0.60159106	1.673956099	0.609097368	0.49575935	-1.24383977	-1.230741861	-1.79795742	1.035292009	0.715201172	0.371707087	1
ENSMUSG00000025993.11|Slc40a1	0.466135644	0.188999539	0.207066251	-1.346604036	-1.129481155	-1.267821424	-0.428881217	-0.311312677	0.524718669	1.039598604	1.225077696	1.65987073	-1.083951546	-0.855932599	-1.414705714	1.065144009	0.696328024	0.765751202	1
ENSMUSG00000026928.15|Card9	-0.011604779	-0.090812536	0.058235613	-1.983966794	-1.11461338	-0.248593078	-0.766285316	-0.687520891	0.283814739	0.939266489	0.674353415	0.246952101	-0.05229257	-0.758119721	-1.107713147	1.963130706	1.21696251	1.43880664	1
ENSMUSG00000026979.17|Psd4	-0.506735885	-1.113776918	-0.974730444	-0.566524406	-1.461893003	-1.113521179	-0.05747695	-0.015308061	-0.625701458	0.161720517	0.668851815	0.380030928	0.042486001	-0.276833532	0.133682047	2.188282829	1.700909805	1.436537894	1
ENSMUSG00000029185.15|Fam114a1	-0.230514043	-0.182798356	-0.757795036	-1.983802603	-1.477338332	-1.725050645	-0.311370778	-0.117734302	0.86214968	1.81104765	0.744772127	1.302025488	0.384208324	0.559208853	0.49394695	0.336392323	0.170119531	0.122533171	1
ENSMUSG00000029299.15|Abcg3	0.865600999	0.487974486	-0.037431568	-0.230008167	-0.818232867	-0.363166086	-1.393947126	-0.271209315	0.334571762	1.08664007	0.809311177	0.371628536	-0.611875011	-0.347157672	-2.732146077	1.446646361	0.605969668	0.796830828	1
ENSMUSG00000030111.10|A2m	0.240136195	0.103274758	-0.750519119	-1.505019722	-0.505727363	-0.769327832	-0.173419723	0.012112705	-0.535318991	0.472330484	0.815668772	0.682091497	-0.972683293	-1.607182808	-0.347224313	1.325905307	1.746961847	1.767941598	1
ENSMUSG00000030325.17|Klrb1c	0.053937872	-0.9620145	0.256442458	-0.9620145	-0.9620145	-0.9620145	0.264558319	-0.9620145	-0.9620145	0.436318568	1.01257453	0.656922252	0.199130416	-0.9620145	-0.9620145	1.555077042	1.762584394	1.498570148	1
ENSMUSG00000030365.12|Clec2i	0.557691378	0.61624914	-0.919044429	-0.919044429	-0.919044429	-0.919044429	-0.919044429	-0.919044429	0.578265256	0.995946669	-0.919044429	1.088360586	0.358263108	-0.919044429	-0.919044429	0.770243256	1.719902699	1.586477767	1
ENSMUSG00000030862.14|Cpxm2	-0.581017009	-0.43591947	0.208757272	-1.340726185	-0.757980137	-1.13751756	-0.174759234	-0.001865658	-0.49182269	0.554976567	0.852211911	0.827352972	0.035531059	0.003760581	-1.894695831	0.71426903	2.054730567	1.564713815	1
ENSMUSG00000031342.18|Gpm6b	0.913701125	0.790910739	0.373190646	-0.767379393	-1.341064469	-1.746040965	-0.257897558	-0.75002332	0.610348345	1.206940614	1.000306401	0.8482539	-0.537110094	-1.124280329	-1.535383948	1.010214868	0.610362443	0.694950995	1
ENSMUSG00000032294.18|Pkm	-0.166801717	-0.146418913	0.534520701	-1.682145138	-1.543826651	-1.543547333	-0.548349158	-0.221831141	0.143030412	0.99508942	0.826676367	1.048360582	-0.510116139	-1.138927533	0.44967072	1.045531234	1.38797703	1.071107259	1
ENSMUSG00000032377.9|Plscr4	0.599492763	0.219674051	0.304779985	-3.181512341	0.122570651	-0.287561113	-0.396648225	0.325332028	0.146807904	0.702202212	1.589513062	1.367473665	-0.414897371	-0.721078595	-0.488091828	-0.090277728	0.371714771	-0.169493889	1
ENSMUSG00000034786.18|Gpsm3	0.193767794	0.29844146	0.335145494	-1.481951601	-1.899078169	-1.28939126	-1.008552354	-0.626337508	-0.174174424	0.444799121	0.531926985	0.932991327	0.093772955	0.148257839	-0.714363309	1.561592823	1.274104844	1.379047983	1
ENSMUSG00000035105.6|Egln3	0.595708193	0.231647369	0.88090137	-1.731184158	-1.552817679	-1.257750868	-0.516734487	-0.265584078	0.28359973	1.409774319	1.062454241	1.184466095	-0.798066009	-1.182744857	-0.499424788	0.535810929	0.852815224	0.767129455	1
ENSMUSG00000036526.9|Card11	0.017778039	-1.125893843	0.198465267	-0.06675257	-1.125893843	-1.125893843	-1.125893843	0.021170083	0.127941617	0.718801905	0.262932931	0.341107484	0.082535397	-1.125893843	-1.125893843	1.95937667	1.496930956	1.595075278	1
ENSMUSG00000036944.7|Tmem71	-0.159956507	0.128519274	-0.135745151	-0.082656477	-3.098317742	-1.009145496	-0.150191511	0.122796419	0.298297518	0.096452933	1.246717544	1.060487947	-0.395078631	-0.057577319	-0.578664998	1.509177403	0.570158562	0.634726232	1
ENSMUSG00000037731.6|Themis2	0.152907441	-0.055146933	-0.872550389	-0.342371388	-0.994711566	-0.8131914	0.187784009	-0.462858566	0.444715857	0.569319476	0.771236412	0.678331267	-1.147390012	-1.53540059	-1.189595597	2.071748181	1.173494025	1.363679773	1
ENSMUSG00000037860.16|Aim2	0.360256423	-0.163251591	-0.872996213	-0.546894205	-0.999424032	-0.987866758	-1.443193415	-0.581930813	-0.803240263	0.779976094	0.895067604	0.676078953	0.227775619	-0.805212098	-0.538301104	1.865612869	1.257495106	1.680047824	1
ENSMUSG00000038065.14|Mturn	-0.026594664	-0.13697986	-0.203904685	-1.031722649	-0.237766942	-0.382665471	-0.325795029	-0.337381328	0.466607106	2.148536101	1.613482745	1.625330647	-1.101526421	-1.681319704	-1.051303676	0.217909426	0.423339694	0.021754707	1
ENSMUSG00000039114.17|Nrn1	-0.862170443	-0.862170443	1.085400755	1.245218697	1.072491931	0.942553778	-0.862170443	-0.862170443	0.727515231	-0.862170443	-0.862170443	-0.862170443	-0.862170443	-0.862170443	-0.862170443	1.167585769	1.380655676	1.000282594	1
ENSMUSG00000041707.9|Tmem273	0.094362995	0.202692638	-1.604976561	-0.514190672	-0.4609367	-0.3712944	-1.604976561	-1.604976561	-0.194406672	0.557635157	0.416325235	0.362136602	-0.030195321	-0.401411751	0.376351992	1.758348367	1.51345221	1.506060003	1
ENSMUSG00000042240.15|Crybb2	0.274713971	0.371968666	0.550803272	0.17922332	-0.536467239	-0.727494177	-1.729015661	-1.304923	0.428301417	1.734274381	0.501760782	0.360634821	-0.880242881	-0.994157799	-1.322279604	1.618521992	1.011252946	0.463124794	1
ENSMUSG00000042567.21|Nek10	-0.249394513	0.305269383	-0.446035459	0.038539398	-0.863738194	-1.226630564	-0.698721482	-0.531889204	-0.070219073	1.061626155	1.755291062	1.553337384	-0.542419812	-1.040509465	-1.53856892	0.472832274	1.712819243	0.308411787	1
ENSMUSG00000043557.17|Mdga1	-0.941204884	-0.463149428	-0.725621685	-1.873581856	-0.840184086	-0.880999398	-0.62767988	-0.827122463	0.947680301	1.084414307	1.495511528	0.900433913	0.074304297	-0.872908134	0.658603231	1.185033553	0.608648489	1.097822194	1
ENSMUSG00000043687.17|1190005I06Rik	0.521171202	0.685677829	0.458994286	-1.911796817	-1.138122097	-1.277553521	-0.297938255	-0.406937606	-0.007140453	1.288609344	1.411304563	1.350463637	-0.177377851	-1.246056787	-0.86218903	0.190787894	1.136402011	0.281701652	1
ENSMUSG00000044217.18|Aqp5	0.194183838	0.170550038	0.431204089	-0.413478967	-0.015496275	-0.238259067	-1.63994076	-1.070106045	0.416963476	1.851165958	0.935380384	1.105312238	-1.058896569	-1.058302168	-1.750558126	0.566679842	1.034273354	0.53932476	1
ENSMUSG00000045092.9|S1pr1	0.005472127	0.190095944	-1.102712232	-1.200932855	-1.668744484	-1.437760376	-0.207671465	-0.165655078	-0.217806035	0.90142962	1.288523543	1.396109344	-0.674059936	-0.410895989	-0.111279043	1.6457838	0.84667004	0.923433076	1
ENSMUSG00000045842.10|Tgif2-ps2	0.67362947	0.938360167	0.755590534	-1.671604349	-1.390175362	-1.126445962	-0.826722308	-0.866561152	1.069190435	0.849191049	0.730414355	1.828294315	-0.189147381	-0.294917865	-0.913447199	-0.627602833	0.599178412	0.462775674	1
ENSMUSG00000046687.7|Gm5424	-0.258902772	-0.27246671	-0.235779569	-1.432356609	-1.410436539	-1.717005077	-0.388986708	-0.057870644	-0.257571031	0.028078521	0.26407591	0.735858537	0.254272582	0.684223124	-0.781156963	1.625700267	1.680431454	1.539892228	1
ENSMUSG00000047496.7|Rnf152	-0.585517347	-0.346685811	0.008011061	-1.670976197	-1.519760862	-1.504246587	-0.14568183	0.245152005	0.733277992	0.951899135	0.532541891	0.55232787	-0.199562938	0.214338801	-1.194561082	0.820921989	1.696412018	1.412109893	1
ENSMUSG00000048120.17|Entpd1	0.70544866	0.190737577	0.283204964	0.258911607	-1.881479959	-1.458540331	-0.967243629	-1.205837591	-0.050620912	1.887785313	0.50979441	0.25075217	0.10344367	-0.95241046	-0.655200536	1.180429627	0.973804636	0.827020784	1
ENSMUSG00000048764.17|Tmprss11f	0.194559092	0.631606865	-2.128691626	-0.827162656	-0.251857012	-1.117341152	-0.778955887	0.739335582	-0.229766999	1.268475745	1.788404218	1.214654167	0.027382944	0.61431042	-1.413072479	-0.220809899	0.287121588	0.201807088	1
ENSMUSG00000050908.13|Tvp23a	-0.743262578	-0.731432454	-0.029109101	-1.457874264	-1.414262123	-1.272780996	-0.149780078	-0.023000163	0.862040466	1.080451517	1.060088414	1.172425785	-0.187515836	-0.475439968	-1.107564376	0.683675299	1.514150152	1.219190303	1
ENSMUSG00000050914.17|Ankrd37	0.139098182	0.230573072	0.489231251	-1.016348726	-1.003137859	-0.909224268	0.069804844	-0.306329093	0.587371129	1.109314404	0.472874795	0.282069409	-1.13089295	-2.187927175	-0.769244818	1.257238469	1.329163582	1.356365753	1
ENSMUSG00000052981.7|Ube2ql1	-0.24163332	-0.254698153	0.19285792	-1.238364337	-1.103750657	-0.526232097	-1.995785106	-1.710156745	1.009739319	1.076940813	0.622413764	1.013943602	0.855646067	0.533719456	1.173366574	-0.530238656	0.519070531	0.603161026	1
ENSMUSG00000054196.8|Cthrc1	0.041342933	-0.107992977	-0.280173026	-1.920206706	-1.119223949	-1.383804412	-0.892739684	-0.779354105	0.748707173	1.243847153	1.426226597	1.455773886	0.459467904	-0.275591932	1.080814524	-0.674320315	0.503609879	0.473617057	1
ENSMUSG00000057137.10|Tmem140	-0.805773517	0.091437614	-0.805087558	-1.571726008	-1.10412434	-0.778603349	0.796836746	0.854779813	0.367773683	1.576487571	0.689266107	1.951923976	-0.205142927	0.08307148	-1.521065655	-0.450496429	0.085893948	0.744548845	1
ENSMUSG00000058743.7|Kcnj14	0.047644253	-0.319444911	0.171643163	-1.490920051	-0.725482318	-0.955018864	-1.050300194	-1.065044567	0.346890627	1.500352059	1.330211678	0.854048751	-0.774886342	-0.774123227	-0.703374538	1.040381942	1.394657151	1.172765388	1
ENSMUSG00000058952.13|Cfi	0.703205053	0.269592408	-0.259653879	-1.214600588	-0.614831633	-0.475887796	-0.727369536	-0.683732104	-0.844759162	0.013351185	0.868021364	0.603747841	-0.37978743	-1.186546805	-1.103809547	1.277903021	1.837778884	1.917378725	1
ENSMUSG00000059003.13|Grin2a	0.542069577	0.76785276	0.161155649	-0.219205578	0.042203025	-2.950486283	-0.525657265	-0.778057572	0.668160555	1.026935844	0.832797565	1.29380377	-0.196967556	-0.78296966	0.894464104	0.126115444	0.144871401	-1.047085782	1
ENSMUSG00000062070.13|Pgk1	-0.457201895	-0.608984011	0.146611108	-1.585406589	-1.457141855	-1.658088304	-0.05145498	0.089810736	1.380260769	1.479635124	0.978223075	1.352330679	-0.61080498	-0.789483234	0.004471058	0.794644795	0.521307412	0.471271094	1
ENSMUSG00000063229.16|Ldha	-0.165472688	-0.057877543	0.633868486	-1.844689114	-1.631150288	-1.658020538	-0.337297416	-0.105060156	1.235862837	1.274959583	0.900513516	1.181676299	-0.486939354	-0.866774658	-0.023773831	0.629234551	0.739835381	0.581104931	1
ENSMUSG00000066113.17|Adamtsl1	-0.01941889	-0.070627792	-1.199521872	-2.164953366	-1.20391051	-1.33665753	-0.099284433	0.091843026	-0.247335496	0.177601063	0.775430877	0.657004371	0.377806267	-0.561642694	1.136269056	1.595129535	0.990328985	1.101939404	1
ENSMUSG00000066632.4|Pgk1-rs7	-0.259687948	-0.388642342	0.369355526	-1.610355635	-1.557880371	-1.66383723	-0.475077402	-0.194380548	1.302432825	1.28222213	0.884562063	1.18132138	-0.586130889	-0.857485349	0.213097349	1.017979244	0.751695995	0.590811202	1
ENSMUSG00000068227.10|Il2rb	0.902027098	1.528190269	-0.609029332	-0.692793788	-1.742925908	-0.379049125	-0.540871041	0.58584994	0.061164714	0.272298239	2.182488768	0.957661377	-0.26359092	-1.292241383	-1.229352291	0.398883594	-0.120382904	-0.018327306	1
ENSMUSG00000069008.4|Gm5537	-0.449152284	-0.561274215	0.220722752	-1.6973371	-1.442004938	-1.626107684	-0.462479253	-0.205456115	1.383357731	1.266929374	0.920343985	1.16996203	-0.460015028	-0.742669829	0.24745324	0.963067531	0.739555576	0.735104228	1
ENSMUSG00000076441.10|Ass1	-0.348622344	-0.294672579	-0.235450326	-1.449748797	-1.471244461	-1.675096368	-0.376603606	-0.058126211	-0.247294145	0.102779345	0.256236293	0.743842515	0.308122542	0.703586645	-0.751413388	1.578774944	1.68813411	1.52679583	1
ENSMUSG00000078300.4|Gm2606	0.420465885	0.612477376	0.887828074	-1.768993866	-1.751257231	-1.650214372	-0.283810837	0.013785354	0.870390567	1.382550376	0.979764133	1.372172947	-0.45033239	-0.902560897	-0.178199935	0.165547691	0.266580138	0.013806988	1
ENSMUSG00000079293.12|Clec7a	0.478892516	0.391405908	-0.123817988	-0.197779795	-0.780956247	-0.828304065	-0.848828351	-2.151665727	0.094908056	0.937180681	0.910507477	0.796063695	0.429068096	-2.151665727	0.302116292	1.233634726	0.777057233	0.732183221	1
ENSMUSG00000080994.3|Gm13464	0.492196861	0.336493454	0.895126534	-1.735223507	-1.852011699	-1.59768098	-0.3803684	0.001014538	0.845525627	1.349470503	0.974352064	1.433562544	-0.416422127	-0.897083975	-0.080846987	0.255483745	0.336164328	0.040247476	1
ENSMUSG00000081233.2|Gm12857	0.587995302	-0.439194785	0.159486313	-1.376554963	-2.627780097	-0.486962793	-0.245050956	0.913669954	0.632797472	1.192779269	0.340317761	0.963105965	0.660428392	-0.371601155	0.497884145	-0.731167729	-0.890095996	1.219943902	1
ENSMUSG00000081974.4|Gm11960	0.535097836	0.574896549	0.864911753	-1.748364289	-1.913241526	-1.40427872	-0.605151863	0.248028704	1.162367724	0.756838221	0.689658976	1.875304831	-0.225100729	-0.626119431	-0.265611643	-0.197863023	0.212056804	0.066569824	1
ENSMUSG00000082016.4|Pgam1-ps2	-0.425875256	-0.421538681	0.372892028	-1.575114864	-1.660905406	-1.54610172	-0.300207835	-0.028556277	1.084155857	1.310340198	0.971428613	1.485680791	-0.375567021	-0.863197484	-0.302993283	0.618402544	0.874093646	0.783064151	1
ENSMUSG00000082611.2|Gm7746	-0.055297836	0.25261106	0.400813981	-1.215351416	-1.39756764	-0.982359355	-2.617470633	0.075880378	0.259907646	0.356177208	0.693215961	0.926573946	1.490360064	0.376078457	0.528643823	0.339634855	1.014807371	-0.446657866	1
ENSMUSG00000083305.3|Gm13315	0.190668625	-0.226201748	-0.559793817	0.005821416	-2.31025451	-2.31025451	0.448209194	0.034500204	0.762922744	1.13077436	-0.264981333	1.75515494	0.028708155	0.332780226	-0.04616576	0.223433774	0.067987552	0.736690489	1
ENSMUSG00000083679.2|Gm12892	0.592082882	0.570579496	-0.754687044	-2.213819317	-0.62814839	-0.808663102	-0.912479657	-0.480111735	-0.080541788	0.617898956	1.138624844	0.8684837	0.045448438	-1.032994553	-0.667476797	1.438227715	1.322692227	0.984884125	1
ENSMUSG00000083773.5|Gm13394	0.383618745	0.373852691	0.835001886	-1.728546795	-1.715698791	-1.623304569	-0.243849721	0.212864137	0.89554043	1.469447713	1.085202726	1.478462499	-0.517345244	-0.815412588	-0.222538699	0.022632066	0.179599259	-0.069525744	1
ENSMUSG00000083777.2|Gm13361	1.026792334	-1.175235474	0.14918865	-1.175235474	-1.175235474	-1.175235474	0.677838644	0.584040448	0.663595088	1.274870106	-1.175235474	1.270611808	-1.175235474	-1.175235474	0.687528949	0.60582187	0.874954334	0.411406086	1
ENSMUSG00000083836.2|Ldha-ps2	0.037306725	-0.30288778	0.557446356	-2.092355275	-1.834565345	-1.277831189	-0.20969846	0.101279141	1.274099807	1.240794589	0.621501516	1.105458654	-0.221345749	-0.985548031	-0.035548157	0.698964675	0.728799666	0.594128858	1
ENSMUSG00000083962.2|Gm15707	-0.444130655	-0.352705398	1.367227524	-2.128039799	-0.98264929	-0.255905101	-0.46728098	-0.537695886	0.806196145	1.086319541	0.802659542	1.92082929	-1.061606656	-0.783176989	0.568016783	0.525501786	0.312347276	-0.375907132	1
ENSMUSG00000085957.5|Syna	0.886322745	0.814543175	0.929934751	-0.485238722	-1.35732303	-1.331513694	-1.627420026	-0.574318299	0.671135809	0.772121784	0.971201391	1.16947225	-0.298528257	-1.85368979	0.636117822	0.017108642	0.749297585	-0.089224137	1
ENSMUSG00000087055.2|Gm11948	-1.110059227	0.625946435	0.948167423	-1.739916465	-0.358210885	-1.623847117	1.324003723	-0.391052498	0.468260474	0.329934037	1.8222844	0.775109264	-0.251561927	-0.10954404	-1.154570104	0.733081095	-0.664437529	0.376412942	1
ENSMUSG00000089675.2|Ugt1a8	0.628501445	-1.038803983	-1.038803983	-1.038803983	-0.449999815	-1.038803983	0.306846326	-1.038803983	-1.038803983	1.299749738	-1.038803983	1.996145318	0.240760628	-0.102268213	0.916036726	0.902450363	0.464246478	1.069158884	1
ENSMUSG00000089820.2|Gm15775	0.763407996	0.022304829	0.493206442	0.074173863	-2.294989407	-0.607610992	0.973553486	1.14231705	-1.394209909	0.456047047	1.035952568	1.405327718	-0.73391068	-0.247564134	-1.361409856	-0.206087706	0.723673721	-0.244182036	1
ENSMUSG00000097739.2|Gm2539	-1.050098975	-1.050098975	0.444346312	-1.050098975	-1.050098975	-1.050098975	-1.050098975	0.444945267	-1.050098975	1.050752864	0.816275395	1.047715232	0.316051371	-1.050098975	0.715941967	1.022516409	1.383622028	1.158624959	1
ENSMUSG00000097973.2|Gm4929	0.00144205	-0.358104642	0.402183593	-0.92957964	-1.555320813	-0.752101039	-1.955539976	-0.358132484	1.625464383	0.892046152	0.613339023	2.117680661	-0.09095281	-0.525667065	0.045763592	0.103564259	0.202688117	0.521226638	1
ENSMUSG00000097993.8|Ptprv	0.598905821	0.699316344	-0.721287919	-0.695257023	-0.299776848	-0.303780569	0.004672016	-0.015651312	-0.057363698	0.957266606	0.985146413	1.177087607	-2.403236509	-1.649479437	-0.891829118	1.004677814	0.59029367	1.020296143	1
ENSMUSG00000098651.3|Mir6999	-0.176667397	-0.112513859	0.476517123	-1.959358867	-1.88297707	-1.014071317	-0.061372247	-0.458766093	0.329894633	-0.20783684	0.648853304	0.744661042	-0.364909804	0.426997956	-0.605595533	0.923401034	1.733369569	1.560374365	1
ENSMUSG00000100212.2|Gm5522	-0.112146124	0.314829093	0.005797605	-0.776873537	0.054828777	-0.644878677	-1.878227477	-1.399996426	0.87961036	1.313877164	1.41656006	0.795981715	-0.341750772	-1.03075262	-1.280698036	0.799551995	0.98650435	0.897782551	1
ENSMUSG00000100794.2|Gm29667	0.207823743	0.253828044	0.245281861	-1.375835321	-2.157863319	-0.72090245	0.129059744	0.64673279	0.089822609	2.174797643	1.018811257	0.194302663	-1.323095297	0.843665437	-0.567463523	0.708381634	0.100151552	-0.467499067	1
ENSMUSG00000105627.2|Gm43548	-0.556489902	-0.35029388	0.673873905	-2.223419012	-2.223419012	0.30110161	0.253367648	0.127998609	0.234329959	0.600198662	0.861843621	1.742085231	0.121250783	0.870595628	0.575320368	0.15711128	-0.417140351	-0.748315147	1
ENSMUSG00000105895.2|Gm42829	0.389063797	0.641854084	0.766202151	-0.599029989	-1.690306951	-2.188591097	-0.877101297	-0.532697608	-0.657511525	1.517339005	0.722991026	0.995452703	0.489158174	-0.650361647	-0.366260625	0.43102531	0.439645195	1.169129293	1
ENSMUSG00000107570.2|Gm44207	0.290113526	-0.481256867	-1.063960071	-0.431560935	-1.013695809	-1.687950621	-0.248294626	1.002233961	1.277911344	1.702433162	-0.188884339	1.587469179	-1.582230543	-0.049311801	0.123360495	0.883664971	0.05583941	-0.175880437	1
ENSMUSG00000107761.2|2010008C14Rik	0.221390959	0.440259119	0.669422659	-0.385629732	-2.133425036	-0.464292599	-2.133425036	-0.357195108	0.111876331	1.157869396	0.459719695	1.388037296	-0.926391585	0.009093476	0.141100736	1.452221454	-0.120970395	0.470338368	1
ENSMUSG00000110390.2|Gm45869	0.758681389	0.778183777	0.342668245	-0.117082851	-2.002635771	-0.032766035	-0.105308215	-0.021721675	-2.002635771	0.529033286	1.189112979	1.103239877	0.584164138	-2.002635771	0.349287639	-0.003832228	0.493149576	0.161097411	1
ENSMUSG00000113601.2|Gm48735	-1.095500326	-1.178231281	1.39447235	-0.462079006	-1.739967146	-1.723745862	0.838083313	-0.418903228	0.364552038	0.75277778	1.145043683	1.585118544	0.029397858	0.214625965	0.220959409	-0.677956965	0.465090353	0.286262521	1
ENSMUSG00000115505.2|Gm9247	0.375301222	-0.028407142	1.005182929	-2.484775177	-1.163471524	-2.032098277	-0.127962842	-0.432116377	0.839486337	0.415058986	0.887160526	1.102657597	-0.118140006	0.042726738	0.362322067	0.868699301	0.452491154	0.035884489	1
ENSMUSG00000116250.2|Gm34939	-0.066804424	0.250694968	0.02443599	-0.340644845	-2.512071325	-0.183697009	0.411048744	0.430332569	0.093308913	0.37375542	0.811520019	0.369582788	0.005087489	0.091362039	-2.512071325	0.45359813	1.110379456	1.190182405	1
ENSMUSG00000116398.2|Gm5216	0.052364027	0.112131673	-0.588686221	-1.608452744	-0.62975427	-0.997452831	-2.363744861	-0.210448834	0.453413796	1.703387085	0.480753704	0.792927693	0.054936431	-0.434274756	0.570577518	0.984280569	0.460664446	1.167377575	1
ENSMUSG00000117359.2|Gm7466	-0.321053684	-0.178458444	0.057964505	-1.128724301	-1.499590753	-1.473468363	-1.965261773	0.486062276	0.966049538	1.000735219	0.730782788	1.364883399	0.314169225	-0.916919164	0.405297957	0.952431572	0.620792915	0.584307088	1
ENSMUSG00000117893.2|Gm46658	-0.422993356	0.699558171	0.583081048	-0.43013649	-1.149779256	-0.249214841	1.311302758	-0.159217888	-0.108375973	-0.545742017	1.605431338	1.449176689	-1.331214926	-1.559380419	-1.354357311	-0.01560014	1.18898687	0.488475742	1
ENSMUSG00000118521.2|Gm52948	0.3384471	0.94003925	0.625513527	-0.32508811	-0.241987434	-2.027215532	-2.027215532	0.500623979	0.577609924	0.78793934	0.938116032	0.731401038	0.612387649	-2.027215532	0.082845193	0.30572027	0.090743668	0.117335168	1
ENSMUSG00000000673.10|Haao	0.880644158	0.656059082	0.183604103	0.105358597	0.689067327	0.663274726	-0.407534123	-1.461789237	0.182154073	-1.461789237	0.905805507	1.061141097	-1.461789237	-1.461789237	-1.461789237	1.055942517	0.650041068	0.683388055	1
ENSMUSG00000000724.11|Cryba1	0.412194923	0.360078996	0.538903089	1.021710508	-0.385761186	-0.238167191	-1.590694976	-1.204672509	0.291169202	1.545023111	0.568077502	0.438853705	-1.111059407	-1.421793714	-1.604050739	1.316164073	0.711701148	0.352323465	1
ENSMUSG00000002204.10|Napsa	0.661125226	0.756559171	0.301216465	0.023152441	-0.13187518	0.59717876	0.51288665	0.189804849	-0.023924284	-0.899505457	-0.790021222	-0.774759023	-1.559283645	-1.281069583	-1.698097721	1.840812537	0.778845463	1.496954553	1
ENSMUSG00000006546.4|Cryba2	0.600902724	0.677826754	0.896573012	0.909454425	-0.208712541	-0.049399467	-1.510093201	-1.007768378	0.528159485	1.569634481	0.265849374	0.192661188	-1.349062562	-1.084246601	-1.982715912	1.082693098	0.50565835	-0.037414229	1
ENSMUSG00000022901.14|Cd86	0.640409705	0.228376193	-0.667368769	0.477595748	-0.322170904	-0.602320701	0.467611211	-0.590039403	-0.063898239	-0.361852466	0.277193591	-0.25349938	-0.883574668	-1.874221543	-1.389004224	1.961826185	1.235190198	1.719747466	1
ENSMUSG00000025427.16|Rnf165	0.03119549	0.056979808	0.453383931	-1.220139821	-2.108794012	-1.918902394	0.071100456	0.189616182	0.159673126	1.246556529	-0.393220556	-0.888876169	0.336796099	0.574512176	1.449963734	1.178143279	0.819648181	-0.037636038	1
ENSMUSG00000026058.12|Khdrbs2	1.234390787	0.904803226	0.775758245	0.46336466	-0.022026421	0.317286394	-0.778395931	-1.820276578	0.100689421	-0.466770547	0.936336233	1.096897519	-1.654474878	-1.572218399	-1.129695455	0.243922238	0.565124788	0.805284699	1
ENSMUSG00000026751.15|Nr5a1	-1.205383317	-1.205383317	0.559548989	0.441593461	-1.205383317	0.831176407	-1.205383317	0.677967385	0.90992824	1.015419684	1.088322177	0.775854319	-1.205383317	-1.205383317	-1.205383317	0.696190806	0.747460155	0.694221594	1
ENSMUSG00000027978.10|Prss12	0.036033271	-0.301835191	-0.433227035	-0.785888404	1.16900672	0.580533692	-1.880608602	-0.86905509	0.196203375	1.297600824	0.471037061	0.238759523	-0.935182829	-1.022781744	-1.354036696	1.335898636	1.225375178	1.032167312	1
ENSMUSG00000028836.15|Slc30a2	0.878833963	1.038817547	0.57338638	-1.157883421	0.599943567	0.406332706	0.077567086	0.475177096	-1.157883421	0.475609893	-1.157883421	-1.157883421	-1.157883421	-1.157883421	-1.157883421	0.929955803	1.128662609	1.520897296	1
ENSMUSG00000030401.17|Rtn2	0.695321421	0.692046412	0.086345032	-0.159584065	0.484646696	0.53903905	-0.384229046	-1.223493001	-0.715366828	0.849177005	0.900999178	1.161834457	-1.60663925	-1.67779496	-1.813554647	0.815316951	0.97025719	0.385678404	1
ENSMUSG00000030474.10|Siglece	-0.281332637	-0.84829781	0.059184215	0.794210552	-0.753652743	0.909171371	1.078957866	0.797489248	-0.433614997	-0.541629539	-0.18512415	-0.912309059	-0.757961786	-1.296676583	-1.695934912	1.820840911	0.960608068	1.286071986	1
ENSMUSG00000031654.17|Cbln1	0.018290793	0.308154239	0.148507785	-0.74368225	-0.720389761	-1.080762861	-0.17777611	-3.049684717	0.733594415	0.143001259	0.29147382	-0.390996218	1.10528359	0.66519025	1.315622722	0.984402402	0.068737177	0.381033463	1
ENSMUSG00000032356.13|Rasgrf1	-0.17694843	-0.098642501	-0.375195791	0.110263948	0.301762647	0.10557095	-0.116889988	-0.489932765	0.642362946	0.242283723	0.777366263	0.842997863	-1.88803073	-1.589998737	-1.927747696	0.678314039	1.423456918	1.539007341	1
ENSMUSG00000032401.16|Lctl	0.627305452	0.650934997	0.56355011	1.114509296	-0.611843817	-0.20435596	-0.744233322	-0.678171813	0.148445298	1.195327632	0.625647756	0.659376911	-1.235327793	-2.155385671	-1.696616959	1.314674215	0.36584453	0.06031914	1
ENSMUSG00000033249.11|Hsf4	0.144422966	0.171763913	0.5852682	1.129037193	-0.777448368	-0.376038462	-1.693264191	-0.752815912	0.015632035	1.888350992	0.057519108	0.244550045	-1.268878108	-0.959505621	-1.305868315	1.465727854	0.954965917	0.476580753	1
ENSMUSG00000033501.6|Crygs	0.233106323	0.25641524	0.404954465	0.745272138	-0.43166477	-0.297647706	-0.740726135	-0.589497135	0.370665312	1.835167566	0.585119824	0.665779182	-1.410354404	-1.488683792	-2.082299183	1.362558148	0.54728036	0.034554568	1
ENSMUSG00000033595.8|Lgi3	0.333553664	0.175313201	0.148102583	-2.101587175	-0.990734571	-1.266530199	-0.912567242	-1.189482893	-0.195194195	-0.308500525	0.169460929	0.154924368	0.62726123	0.160701432	0.881023605	1.422651064	1.445151435	1.44645329	1
ENSMUSG00000034987.5|Hrh2	0.571940149	0.47704654	0.036569556	-1.493507085	-1.493507085	0.632893821	0.895042208	0.982687785	0.329379115	-0.068110547	0.635200427	0.622979644	-1.493507085	-1.493507085	-1.493507085	1.221873859	0.355671624	0.774361246	1
ENSMUSG00000038732.16|Mboat1	0.228308369	0.250234401	0.256283304	-0.210753883	-2.163252666	-1.777332276	-0.56832253	-0.442528477	-0.45990515	1.028403716	-1.034856421	-0.628085032	0.670016361	0.400579615	1.143754852	1.32745952	1.137167283	0.842829012	1
ENSMUSG00000039452.7|Snx22	0.016687755	0.097730807	0.274007442	2.053863529	-1.17428854	-0.170078757	-0.706022747	-0.650466535	0.089783548	1.593942433	0.46859888	0.482670094	-0.812912064	-1.073933842	-1.455242805	1.735699716	-0.135033822	-0.635005091	1
ENSMUSG00000042190.13|Cmklr1	0.274776686	-0.165409381	-0.191069108	-0.423234736	-1.099934274	-0.987706358	-0.70298391	-1.751164755	-0.814783343	-0.114845388	0.167724422	0.260652324	0.516789292	-0.606923463	0.47687627	2.249246778	1.470087777	1.441901166	1
ENSMUSG00000043068.7|Fam89a	0.736518936	0.708380875	0.796944211	1.663996256	-0.869748036	-0.274327223	-1.185781135	-0.677462406	0.242038468	1.681300847	-0.360715088	0.033277	-0.992112863	-1.197207999	-1.265191397	1.606510019	-0.200130474	-0.44628999	1
ENSMUSG00000044827.11|Tlr1	-0.071293264	-0.373867895	0.189204628	0.603837203	-0.146608639	0.897577159	0.886867876	0.810032681	-0.763935941	0.132173324	0.457370404	0.430839841	-0.967650795	-2.648475663	-1.692236995	1.387329259	0.244078331	0.624758489	1
ENSMUSG00000045868.13|Gvin1	0.725731015	0.786045621	0.26312007	0.233952448	-0.237207946	0.15587294	1.267102926	1.239791387	-1.13750442	-0.254944586	-0.152903694	-0.216440597	-1.853761895	-1.257500177	-1.965945627	1.174338593	0.441015416	0.789238526	1
ENSMUSG00000054385.15|Ceacam2	0.772266924	0.714644112	0.384153028	1.655919163	-0.508671917	-0.153636072	-0.527234833	-0.173596687	-0.1088804	0.430630447	0.266062185	0.107696909	-1.931161371	-0.832335655	-1.931161371	1.9401504	-0.377895988	0.273051126	1
ENSMUSG00000066975.13|Cryba4	0.296135483	0.230747228	0.294047432	1.175985522	-0.264928299	0.079941541	-1.793964804	-1.269970309	0.147079097	1.475712815	0.265347834	0.23063758	-1.070687625	-1.19919427	-1.52618651	1.449890998	0.895889598	0.58351669	1
ENSMUSG00000075520.6|Malrd1	-0.45290638	0.064316854	-0.091494031	-0.047777983	0.025451362	0.446472471	-0.376639469	0.110335635	-0.789248273	-0.355643323	-0.254505257	-0.112646378	-0.849261145	-0.687664005	-2.093613757	2.027064772	1.675394662	1.762364246	1
ENSMUSG00000085327.2|Gm16104	0.006498315	0.031321611	0.461980621	-0.846027863	-0.386959554	0.072956454	-2.948662674	-1.33537828	0.429094702	-0.476877167	-0.289164925	0.021294574	0.859794479	0.510735283	0.866396031	0.700641326	1.19970078	1.122656288	1
ENSMUSG00000087157.2|Sox5os2	0.948695763	0.824027808	0.668510819	0.394944156	0.017760022	-1.321418444	-1.321418444	-1.321418444	0.469979703	1.107853354	0.366801499	0.705579804	-1.321418444	-1.321418444	-1.321418444	1.117252362	0.93439965	0.372705723	1
ENSMUSG00000092511.8|Gm20547	0.252581878	0.306898013	-1.117186694	-1.117186694	-1.117186694	0.663959792	1.585878053	1.260238982	-1.117186694	-0.25809304	0.471235798	0.656662107	-1.117186694	-1.117186694	-1.117186694	0.760460922	1.146297583	0.974186771	1
ENSMUSG00000093650.3|Gm20631	0.187103573	0.253925953	-0.514439758	1.252510973	-1.205590702	0.227225947	-1.774869465	-1.155276196	0.098594601	0.872988556	-0.084753155	0.282613406	-0.115459784	-1.774869465	-0.352701762	1.536941018	1.151855457	1.114200805	1
ENSMUSG00000107203.2|Gm7542	-0.947130411	0.01879532	0.148667867	1.476019806	1.750330809	-0.036093076	-0.086801857	-0.652479292	0.220093443	-0.047451211	-0.032129307	0.537502319	0.095683445	-2.717943943	-1.193189693	0.954888406	-0.060945649	0.572183026	1
ENSMUSG00000108866.2|Gm35082	0.253334245	-0.004900761	0.208461501	-0.325110316	0.851190348	0.943573078	-2.923171318	0.5644623	0.410507068	1.197797604	-0.400664001	1.056121193	-0.418759272	-0.705996285	-1.333193769	-0.521913224	0.726185353	0.422076256	1
ENSMUSG00000112129.2|Pbld1	0.020377909	0.294611345	-0.15589734	1.870265422	-0.731846175	0.381117155	-0.761987655	-0.195756111	-0.381198313	1.643908779	-0.891189672	-0.045214972	-1.267477105	-0.88364834	-0.599450217	2.327668016	-0.520959162	-0.103323563	1
ENSMUSG00000112279.2|Gm18774	-1.327429153	0.422861152	-1.327429153	0.455982309	0.787460395	0.953174519	-1.327429153	0.168443934	0.800387972	0.285538392	1.338682051	0.602520266	-1.327429153	-1.327429153	-1.327429153	0.926285836	0.596850809	0.626387282	1
ENSMUSG00000114752.2|Gm35110	0.041409503	0.024409161	0.663892078	1.872007931	-1.608509607	0.774845084	-0.057147282	0.213621186	0.126206432	0.157182093	-1.608509607	0.781026947	-1.608509607	-1.608509607	0.222051812	1.09797286	0.345227121	0.171333503	1
ENSMUSG00000116121.2|Gm49486	1.134788587	-1.173281178	0.980507143	-1.173281178	0.836227992	1.145637509	-1.173281178	0.813649167	-0.017753215	0.331968213	1.00456692	-1.173281178	-1.173281178	-1.173281178	-1.173281178	0.691746238	0.580191803	0.711437887	1
ENSMUSG00000118560.2|Lim2	0.535125423	0.566714454	0.696162995	0.941270428	-0.699919664	-0.416197091	-1.303585848	-0.9777697	0.450887636	1.347451418	0.295519615	0.396101012	-1.012186436	-1.186692392	-2.11237375	1.360771802	0.743564055	0.375156044	1
ENSMUSG00000000248.17|Clec2g	0.635035532	0.508568931	-0.873756244	-0.266185972	-0.032139243	-2.138012645	-0.148745335	0.200166572	-2.138012645	-0.342667432	0.336888438	-0.346476756	0.194915734	0.399672174	0.036478456	0.851308467	1.290217043	1.832744922	1
ENSMUSG00000000562.6|Adora3	-1.176653591	0.154908744	0.089847222	0.180106213	-1.176653591	-1.176653591	-1.176653591	-1.176653591	0.019594332	0.294709295	0.941196641	0.617001471	-0.042327907	-1.176653591	0.280609087	2.00497823	1.240564495	1.278733727	1
ENSMUSG00000002257.9|Def6	-0.207923832	-0.424216683	-0.776660417	-0.735418317	-0.43182991	0.033424777	0.23281342	0.134723746	-0.384103786	-1.006064751	-0.151837194	-0.509868882	-0.855368285	-0.757809425	-0.25641437	2.367713172	1.875052031	1.853788705	1
ENSMUSG00000002668.9|Dennd1c	0.590249349	0.629036549	-0.176960858	-0.179135039	0.07654279	-0.999188836	-1.028613144	-1.105893495	0.287395091	0.518409311	0.703821351	0.51471002	-0.290780981	-0.648139664	-2.555361237	1.592382189	0.8360201	1.235506503	1
ENSMUSG00000002732.15|Fkbp7	0.168759973	0.365057384	-0.067664728	-2.339593641	-0.832897693	-1.876121377	-0.343647885	-0.463215084	0.13954642	0.190438019	-0.509435333	0.213100228	-0.050912859	0.73260438	0.867039534	1.725465179	0.944496634	1.136980849	1
ENSMUSG00000003283.16|Hck	-0.369063964	-0.628426313	-0.357295471	-0.522123652	-1.794851729	-1.240887286	-0.454846842	0.010548662	-0.854894579	0.130751532	0.173121179	0.112383771	0.457366929	-0.104272615	0.152410628	2.456281132	1.322147686	1.511650932	1
ENSMUSG00000004266.16|Ptpn6	0.225672725	0.335747633	-0.015369042	-0.661579789	-0.461613691	-0.378187796	-0.626685693	-0.449532693	-0.13258062	0.399921349	0.812979305	0.445420178	-1.216332262	-1.600134062	-1.482376035	2.162845112	1.266839735	1.374965648	1
ENSMUSG00000005611.16|Irag1	0.56769971	0.005143348	0.413249203	0.126982545	-2.362601013	-0.259406565	0.233230842	0.614622493	-0.349078882	0.30028296	-0.059746986	-0.225725597	-0.421996288	0.187638947	-2.362601013	1.318509394	1.026910467	1.246886436	1
ENSMUSG00000007480.6|Mc5r	0.776514027	-0.419717837	0.011107701	-0.593098942	0.136072648	0.301266911	0.140177025	-2.149895034	-0.127719878	0.269698858	0.177437491	-0.091789257	-0.371108865	-0.071944396	-2.149895034	0.848019444	1.730773164	1.584101973	1
ENSMUSG00000013584.6|Aldh1a2	0.414992482	0.23099927	0.447307502	0.318198644	0.420255011	-0.122160824	-0.043822613	0.187199779	-0.485762374	-0.062361953	-0.09714617	-2.376763039	-0.252870615	0.077648339	-2.376763039	1.30185489	1.153751867	1.265442841	1
ENSMUSG00000015947.11|Fcgr1	0.042802474	-0.203451953	-0.661809446	0.068763795	-0.068667303	0.270617822	0.191446528	0.351039955	0.042338443	-0.951443906	-0.338524854	-0.640077759	-0.819426976	-2.061023134	-0.564375684	2.030516317	1.625457766	1.685817917	1
ENSMUSG00000018381.16|Abi3	0.082001393	0.102983088	0.112317803	-0.482633207	-2.830391657	-0.05962966	-1.032695944	-0.403122161	0.260300719	0.115573693	0.599481167	-0.254896553	0.013620774	-0.781978757	0.233445131	1.678727463	1.304934143	1.341962564	1
ENSMUSG00000019929.17|Dcn	0.076540873	-0.03518483	-0.143282964	0.223689076	-0.318171308	-0.481883364	0.84503118	0.682316418	-0.798484811	0.518056633	-0.268712181	-1.248217991	-0.270629935	-0.373560145	-2.52905652	2.001810903	0.988330852	1.131408112	1
ENSMUSG00000020377.16|Ltc4s	-0.026739633	0.073858782	-0.781180083	-0.776274066	-1.219571638	-0.491370218	-0.669432934	-0.927870164	-0.329647178	-0.411609155	0.175854063	-0.005028758	-0.448430162	-0.247712294	0.105384693	2.339932803	1.645249173	1.994586768	1
ENSMUSG00000020787.15|P2rx1	0.714215861	0.629667927	-0.718885265	-0.718885265	-0.718885265	-0.718885265	0.657383527	-0.718885265	-0.718885265	-0.718885265	0.52637209	-0.718885265	-0.718885265	-0.718885265	-0.718885265	1.917373761	1.613286997	1.849437749	1
ENSMUSG00000020788.16|Atp2a3	1.160547533	0.365853906	-0.167154819	-1.075035306	-0.171071764	-0.510367491	0.467174726	0.371124403	-1.151209172	-1.319365339	-0.940196429	-0.839938199	-0.801702437	0.226114186	-0.454870282	1.800533511	1.150806004	1.888756969	1
ENSMUSG00000020865.17|Abcc3	-0.363257165	-0.932876497	-0.764326576	-1.152493336	-1.043316927	-0.561351452	-0.581956448	-0.213554496	0.125379682	0.576830294	0.776180132	0.959569923	-0.146675084	-1.243407592	-0.443721324	2.115047726	1.462088132	1.431841006	1
ENSMUSG00000021322.9|Aoah	0.182308518	-0.574215759	-0.904884323	0.185370581	-0.487902473	0.06102007	0.401937315	-0.091261846	-0.377820621	0.403630522	0.665993266	0.424386882	-0.182816756	-0.888620848	-2.826591855	1.741170252	1.020262743	1.248034333	1
ENSMUSG00000021730.9|Hcn1	0.319227777	0.590760788	0.29934863	-0.728780591	-0.352909503	-0.078974064	-0.869145532	-0.74589941	-0.358383183	-0.004432686	-0.426283632	-0.805717362	-0.265191902	-0.875641874	-1.378650148	1.793235511	1.85174815	2.03568903	1
ENSMUSG00000021876.16|Rnase4	-0.069080189	-0.34961124	-1.47000188	-1.258798092	-0.833039329	-1.06321375	-0.444250535	-0.384557878	-0.705201427	0.125808787	0.594341582	0.142833538	0.356244759	0.249325363	-0.291013914	1.985643456	1.595636354	1.818934395	1
ENSMUSG00000022469.18|Rapgef3	0.827094491	0.759258768	0.331864845	-1.229024585	-0.635143366	-0.548583042	-0.045346619	0.046046114	-1.415203065	-1.200621546	-0.502224013	-0.894676489	-0.040370355	-0.808002746	0.535594034	1.997978926	1.410838187	1.410520461	1
ENSMUSG00000022817.16|Itgb5	-0.294173413	-0.045583758	0.276763945	-1.705452991	-1.456674267	-1.644496937	-0.247776144	-0.261159077	0.09987616	0.872996542	0.467880099	0.837856855	0.079788528	0.232573288	-1.235487102	0.921299705	1.675729121	1.426039445	1
ENSMUSG00000022876.19|Samsn1	0.310739571	0.60429956	0.107585872	-0.726794316	-0.34376524	-0.404255798	0.410053802	0.108808524	-0.828550678	0.198011358	-0.387055697	0.059591935	-0.488277007	-1.598642721	-1.893336768	2.102623847	1.49494734	1.274016417	1
ENSMUSG00000023830.15|Igf2r	-0.755327098	-0.524694134	-0.022018033	-1.118541226	-0.991669944	-1.433537319	0.534014495	0.515567005	-0.303149891	-0.387363019	-0.023129009	-0.058285199	0.290264446	-0.462642821	-0.750829833	1.617026011	2.143658873	1.730656696	1
ENSMUSG00000023885.10|Thbs2	0.599915057	0.47796328	-0.32702001	-1.200296321	-0.837501043	-0.780580633	0.496357485	0.447709708	-0.867524045	-0.404821727	0.25145427	-0.31392564	-0.254547576	-0.579829172	-1.661224505	2.324501234	1.253643266	1.375726371	1
ENSMUSG00000024049.16|Myom1	0.360264435	0.178855749	0.132521772	-1.364741051	-0.596898847	-1.799756146	-0.471482991	-1.220737572	0.207549415	-0.28190204	0.627258041	0.764925568	0.016719732	-0.861839558	-0.275760763	0.863379617	2.032998264	1.688646375	1
ENSMUSG00000024112.17|Cacna1h	0.210196079	0.226817295	-0.450528194	-0.657370896	-0.700785066	-0.59003507	-0.284784026	-0.41259052	0.283901688	0.150573303	0.976292098	0.853106039	-0.749113656	-0.848531679	-2.330625492	0.902483842	1.798264857	1.622729396	1
ENSMUSG00000024885.10|Aldh3b1	-0.750509873	-0.325388237	-0.831798921	-0.364427286	-1.339665031	-0.646879918	-0.181580653	0.220502774	-0.437192998	0.677691003	0.918728892	0.842626254	-0.088546638	-2.228352583	0.533343398	1.856816537	1.100446483	1.044186799	1
ENSMUSG00000025058.5|Tasl	0.394735671	0.417163603	-0.363890674	-1.56070788	-0.223566356	0.608292613	-0.355918951	-1.56070788	0.435810899	0.619644382	0.660334894	0.368241305	-1.56070788	-1.56070788	-0.199310763	1.392492722	1.359427965	1.129374209	1
ENSMUSG00000025279.8|Dnase1l3	0.979419517	0.311340347	0.685726981	-1.139237555	-1.139237555	0.208525497	0.939687788	0.748911403	-1.139237555	-1.139237555	-1.139237555	0.496176274	-1.139237555	0.26751844	-1.139237555	1.840646732	0.554221393	0.942488512	1
ENSMUSG00000025950.17|Idh1	0.284692251	0.141287634	0.242808076	-1.812743456	-0.887061551	-0.913970793	-0.890442578	-0.984295469	-0.138445454	0.298404723	0.412051093	0.571639357	-0.392741473	-0.864755424	-0.012940234	1.105190843	2.099177086	1.742145371	1
ENSMUSG00000026121.14|Sema4c	0.487972717	0.569807828	0.903935645	-1.602265034	-0.98682887	-0.93763986	-0.555260947	-0.699709841	-0.959496205	-1.099705234	-0.362460268	-0.547798942	0.324021408	0.003423675	0.941220924	1.357346174	1.53963861	1.623798222	1
ENSMUSG00000026235.15|Epha4	-0.536375032	-0.578201499	-1.630182241	-0.431045101	-1.129149174	-0.975476668	-0.024440844	-0.003377287	-0.153817296	0.103248194	0.794811301	0.617333297	0.149145042	-0.14466611	-1.191270515	1.796055477	1.62906031	1.708348148	1
ENSMUSG00000026930.16|Gpsm1	0.544425857	0.828583302	0.656844273	-1.518453672	-1.6266528	-1.783856076	-0.950078635	-0.968130202	-0.504135233	0.15864863	0.041518762	0.105315154	0.697254161	0.819593093	0.054969075	0.778765534	1.323809437	1.341579338	1
ENSMUSG00000027447.7|Cst3	0.144924966	0.28069956	-0.420348402	-1.859279778	-0.985105354	-0.825430863	-1.120844466	-0.984468457	-0.715577225	0.804219499	0.749166001	0.988153637	-0.04757955	-0.205109203	-0.246429647	1.542250438	1.418475545	1.4822833	1
ENSMUSG00000028031.7|Dkk2	0.270744532	-0.189396844	0.130179996	-0.149682977	-1.325259416	-0.596173205	0.404414789	0.518125303	-1.2592704	-0.605682122	-0.224474968	-1.399743489	-0.197370139	0.299342781	-0.942863685	1.986819937	1.652253487	1.628036418	1
ENSMUSG00000028328.14|Tmod1	-0.387243456	-0.748534355	-0.726664099	0.289916616	-0.851630355	-1.368072199	-0.544177615	-0.522782516	0.483983187	1.618849874	0.037056051	0.120271314	-0.401598146	-0.554357173	-1.192892128	1.876195614	1.665623328	1.20605606	1
ENSMUSG00000029716.14|Tfr2	0.312256445	0.829825356	1.111380258	-1.182152378	-0.798448578	-0.290556654	-0.888286546	-0.684428608	-0.369205651	-0.000228183	-0.806532459	-0.556968444	-0.368635347	0.104810933	-1.40168879	1.442799394	1.883093966	1.662965288	1
ENSMUSG00000030465.20|Psd3	0.490454594	0.747203823	-0.230910862	-1.624037075	-1.202432933	-1.78197537	-0.054109214	0.09764677	-0.22132566	0.093455618	-0.020193146	-0.443282965	-0.344810724	-0.501292277	0.066587452	1.953684044	1.442212588	1.533125337	1
ENSMUSG00000030470.16|Csrp3	0.913723768	0.298249894	-0.647976842	-0.647976842	-0.647976842	-0.647976842	-0.647976842	1.211639991	-0.647976842	-0.647976842	-0.647976842	-0.647976842	-0.647976842	-0.647976842	-0.647976842	1.721164405	1.902971464	1.727972584	1
ENSMUSG00000030745.10|Il21r	-0.15253632	0.027175543	-0.480616125	-0.256269018	-0.480585631	-0.209440763	0.30720006	0.364421251	-0.32807935	0.521697441	0.823096568	-0.046721214	0.434022076	-3.464253486	0.172502685	1.385921019	0.79678817	0.585677095	1
ENSMUSG00000031304.19|Il2rg	-0.164400204	0.020059663	-0.293813572	-0.528207693	-0.860951188	-0.874839685	0.487581071	0.475424358	-0.462358717	-0.668778585	-0.055918999	-0.840343626	0.538452598	-0.202245311	-1.743055099	2.429008182	1.031925149	1.712461657	1
ENSMUSG00000031367.16|Ap1s2	0.080067828	0.061195563	0.376921614	-0.817653987	-0.973660721	-0.990992486	-1.026501263	-1.131496454	-0.734226669	-0.199304522	-0.647971937	-0.442850403	0.454160035	0.156213111	0.245003684	1.803164091	1.849005523	1.938926992	1
ENSMUSG00000031497.11|Tnfsf13b	-0.182445227	-0.02103302	-0.324990364	-0.040874074	-0.359937256	-0.834974211	0.01616451	-0.07139971	-0.680717447	0.096215028	-0.139681321	0.092514669	0.028413361	-2.563255472	-0.166089225	1.941711291	1.649928993	1.560449474	1
ENSMUSG00000031662.9|Snx20	-0.328721659	-0.954188964	-0.753725984	-0.698880934	-0.294311124	-0.273088874	-0.771411746	-0.120517691	-0.326828995	0.013180999	0.500666566	0.00560633	-0.067683928	-0.70555407	-1.127695772	2.488181323	1.695563965	1.719410557	1
ENSMUSG00000032122.16|Slc37a2	-0.798446513	-0.827080208	-1.359812338	-0.402217873	-1.005931336	-0.642135501	-0.739941935	-0.756552556	-0.424238312	0.986829566	0.971105876	1.001133534	-0.014445901	-0.317252197	-0.443713203	1.778298672	1.698450841	1.295949384	1
ENSMUSG00000033676.14|Gabrb3	-0.011825591	0.615919739	0.526852205	-0.394142676	-0.813147418	-0.482442169	-1.097691312	-1.972296469	-0.62189741	-0.390203248	-0.234143294	-1.084806297	0.590004227	1.248969277	-0.229581881	1.748633743	1.189174442	1.412624132	1
ENSMUSG00000034771.16|Tle2	0.663531735	0.484460496	0.451560537	-1.701507283	-1.320985071	-0.939295358	-0.434746207	-0.616759501	-0.016313746	-0.050370453	0.303583769	-0.175028363	-0.131245695	-1.168669345	-0.304320166	1.349137232	1.576754793	2.030212625	1
ENSMUSG00000034959.9|Rubcnl	0.654544915	0.35433196	-0.400132322	-0.863875335	-0.214163431	-0.549884583	0.67140197	-0.64514361	-0.32941531	0.25872783	0.048280103	-0.405293894	-2.073474938	-0.822184965	-0.602409973	2.219731408	1.156128016	1.542832158	1
ENSMUSG00000035509.18|Fbxl21	0.165462831	0.061841225	-0.927591516	-1.830887853	-1.416589338	-1.406599495	-0.534835703	0.081421072	0.420015961	1.052009893	0.538995606	0.827697651	-0.800012749	0.020833823	-0.293947277	1.237003447	1.520904741	1.28427768	1
ENSMUSG00000036437.7|Npy1r	-0.052592552	0.5899522	-0.547375389	-0.157454454	-0.334298084	-1.120636568	0.10111037	-1.138497907	-0.748658334	-1.793885335	0.742132286	0.975816788	-0.556525556	-0.731909323	0.122032397	1.49420663	1.194664734	1.961918097	1
ENSMUSG00000036469.17|Marchf1	0.106440459	0.4207387	0.53960502	-0.583323177	-0.335399737	-0.389558328	-0.116411028	-0.289071836	-0.551673123	0.293547975	0.434669015	0.169859561	-0.246920891	-2.612242689	-1.027520493	2.318254423	0.661493598	1.207512551	1
ENSMUSG00000036790.6|Slitrk2	0.955855053	1.041319839	0.458566392	-0.333481567	-1.174934222	-1.398262302	-1.4201242	-0.820833601	-0.940296391	0.018386005	-0.210495404	-0.705809904	0.532472528	-0.832003978	1.079770006	1.529288553	0.735110254	1.48547294	1
ENSMUSG00000037263.14|Aldh3b3	0.347572746	0.057188915	-0.595710835	0.218012106	-1.597280446	-0.672689652	-0.037357427	-1.785520093	-0.549930246	0.575641636	0.685276448	0.47199975	-1.142794144	-0.210527102	-0.326993062	2.129930824	1.221076808	1.212103775	1
ENSMUSG00000037440.9|Vnn1	0.477075411	0.542900696	-0.152077301	-1.997211651	-0.467984096	-0.250333368	0.605548797	0.409677728	-0.857447886	-0.156302091	-0.776727867	-0.412511769	0.031859669	-0.001047561	-1.649271209	1.209745737	1.74234449	1.701762269	1
ENSMUSG00000039013.17|Siglecf	0.065796164	0.405577255	0.07664689	-1.841151338	0.039603274	0.115017746	-0.16633103	-0.032143542	-1.841151338	0.83352308	0.300719975	0.406113821	0.047484304	-0.54527853	-1.841151338	1.248919838	1.161015151	1.566789616	1
ENSMUSG00000039286.13|Fndc3b	-0.407071115	-0.336499528	-0.77358109	-1.971863027	-1.37831845	-1.953486872	0.458785655	0.526419317	0.27960049	0.16821097	0.179913704	0.39496448	0.20602289	-0.049258519	0.809890055	1.537775807	1.208813438	1.099681795	1
ENSMUSG00000039313.15|Minar1	0.091652628	-0.171119952	-0.096719617	-0.232805318	0.411375191	0.02391509	0.723534954	-0.024850588	0.058407754	-0.080541532	-0.238360687	-0.253477771	-3.131029358	0.246161108	-1.025319354	1.861041418	0.865167224	0.972968809	1
ENSMUSG00000039377.8|Hlx	0.153837911	-0.139372055	-0.584983803	-0.371561345	-0.93780158	-0.670504829	-1.09349186	-0.366927599	-1.118800064	0.117943591	-0.507856759	0.075731544	-0.181952948	-0.599981231	0.503245481	2.568533944	1.389117444	1.764824159	1
ENSMUSG00000039628.10|Hs3st6	0.816304067	0.576803298	0.448176962	-0.182952088	0.052933853	-1.452060691	0.207423902	-1.452060691	-1.452060691	0.66154652	0.603337217	0.43354472	-1.452060691	0.13123945	-1.452060691	1.115628469	1.031208607	1.36510848	1
ENSMUSG00000039783.16|Kmo	-0.185670895	0.212821854	-1.287317262	0.058879968	0.0052165	-1.287317262	0.38777078	-0.373100976	-1.287317262	0.040360802	0.259726776	0.153608871	-0.041949068	-0.665855005	-1.287317262	1.907233004	1.499837757	1.890388677	1
ENSMUSG00000040479.13|Dgkz	0.015761233	0.025168802	0.597031715	-1.887584514	-1.75264563	-1.481353875	-0.629203237	-0.534574596	0.054103671	0.045996059	0.613258761	0.20788606	0.385019155	0.165215977	-0.117407468	1.008916746	1.411342406	1.873068736	1
ENSMUSG00000043461.14|Sptssb	0.987413338	0.76928754	0.869808593	-0.750996898	-0.750996898	-0.750996898	-0.750996898	-0.750996898	-0.750996898	0.795462328	1.478885246	-0.750996898	-0.750996898	-0.750996898	-0.750996898	-0.750996898	1.741930341	1.618178495	1
ENSMUSG00000043518.8|Rai2	-0.214143876	-0.784549958	-0.878982765	-0.624750377	-0.280956257	-0.987972892	0.382129523	0.037098444	-0.506479042	-0.478993546	0.290395263	0.267346688	-0.147363963	-1.042148579	-0.862225661	2.253354552	1.808809782	1.769432665	1
ENSMUSG00000044164.3|Rnf182	-0.537547266	-0.027245755	-0.702320243	-0.774428534	-0.308275122	-0.330367803	-1.014824737	-1.008667473	-0.071094589	-0.409280984	-0.340208229	-0.110667936	0.11107857	-0.574572774	-0.051047568	1.82847142	2.304365758	2.016633264	1
ENSMUSG00000045179.10|Sox3	0.28217742	0.265287907	-0.549461292	-0.235238359	-0.391598854	0.190836141	-0.37035267	-1.071967525	-0.096317064	-0.494058218	0.270265039	-0.085732831	-0.137717485	-0.557535442	-2.260024687	1.671182965	1.984137362	1.586117594	1
ENSMUSG00000045201.7|Lrrc3b	-0.295885602	-0.106665945	-0.091188201	-0.553325246	-0.742603551	0.165402411	-1.127294753	-1.598199667	0.837784788	-0.067743083	1.189879239	-0.4651725	0.127018465	-0.74743122	-1.229198791	1.230289567	2.060615585	1.413718506	1
ENSMUSG00000046006.7|Gapt	0.263335706	-0.799785251	0.321549915	-0.799785251	-0.799785251	-0.799785251	-0.799785251	-0.799785251	-0.799785251	-0.799785251	1.208995461	0.500166732	-0.799785251	0.803594636	-0.799785251	1.44550181	1.817115795	1.637592459	1
ENSMUSG00000046410.11|Kcnk6	-0.031439425	-0.779259571	-0.356595172	-0.239196137	-0.425673412	-0.746108861	-1.073058173	-1.54310807	-0.112724845	0.862457508	0.434451298	0.201018574	-0.37481396	-0.959954493	-0.247959963	2.05677536	1.534119661	1.801069681	1
ENSMUSG00000047182.7|Irs3	-1.56614479	0.08043191	-1.932598362	-0.710265877	-0.885274055	-0.309890523	0.899405345	-0.656153755	0.64103118	0.524913676	0.249176322	0.863117127	0.922244849	-0.328634986	-0.855779889	2.110668997	0.686566916	0.267185916	1
ENSMUSG00000047746.15|Fbxo40	0.934610866	0.530494458	1.001479263	-1.013798306	0.117481823	-1.013798306	-1.013798306	0.469264903	0.40132684	0.557082599	-1.013798306	-1.013798306	-1.013798306	-1.013798306	-1.013798306	1.822094786	1.099325626	1.177225286	1
ENSMUSG00000047810.10|Ccdc88b	-0.02856537	0.020014111	-0.425774388	-0.454255241	-0.763333854	-0.719877022	-0.948412454	-0.442645849	-1.012263581	-0.867544982	0.128877661	-0.162119881	-0.368062765	-0.323303948	0.367523857	2.308183449	1.648250649	2.043309607	1
ENSMUSG00000048027.10|Rgmb	0.419758341	0.242678656	-0.036866933	-1.069002463	-0.963862689	-1.054165711	-0.651828008	-0.741451191	-0.848320237	0.268006428	0.252623956	0.530876313	-0.681122476	-0.819847015	-0.374775779	1.768539814	1.866463867	1.892295127	1
ENSMUSG00000048251.16|Bcl11b	0.155500874	0.239231006	0.720460308	0.082380427	-0.590601339	-0.727526311	-1.722064015	-1.79522762	0.551880392	0.086571564	0.703143477	0.641602018	-0.813430804	-0.632727986	-0.931378432	1.52291346	0.658320404	1.850952576	1
ENSMUSG00000049134.16|Nrap	0.468834508	0.959237625	-0.1209159	-0.181085112	-1.290603652	-0.883412979	-0.912781363	-1.416545394	0.242911061	0.634724745	0.816009121	0.682434104	-0.142293877	-0.710035464	-1.902815415	1.040678131	1.263464001	1.45219586	1
ENSMUSG00000049608.10|Gpr55	0.584787873	-0.691201966	0.905210299	0.374991274	-0.691201966	-0.691201966	0.25707563	-0.691201966	-0.691201966	-0.691201966	-0.691201966	-0.691201966	-0.691201966	-0.691201966	-0.691201966	2.318220424	1.568799104	1.594137018	1
ENSMUSG00000050022.17|Amz1	-0.334895384	-0.361131859	-0.771856797	0.107576654	-0.335846637	-0.150890112	-0.702152729	-0.593164274	0.095499553	0.557130122	0.391485484	0.540297889	-1.072739363	-1.563732381	-1.085978908	2.223903736	1.448354736	1.608140268	1
ENSMUSG00000050761.5|Gp1bb	0.693174062	-0.578415394	-0.070267132	-1.073787884	-0.286115477	-1.13518488	1.000568743	-0.516834822	-0.979226192	1.325010119	-0.930627921	-0.944304361	-0.17040337	0.627806568	-0.404747173	2.230487111	-0.293097549	1.505965552	1
ENSMUSG00000051212.9|Gpr183	0.86178803	0.734552083	0.30515928	-0.405996662	-0.136789242	-0.322636265	-1.88586814	-1.88586814	0.321034815	0.506714931	0.608128677	0.274657059	0.043502817	-1.88586814	-0.400711065	1.380493914	0.864875017	1.022831031	1
ENSMUSG00000052125.17|F730043M19Rik	-0.264416471	0.128342138	1.703131642	-0.275745621	-1.142036824	-0.991870822	-0.37942641	-0.183584498	-0.129249378	-0.550493615	-1.145812164	-1.364441021	-0.377716385	0.048824302	0.084807768	1.650709651	1.507930637	1.68104707	1
ENSMUSG00000053101.4|Gpr141	-0.635494177	-0.635494177	-0.635494177	-0.635494177	-0.635494177	-0.635494177	-0.635494177	-0.635494177	-0.635494177	-0.635494177	1.071009646	0.617453652	-0.635494177	0.328268524	-0.635494177	1.983444379	1.740084293	1.885669633	1
ENSMUSG00000053117.12|E330013P04Rik	0.586232142	0.798955879	0.425887412	-0.831509515	-0.831509515	-0.831509515	0.98910369	-0.831509515	-0.831509515	-0.831509515	-0.831509515	-0.831509515	-0.831509515	0.915599317	-0.831509515	1.684713412	1.557742778	1.356860527	1
ENSMUSG00000053141.17|Ptprt	-0.291023582	-0.133629841	0.609017484	-0.280583246	-0.034485865	-0.06580306	-0.514849242	-0.884161525	-0.131413568	-0.251378905	0.523337552	-0.16916758	-1.247211899	-0.946078879	-1.610404381	2.112813802	1.58732371	1.727699025	1
ENSMUSG00000054976.15|Nyap2	-0.607899733	0.811522269	0.984476872	-0.724077157	-0.097692204	-0.329739044	0.383583729	-0.327929072	-1.730152928	-0.206264238	-0.448294988	-1.537476868	0.75085031	-1.159073755	-0.190915623	1.390378837	1.593493259	1.445210334	1
ENSMUSG00000055538.8|Zcchc24	-0.112305083	-0.205191075	-0.345393719	-2.017672327	-0.933350787	-1.174064325	0.13917119	0.180147568	-0.599322734	-0.335479038	0.359748332	0.498150477	-0.132688121	-0.767525784	0.279800395	1.6296026	1.841421195	1.694951236	1
ENSMUSG00000055805.16|Fmnl1	-0.257775639	-0.930463407	-1.242756039	-0.154228463	-0.686377867	-0.809788117	-0.552638899	0.099503024	-0.531675586	0.018258473	0.719088936	0.259056171	-0.76032585	-0.913430242	0.275570046	2.515733621	1.389600247	1.562649593	1
ENSMUSG00000056413.17|Adap1	-0.650478271	-0.187857801	-0.243671607	-0.403483753	-1.078154128	-0.879345316	-0.838605407	-0.58170793	-0.430230062	0.831466156	0.920871991	0.472818558	-0.290647916	-0.883926002	-1.044295021	2.044238793	1.609398196	1.633609519	1
ENSMUSG00000057729.13|Prtn3	0.431940552	0.240378609	0.493526796	-1.39317808	0.445896893	0.080850689	-1.39317808	-0.14492381	0.444499245	-1.39317808	0.057055951	-1.39317808	0.333672987	-1.39317808	0.287986859	1.428718007	1.297422371	1.568865251	1
ENSMUSG00000058254.13|Tspan7	1.007896012	0.917606426	0.414646698	-1.813778344	-1.194239242	-1.189327112	-0.397113528	-0.644446621	-0.163981631	0.441850835	0.687750976	0.574013723	0.058523482	-0.885317823	-1.433214379	1.054967328	1.268863397	1.295299804	1
ENSMUSG00000059412.8|Fxyd2	0.245496261	0.062238001	0.190957286	0.182423902	0.224361665	-0.001276799	-0.213952788	0.375515941	-1.039004955	-0.446309369	-0.368135613	-0.726769358	-0.107939016	-1.177145565	-1.879292772	0.62281059	2.784294867	1.271727722	1
ENSMUSG00000061702.11|Tmem91	0.204524782	0.27340476	0.754806904	-0.556848013	-0.623949777	-0.481955992	-1.319683191	-1.429952777	-0.351580645	0.357995007	0.073638318	-0.076639577	-0.002127392	0.065418482	-1.527480638	0.467064751	2.271748318	1.901616681	1
ENSMUSG00000063286.8|Gvin-ps7	0.732437492	0.844185957	-0.266924983	-0.141425253	-0.445094575	-0.230005443	0.619063921	0.892785	-0.395731066	-0.570010206	0.203910304	0.224154059	-1.019380201	-2.947615304	-0.635446555	1.448664059	0.881684909	0.804747886	1
ENSMUSG00000070873.6|Lilra5	0.155094526	-1.185583723	-0.103307504	0.275961183	-1.185583723	0.186031173	-1.185583723	-1.185583723	-0.076341103	0.447967441	0.889322359	0.75344091	0.124545303	-1.185583723	-1.185583723	1.843048132	1.216216968	1.40152295	1
ENSMUSG00000074342.5|I830077J02Rik	-0.373476928	0.570574873	-0.469743	-0.742800003	-1.244811388	-0.664839688	-0.204296226	-1.136660145	-0.220253135	-0.58337342	0.568294983	-0.587697245	-0.033855755	-0.11813614	-0.445590397	2.370210052	1.501567383	1.81488618	1
ENSMUSG00000075296.6|Aldh3b2	0.070666072	0.032880895	-0.547602296	-0.842806397	-1.008160838	-0.235830097	-0.308491675	-0.142091115	-1.434042032	-0.003222171	0.333973826	1.059906795	-1.15419347	-0.151705174	-0.749045572	2.406942436	1.002238629	1.670582183	1
ENSMUSG00000078122.5|F630028O10Rik	-1.397613942	-0.400160596	0.1719856	0.0881434	-1.397613942	-0.097946248	-1.397613942	-0.366646487	-1.397613942	0.241494066	0.684415087	0.238941554	0.41981251	-0.54767404	0.417525324	1.791797594	1.312068102	1.636699903	1
ENSMUSG00000079227.11|Ccr5	-0.025311073	0.335692367	-0.208913224	0.169418472	-0.32616948	-0.078186278	-0.977581405	-0.22662135	-0.599692943	0.308392328	-0.552107386	0.502704572	-0.231368907	-2.720420568	-0.024880104	1.601075825	1.505982106	1.547987048	1
ENSMUSG00000079592.10|C1qtnf5	0.775930361	0.88590995	-0.573078947	-1.321821232	-0.527634675	-0.731930406	-0.776275782	-0.147035109	-0.05211245	-1.319453082	-0.349527041	-0.895730485	-0.10349919	-0.746771911	1.214512122	1.825075517	1.50551729	1.33792507	1
ENSMUSG00000079671.9|2610203C22Rik	0.690174083	0.794991732	0.049918661	-2.029834331	-2.029834331	0.272854061	-0.213578327	-2.029834331	0.001082863	0.771291883	0.665686286	0.033904112	0.098951297	-0.072091515	0.502965699	0.969697574	0.771589566	0.752065016	1
ENSMUSG00000085541.2|Gm16010	0.444225427	0.28217731	-0.935929824	-0.935929824	-0.935929824	0.042346993	0.390232491	-0.935929824	-0.935929824	1.065776987	-0.150942957	-0.935929824	0.48220971	-0.935929824	-0.935929824	1.744335652	1.437620673	1.749456303	1
ENSMUSG00000087135.8|Gm16096	0.093621748	0.221274626	1.007957787	-1.188435417	-0.195940721	-1.188435417	0.677464554	-1.188435417	-0.070055986	0.187150659	-1.188435417	-1.188435417	0.755582421	0.094898101	-1.188435417	1.482113583	1.459582257	1.416963473	1
ENSMUSG00000089774.3|Slc5a3	-0.190603589	-0.032991599	-1.048236228	-1.107005293	-0.78606096	-1.02390569	-0.673559318	-0.558194363	-1.169799622	0.733035912	0.47419476	0.617867188	0.232223512	-1.036036066	1.146274058	0.854950459	2.06449628	1.503350559	1
ENSMUSG00000090164.9|BC035044	0.944616907	0.459953391	0.866379642	-1.449551656	-0.070673711	-0.226834281	-1.449551656	-1.449551656	0.570866322	0.349788045	-1.449551656	0.346660782	-1.449551656	0.502799644	0.223378921	1.155074862	0.819604012	1.306143746	1
ENSMUSG00000091002.3|Tcerg1l	1.070210783	0.760741415	0.706443254	-0.999258245	0.067186317	-0.999258245	-0.999258245	0.23246019	-0.999258245	-0.999258245	-0.999258245	0.529279852	-0.999258245	-0.999258245	0.294610964	1.234335341	1.687928171	1.41086967	1
ENSMUSG00000095028.7|Sirpb1b	-0.588207994	-0.588207994	-0.588207994	-0.588207994	-0.588207994	-0.588207994	-0.588207994	-0.588207994	-0.588207994	1.113731208	1.235728869	-0.588207994	-0.588207994	-0.588207994	-0.588207994	2.269554395	1.527911168	1.499778281	1
ENSMUSG00000095730.4|Vmn2r29	0.258054139	-0.561158772	-0.669571685	0.058003511	-0.39947534	-0.197808276	-0.135277826	-0.259426732	-0.154083158	1.558942384	0.656124883	-1.014991725	-1.736147528	-1.735732494	0.232481988	1.016669494	1.318710884	1.764686251	1
ENSMUSG00000097440.3|Gm6277	-0.624236377	-1.192340246	-0.109472157	-0.20981693	-0.266864258	-0.48326958	-0.339955065	-0.791490396	-0.186556184	0.115862249	-0.294945974	-0.021174844	-0.307850769	0.599706728	-1.584622183	1.614555575	1.891793987	2.190676423	1
ENSMUSG00000097482.3|Gm17634	-1.539316987	-0.32321635	0.256332516	-0.346864309	-0.388490004	-0.140878563	-0.337465185	-2.826765213	0.411842592	0.386609011	0.165188874	0.462801047	0.815501607	0.128586527	-0.407947842	0.944982839	1.292477157	1.446622283	1
ENSMUSG00000097592.3|4930500F10Rik	0.926868166	-0.951486806	0.875606353	-0.951486806	-0.951486806	-0.951486806	-0.951486806	-0.951486806	-0.951486806	-0.951486806	0.477222278	1.123437875	0.636069714	-0.951486806	1.110058449	1.38946736	1.256652106	0.767998949	1
ENSMUSG00000097888.3|Gm26682	0.337215567	0.100698515	0.772312213	-1.941837741	-0.407708523	-0.024808769	0.142676925	0.234509971	-1.941837741	0.167099283	-0.396266585	0.16358625	0.931014083	1.016909047	-1.941837741	0.956050108	1.016429993	0.815795148	1
ENSMUSG00000100832.2|Gm29260	0.257491742	0.375221578	0.33787871	-0.22055192	-0.665278744	-0.50966868	-2.198428844	-0.198304799	-0.12781142	0.620325492	0.299571568	-0.094348584	-0.028029861	0.232202032	-2.198428844	1.458485202	1.287195386	1.372479985	1
ENSMUSG00000101872.2|Gm29237	0.946281669	0.97942411	0.474325475	-1.455821077	-0.295636195	-0.977948254	1.022361545	0.433349108	-0.890510649	0.074522494	0.62916841	0.298846763	-1.291267232	-2.203385156	-0.467534048	0.999681486	0.94512532	0.77901623	1
ENSMUSG00000103280.2|Gm37277	0.288040287	-0.206456028	-0.58000496	-0.474205207	-0.547782447	0.155614621	0.633386047	-0.451171784	-0.071201189	-0.813615166	0.888199753	-1.890004093	0.249634474	0.527793822	-1.890004093	0.768346142	1.822811728	1.590618093	1
ENSMUSG00000103332.2|Pcdhga2	-0.586455698	0.904289229	-0.432023664	-0.754134278	-0.577512461	-1.343061065	0.119637995	0.032706	-0.502212188	0.54233325	0.757336094	1.109781116	-0.635546769	-2.018937759	-0.061519493	0.620441879	2.339802685	0.485075126	1
ENSMUSG00000103585.2|Pcdhgb4	-1.031257822	0.563391513	-0.524751984	-2.168039855	-0.564614058	-0.076991347	0.499385279	-0.047415361	-0.296533441	0.846104649	-0.040526754	0.352231572	0.380790101	-1.017616093	-1.200246331	1.771935347	1.037590285	1.5165643	1
ENSMUSG00000103735.2|Gm38317	0.1281031	-0.006613088	0.42938165	-1.516803108	-1.648468779	-1.591820096	-0.704159312	-0.434458501	0.158152645	0.78802163	0.269607271	0.562801441	0.067312319	0.148051219	-0.995174566	1.090506126	1.732098985	1.523461063	1
ENSMUSG00000104913.2|Gm6560	-0.363820949	-0.306110099	0.438011077	-1.597853174	-1.509751876	-1.409993052	-0.71948961	-0.439871007	0.116566259	0.718864373	0.615448516	1.000376458	-0.186904309	-1.069153191	0.635969701	1.311180532	1.460586582	1.305943769	1
ENSMUSG00000106086.2|Lef1os1	1.095491532	1.113433726	-0.757387751	-0.303297876	-0.801894591	-0.538897172	-1.509609443	-0.506347356	-0.637141755	-0.963219211	-0.523642418	-1.019549915	-0.181382673	0.205179746	0.686797113	1.712177981	1.534458702	1.39483136	1
ENSMUSG00000106416.2|Gm5857	0.721790983	-0.979312038	0.418086226	-0.038956757	-3.163427207	-1.052157859	0.096275461	0.432113177	-0.713962227	0.25045261	0.618512029	0.73810823	0.813711556	-0.440160447	0.481967175	0.147794359	0.958002826	0.711161902	1
ENSMUSG00000107019.2|Gm43682	0.139154422	-0.775249838	-0.837608471	-2.204453925	-1.435552749	-0.77641811	0.202911189	0.031656304	-0.285291604	0.468142095	0.714742208	0.289672256	-0.056251601	-0.132480839	0.070229833	1.195967935	1.616554695	1.774276201	1
ENSMUSG00000110516.2|Gm45758	1.18701499	-0.702128651	0.847113243	0.079080112	-1.644696052	-1.644696052	-0.585008219	-1.644696052	0.411969231	0.920714889	0.235409948	1.030115907	-0.662169742	-0.203128389	-0.577347779	1.116856274	0.780466674	1.055129669	1
ENSMUSG00000110611.2|Gm20163	-0.582516073	0.804613481	0.663185039	-2.512057443	-1.265979466	-0.617108145	-0.003748203	-0.444054981	1.28605702	0.676621474	0.013268214	0.307755335	0.389943892	-1.376049919	-0.065694688	1.262876634	1.015070393	0.447817436	1
ENSMUSG00000111394.2|Gm49759	0.911784828	0.439625922	1.13548212	-1.534153593	-1.584081984	-1.162176055	0.579169501	0.661464	-0.306232206	-0.582173491	0.61368308	-0.390736618	-1.096829645	-1.177608522	0.219060324	0.623191176	1.010071926	1.640459236	1
ENSMUSG00000112234.2|Gm48427	0.550575341	-0.192104052	-0.261776562	-1.844857995	0.073645741	0.161448748	0.053123997	0.493306826	-1.844857995	-0.043748566	-0.034842844	-0.373212129	0.488855558	-1.844857995	0.634888114	1.219471281	1.314545258	1.450397274	1
ENSMUSG00000112546.2|Gm6992	-0.059334534	-0.142804013	0.704971483	-1.391475511	-1.406693229	-1.399440312	-0.910308454	-0.55748244	-0.339346213	0.304906264	0.182017227	0.752837943	-0.099096356	-0.974518626	0.718014543	1.416581856	1.762927254	1.438243115	1
ENSMUSG00000112794.2|Gm48878	-0.920185023	0.756736053	1.325365144	-0.920185023	-0.920185023	-0.920185023	-0.920185023	0.237143236	-0.920185023	-0.920185023	0.769415872	0.75727646	0.475463888	-0.920185023	-0.920185023	0.823470951	1.615729506	1.521064101	1
ENSMUSG00000113472.2|Gm47602	0.412963001	0.583955747	-1.156614459	-1.156614459	-1.156614459	-1.156614459	-0.066354435	0.330951415	-1.156614459	-1.156614459	0.77773295	1.344532944	-1.156614459	1.055957856	0.748266697	0.898232302	1.223711121	0.786351611	1
ENSMUSG00000022755.5|Adgrg7	-0.161491902	0.254220398	0.196765567	-0.234909227	0.384025245	0.143347605	-3.534746593	-0.147339563	0.189241949	1.111075488	0.864158262	0.946899362	-0.21372194	-0.213268471	0.985970198	-0.124251802	-0.082710953	-0.363263622	1
ENSMUSG00000040592.12|Cd79b	-0.851598751	-0.851598751	0.764143586	-0.851598751	-0.851598751	0.481296057	-0.851598751	-0.851598751	-0.851598751	1.342318329	1.317494414	1.30687484	-0.851598751	-0.851598751	-0.851598751	1.270056314	1.06924764	0.964556333	1
ENSMUSG00000092395.2|Gm20463	0.132785336	-0.349024392	0.74210314	0.948464607	-0.018633502	-0.20046148	-1.778503951	-1.414802009	-0.462872856	0.852397338	0.616136874	1.273301017	1.117316363	0.307233139	-1.758054256	-1.367358943	0.547237377	0.812736198	1
ENSMUSG00000101464.2|Gm7436	0.616990057	0.00842974	-0.199677643	0.773899176	0.666243816	-0.084191986	-3.140466369	-0.489616149	-0.496360189	0.821563582	0.958479288	1.710476289	-0.156490636	-0.002964739	0.261159836	-0.256217656	-0.418678619	-0.572577797	1
ENSMUSG00000110104.2|Gm45717	-1.666416984	0.002735015	-0.017200157	-1.007075791	0.408436864	0.177434555	-1.100817687	-1.590452409	-0.034168751	0.196369884	0.17367666	1.331175236	-1.065262524	1.392215112	0.978785986	0.681865261	1.637680258	-0.498980527	1
ENSMUSG00000114470.2|Gm49395	0.34462951	0.710185128	0.136741412	1.095674842	0.355001601	-0.644549849	-1.38916428	-1.31965489	-1.791983188	1.837532465	0.312692799	-0.077277601	-0.601387074	-1.059654451	-0.532406837	1.223986628	0.762384388	0.637249396	1
ENSMUSG00000118815.1|U1	0.270650159	0.559355753	0.181058214	0.614434074	-0.395840516	-0.378816977	-0.572486792	-1.442486533	-0.593636907	1.070205652	2.907830054	0.322670612	-0.718831354	-1.448163094	-0.558086189	0.454268787	0.23052977	-0.502654712	1
ENSMUSG00000000197.9|Nalcn	-0.108075064	0.144924487	0.365557779	-0.520167032	-0.161641599	0.344372905	-0.465136084	-0.835779004	1.586087393	0.153672722	1.270425022	0.418103877	-1.443807215	-1.164222347	-2.253531893	1.322974781	0.690274512	0.65596676	1
ENSMUSG00000000244.18|Tspan32	1.046349197	1.236013296	-0.346884507	0.041748767	-0.195814936	0.34864567	-0.243719799	-1.207051911	0.391919799	0.256909788	0.496085767	0.085217258	-2.803464389	-0.072664784	-1.386001748	1.219702558	0.257562307	0.875447667	1
ENSMUSG00000000305.13|Cdh4	1.144702432	1.296435774	0.967477119	-1.428280683	-0.853228135	-0.945484614	0.747749278	0.585720602	-0.148670412	0.277384607	0.650410819	0.40941517	-1.11414768	-1.705388647	-1.549874497	0.082335574	0.850304398	0.733138895	1
ENSMUSG00000000982.6|Ccl3	1.75608537	1.684610091	-1.746001288	0.137908671	-0.260420099	-0.342124237	0.090637821	0.344935379	-0.455674988	-0.169728466	0.312647621	-0.522543521	0.368015702	-1.87553728	-0.711602932	1.6689597	0.091513902	-0.371681445	1
ENSMUSG00000002985.17|Apoe	1.09387195	0.993218808	-0.182147855	-1.211081556	0.095301541	0.14261236	-0.109050447	-0.114536209	-0.784874207	0.63268497	1.140171596	0.766160284	-1.658131535	-2.40877418	-0.527655852	0.802322075	0.639857396	0.690050863	1
ENSMUSG00000004187.12|Kifc2	1.150670621	1.039847919	1.460381018	-0.317482443	-0.113355293	-0.090629395	-0.337889461	-0.473100559	-0.152475039	0.13795234	0.596415084	0.257287115	-1.71946658	-1.469943378	-1.878726838	-0.419618768	1.155922441	1.174211217	1
ENSMUSG00000014725.17|Adam28	1.37072699	1.070926836	1.04503404	0.223186077	-1.1468388	0.178304678	-1.1468388	0.239282704	0.199181703	-1.1468388	0.761838863	-1.1468388	-1.1468388	-1.1468388	-1.1468388	1.125327118	0.858311675	0.955750913	1
ENSMUSG00000020034.8|Tcp11l2	0.280970364	0.507634342	0.471643496	-0.82546545	0.305736873	0.120656897	-0.019734546	-0.134936155	0.322125168	0.831389444	0.818767651	1.097296425	-1.648721026	-2.356228134	-1.789752735	0.399973039	0.909793233	0.708851115	1
ENSMUSG00000024340.16|Btnl2	0.4384716	0.733830266	0.326948133	0.762351472	0.542235451	-1.020534021	0.521841937	-1.020534021	0.509986546	-1.020534021	-1.020534021	-1.020534021	-1.020534021	-1.020534021	-1.020534021	1.759230606	1.168327377	1.401048782	1
ENSMUSG00000025610.8|Map3k7cl	1.419843723	1.009488336	1.178964727	-1.028932564	-1.028932564	0.195160333	0.638368988	-1.028932564	-1.028932564	0.772431343	0.532454175	-1.028932564	-1.028932564	-1.028932564	-1.028932564	1.22901069	1.118141914	0.137596284	1
ENSMUSG00000026109.15|Tmeff2	0.54007976	0.703736353	0.091323297	0.707532258	-0.622020375	-0.16089716	-0.709076326	-0.428261903	-1.135502001	1.631945408	-0.640518682	0.786613814	-0.437506519	-2.20222692	-1.093540245	1.482768308	0.948223839	0.537327093	1
ENSMUSG00000028645.12|Slc2a1	1.415001325	1.576709627	1.54313699	-0.782615019	-0.87459585	-0.804824183	-0.178671755	-0.15800153	-0.285435932	0.533381606	0.392050344	0.62676361	-1.407663179	-1.338097757	-1.603052482	0.102576807	0.694750509	0.548586867	1
ENSMUSG00000029245.17|Epha5	1.416480204	1.333588945	0.83383037	-1.095619377	0.202657674	-0.55822118	-0.486823853	-0.74723954	-0.425853265	0.029386729	0.030319041	-0.285862712	-1.104221155	-0.936628084	-1.753761258	0.600785973	1.596948943	1.350232546	1
ENSMUSG00000031133.13|Arhgef6	0.47445206	0.70125584	-0.079161745	-1.175394267	-0.203375527	-0.337747532	0.164953938	0.265270373	0.581153503	0.868761159	0.971245136	0.729026473	-1.912030692	-1.495273719	-2.023701032	0.992683002	0.811269239	0.666613792	1
ENSMUSG00000031740.9|Mmp2	1.740837551	1.338037775	0.273493925	-1.546503352	0.112031866	0.050488217	-0.637273744	-0.64126633	-0.243499687	-0.17600264	0.883604181	0.891821125	-0.571426507	-1.108951668	-2.041626551	-0.04405316	0.798183482	0.922105516	1
ENSMUSG00000032359.15|Ctsh	1.263422479	1.080853478	0.134481525	-1.626094263	-0.135211128	-0.200509663	-1.088777233	-0.171595628	0.500984091	0.771917533	1.403182195	1.034582461	-1.2519646	-1.230921992	-1.684428671	0.305267116	0.434276101	0.460536199	1
ENSMUSG00000040490.5|Lrfn2	1.599947264	1.376191995	0.807070413	-0.917042363	0.754759106	-0.917042363	-0.917042363	0.342906689	-0.917042363	-0.917042363	0.437658946	-0.917042363	-0.917042363	-0.917042363	-0.917042363	0.358505995	1.295822805	1.280518054	1
ENSMUSG00000041073.11|Nacad	0.387449959	0.973986474	1.062647102	-0.133989551	-0.405680874	-0.338583168	-0.685152459	-0.077513116	-0.234289073	1.340657177	0.894098243	0.692235335	-1.355863874	-1.3993983	-2.403003721	0.089472631	0.694666264	0.898260953	1
ENSMUSG00000055546.7|Timd4	1.191529068	1.324938004	-1.041165498	0.492737045	-1.041165498	-1.041165498	0.330847978	0.440774422	0.728488551	-1.041165498	0.852095846	-1.041165498	-1.041165498	-1.041165498	-1.041165498	1.511938746	0.686704952	0.769269374	1
ENSMUSG00000070577.6|Gm572	0.499500221	1.289056885	1.357499651	0.893708047	-1.04040261	-1.04040261	1.087855064	-1.04040261	0.427884483	-1.04040261	-1.04040261	0.209066708	-1.04040261	-1.04040261	-1.04040261	0.564093827	1.184708597	0.809847398	1
ENSMUSG00000073910.11|Mob3b	1.001665212	1.063883426	0.532604175	-0.482244649	-0.777839192	-0.963095128	-0.948736172	-0.808019027	0.806568789	1.639590221	1.010255355	0.409962415	-1.202760585	-1.156144133	-1.627679711	0.963683001	0.607753909	-0.069447906	1
ENSMUSG00000074570.15|Cass4	0.652748533	1.016342437	0.203084214	0.140651934	0.271148046	-0.403639152	-1.630980012	-1.630980012	0.864442677	1.137541919	0.588855654	0.892358338	-1.630980012	-1.630980012	-0.420549077	1.038217048	0.179795169	0.362922307	1
ENSMUSG00000086513.4|Gvin-ps1	1.005241109	0.848570272	-0.391004664	-1.641682931	-0.995848398	0.120343417	1.590782565	1.212772	-0.718458233	0.18800897	-0.372363835	0.690862444	-1.614793239	-1.173770871	-0.682654398	1.24865969	0.319994249	0.365341855	1
ENSMUSG00000095649.4|Gvin-ps3	0.872498953	1.033647912	0.173597349	-0.041808994	-1.032138504	-0.157297122	1.219533058	0.904171692	-1.090472851	0.352177641	0.216888827	-0.176554337	-2.370689079	-0.601423985	-1.522931058	0.941233863	0.223575132	1.055991505	1
ENSMUSG00000101279.2|Gm18342	0.808677512	1.248329293	1.525043993	-0.986920864	-1.090148493	0.282558593	-0.401747198	0.722977349	-1.509435653	1.443030366	-0.026194483	-0.368826094	-0.538917101	-1.601028008	-0.820109721	1.198615868	-0.128209256	0.242303897	1
ENSMUSG00000108332.2|D530033B14Rik	-0.53516352	0.69562658	0.727667523	-1.241140291	-1.241140291	0.953423477	-1.241140291	0.00653912	0.821865749	0.972646975	1.080805572	0.856669408	-1.241140291	-1.241140291	-1.241140291	0.02398473	0.517312943	1.32546319	1
ENSMUSG00000108763.2|Gm36028	0.790318301	1.088145012	1.155733399	-0.857204975	-0.857204975	0.822291885	-0.857204975	-0.857204975	1.14087167	-0.857204975	-0.857204975	-0.857204975	-0.857204975	-0.857204975	-0.857204975	1.565506768	1.178721883	0.830460834	1
ENSMUSG00000110419.2|AW046200	0.479417871	0.403105408	1.562074306	0.318398678	0.168636519	0.019132328	-0.303397696	-0.804275338	-0.025228483	-0.203348339	1.039154868	-0.47313614	-0.817126702	-2.324203933	-1.257246755	-0.547841429	1.085175198	1.68070964	1
ENSMUSG00000112925.2|Gm31763	0.433970832	1.290944857	0.759307835	-0.308475825	0.07206022	-0.909295843	0.701275517	-2.213022691	0.281371023	0.578637428	1.376110062	0.47031324	-0.71253614	-1.566882209	-1.338408642	0.153475022	-0.040410097	0.971565411	1
ENSMUSG00000113094.2|Gm47447	0.851553806	0.61739773	0.531395513	0.650705254	1.27122412	-1.142741128	-1.142741128	0.9118558	-0.051906876	-0.017383311	-1.142741128	-1.142741128	-1.142741128	-1.142741128	-1.142741128	1.280472607	1.131804193	0.822069063	1
ENSMUSG00000114902.2|Gm4118	0.689557296	0.505523626	1.745539703	-0.005750853	-1.014658631	0.303856903	-0.137235857	-0.633776245	0.60735664	0.398418553	0.05990262	-1.116998633	-0.110387095	-2.908627185	0.271325526	0.860591293	0.740894569	-0.25553223	1
ENSMUSG00000116184.2|4632433K11Rik	0.842832932	1.800011579	0.384759812	-0.869308742	0.727904992	-0.98187285	0.954243432	-1.323110794	-1.202295075	-0.63156148	0.709594388	0.683572294	-1.330754472	-1.330107622	0.013049065	0.825204681	0.95105226	-0.223214402	1
ENSMUSG00000116614.2|Gm46610	1.135371023	1.179920525	1.047207159	0.777112292	-0.862017285	-0.862017285	0.929159703	-0.862017285	-0.862017285	-0.862017285	-0.862017285	0.907171659	-0.862017285	-0.862017285	-0.862017285	1.372910193	1.271320293	-0.862017285	1
ENSMUSG00000118018.2|RP23-131O22.4	0.145934895	0.796014944	1.249057647	-1.59574103	-0.055903647	0.54753279	0.154577829	-1.59574103	0.139404218	0.801460951	1.023592942	-0.364493451	-0.47403017	-1.59574103	-1.59574103	0.684412211	0.527671182	1.207731782	1
ENSMUSG00000001128.8|Cfp	-1.169335151	-0.360090169	-0.06048595	-0.22714298	-0.577001039	-0.26447783	-0.550716685	-0.881963133	-0.141784691	0.280048025	0.287453394	-0.530643027	-0.2305543	-0.810473435	-0.671711523	2.64180448	1.524601244	1.74247277	1
ENSMUSG00000003484.5|Cyp4f18	-0.697846389	-0.697846389	-0.697846389	-0.697846389	-0.697846389	0.698241614	-0.697846389	-0.697846389	-0.697846389	0.860132118	-0.697846389	0.380136126	0.199035679	-0.697846389	-0.697846389	1.8133785	1.817779813	1.907606426	1
ENSMUSG00000009292.19|Trpm2	-0.411138191	0.017514226	-0.472081824	-0.022731948	0.275677586	0.877896223	-0.621180898	-0.794981813	-2.022215433	0.862710932	0.046393477	0.018745761	-0.480054688	-0.632872776	-1.018665814	2.406665693	0.482760454	1.487559032	1
ENSMUSG00000020682.18|Mmp28	-0.527005685	-0.550834253	-0.913544195	-0.156123814	0.48093926	0.318345715	-0.109503833	0.142305145	-0.255774957	-0.312051657	-0.006656945	0.047877821	-1.587983505	-0.762890233	-1.320581783	1.982422189	1.860569507	1.670491224	1
ENSMUSG00000022415.13|Syngr1	-1.038140613	-1.041560999	-1.65264431	-0.444893851	-0.591742302	-0.236502599	-0.163471414	0.167770888	-0.06730518	0.384007203	0.664249193	0.739412689	0.211207716	-0.234017968	-1.541048004	1.584976228	1.693704522	1.565998803	1
ENSMUSG00000029359.14|Tesc	0.112268173	-0.593316425	-2.09242744	0.211164357	0.633163184	0.360753489	-0.995358044	-0.550080437	-0.070934233	0.254673492	0.222734953	-0.106189774	0.324114995	-2.09242744	0.314361591	1.033709522	1.565698673	1.468091364	1
ENSMUSG00000029875.6|Ccdc184	-1.085481337	-0.03796246	-0.338562286	0.405013426	0.018939526	1.491799436	-2.430553889	0.752682643	-0.138298033	-0.067672881	-0.049550261	-0.074379017	-0.104780812	-0.718733028	-0.827448915	1.74806832	-0.131978972	1.588898538	1
ENSMUSG00000030156.6|Cd69	-0.75075264	0.700002026	-1.834064238	0.455547564	0.527249112	0.388444739	-0.023903508	-0.972004212	-0.236810971	0.50728328	-0.881288762	0.503521332	-0.310299389	-0.309928217	-1.834064238	1.904428078	1.33535659	0.831283453	1
ENSMUSG00000030468.13|Siglecg	-0.890467379	-0.890467379	0.229477246	0.695732311	0.048285533	-0.890467379	-0.890467379	0.714368808	-0.890467379	1.107643291	-0.890467379	0.568122647	-0.890467379	-0.890467379	-0.890467379	1.740221257	1.431073722	1.4792816	1
ENSMUSG00000039193.10|Nlrc4	0.199452531	-1.480190007	-0.756274535	-0.461193552	0.128314791	-0.133488355	-0.408463196	-0.777294887	0.215578342	0.455542687	0.482297351	0.356278392	-0.142232199	-1.756713618	-0.740610392	2.486425782	1.230398418	1.102172447	1
ENSMUSG00000041886.8|Macc1	-0.931668709	-0.931668709	-0.931668709	0.520025453	0.452959537	-0.931668709	-0.931668709	0.731412159	-0.931668709	-0.931668709	1.238541672	1.405939959	0.879039878	-0.931668709	-0.931668709	1.463062104	0.447906059	1.246131564	1
ENSMUSG00000045034.13|Ankrd34b	-2.044716644	0.200638938	-0.733623682	-0.083073653	-0.063259473	0.879693869	-0.543993048	0.030801069	-0.368949282	-0.060483406	0.371211954	0.667594737	-0.624044713	0.248364496	-2.044716644	1.427735915	1.302177894	1.438641674	1
ENSMUSG00000045314.6|Sowahb	-0.837858062	0.14775876	-1.549551507	0.83886463	0.101186582	0.532174831	0.339352844	-0.325097137	0.312114126	-0.323949598	-0.67811465	0.624675223	-1.164354025	-1.753343993	-0.057587196	0.093567632	2.248225631	1.451935909	1
ENSMUSG00000046794.10|Ppp1r3b	-0.41961285	-0.555963054	-1.051963279	0.909789072	-0.297431399	-0.252324198	-0.342171815	-0.638696234	-0.059908304	-0.06286523	0.307229743	-0.452735215	-1.033318549	-1.649206329	0.221958662	2.065226603	1.58621982	1.725772557	1
ENSMUSG00000047759.7|Hs3st3a1	-1.530388257	-1.373002587	-0.05145804	-1.082663666	-0.679710966	-0.423284571	0.299068693	0.056014157	-0.24522779	0.634623045	1.150881349	1.148184169	-0.321570382	-0.335860973	-1.296009082	0.856785401	1.717099347	1.476520153	1
ENSMUSG00000057191.14|AB124611	-1.183811273	-0.596922705	-1.476356616	-0.238799485	-0.363511132	0.458988996	-0.515348861	-0.96205447	-0.05134843	-0.130772311	1.345968402	1.100438495	-0.810567871	-0.891149074	-0.114192896	1.984105006	1.361649764	1.083684461	1
ENSMUSG00000070369.14|Itgad	-1.031087431	-1.031087431	0.208081197	0.586779575	-1.031087431	-1.031087431	-1.031087431	-1.031087431	0.238956788	0.79263232	1.122995408	0.836567473	0.538518009	-1.031087431	-1.031087431	1.465133663	1.208463125	1.250571887	1
ENSMUSG00000072944.12|Nup62cl	-0.498955476	-0.320720315	-1.217203412	1.060621284	-1.334690876	0.497329902	0.21193625	0.162101457	-0.644763995	-0.255416583	0.170670416	0.272880923	-0.044346951	-0.256495071	-2.175082997	1.692882463	1.567010839	1.112242143	1
ENSMUSG00000078173.4|Lenep	-0.615510663	-0.027154814	0.405499136	0.988304002	-0.529378292	0.338293511	-1.998953387	-0.373153053	-0.421070416	1.363641762	-0.448611605	0.357330293	-0.378026591	-0.28019009	-0.97915614	2.711553903	-0.206079175	0.092661621	1
ENSMUSG00000109713.2|Pvrig	-0.652610955	-0.652610955	-0.652610955	-0.652610955	-0.652610955	0.75568841	-0.652610955	-0.652610955	1.151798337	-0.652610955	0.635456912	-0.652610955	-0.652610955	-0.652610955	-0.652610955	1.810903067	1.376901605	2.100583129	1
ENSMUSG00000117030.2|Gm49959	-0.237381585	-0.735288106	-1.540284128	-1.540284128	0.205531301	0.215292909	0.808307653	-1.540284128	0.872397081	-0.208799168	0.065413088	0.64704541	0.63049976	-1.540284128	0.237200192	1.333178513	1.203747484	1.123991979	1
ENSMUSG00000000686.12|Abhd15	0.150137931	0.460757947	0.453917156	0.239018157	-0.036856129	0.255862706	-0.698860202	0.295207928	0.329264053	-0.46547165	-1.40358535	-0.474184282	-1.439171318	-1.438232538	-1.084274475	1.64609721	1.321134862	1.889237996	1
ENSMUSG00000004558.16|Ndrg2	1.134457242	1.256544252	0.459814103	-1.409603329	0.42128234	0.350479061	-0.155386479	-0.207136633	-0.538657603	-0.273944289	-0.155011254	-0.363852865	-0.80865467	-1.684665327	-1.454047727	0.171292334	1.859605009	1.397485837	1
ENSMUSG00000004933.18|Matk	0.000954362	0.715014995	1.152427469	-0.303387115	0.071057186	-0.218528896	-0.934148171	-0.885404242	0.138788323	-0.016673567	0.206867649	-0.395130618	-1.078400116	-2.104620396	-0.745786454	0.879677435	1.630771119	1.886521039	1
ENSMUSG00000018339.13|Gpx3	0.801771186	0.552104029	-0.468841019	-1.126238969	0.106409587	-0.083657028	0.271030715	0.075057043	-1.118980997	0.000559029	0.280904676	-0.147158687	-1.414297232	-1.775066792	-0.645820437	1.212336624	1.636819716	1.843068555	1
ENSMUSG00000020027.19|Socs2	-0.10250631	0.174816218	0.091123592	0.870859965	-0.166709493	0.118715285	-0.782464656	-1.258877791	-0.771588634	-0.654192615	-0.067198463	-1.322472096	-0.205803101	-0.580330909	-0.738386489	2.394291293	1.407090112	1.59363409	1
ENSMUSG00000021768.16|Dusp13	-1.044036318	0.647611616	0.16877978	-1.044036318	-1.044036318	1.057895991	-1.044036318	0.693881003	0.757873843	0.889572063	-1.044036318	0.78827272	-1.044036318	-1.044036318	-1.044036318	1.524230276	1.270720196	0.553453058	1
ENSMUSG00000023031.9|Cela1	0.222856466	0.333527492	0.379234298	1.238480715	-1.073630502	-0.427249093	-1.925630317	-1.426030502	-0.704633174	0.670939954	-0.323261593	-0.211311637	-0.296427008	-0.458633619	-0.238774088	2.003703229	1.360291816	0.876547565	1
ENSMUSG00000024479.4|Mal2	-0.039250207	0.0123071	-0.496230228	0.460767117	-0.279176045	-0.83300256	0.66302222	0.27595014	-0.73583596	0.72801594	1.048928543	1.229988173	-0.806727673	-1.883090836	-1.660968872	-0.557954446	1.730582834	1.14267476	1
ENSMUSG00000025357.9|Dgka	0.655353402	0.453339674	-0.223698987	0.430847959	0.390441317	0.762681598	0.173248791	-0.721045001	-0.816177447	-0.638672973	0.402966608	0.020675848	-1.167018064	-1.91626195	-1.77344959	1.03547297	1.640076122	1.291219725	1
ENSMUSG00000026832.13|Cytip	0.629575543	0.486861582	-1.095032791	-1.095032791	-1.095032791	0.72436554	0.81391954	0.277247437	0.068594503	0.455414425	-1.095032791	-1.095032791	-0.177482148	-1.095032791	-1.095032791	1.529022607	1.280339393	1.577371115	1
ENSMUSG00000027834.16|Serpini1	0.805051407	0.675387479	0.719554084	-0.431296692	0.328785971	-0.351336538	-0.137902217	-0.823891818	-0.00300406	-0.124834715	0.494858579	0.431811926	-1.068312319	-1.037154	-2.805520886	1.223015667	1.144362888	0.960425243	1
ENSMUSG00000030309.17|Caprin2	0.614997173	0.51785507	0.945823237	0.71280867	-1.302829407	-1.0240464	-0.850097277	-0.782961296	0.095830581	2.103065937	-0.207057744	-0.404929427	-0.998977074	-0.928308937	-1.043622858	1.680404934	0.632788498	0.23925632	1
ENSMUSG00000030409.17|Dmpk	-0.749933533	-0.853715974	-1.544819231	-0.150756845	-0.041773347	0.20064923	0.24187875	0.489749288	0.363904379	0.582096076	0.991964843	1.167978728	-1.515903263	-1.10758574	-1.460104653	0.474343491	1.551433633	1.360594169	1
ENSMUSG00000030411.17|Nova2	-0.513655727	0.028216468	-0.548984144	-0.318462274	0.145537597	0.049744926	-0.775111631	-1.418930254	-0.255645283	0.445631608	0.272312847	0.287353495	-0.295406927	-0.962487149	-1.355969844	0.802948255	2.348173905	2.06473413	1
ENSMUSG00000035165.15|Kcne3	0.887281422	-0.848058038	1.062394628	-0.848058038	0.771685653	0.857926798	0.725483156	-0.848058038	-0.848058038	-0.848058038	-0.848058038	-0.848058038	-0.848058038	-0.848058038	-0.848058038	1.016813378	1.506604701	1.652390647	1
ENSMUSG00000037337.12|Map4k1	0.456076622	-0.294129983	0.488707198	-0.133718781	0.613239972	0.686063376	-0.454680856	-0.309478837	-0.385430543	-1.16112351	-0.633292838	-1.168813756	-0.71668896	-1.110307927	-1.090553287	1.879161984	1.728976493	1.605993634	1
ENSMUSG00000040723.15|Rcsd1	0.660090845	0.542903704	-0.269058801	-1.113711697	0.007151384	-0.054740811	1.308516398	0.915613952	-0.698313975	-0.080614707	-0.141264495	-0.320278608	-1.399092354	-1.87405396	-1.208191682	0.936052316	1.180248703	1.608743786	1
ENSMUSG00000050974.5|Gm9847	-0.114498513	0.54267404	-0.237288066	0.192418044	-0.167313855	0.468541734	-1.307354694	-1.478853877	0.396191589	-1.976321877	-0.070640929	0.732127576	-0.806869505	0.030036614	-0.601815144	1.838552816	0.980808584	1.579605462	1
ENSMUSG00000052477.16|C130026I21Rik	0.615967895	-1.380521055	-0.64766617	-0.195632125	0.644813489	-0.618952346	1.228384753	0.899396992	-0.50732165	-0.082095252	-1.380521055	0.644126054	-0.180254073	-1.380521055	-1.380521055	1.491451653	1.133294678	1.096570323	1
ENSMUSG00000056071.13|S100a9	0.861229439	-0.659213634	0.923284705	0.848030126	-0.659213634	-0.659213634	-0.659213634	-0.659213634	-0.659213634	-0.659213634	-0.659213634	-0.659213634	-0.659213634	-0.659213634	-0.659213634	2.103091592	1.520960595	1.653967154	1
ENSMUSG00000068923.15|Syt11	0.380511875	0.510113926	0.764278377	-0.811902032	-0.564169952	-0.869619276	-0.608263004	-0.598480612	0.616927235	1.031361018	0.951970001	1.092494806	-0.938761673	-1.131449758	-2.349119651	0.512698168	1.145959458	0.865451094	1
ENSMUSG00000070644.14|Etnk2	-0.117869271	-0.267965075	-0.676822652	0.185431566	0.097835124	-0.307608406	-1.251700245	-0.5709448	0.369344577	-0.219107987	0.113789712	0.540557632	-0.377484069	-0.923378453	-1.882757474	1.543753907	1.875497961	1.869427953	1
ENSMUSG00000073805.6|Insyn2a	-0.026334311	0.572559908	0.021174975	0.125188077	0.524544053	-1.150991269	-2.147928196	-0.478321184	0.510473718	-0.190490703	0.954642483	0.806201324	-1.522450549	-0.424248383	-1.156543984	1.389103586	0.793162518	1.400257938	1
ENSMUSG00000074178.4|Gm10638	0.267929031	0.913317135	0.106118688	0.101506734	0.292843943	-0.423790977	-1.365667239	-0.637884036	-0.574346522	0.902837155	0.066199596	-0.41024958	-1.291730918	-1.290263845	-1.284154807	1.305301956	1.579299525	1.742734162	1
ENSMUSG00000074646.11|6430550D23Rik	-0.046544435	0.310141317	-0.318395336	0.545100421	0.776220294	0.540175213	-1.584818347	0.178824391	0.396366842	0.367377283	-0.621143313	-0.092579515	-1.310559965	-1.450644115	-1.648836311	0.702036581	1.486595321	1.770683674	1
ENSMUSG00000082457.2|Gm13776	0.754641953	-1.409629846	-0.170361557	0.59467718	-0.139878836	-0.130554513	0.71232311	0.761061018	0.310970348	-1.409629846	0.893711124	1.203481969	-1.409629846	-1.409629846	-1.409629846	-0.029452335	1.262690705	1.024839064	1
ENSMUSG00000086296.3|D030055H07Rik	-0.248141069	0.557614815	0.320715676	-0.4974894	-0.035412848	0.100759918	0.985737501	-0.454992516	-1.048093831	-0.453979954	1.052883836	-0.460622072	-2.01400312	0.140869716	-1.370118012	0.186799593	0.833587272	2.403884493	1
ENSMUSG00000089942.10|Pira2	0.319293298	-1.048427669	-1.048427669	0.282028894	-1.048427669	-1.048427669	0.868753289	0.803670264	0.768351742	1.247110224	1.183980834	1.148026227	-1.048427669	-1.048427669	-1.048427669	1.198636749	-1.048427669	0.567569829	1
ENSMUSG00000090173.9|Fbxw10	0.787025484	0.859373919	0.248598551	-2.086291927	0.21214301	0.222710121	0.477284214	0.386519751	-2.086291927	0.163735337	0.441907341	-1.140404415	-0.35884895	-1.224265246	0.032796535	0.902250073	1.30592845	0.855829679	1
ENSMUSG00000092600.2|Gm20442	0.688590843	0.735927757	-1.170835295	0.037851488	1.055546791	-1.170835295	-1.170835295	0.7880809	-1.170835295	0.768756561	0.907789536	1.187338842	-1.170835295	-1.170835295	-1.170835295	1.175292144	0.220876493	0.62979571	1
ENSMUSG00000095704.3|Gm8221	-0.708273211	0.576005439	0.821207213	-0.708273211	0.542777209	0.550247781	-0.708273211	-0.708273211	-0.708273211	-0.708273211	-0.708273211	-0.708273211	-0.708273211	-0.708273211	-0.708273211	2.350302605	1.445635695	1.504829382	1
ENSMUSG00000098243.4|Gm4258	-0.231698965	0.829583121	0.216387328	0.281809692	-0.823703147	0.335640591	0.582056536	-0.215856081	1.356850381	-0.268706598	-1.204906031	-0.704074554	-1.52210747	-0.227355348	-1.990066955	1.20831361	1.67812014	0.699713749	1
ENSMUSG00000100174.2|Gm28719	0.566741998	0.353329182	-0.098501455	0.201823335	1.114126626	-0.106104678	0.09132323	0.904048008	-0.90039621	-1.056554571	0.724636453	-0.180574348	-0.676168358	-0.880849338	-2.687363791	0.557524148	0.320175438	1.752784331	1
ENSMUSG00000102692.2|Dchs2	-0.124971872	-0.197194394	-0.587258441	-0.035498608	0.139170998	0.15488654	0.238909789	0.202309076	0.566210985	0.465052692	0.641424455	0.693226199	-3.526067191	-0.562387206	-0.413883725	0.405820627	1.145392313	0.794857764	1
ENSMUSG00000104392.2|Gm37962	-0.033188635	0.18911178	0.601577044	-1.375854377	0.54049043	0.296417564	0.200895365	-0.418378237	0.527315817	-0.650664348	0.596611521	-0.275251327	-0.147619998	-2.560959756	-1.253128425	1.015373148	1.263127748	1.484124684	1
ENSMUSG00000106243.2|Gm5050	-0.442641665	1.014679232	0.991715464	-1.393524843	-0.540084132	-0.175576132	-0.586949411	0.553776602	0.937072663	-0.090610056	1.241100638	-0.098490772	-0.776017854	-1.357228987	-2.077382482	1.009327127	0.726652617	1.064181992	1
ENSMUSG00000109608.2|Gm45597	0.298630139	-0.379293934	-0.19117981	0.42186608	-0.444263821	0.494122533	-0.174553497	0.253241987	-1.256941998	-0.560376214	0.650631018	1.099546113	-0.308590396	-2.687334919	-0.583360488	1.902830617	0.469038192	0.995988398	1
ENSMUSG00000110657.2|Gm7684	0.02836632	0.385918322	0.208838793	-0.640112905	0.535304155	1.151108024	0.044788982	0.21054061	-0.435343569	-0.964792766	-0.944895407	-0.972147473	-0.601069001	-0.600231962	-1.933806866	1.029665571	2.015201898	1.482667273	1
ENSMUSG00000117081.2|Gm49948	0.076727991	0.169420086	0.054747928	0.792206171	-1.678535292	-0.45468641	-0.210211804	-0.331861245	1.444671843	0.79749592	1.011514497	0.407173191	-1.582485875	-1.582070404	-0.877100617	0.763134843	1.640490178	-0.440630999	1
ENSMUSG00000118506.2|1700094D03Rik	-0.314843568	0.341881717	1.034092924	0.311991513	-0.190968473	0.048306713	-0.637512176	-0.616439631	0.808101186	0.684812019	0.483335969	0.321141783	-1.65195013	-2.039368325	-1.558453693	0.271634204	0.973725158	1.73051281	1
ENSMUSG00002076457.1|ENSMUSG00002076457	1.017169686	0.198738107	1.170095993	0.25146598	-1.094921105	0.504378198	-0.842317309	0.29236054	-0.860812543	-0.806159601	-0.792020513	-0.811379844	-0.9694058	-0.968862871	-0.829700219	1.646933612	1.222896755	1.671540934	1
ENSMUSG00000054418.7|2900041M22Rik	0.079191379	0.685339647	0.537460219	-1.991429732	-0.222311728	0.314192905	-0.05037032	-1.991429732	-1.991429732	0.776803228	-0.140333694	0.809682802	1.09752964	0.885524773	-0.164666854	0.565319011	0.045324254	0.755603934	1
ENSMUSG00000085887.3|Arhgap27os3	-0.169857588	0.138149955	0.053664178	-0.139586518	-1.972217952	0.419054335	0.613528789	0.517105799	1.015076097	0.002148034	1.423775016	0.313627768	-1.972217952	0.04989356	-1.972217952	0.772211815	0.083420992	0.824441623	1
ENSMUSG00000087265.2|Gm12349	0.386048852	-1.050685138	0.320707972	-1.050685138	0.772073166	-1.050685138	-1.050685138	-1.050685138	-1.050685138	1.271743281	-1.050685138	0.868988518	1.448426943	-1.050685138	1.018414151	0.876404475	0.767070042	0.675603705	1
ENSMUSG00000000182.10|Fgf23	0.435813482	1.083333246	-0.903937653	-0.903937653	0.880207984	-0.903937653	-0.903937653	-0.903937653	0.501483023	-0.903937653	-0.903937653	-0.903937653	-0.903937653	0.437147272	0.281948944	1.150215866	1.689720392	1.675568667	1
ENSMUSG00000031340.9|Gabre	0.856020796	0.562211666	-0.168827935	-0.270464298	-0.836488529	0.085937462	-0.338143619	-0.188656007	-0.912484964	-1.696566812	0.318733846	-1.172913562	-0.218432595	-1.169625928	0.385148008	1.00384607	1.596683468	2.164022933	1
ENSMUSG00000032739.17|Pram1	-1.049671019	0.705532359	0.651482408	0.662491714	0.572173795	0.85178059	-1.752073326	-1.481716588	0.56903552	-1.185201901	-0.271102534	0.122405025	-1.484993958	0.490793893	-0.631920646	1.277177398	0.885594378	1.06821289	1
ENSMUSG00000034818.18|Celf5	-0.431148908	-0.255912983	1.45580791	0.58163455	0.542626654	0.970108482	-0.868794843	-1.538074614	0.585743284	-1.052821351	-0.564729475	-0.934292176	-0.82741837	0.490447431	-1.540545842	0.798086431	1.339272179	1.250011639	1
ENSMUSG00000038026.13|Kcnj9	0.078253494	0.789043132	1.157118938	0.351876744	-0.138960149	0.660137297	-0.311455472	-0.198115088	-1.881658577	-1.881658577	0.204191164	-0.29135339	-0.202552578	-1.881658577	0.619242741	1.18385934	0.538330127	1.205359433	1
ENSMUSG00000074818.14|Pdzd7	0.767940767	-0.164604423	0.13587207	-0.241594356	0.690981593	0.744388251	-0.993901762	-0.956336126	-1.377482129	-0.169880553	-1.019821704	-0.897220323	-0.147249496	-0.071168146	-1.132754352	1.060822638	2.046861991	1.72514606	1
ENSMUSG00000103081.4|Pcdhgb8	0.101001099	1.231093109	-0.422912874	1.123544705	-0.234704003	-0.014618091	-1.007772065	-0.50394358	-1.213698847	0.743409472	-0.726547247	-1.508064266	-0.41075716	-0.738862925	0.405544063	0.490072342	2.598686527	0.08852974	1
ENSMUSG00000001435.16|Col18a1	1.983909022	1.918987482	0.792319306	-1.183378398	-0.17996046	-0.198526386	0.290303277	0.078452678	-0.905458285	-1.274847733	-0.992370318	-1.466034492	0.039633752	-0.772686095	0.695649562	0.17520191	0.496535864	0.502269316	2
ENSMUSG00000001493.10|Meox1	0.911280007	0.798133829	0.909083066	0.061826886	-0.023452781	0.101425225	-0.223491239	-0.000476558	-0.998595135	-1.795376741	-1.795376741	-1.795376741	0.296715403	-0.210589525	0.504324653	0.916100635	1.145394163	1.198451594	2
ENSMUSG00000001946.15|Esam	1.720977329	1.375149647	1.351857822	0.281188819	-0.193369206	0.098585052	0.459446003	0.365731871	-0.523562728	-0.849629918	-2.108978953	-1.905859381	-0.111116153	-0.695317914	-0.054153407	0.412362202	0.060213108	0.316475807	2
ENSMUSG00000002020.16|Ltbp2	1.407129738	1.33922298	0.764559195	-0.954918688	-0.02048397	-0.016966184	0.225131913	0.210374301	-1.405946438	-1.59562912	-1.443961454	-1.702852514	0.37921178	0.195473215	1.023230881	0.35572778	0.590937563	0.649759023	2
ENSMUSG00000002055.10|Spag5	1.562654184	1.562265903	1.965170407	-0.825356704	-0.972773704	-1.233096325	0.214648941	0.127010121	-0.269777437	-0.256140156	-1.012313379	-0.982611858	0.813353599	0.613751669	0.657466994	-0.369350548	-0.659897067	-0.935004641	2
ENSMUSG00000002057.5|Foxn1	1.296517706	1.224181886	1.837459847	-0.005092397	-0.285858407	-1.547200919	-0.16752077	0.449489665	-1.166175152	-0.122571178	-1.292192985	0.296909323	0.939263992	0.390227755	0.913448235	-0.779652475	-0.702350283	-1.278883843	2
ENSMUSG00000002384.3|Bmp8b	1.139067932	0.811525331	0.92540716	-0.413611699	-0.163008641	-1.083664544	0.190378181	1.087072289	-1.259628102	-0.068796498	-0.334819268	-0.717113517	1.39620976	0.379204151	1.271595221	-2.07979243	0.07681783	-1.156843156	2
ENSMUSG00000004151.18|Etv1	1.013624395	0.984095335	0.985703792	-1.576027454	-1.173572893	-1.423663967	-0.231174716	-0.464591599	-0.319879326	-1.167569221	-0.758546421	-0.732305503	0.40904215	0.082695705	0.665266641	0.976244352	1.369063319	1.361595411	2
ENSMUSG00000004415.16|Col26a1	-0.18540278	0.079931856	-0.261997265	1.525078477	1.353697545	1.304450459	-0.340561109	-0.260888752	0.018286904	-1.115536875	-1.754201109	-1.397616062	0.017181451	-0.44456067	-1.268502085	0.973828701	0.509132353	1.24767896	2
ENSMUSG00000006649.18|Nphs1	1.75601179	1.474874146	1.85113238	-0.239808375	-0.411385147	-0.526705338	-1.217437931	-0.848454618	-1.355492019	-0.820033754	-0.971180611	-0.717155122	0.917792278	0.570223408	0.634136018	0.115425499	0.02736494	-0.239307543	2
ENSMUSG00000007080.15|Pole	0.306741765	0.298925717	0.591814526	-1.057918952	-0.622886406	-0.718747619	1.45949326	1.437917577	0.129555568	-1.180603887	-0.878349619	-1.080699549	1.197674992	1.147348356	1.409147817	-0.575848559	-1.144165474	-0.719399512	2
ENSMUSG00000009092.6|Derl3	-0.520819935	-0.495559991	-0.365366404	0.337271495	0.784181142	0.583846933	0.636366768	0.77581767	-0.004507638	0.483680948	-3.621127207	-0.007478486	0.493448946	-0.104435867	0.671671524	-0.223311766	0.339055407	0.237266464	2
ENSMUSG00000012443.5|Kif11	0.147809388	0.366496991	0.549194447	-1.82832356	-0.852294221	-1.033697085	1.049726689	0.962208644	0.731462665	-0.60363518	-0.805452426	-0.706123459	1.533901135	1.345390928	1.257116634	-0.46761785	-0.904018252	-0.742145488	2
ENSMUSG00000015468.15|Notch4	1.296402105	1.21780351	0.884741661	-0.518581818	-0.693496233	-0.411225985	-0.255944678	-0.606212613	-1.469311013	-1.136216183	-1.011177177	-1.589779377	0.274903006	-0.23954444	1.007836401	0.965161652	1.065511962	1.219129218	2
ENSMUSG00000015850.12|Adamtsl4	-0.267245306	0.179456011	1.010689464	-1.742809987	-1.289263631	-1.186978253	0.172584878	0.180439505	-0.674791742	-1.047430194	-0.652518282	-0.839712698	1.168934105	0.961381875	0.799483445	0.43507708	1.427634578	1.365069152	2
ENSMUSG00000015880.14|Ncapg	-0.237836043	-0.037748611	0.311846106	-1.323694527	-0.894850894	-1.187217482	1.161008115	0.94565979	0.38286886	-0.980381748	-0.9017272	-1.05371471	1.59903995	1.495354079	1.549945397	0.071063909	-0.405492816	-0.494122173	2
ENSMUSG00000016494.10|Cd34	1.855293619	1.624546846	1.572061384	-0.235505881	-0.299253005	-0.391788812	-0.165373501	-0.038086853	-1.480981462	-0.575199704	-1.37378195	-1.610978825	-0.079638568	-0.556743641	0.446159588	0.318150058	0.548518444	0.442602265	2
ENSMUSG00000017493.13|Igfbp4	1.389681556	1.3411952	0.67032222	-0.422350512	-0.136455903	-0.000463396	0.131904348	0.049058642	-0.821132975	-1.718546825	-1.678049828	-1.81791469	-0.315258195	0.168061108	0.426269371	0.792286264	0.840398511	1.100995105	2
ENSMUSG00000017716.16|Birc5	-0.068532032	0.111304713	0.699249196	-1.575916983	-0.889520684	-1.013760481	0.758850667	0.573205132	0.384570562	-1.019662655	-0.943833951	-1.231668792	1.816122265	1.494317438	1.424594184	-0.008321407	-0.266822412	-0.24417476	2
ENSMUSG00000017724.15|Etv4	0.309322227	0.342046946	0.053641532	-0.429048357	-0.595124852	-0.457905827	-0.212743689	-0.163525672	-0.829497671	-1.828619663	-1.428668729	-1.441704532	0.931431918	0.732520733	0.979540913	1.287223184	1.311971143	1.439140397	2
ENSMUSG00000019278.6|Dpep1	0.727552215	0.676801966	1.092010683	0.106448463	-0.275426655	-0.013776244	0.935367613	0.550474097	-1.231921135	-0.928195034	-0.558947208	-2.552575289	-0.441804185	-0.441401984	-0.74409216	1.315325729	0.689382031	1.094777098	2
ENSMUSG00000019846.12|Lama4	0.732353453	0.628222518	0.464858418	-0.431264433	-0.446329027	-0.381341728	0.493945719	0.437527706	-0.837638996	-1.001837193	-1.468412221	-2.454651664	0.196625853	-0.033519695	0.28123755	1.373648044	1.197332747	1.24924295	2
ENSMUSG00000019960.9|Dusp6	1.083032598	1.062464986	-0.045899863	-0.494400981	-0.248109879	-0.467039535	-0.57427053	-0.579540847	-1.083139941	-1.606478272	-1.392073539	-1.352478724	0.654354084	0.421459483	0.986977697	1.203393811	1.231796903	1.19995255	2
ENSMUSG00000020080.9|Hkdc1	0.24572529	0.688081194	0.810441461	-0.552190606	0.096248894	-0.178793294	-0.589583412	-0.088214098	-0.748864765	-2.221902285	-0.129771612	-2.221902285	0.540866642	0.224044508	0.853648577	0.99674009	1.174815734	1.100609967	2
ENSMUSG00000020154.11|Ptprb	1.433553581	1.31726861	1.058709232	-0.933993548	-0.965698671	-0.878033831	-0.173212949	-0.541381722	-0.971061905	-1.03884463	-1.409534966	-1.308917231	0.900531626	0.365868246	0.635945836	0.725041277	0.922385642	0.861375403	2
ENSMUSG00000020216.14|Jsrp1	1.086052429	0.891077221	0.72437011	0.402256602	-0.008707258	-0.262639069	-0.224050334	-0.300664995	-0.117856577	-1.975390205	-1.975390205	-1.975390205	0.648561816	0.615621656	0.598959491	0.703983216	0.774889049	0.394317258	2
ENSMUSG00000020330.17|Hmmr	-0.029351553	0.072138208	0.434282566	-1.67158626	-1.145745897	-1.30682514	0.713467225	0.675166322	1.038228633	-0.857016764	-0.603711983	-0.863924451	1.619087767	1.625249415	1.16365625	0.104686531	-0.539742352	-0.428058516	2
ENSMUSG00000020897.13|Aurkb	-0.036278034	0.190713247	0.558521893	-1.789934637	-0.882367983	-1.196721643	1.107330346	1.041024828	0.610857339	-0.87239161	-0.788760246	-0.882321756	1.520759356	1.318664146	1.325372467	-0.178937566	-0.568812211	-0.476717935	2
ENSMUSG00000020914.18|Top2a	0.014195144	0.089747853	0.556200061	-1.582825552	-1.002104809	-1.195671615	1.137868698	1.009022639	0.605279953	-0.899174541	-0.933764955	-1.048381174	1.511030083	1.23815685	1.424845876	0.002567192	-0.528070791	-0.398920911	2
ENSMUSG00000021070.7|Bdkrb2	0.152438203	0.31851744	-0.427010984	-1.215053784	-0.863449737	-0.82783426	-0.004311936	0.018052967	-1.177081298	-0.703048659	-1.414207219	-0.761441244	1.247165743	1.156284797	2.099585963	1.059434841	0.636807286	0.705151883	2
ENSMUSG00000021448.9|Shc3	1.014442092	1.09907563	1.363516079	-0.866739005	-0.52879183	-1.03956884	-1.465618113	-1.247366876	-0.523164703	-0.978939988	-0.447852709	-0.895236638	0.64260196	-0.090940375	0.656744296	0.810559298	1.585141927	0.912137795	2
ENSMUSG00000021485.15|Mxd3	0.377205205	0.42554493	0.626025762	-1.689170332	-0.908774432	-0.736001466	0.83345684	1.162238088	0.753462663	-0.265573474	-0.439884237	-0.640986829	1.427646688	1.409712527	1.005638911	-1.04561976	-1.226145347	-1.068775738	2
ENSMUSG00000021613.10|Hapln1	0.76726944	0.365335919	-0.457035905	-0.430499432	-1.441386998	-1.087631734	0.695049937	0.103841288	-1.291720188	-0.51100831	-0.891379274	-1.176631817	1.161694426	-0.325253927	1.894441754	0.217200973	1.080252407	1.327461441	2
ENSMUSG00000021697.13|Depdc1b	0.241354107	0.519525742	0.651554367	-1.511181292	-0.688530234	-1.146557504	0.710026421	0.905155687	0.592501555	-1.347759718	-0.350064242	-0.875665803	1.559715783	1.553494661	1.175420184	-0.269565067	-0.769880596	-0.949544052	2
ENSMUSG00000021904.7|Sema3g	2.083793005	1.587992852	1.404764231	-0.278576106	-0.681691125	0.0573585	-0.323813682	0.095857557	-0.277991559	-1.611047037	-1.59618387	-1.170575622	0.489490824	0.547430408	-0.012027885	-0.53387187	0.288198541	-0.069107164	2
ENSMUSG00000021950.16|Anxa8	-0.235466373	-0.210946091	-0.596378951	1.092919668	1.354402749	1.236056099	-0.670239451	-0.261978236	0.037865863	-0.238688318	-1.376227699	-1.155591216	1.352533727	0.127336165	2.01959402	-1.151300064	-0.49481919	-0.829072702	2
ENSMUSG00000022018.8|Rgcc	1.594294218	1.809606644	0.811945852	-1.006612699	-0.713081388	-0.174140375	-0.370998312	0.077693447	-1.396926002	-0.893735875	-1.642504765	-1.066495546	0.567684403	-0.28536416	0.656265388	0.655599948	0.563490074	0.813279151	2
ENSMUSG00000022033.10|Pbk	0.259596337	0.403165613	0.791059129	-1.461395677	-0.928614531	-1.060102178	0.966623035	0.840679251	0.687887618	-0.875290037	-1.025508091	-0.975643471	1.534947905	1.240360177	1.393066416	-0.206997512	-0.736250392	-0.847583594	2
ENSMUSG00000022034.11|Esco2	0.255566589	0.281781089	0.557099448	-1.705452295	-0.619275011	-0.959313278	1.315028785	1.236727887	0.397655839	-0.530071453	-0.6370393	-0.91576167	1.223686644	1.283884182	1.398872564	-0.763815868	-1.065962522	-0.753611632	2
ENSMUSG00000022321.16|Cdh10	0.874238783	0.796925491	0.34484691	-0.605143355	-0.301630511	-0.179110917	-0.199456375	-0.426336703	-2.611689844	-1.334027915	-0.58516357	-0.496982961	0.054943964	0.312746977	0.36462125	1.17485269	1.429539199	1.386826886	2
ENSMUSG00000022322.9|Shcbp1	0.049574634	0.189174205	0.505305294	-1.314913701	-0.924495639	-0.983104678	1.034686117	0.941289982	0.591308884	-0.919778785	-1.225556543	-1.080912451	1.528299541	1.550020891	1.381111878	-0.222406524	-0.679941108	-0.419661998	2
ENSMUSG00000022528.9|Hes1	1.698487093	1.519919845	1.041718818	-0.326672301	-0.267740076	-0.354824816	-0.509066165	-0.542988136	-1.018768968	-1.466655891	-1.632181992	-1.448445747	0.711631613	0.5504227	0.602337641	0.634947323	0.337411624	0.470467435	2
ENSMUSG00000022768.18|Ccdc116	0.130895051	0.123118088	0.148848017	0.830504043	1.007373523	1.317325431	-0.226265622	0.046331122	-0.790518789	-0.084530632	-3.448863768	-0.325916725	0.07841069	0.66122777	0.08296516	0.366087286	-0.298832016	0.381841372	2
ENSMUSG00000023505.14|Cdca3	0.442861944	0.621870835	1.034626529	-1.994478476	-1.06941718	-1.137013246	0.625965032	0.598066252	0.712980723	-0.965377853	-0.744924027	-0.794261327	1.43284362	1.396199575	1.02156417	-0.221139153	-0.461958818	-0.4984086	2
ENSMUSG00000023903.9|Mmp25	-0.334776031	-0.033440942	-0.392423495	0.615897172	0.555215061	0.751286261	0.149527474	0.007623082	-1.602344994	-1.602344994	-1.602344994	-1.602344994	0.436073705	0.258709324	1.118247532	0.839417963	1.264636333	1.173386539	2
ENSMUSG00000024014.9|Pim1	1.798003543	2.270162016	-1.41482475	-0.951972425	-0.664070039	-0.757169833	-0.098766452	-0.088681532	-1.169201272	-0.918678974	-0.684082309	-0.526024478	0.546026291	0.491800731	0.555818689	0.581730984	0.526009128	0.503920682	2
ENSMUSG00000024042.8|Sik1	2.186183918	2.355448422	-0.479815711	-0.352747596	-0.392814559	-0.4263909	-0.206765873	-0.084441388	-1.222546766	-1.079413632	-0.957056648	-1.212569972	0.181237698	0.184653881	-0.048118226	0.586971622	0.443540962	0.524644767	2
ENSMUSG00000024140.11|Epas1	0.898029382	0.688604807	0.344597007	-1.068536955	-0.86601437	-0.700000352	0.020745967	-0.02192298	-1.419510039	-1.035981635	-1.154105752	-1.241962509	0.392559183	-0.119809165	1.45786505	1.501210812	1.103931721	1.220299829	2
ENSMUSG00000024168.9|Tmem204	1.507938021	1.190056218	1.373234789	0.420802626	-0.060835768	0.382805799	0.641692145	0.396580299	-0.597508546	-0.691490039	-2.745401006	-1.367232017	-0.282094486	-0.06258067	-0.336865418	-0.141034303	0.18592765	0.186004705	2
ENSMUSG00000024440.14|Pcdh12	0.969325945	0.831184474	1.185110563	0.298746784	-0.243344428	-0.564096619	0.35950495	0.727638647	0.200637261	-0.023357848	-2.460120518	-2.460120518	0.131626867	0.177500371	-0.34740194	0.261995316	0.486404734	0.468765957	2
ENSMUSG00000024987.7|Cyp26a1	0.759785086	0.965794537	1.354443421	-0.584910548	-0.473190552	-0.54096076	-0.133896558	0.033723385	-1.199769729	-1.541369734	-1.616437402	-1.506492949	0.687549157	0.867477693	0.034901836	0.773448173	1.124674094	0.99523085	2
ENSMUSG00000025064.16|Col17a1	-0.531690538	0.094159529	-0.509647736	0.952557671	1.457882228	1.515446186	-0.163640347	0.893211621	-1.030082293	-0.803280547	-0.945314843	-1.759125169	0.451928361	0.452642029	1.604031539	-1.123593588	-0.595132642	0.039648541	2
ENSMUSG00000025194.6|Abcc2	1.657985496	0.853726909	1.862280516	-1.258026209	0.205415485	0.571653488	-1.258026209	-0.380015644	0.368780744	-1.258026209	-1.258026209	-1.258026209	-0.383484181	0.294310624	1.109325957	0.046915159	-0.062433527	0.145670018	2
ENSMUSG00000025329.4|Padi1	0.416500154	0.422468627	1.029929231	-0.341796477	-0.062702164	-0.203602421	-0.246254715	-0.321584904	-2.373901043	-0.071381186	-0.341721626	-2.373901043	0.355132184	0.431562514	0.572774151	0.988201522	1.017838664	1.102438534	2
ENSMUSG00000025574.14|Tk1	0.112610968	0.29535016	0.449610614	-1.476927098	-1.079877414	-0.92863079	0.899020034	1.015470242	0.061743887	-1.018774813	-0.639156191	-0.810928012	1.636090054	1.410666981	1.717921061	-0.457259706	-0.661892305	-0.525037671	2
ENSMUSG00000026413.13|Pkp1	1.413343462	1.254930627	0.931415796	-0.791609198	-0.669778121	-0.680461031	-0.604631567	-1.500786928	-0.128568742	-0.805462005	-1.1254923	-1.255547242	1.282726335	-0.067533814	1.695638066	0.360829966	0.319399829	0.371586868	2
ENSMUSG00000026418.17|Tnni1	0.478430745	0.809445153	0.791592122	-0.187595998	-0.262045199	-0.853951917	-0.369912102	-0.788092006	-0.496038386	-0.405735191	-2.55062753	-1.384481553	0.575583815	0.477127532	0.698931808	1.173216266	1.077634203	1.216518239	2
ENSMUSG00000026494.13|Kif26b	1.392609775	1.367431121	0.870254954	-2.640897992	-0.523024949	-0.774313049	-0.391047297	-0.253446664	0.036764281	-0.557601877	-0.699291812	-1.198720456	0.91737128	0.297999637	0.658847077	0.464643068	0.609241018	0.423181883	2
ENSMUSG00000026582.7|Sele	1.326371921	1.675778467	-0.818260704	-0.818260704	-0.818260704	-0.818260704	0.287493531	-0.818260704	-0.818260704	-0.818260704	-0.818260704	-0.818260704	0.871028845	-0.818260704	1.796115484	0.725270505	0.844570916	0.655977371	2
ENSMUSG00000026605.15|Cenpf	0.419590343	0.578601804	0.836247298	-1.741552102	-0.812454059	-1.123182742	0.815668244	0.765223599	1.167564179	-0.554329397	-0.824960794	-1.093418357	1.523652436	1.07522731	0.944637541	-0.167290658	-0.865034286	-0.944190359	2
ENSMUSG00000026622.16|Nek2	0.111577721	0.318540202	0.41301507	-1.582230074	-1.0078843	-1.206026387	0.759066047	0.716915572	0.817844756	-0.783037797	-1.074880196	-0.98329753	1.764366878	1.511071211	1.197568251	-0.064875954	-0.436338677	-0.471394794	2
ENSMUSG00000026683.15|Nuf2	0.159599901	0.383712411	0.545756866	-1.645556731	-1.039959997	-0.973910557	0.858251013	0.77046119	0.404498944	-1.148932774	-0.963224809	-0.837696571	1.646052709	1.414022339	1.456263805	-0.01250734	-0.534648841	-0.482181559	2
ENSMUSG00000026725.18|Tnn	1.138134033	0.812146508	0.718973809	-0.03945942	-2.484562648	0.069878969	0.271629654	-0.247284218	-0.164904119	0.300973932	-2.484562648	-0.273406915	0.385702245	0.832371267	0.868934468	0.414753698	0.13053256	-0.249851176	2
ENSMUSG00000026814.17|Eng	1.846846519	1.529450199	1.521637668	-0.540218527	-0.895968578	-0.575255247	0.270939233	0.259891152	-1.290688394	-1.09544652	-1.218869391	-1.437328451	0.16134241	0.272785037	-0.309758615	0.463217902	0.49069764	0.546725963	2
ENSMUSG00000026955.14|Sapcd2	0.148480325	0.706320192	0.867131421	-1.672434263	-1.140166683	-0.959569202	0.24692231	0.508097122	0.77886451	-1.010443853	-0.80003348	-0.844808548	1.734934638	1.528304665	1.204481055	-0.260357819	-0.453793504	-0.581928885	2
ENSMUSG00000027004.4|Frzb	0.635667251	0.497226505	0.285458503	-0.361967004	-0.426512154	-0.214303693	-0.517994975	-0.496953824	-2.635902204	-1.023259135	-0.663914432	-0.826816576	0.886649831	0.267253493	1.411850649	1.210289932	0.912090062	1.061137771	2
ENSMUSG00000027306.16|Nusap1	0.124641412	0.349260643	0.816437074	-1.461853439	-0.692332289	-1.056332191	0.896224752	0.803010994	0.898358806	-0.839642167	-1.10686844	-1.09988746	1.588631974	1.56901951	0.976896722	-0.369938766	-0.79291481	-0.602712325	2
ENSMUSG00000027326.14|Knl1	0.157891077	0.252214292	0.434585585	-1.685703067	-1.052091542	-1.179769846	1.178554016	1.112707563	0.680773433	-0.964314375	-0.641681234	-1.055537951	1.46813783	1.19123625	1.256880269	0.013495344	-0.590011246	-0.577366398	2
ENSMUSG00000027331.16|Knstrn	0.196482152	0.410639181	0.747231853	-1.827474926	-0.946468238	-0.987725525	0.565420007	0.520931241	0.902464241	-0.624044397	-0.920194675	-1.052215188	1.63656745	1.506190758	1.277087733	-0.307747335	-0.549308403	-0.54783593	2
ENSMUSG00000027379.14|Bub1	-0.002106295	0.033955293	0.417263411	-1.799992554	-0.961483509	-1.058392018	0.948471333	0.935795187	0.460328114	-0.78394981	-1.049440843	-1.035025607	1.563933988	1.378384083	1.459633377	0.180135469	-0.445187698	-0.242321921	2
ENSMUSG00000027463.15|Slc52a3	1.15114522	1.049156721	0.948456141	-0.002547593	-0.323806406	-1.413093386	0.266877175	0.014918477	-1.413093386	0.099476378	-1.413093386	-1.413093386	0.396888865	-1.413093386	0.415807668	1.091052693	0.79677591	1.161265681	2
ENSMUSG00000027496.16|Aurka	0.069987017	0.293462179	0.699969479	-1.500770277	-1.31837753	-1.37810025	0.467514997	0.468741884	0.387020348	-0.681628314	-1.121378413	-0.60066336	1.797308412	1.610011024	1.331715499	0.15996239	-0.307098127	-0.377676958	2
ENSMUSG00000027654.3|Fam83d	0.668512295	0.871760059	1.136150195	-1.284421195	-0.925529925	-0.855924372	0.760560658	0.860230558	0.961950294	-0.792881943	-0.811858539	-1.167600412	1.368130088	1.273315532	0.619844323	-0.645161421	-1.01214078	-1.024935415	2
ENSMUSG00000027715.10|Ccna2	0.003130972	0.155662877	0.448924568	-1.443965817	-0.907552227	-1.074690711	0.942399934	0.972154832	0.776968175	-0.785291118	-0.76659296	-0.994469984	1.601340507	1.52127592	1.393601486	-0.340676227	-0.838539658	-0.663680568	2
ENSMUSG00000028036.7|Ptgfr	0.558730432	0.485754987	0.758842444	-0.666384653	-0.706731398	-0.8239472	-0.371753925	-0.398677543	-0.759952053	-0.994879232	-1.387763953	-1.674003668	0.528615708	0.721823437	0.236185949	1.360919417	1.715058136	1.418163116	2
ENSMUSG00000028068.15|Iqgap3	-0.028576446	-0.011706928	0.094616163	-1.551454559	-1.170578769	-1.248044222	1.346685395	1.215150845	0.484861756	-0.641302376	-0.842268214	-0.822073582	1.605111884	1.292100324	1.223252128	0.124962489	-0.569819785	-0.500916101	2
ENSMUSG00000028175.16|Depdc1a	0.425132003	0.576992701	0.725665956	-1.664999805	-0.690806159	-1.242690618	0.74514365	0.539450992	0.832412145	-0.775524973	-0.637707824	-0.983612605	1.468041754	1.548642123	1.222374049	-0.414971694	-0.961397271	-0.712144423	2
ENSMUSG00000028214.14|Gem	2.003606438	2.449350904	-1.79506579	0.088727888	-0.193242632	-0.281430934	-0.198331529	-0.298789417	-1.132012471	-0.55537642	-0.791361997	-0.793541568	0.435410218	0.437052936	-0.000254127	-0.103972142	0.427055157	0.302175487	2
ENSMUSG00000028339.18|Col15a1	1.735315947	1.518514414	1.277875005	-0.904078667	-0.224861197	-0.102695058	-0.463460332	-0.461500769	-1.471212483	-0.976300178	-1.099784475	-1.059936569	0.080842337	-0.54396473	0.557078649	1.58589899	0.196708653	0.355560463	2
ENSMUSG00000028680.15|Plk3	1.390745827	1.696482792	-0.87924944	-0.029709883	-0.390782875	-0.19245395	-0.642975531	-0.512817184	-1.666403272	-0.7580029	-0.979734657	-1.388917495	0.231588915	0.063169719	0.867352625	1.317670716	0.98718788	0.886848713	2
ENSMUSG00000028681.12|Ptch2	1.282009405	1.26887863	0.956677391	-0.35431344	-0.205512835	-0.197464178	-0.867608268	-0.33617513	-0.605554483	-0.315260185	-2.082651218	-2.082651218	1.011896888	0.985962567	0.278714387	0.463249164	0.468841011	0.33096151	2
ENSMUSG00000029177.10|Cenpa	0.342218841	0.503439492	0.735908822	-1.719402971	-1.347408565	-0.901751658	-0.050469538	-0.125084147	0.709310898	-0.940232897	-0.837258709	-1.297277957	1.775594206	1.536207334	1.005527723	0.407741741	0.062890924	0.140046462	2
ENSMUSG00000029414.12|Kntc1	0.092024825	0.138753444	0.373848019	-1.462636386	-0.900457757	-1.021731145	1.44319474	1.414435839	0.460514445	-0.722947406	-0.835517221	-0.686908871	1.246487869	1.157978772	1.467707187	-0.344003229	-1.023622006	-0.79712112	2
ENSMUSG00000029436.10|Mmp17	0.42889663	0.64712282	0.653648409	-1.383185983	-1.185085639	-0.897328829	0.115350028	0.291104547	-1.361605144	-0.942371094	-1.450183693	-0.87442157	0.93414116	0.857398233	0.700126684	1.027914018	1.142295284	1.296184137	2
ENSMUSG00000029831.8|Npvf	0.46519868	0.542073633	1.089674267	-1.045580412	-0.72990341	-1.031369138	0.039181579	-0.799568275	-1.831094763	0.083451202	-0.039800199	0.077088116	0.842119116	0.355103524	2.50015037	-1.111834504	0.068290805	0.52681941	2
ENSMUSG00000030218.3|Mgp	-0.010163761	-0.338986861	-0.370572181	0.842481836	0.558564237	1.034240995	0.76697267	0.671447179	-0.21246113	-1.716153203	-1.689632573	-2.065198049	0.265310945	0.357692698	-0.84860765	1.11460709	0.836916084	0.803541675	2
ENSMUSG00000030268.18|Bcat1	-0.794148869	-0.534145594	-0.21586503	1.071102895	0.806444544	0.868333023	0.60519803	0.678938885	-1.113805152	-1.367341406	-1.518979948	-1.346485559	0.707859935	1.53402142	1.455137588	0.10471497	-0.433939269	-0.507040464	2
ENSMUSG00000030283.8|St8sia1	1.167855516	1.055483887	0.473481401	-1.735438049	-0.36043497	-0.554478371	-0.230606474	-0.079201413	-0.660206242	-0.789849107	-1.223713519	-1.523318977	0.330072301	-0.360678368	1.451978523	0.447194239	1.348308731	1.243550891	2
ENSMUSG00000030653.18|Gm45837	0.900237923	0.577837826	0.732822376	-1.10634194	-1.098453528	-1.282544868	-0.433895424	0.377684186	-0.922403396	-0.643970198	-0.438169869	-0.519249697	-1.59847184	0.995958188	1.359616888	1.171802088	0.435257469	1.492283817	2
ENSMUSG00000030693.11|Klk10	0.030323725	-1.899108514	-0.164988237	0.408147599	0.618400188	0.666356735	0.570175374	0.674415252	-0.428069013	-1.899108514	-1.899108514	-0.647296977	0.748243239	1.202917157	1.171316164	0.389582973	-0.036982642	0.494784006	2
ENSMUSG00000030887.5|Pdzd9	0.16498239	-0.37913593	-0.241653031	1.177221007	0.79866207	1.286629741	0.319353313	0.077718389	-2.458432803	-2.458432803	0.127969557	0.113121175	-0.010901421	-0.207554689	0.183005071	0.425202914	0.432914963	0.649330087	2
ENSMUSG00000031004.9|Mki67	0.299502051	0.528314769	0.699690962	-1.808709579	-1.177851386	-1.234738861	1.205277191	1.134756897	0.714851101	-0.576747665	-0.821362542	-1.09305788	1.35450433	0.946927241	0.99845844	0.071729478	-0.639588132	-0.601956416	2
ENSMUSG00000031075.20|Ano1	0.126579398	0.347597287	0.707396833	-1.444236065	-1.177256024	-1.112280208	-0.162847295	-0.273824146	-0.732765251	-1.068747908	-0.862505801	-1.127176183	1.016724204	0.935899594	0.921651731	1.384732435	1.214208202	1.306849198	2
ENSMUSG00000031245.9|Hmgn5	1.752995599	1.524469604	1.651139702	-1.97906507	-0.8235458	-0.940994181	-0.68163643	-0.520035134	-0.170580378	-0.86857561	-0.44494302	-0.70114514	0.681145652	0.413119769	0.660993504	0.133459295	0.314361171	-0.001163532	2
ENSMUSG00000031377.12|Bmx	1.331914394	1.510471331	1.655653552	-0.917994979	0.443781781	-0.917994979	-0.917994979	-0.917994979	-0.917994979	-0.917994979	-0.917994979	-0.917994979	-0.917994979	0.344203825	0.643026226	1.002441318	0.6638628	0.666599583	2
ENSMUSG00000031762.8|Mt2	0.779907135	1.39768115	-1.612631389	-1.313718066	-1.271041541	-1.258193444	0.883732485	0.851024933	0.34436726	-0.873519042	-0.692848585	-0.533303108	0.454403274	-0.412924342	1.160176549	1.296006074	0.261583558	0.539297099	2
ENSMUSG00000031932.15|Gpr83	1.365316089	0.99491752	0.771151028	-1.893232038	-0.155597045	0.184042522	-0.132535854	-1.893232038	-0.339625397	-1.893232038	-0.098939773	0.043896216	-0.065570184	-0.065187052	0.664550287	0.752609599	0.759685687	1.00098247	2
ENSMUSG00000031963.9|Bmper	1.3784017	1.384088451	1.620988203	-0.648314811	-0.872336477	-1.16646821	-0.84782592	-0.722424064	-0.724145962	-0.633579384	-1.03681932	-1.213002464	0.086333792	0.447476499	-0.048342629	0.91188729	1.252545159	0.831538145	2
ENSMUSG00000032179.8|Bmp5	0.558295492	0.639943091	0.679241769	0.036354425	-1.130927971	0.077640521	-1.130927971	-1.130927971	-1.130927971	-1.130927971	-1.130927971	-1.130927971	0.366903882	0.526455067	1.007017909	1.264297871	1.272908254	1.48743752	2
ENSMUSG00000032218.8|Ccnb2	0.327071109	0.278397133	0.583966232	-1.899158855	-0.844968762	-1.115534447	0.569182812	0.373309259	1.003324268	-0.933941536	-0.831916984	-0.931103633	1.775444232	1.700373969	0.791767567	-0.051494139	-0.299317567	-0.495400656	2
ENSMUSG00000032380.10|Dapk2	0.830727699	0.506937826	0.533935198	-1.311917365	-1.311917365	-0.032073157	0.428921919	0.368630023	-1.311917365	-1.311917365	-1.311917365	-1.311917365	0.570264807	0.649098249	0.548067428	1.363372643	1.082304431	1.021317124	2
ENSMUSG00000032783.10|Troap	0.06550838	0.341765702	0.747820131	-1.458855702	-1.149321058	-1.154765255	0.67873093	0.751805174	0.702907194	-0.658480171	-1.01375136	-0.954290416	1.696978728	1.39572214	1.405181107	-0.134541698	-0.749122236	-0.513291591	2
ENSMUSG00000032946.17|Rasgrp2	1.728579196	1.853411158	1.333078764	-0.214153396	-0.742166965	-0.752114615	-0.903171962	-0.467247549	-1.197224064	-0.746566016	-1.137717766	-1.229809461	0.710789497	0.168199851	0.612594162	-0.195323119	0.30299243	0.875849855	2
ENSMUSG00000033032.16|Afap1l1	1.529235664	1.424468646	1.23913075	-0.276694895	-0.621536578	-0.685926982	-0.499844532	-0.358985346	-1.324417819	-1.024426983	-0.944084159	-1.232306415	0.173221765	0.233799555	-0.899263743	0.957151027	1.370595656	0.93988439	2
ENSMUSG00000033214.11|Slitrk5	0.912464617	0.787129141	0.385404552	-0.828493881	-0.743809034	-0.983126952	-1.163111185	-1.498197416	-1.200141387	-0.74590721	-0.309056514	-0.745256707	1.249350458	0.512338571	0.81942075	0.786749865	1.299258873	1.464983459	2
ENSMUSG00000033730.5|Egr3	1.80272852	2.466838754	-1.348281991	0.233017371	0.068159749	-0.008371164	-0.497214597	-0.783888573	-1.177891161	-0.873629606	-0.744167377	-0.62574062	-0.128696877	-0.518448166	0.351433254	1.062328857	0.233654466	0.488169162	2
ENSMUSG00000033952.15|Aspm	0.161990435	0.318915021	0.326802641	-1.718771589	-0.977389448	-1.176849824	0.922863759	1.084417664	1.292005206	-0.475572216	-0.564936909	-0.815602912	1.533589828	1.237044128	0.970880518	-0.3054432	-0.913615319	-0.900327783	2
ENSMUSG00000034311.4|Kif4	0.143945971	0.349016303	0.429281635	-1.803829635	-0.959272535	-1.260632894	1.06425636	0.871481205	0.689339702	-0.745936726	-0.641735262	-0.729191692	1.56190052	1.36289834	1.30569532	-0.235959805	-0.741887892	-0.659368914	2
ENSMUSG00000034765.7|Dusp5	1.064344568	1.421102681	-2.144144478	-0.30023771	-0.383381472	-0.429666331	0.083742139	0.088303864	-1.056330583	-1.279172968	-0.837553294	-0.99439661	0.938964714	0.788518344	1.308015388	0.881624464	0.329640864	0.520626421	2
ENSMUSG00000034845.7|Plvap	0.837759738	0.683898738	0.584075362	-0.914251389	-0.327078975	-0.528549143	-0.265248772	-0.192138165	-0.840713774	-1.447201041	-0.918556181	-1.76928579	0.231296593	-0.452230177	1.405122232	1.482553108	1.229258492	1.201289145	2
ENSMUSG00000035095.12|Fam167a	0.255565611	0.09127119	0.96334203	-0.639600346	-0.8788454	-0.82261185	0.247866	0.527403431	-0.44864607	-1.446676996	-1.269677826	-2.106612106	0.749180147	0.493665806	1.252257431	1.07609503	0.89923022	1.056793698	2
ENSMUSG00000035352.4|Ccl12	1.342839229	1.207149902	0.458020097	-0.071693226	-1.210594111	-1.210594111	0.113302267	0.112415071	-0.182802992	-1.210594111	-1.210594111	-1.210594111	0.059618775	-1.210594111	0.695809625	1.186405869	1.041612212	1.300887841	2
ENSMUSG00000036106.16|Prr5	1.492601635	1.469171837	1.370646431	-1.005893133	-1.369874453	-1.074728955	-0.789337147	-0.854961155	-1.04607438	-0.782339885	-0.94666427	-0.297491893	0.555357898	0.36406466	0.972582688	0.630222959	0.677490389	0.635226773	2
ENSMUSG00000036223.17|Ska1	0.240169504	0.389136576	0.668240496	-1.020469119	-0.756261332	-1.185461939	0.884583358	0.592961896	0.199881674	-1.176352263	-1.275660697	-1.182140229	1.60896162	1.539961564	1.518351808	-0.255624587	-0.618609265	-0.171669064	2
ENSMUSG00000036768.7|Kif15	0.229998771	0.305470194	0.790347403	-1.360581993	-0.972408842	-1.10609739	1.039720751	0.937681129	0.413530356	-0.812713857	-1.025243529	-1.117391309	1.518434773	1.424378931	1.34013843	-0.294365341	-0.798824521	-0.512073956	2
ENSMUSG00000037406.8|Htra4	1.119077852	1.404219659	1.433514822	0.193639624	-0.04934571	-2.184900019	0.46394436	-0.567252895	-0.813213459	-0.17420141	-0.021505012	-2.184900019	-0.134558101	0.128904447	-0.113126943	0.403154836	0.7638572	0.33269077	2
ENSMUSG00000037428.15|Vgf	-0.57202311	-0.389502497	-1.049976109	1.295072611	0.911687476	1.078159388	0.854846473	1.0907153	-0.221475366	-0.896240912	-1.133980419	-2.489884462	0.834457461	0.315856308	0.772518382	-0.191219288	-0.243030497	0.03401926	2
ENSMUSG00000037447.17|Arid5a	1.716934672	2.584004303	-1.371426193	-0.309612209	-0.10187712	-0.148066941	-0.011640177	-0.121305613	-0.947675778	-1.254418344	-0.820947554	-1.150403662	-0.046862858	0.270580791	0.238389071	0.547319756	0.361705385	0.565302471	2
ENSMUSG00000037625.8|Cldn11	0.527701027	0.273157863	-0.114232043	-0.634663203	-0.461650356	-0.336147595	-0.141101409	-0.164808307	-2.198364754	-2.198364754	-0.282842626	-0.175021341	0.861122869	1.194117627	0.579156507	1.048082435	1.050634928	1.173223132	2
ENSMUSG00000037813.14|D630003M21Rik	0.270995603	0.397957655	-0.199944201	-1.850623248	-1.070818574	-1.158665991	0.146061364	0.206624284	-0.422884988	-0.508513593	-1.107700822	-0.891669938	1.239852923	0.514739989	2.174658067	0.563180026	0.811353447	0.885397998	2
ENSMUSG00000037868.16|Egr2	1.794357267	2.143274839	-2.206694476	0.503494213	0.541488173	0.469270839	-0.335825966	-0.426435059	-1.093018146	-0.811482465	-0.775343962	-0.575007013	0.248121275	-0.031024523	0.196058328	0.586237981	-0.120863774	-0.106607532	2
ENSMUSG00000038037.6|Socs1	2.098853383	2.454646774	-1.804426937	-0.052374615	-0.432735197	-0.055664961	-0.149882047	-0.101473283	-1.066593825	-0.734745788	-0.768321036	-0.602059589	0.471421268	-0.032703552	-0.040018873	0.297183696	0.190221147	0.328673434	2
ENSMUSG00000038370.7|Pcp4l1	0.309177421	0.59456734	1.218001187	-1.553649713	-1.008089896	-0.928952244	-0.615120848	-0.863159474	-0.458711036	-0.672110575	-0.699924541	-1.206073188	1.029663595	1.054688604	0.21769448	0.605261689	1.605594767	1.371142431	2
ENSMUSG00000038415.11|Foxq1	0.90300303	0.772629107	0.162002904	-0.23949493	-0.66338904	-0.266428165	-0.240919708	-0.436203163	-0.940277316	-0.595084873	-1.763648209	-2.102415607	1.082815628	0.960536688	1.711138769	0.656293069	0.605810125	0.393631692	2
ENSMUSG00000039070.6|Cpa4	1.283792367	1.181329395	1.12323682	-1.808129804	-1.808129804	0.23463143	0.002628481	0.370428847	-1.808129804	0.208323093	-0.393056952	-0.63752419	0.309707278	0.105295377	1.185053602	0.61689548	0.220400349	-0.386751966	2
ENSMUSG00000039167.13|Adgrl4	1.383408565	1.027040731	1.107353844	-0.596232224	-0.911416316	-0.342511282	-0.037260813	-0.136532405	-1.250198714	-0.896361413	-1.79092488	-1.457616848	0.333800646	-0.169665255	0.81446623	0.708295662	1.221567143	0.992787331	2
ENSMUSG00000039236.19|Isg20	-0.745266724	-0.191352318	-0.54461851	0.616127095	0.697779791	0.768044736	1.343101686	1.264027537	-0.596171473	0.035399219	-0.861616441	-3.042209002	0.340385773	0.627828987	0.333023173	0.400330381	-0.319978657	-0.124835254	2
ENSMUSG00000039396.12|Neil3	0.611465591	0.739927757	0.635212742	-1.465587152	-0.63442889	-0.861898286	0.93054973	1.005634497	0.639818177	-0.390490182	-0.79224388	-1.022372327	1.362946936	1.406972542	0.999275	-0.851397591	-1.027581121	-1.285803543	2
ENSMUSG00000039546.10|Ajap1	0.755257095	0.708470722	0.149481529	-0.734042924	-0.589718891	-0.705777592	-0.438925342	-0.469938787	-0.644073251	-1.642274841	-1.373507019	-1.408427512	0.929980891	0.627383132	1.307820778	1.110272379	1.204895562	1.213124072	2
ENSMUSG00000039956.10|Mrap	1.438277059	1.498390214	0.3141487	-1.705922287	-0.019118184	-0.12131066	-1.526434735	0.365234544	-0.380009283	-0.640517633	-1.249698511	-1.085310924	0.404875749	-0.038955456	1.490765931	0.704078464	0.934880602	-0.38337359	2
ENSMUSG00000040084.10|Bub1b	0.102599449	0.258313791	0.474750479	-1.698812583	-1.04501491	-1.393446028	0.748562481	0.658172773	0.660593978	-0.956693271	-0.944331582	-1.090769	1.62529277	1.447834988	1.246176358	0.163384991	-0.111785772	-0.144828914	2
ENSMUSG00000040152.9|Thbs1	0.721992524	1.311076212	0.818122764	-1.371876933	-1.364181108	-1.417597734	-0.634747411	-0.57405825	-0.999960771	-0.796963111	-0.716580215	-0.455716033	1.071861278	0.820108873	0.739320994	1.253035328	0.66179017	0.934373425	2
ENSMUSG00000040289.9|Hey1	0.910142002	1.181145572	1.843695257	-0.915647326	-0.570638088	-0.78729439	-1.066474412	-1.101766612	-0.111016278	-0.388755495	-1.588149596	-1.222994057	0.77914367	0.822356001	-0.048950331	0.558158011	0.910680173	0.796365899	2
ENSMUSG00000040543.17|Pitpnm3	0.14674464	0.931340208	0.85992462	-0.459400427	-0.426512804	-0.269681196	-0.433508284	-0.284038145	-1.700070099	-1.521493872	-0.993919972	-1.567661197	1.391268885	1.248227187	0.860717677	0.466567279	0.892998955	0.858496545	2
ENSMUSG00000040584.9|Abcb1a	0.393882326	0.197697937	0.152815268	-0.921226771	-0.97744496	-0.92463994	0.077212679	-0.072495241	-1.233074154	-1.223139444	-1.231608061	-1.192748022	1.197231614	1.000024285	1.358274574	1.264016631	1.051913616	1.083307662	2
ENSMUSG00000041064.15|Pif1	0.404267324	0.374752519	0.925057784	-1.094235016	-1.488724498	-1.205066957	-0.108573982	0.136621563	0.950121332	-0.622488524	-0.989047519	-1.105162832	1.72611593	1.735217371	0.870901437	0.377662824	-0.734375065	-0.153043693	2
ENSMUSG00000041202.13|Pla2g2d	0.943702671	0.576979608	0.562520247	-1.508540423	-1.508540423	0.04713117	0.70350852	0.563205029	0.300719262	-1.508540423	-1.508540423	-1.508540423	0.730174668	0.232719939	1.200413091	0.929827048	0.401942291	0.349858571	2
ENSMUSG00000041431.17|Ccnb1	-0.032102872	0.261890821	0.436919952	-1.743259792	-1.103515543	-1.451032094	0.564175216	0.513119626	1.075507797	-0.535735399	-0.741495543	-0.745458527	1.73321758	1.508721377	1.216403395	0.026242263	-0.524258576	-0.459339679	2
ENSMUSG00000041498.14|Kif14	0.444842489	0.481284203	0.675769645	-2.125091824	-0.94853338	-1.313971272	0.710418137	0.721627184	0.978715927	-0.711663981	-0.811166787	-0.831159639	1.495643381	1.211465393	1.013318946	-0.108611413	-0.442591395	-0.440295614	2
ENSMUSG00000041696.15|Rasl12	1.162286412	1.29136128	1.824600325	-0.966980246	-0.842443388	-0.500481816	-0.33403421	-0.001775418	-0.96799153	-0.97940226	-1.453089854	-0.641364773	0.548589955	0.909554471	-0.945383305	-0.132766202	1.26738672	0.761933836	2
ENSMUSG00000041789.8|2700046A07Rik	1.96447851	1.582783971	1.296519269	-1.080355508	-0.550039124	-0.645941468	-0.161205353	-0.388276566	-1.054072839	-1.524347048	-0.278564793	-1.258050072	-0.189511405	-0.247762528	0.395137784	0.78301345	0.748069337	0.608124383	2
ENSMUSG00000042429.9|Adora1	0.827931247	0.682241314	-0.290173975	-1.227800386	-0.527070747	-0.72813994	0.22175776	0.213388361	-1.064885913	-1.18244817	-1.116008677	-1.511750191	0.167973593	0.4652983	0.628963453	1.252245599	1.591005049	1.597473323	2
ENSMUSG00000042453.15|Reln	2.02994749	1.996656322	1.142637692	-1.017852828	-0.489669809	-0.531030015	-0.177102888	-0.0839667	-0.604771669	-1.19348796	-0.795408301	-1.542357184	0.193118311	-0.628828828	0.512164201	0.307884819	0.512786251	0.369281097	2
ENSMUSG00000042607.16|Asb4	1.548721003	1.965879863	0.453884749	0.532478649	-0.906632742	-0.906632742	-0.906632742	-0.906632742	-0.906632742	-0.906632742	-0.906632742	-0.906632742	0.627280731	-0.906632742	0.701140799	0.837192664	0.473868471	1.019247745	2
ENSMUSG00000042751.15|Nmnat2	1.225130044	1.478338644	1.676722943	-1.000812257	-0.596823279	-0.626448183	0.454394024	0.23744166	-0.874386847	-1.589236114	-1.443745328	-1.245653562	0.553768214	0.025516396	1.02289298	0.062867651	0.333934309	0.306098705	2
ENSMUSG00000042988.11|Notum	1.740202989	1.671241247	1.326769213	-1.172199819	-0.558751087	-0.456880518	0.145537132	0.307440042	-0.60736483	-1.577886608	-1.203793603	-1.318285404	0.020519138	-0.135041055	-0.093375471	0.358925268	0.777039197	0.77590417	2
ENSMUSG00000043122.8|A530016L24Rik	0.697617829	0.789671099	0.739847061	-0.460761522	-1.764751181	-0.336474485	-1.764751181	0.050502785	-0.393369793	-1.764751181	-0.471919512	-0.27581018	0.123214085	0.419228158	1.4381465	1.00042574	1.055840888	0.918094891	2
ENSMUSG00000043289.13|Mei4	-0.401610975	-0.949639353	-0.272167561	1.116890519	0.87593516	0.936210856	0.176832213	0.242656348	0.031808363	-0.218738376	-3.232814321	-0.598764296	0.237351543	1.171161555	0.639853829	-0.064018868	0.413158051	-0.104104687	2
ENSMUSG00000043505.9|Gimap5	1.823438198	1.369072946	1.205624649	0.161943673	-0.251517237	0.095691229	0.51209657	0.18567732	-2.027875584	-1.087943058	-2.027875584	-0.406853928	0.08301008	0.083412303	0.52133021	-0.292310629	0.07956072	-0.026481877	2
ENSMUSG00000044017.17|Adgrd1	0.708370567	0.990196574	0.680294616	0.260366834	-1.881474294	-1.881474294	-1.881474294	0.610089877	0.052255186	0.38435994	-0.439001627	-0.016330137	1.352055157	0.437820836	1.188370222	0.004495989	-0.454478043	-0.114443107	2
ENSMUSG00000044201.11|Cdc25c	-0.037982963	0.467339006	0.82004695	-1.632566942	-1.096345268	-1.104211901	0.436852902	0.302579312	0.899105914	-0.936076684	-1.14081854	-1.058342447	1.67489353	1.636103433	1.011390142	0.185607767	-0.242843822	-0.184730388	2
ENSMUSG00000044317.8|Gpr4	1.875189516	1.662197487	1.190991987	-0.697431078	-0.571416375	-0.86735383	-0.201824732	-0.653503064	-0.946830505	-1.03340191	-1.171627945	-0.986558922	0.191765159	-0.536840649	0.337707502	0.179203901	1.084312677	1.145420778	2
ENSMUSG00000044633.5|B530045E10Rik	1.654475164	1.348634278	1.502370986	-0.882741774	-0.882741774	-0.882741774	-0.882741774	-0.882741774	-0.201684792	-0.882741774	-0.882741774	-0.882741774	-0.882741774	0.514197549	1.198217746	0.964376277	0.620110983	0.343977772	2
ENSMUSG00000045573.10|Penk	1.694583429	1.567747083	0.953164969	-0.426428564	0.593716113	0.516524347	-0.637575967	-0.184341142	-0.733866022	-1.460281187	-1.703104918	-1.552098793	0.423784664	-0.456826654	0.688705274	-0.341652967	0.550160155	0.507790182	2
ENSMUSG00000046179.18|E2f8	-0.09572312	0.00668743	0.059927913	-1.726651953	-1.092094041	-1.037493295	1.29522794	1.054968724	0.173659443	-0.944302557	-0.839652538	-1.178034616	1.29294039	1.123625863	1.61898639	0.554710291	-0.261754418	-0.005027846	2
ENSMUSG00000046295.14|Ankle1	0.317671439	0.485200032	0.924939467	-1.208610761	-1.054627738	-0.72383362	0.683450773	0.824878205	0.246674933	-1.48000336	-0.851527477	-1.638480982	1.434936426	1.357892382	1.349354574	-0.132922265	-0.36310712	-0.17188491	2
ENSMUSG00000046768.14|Rhoj	1.668157887	1.486510732	0.926067871	-1.683294176	-0.945323094	-1.078964057	0.196954604	-0.128145479	-0.654081407	-1.037398728	-0.712651784	-1.103142558	0.658685721	-0.287282023	1.160227681	0.063983276	0.616514708	0.853180828	2
ENSMUSG00000047497.11|Adamts12	1.379842653	1.41998181	1.536981855	-1.231736447	-1.281738901	-0.824999279	-0.752443323	-0.629363539	-1.286857637	-0.57654499	-0.525816832	-0.858676229	0.364395976	-0.018945785	0.80185511	1.012058689	0.61672357	0.8552833	2
ENSMUSG00000047502.15|Mroh7	1.85063912	2.034359921	1.296968762	-0.807026045	-0.749808174	-0.781567637	-0.485558605	-0.462211393	0.006197082	-1.486144822	-1.251618773	-0.924713511	-0.007883911	0.149129077	0.058255078	0.60591247	0.45095167	0.504119692	2
ENSMUSG00000047547.15|Cltb	0.60020564	0.645867656	0.034832737	-1.700754326	-1.338591278	-1.358454119	-0.749364477	-0.532109474	-0.675472398	-0.08791267	-0.697476198	-0.631555655	1.387655633	1.516121051	0.957785679	1.059236472	0.813422237	0.75656349	2
ENSMUSG00000047821.17|Trim16	1.099944622	0.868373821	0.456957964	-1.459161995	-1.437623885	-1.661214728	0.993294179	1.210080207	-0.981735023	-0.992496644	-0.618318045	0.213707863	0.525821352	0.673870357	1.320232409	0.537782879	-0.385214171	-0.364301163	2
ENSMUSG00000048327.7|Ckap2l	0.512244155	0.54083642	0.714353527	-1.74969366	-1.201875071	-1.069242874	0.775856968	0.767980466	0.914055719	-0.081451082	-0.482228832	-0.375403503	1.424130991	1.315795718	0.935808102	-0.493919653	-1.175844849	-1.271402544	2
ENSMUSG00000048600.8|Gm5763	1.428707432	1.677667217	0.113822414	-1.362475098	-1.222016773	-1.424366547	-0.325580921	0.087542592	-0.893351508	-1.253224155	-0.418015974	-0.591467567	0.649553496	0.019770075	0.614003777	1.26196028	0.90056523	0.736906029	2
ENSMUSG00000049112.10|Oxtr	0.760720479	0.713877907	0.408027445	-1.357208405	-0.401734486	-1.357208405	-0.179155035	-0.192730347	-1.357208405	-0.304578083	-1.357208405	-1.357208405	1.187213681	0.927917145	1.357321107	0.833153804	0.849153489	0.826854917	2
ENSMUSG00000049649.9|Gpr3	2.224178766	1.854617966	0.334804658	-1.156361334	0.223767734	-0.415197203	-0.739146931	0.031744342	-0.428269469	-1.757742539	-1.390262626	-0.696510638	0.37314306	0.119070592	0.221848714	0.422942224	0.487815648	0.289557035	2
ENSMUSG00000050234.8|Gja4	0.975732107	0.87951673	0.892517476	0.042656255	-0.004554269	0.001826041	0.320647201	0.215312124	-1.737929057	-1.737929057	-1.737929057	-1.737929057	0.567845907	0.63706648	0.643716144	0.765766686	0.472409643	0.541257703	2
ENSMUSG00000050505.8|Pcdh20	0.943516709	0.834473811	0.256227162	-0.825894904	-0.353903786	-0.728655823	-1.024725684	-0.845856896	-1.013094913	-1.157265197	-1.128314338	-1.011749818	1.16105643	0.557925276	2.012340823	0.609772041	0.983114972	0.731034136	2
ENSMUSG00000051225.10|Fam83a	1.522775585	1.145959767	0.948336147	0.043741399	-0.282237159	-0.005629449	-1.387527302	0.162555521	-1.387527302	-1.387527302	-1.387527302	-1.387527302	0.82365326	-0.215097538	0.873582899	0.621243894	0.742275969	0.556476217	2
ENSMUSG00000051517.15|Arhgef39	1.127646197	1.323529352	1.831043143	-1.313843305	-1.124192799	-0.798596784	-0.433441392	0.012932212	0.02367765	-0.741783249	-0.565949822	-1.4337482	1.364350186	0.975893911	0.82649835	-0.36117983	-0.355482568	-0.357353053	2
ENSMUSG00000052921.14|Arhgef15	1.383325646	1.144444078	1.237356194	0.254090044	0.061804715	0.175541156	-0.068813823	-0.383660015	-0.034087778	-3.10725644	-0.719991992	-1.045205238	-0.183961732	-0.088362142	-0.035829544	0.476610652	0.569877141	0.364119078	2
ENSMUSG00000053519.18|Kcnip1	1.8949626	1.984338519	0.932053312	-0.398629267	-1.083817551	-0.621206852	0.715094338	0.70314059	-1.259810599	-0.677371616	-1.116712619	-0.831552838	0.26403618	0.502009903	0.271917042	0.232789034	-1.143756238	-0.367483938	2
ENSMUSG00000053613.7|Notumos	1.619772649	1.601167918	1.3748718	-1.73989086	-0.521671684	-0.315031816	-0.0721437	0.28287879	-0.499757166	-1.145430279	-0.795084989	-1.534418127	-0.038735165	-0.228114266	-0.241875745	0.513526081	0.888512066	0.851424494	2
ENSMUSG00000053897.16|Slc39a8	1.724746221	1.56587583	1.331201293	-1.56536207	-0.985362527	-1.514744943	-0.442774418	-0.272466832	-0.814403362	-0.696333111	-0.431495882	-0.845596941	0.322320227	0.149816599	0.844944258	0.499833177	0.701772463	0.428030018	2
ENSMUSG00000054763.10|Defb42	0.173243649	0.51966468	1.447151361	-1.283979767	-1.283979767	-1.283979767	-1.283979767	-1.283979767	0.279556281	0.451646887	0.145330841	-1.283979767	0.855165933	0.563068161	1.493312139	0.37206698	0.635166365	0.768505327	2
ENSMUSG00000055523.8|Gucy2g	-0.948220951	1.172162092	1.367060491	-0.948220951	-0.948220951	-0.948220951	0.909538039	0.759056674	0.898729587	-0.948220951	-0.948220951	-0.948220951	-0.948220951	0.274778007	1.210683321	0.85473047	1.087249882	-0.948220951	2
ENSMUSG00000055555.2|Ct55	1.171119309	1.270433068	1.474551994	-1.59561365	-1.59561365	-1.59561365	-0.203371209	-0.171393599	0.329531642	-0.091425472	-0.178470568	-1.59561365	0.606594916	0.308666571	0.345892222	0.326955027	0.464649829	0.728720873	2
ENSMUSG00000055865.9|Tafa3	0.859830833	1.267566189	0.820508725	-0.341706926	0.07655805	0.321567543	-0.250473954	-1.896022364	-1.896022364	0.059879108	-1.896022364	-0.534168209	0.935075106	0.310895217	0.119289125	1.039778651	0.346047252	0.657420382	2
ENSMUSG00000056162.15|Cndp1	0.7197351	0.6528628	0.592676229	-1.336933899	-1.336933899	-0.470871852	-0.323315578	0.031290258	-1.336933899	-1.336933899	-1.336933899	-0.209986383	0.536390301	0.858053134	0.338577162	1.176921052	1.361581212	1.420756058	2
ENSMUSG00000056492.7|Adgrf5	1.729694517	1.673822856	1.22092079	-0.623216042	-0.477073182	-0.240911971	0.106446011	-0.031390344	-0.746735643	-1.329320205	-1.226726961	-1.624730656	-0.368300434	-0.516334303	-0.083188807	0.898813616	0.843883464	0.794347293	2
ENSMUSG00000058152.9|Chsy3	1.939349428	1.699762341	0.838031849	-0.910859308	-0.386863655	-0.5075869	-0.708079558	-0.413178972	-0.808372199	-1.128491684	-0.809748663	-1.316034258	0.551902307	-0.393341195	1.622011844	-0.067649532	0.330151914	0.46899624	2
ENSMUSG00000058806.16|Col13a1	1.386460244	1.460398771	1.425290083	-1.016444651	-1.016444651	0.2554059	-1.016444651	-1.016444651	-1.016444651	-1.016444651	-1.016444651	-1.016444651	0.428058842	0.454658402	0.277160583	0.53910299	1.026839985	0.878181407	2
ENSMUSG00000059810.19|Rgs3	1.857539726	2.030408078	0.506249861	-1.362372165	-1.019186261	-1.251918297	0.086488923	0.207775708	-0.912063599	-1.054846925	-0.76154473	-0.772142273	0.190913912	0.110155966	0.062077674	0.855644138	0.621414819	0.605405446	2
ENSMUSG00000059991.8|Nptx2	1.337482476	1.499792549	0.42704534	-0.521993029	-0.138336897	-0.061033568	-0.591040748	-0.820882765	-0.513864447	-1.294757353	-1.295212348	-1.418941816	1.123976768	0.46407301	1.978441997	-0.584040713	0.128255862	0.281035682	2
ENSMUSG00000061272.9|Gm14173	-1.291986593	-0.348936842	3.348278333	-0.168257655	-0.16322236	-0.550560996	-0.315893303	-0.699854493	-0.895412419	-0.267725708	-0.249021076	-0.555626013	0.844770849	0.805921786	0.3424325	0.261367888	-0.403709724	0.307435829	2
ENSMUSG00000061397.9|Krt79	1.031953593	1.123390048	1.385591356	0.329976862	0.029003775	0.217016275	-0.414368564	-1.939013752	0.125541508	-1.939013752	-1.939013752	0.055669307	0.015062461	0.373305514	0.368240468	0.70482292	0.58464582	-0.112810086	2
ENSMUSG00000062432.5|Cyp26c1	0.696547253	0.742180836	0.929261416	-0.051869259	-1.456397553	-0.361177075	0.439222278	0.665159931	-1.456397553	-1.456397553	-1.456397553	-1.456397553	0.537639902	0.714655825	0.028976336	0.837679059	0.976475406	1.127235857	2
ENSMUSG00000063060.7|Sox7	0.238302133	0.287597896	-0.548320121	-0.507744943	-0.466608648	-0.356586831	0.074174196	0.255350271	-0.977301595	-1.689221443	-1.579391343	-1.430308793	0.991668365	0.998412681	1.153887574	1.111337216	1.187462365	1.257291019	2
ENSMUSG00000063804.9|Lin28b	0.525426972	0.66726367	1.055997023	-0.300770345	-0.637032163	-1.137005834	-0.050435667	-0.220770752	-0.902791164	-1.737392752	-1.523203522	-0.852508826	0.744679378	0.981084135	-0.394359334	1.217761391	1.282105785	1.281952004	2
ENSMUSG00000064065.16|Ipcef1	1.453190216	1.081185146	1.065985301	0.121070755	-0.193827498	0.101435255	-0.143132002	-0.476227109	-0.385595172	-3.047746866	-0.624394998	-0.834232203	0.144704396	-0.256811679	-0.036234551	0.675632117	0.298549934	1.056448957	2
ENSMUSG00000067780.4|Pi15	0.504505777	0.715339609	1.009801655	-0.729794258	-0.758298275	-0.889139705	-0.229741618	-0.699569442	-1.057659202	-0.754502667	-1.754014604	-1.359498545	1.178252121	0.675704341	0.941544161	1.04744994	1.095415196	1.064205516	2
ENSMUSG00000069265.3|H3c1	1.257499363	1.021868407	0.850318834	0.021532252	-1.075693289	-0.288029941	0.502231006	0.53251041	1.109219524	-2.029410877	-0.882170131	-0.066441615	0.84539938	0.845896495	-0.406575	-0.166577685	-2.029410877	-0.042166254	2
ENSMUSG00000070291.5|Ddx43	-0.291158739	-0.998160535	-0.593247883	0.761669918	0.538421895	0.584165477	0.213936548	-0.086676072	-0.28337023	-0.126057566	-0.416416986	-3.307374403	0.555719036	0.884572785	1.061912563	0.646177945	0.641606086	0.21428016	2
ENSMUSG00000070695.5|Cntnap5a	0.968280669	1.059092435	1.092666855	-1.478730413	-1.478730413	-0.076484791	-1.478730413	0.339758666	0.057466142	0.522397213	-1.478730413	0.08658995	0.730813553	0.866099402	0.325954628	0.645226063	0.775791281	-1.478730413	2
ENSMUSG00000072683.4|Gm7457	0.9995682	0.995804605	0.813084842	-1.039211236	-0.599064931	-0.374243725	-0.898007163	-0.665824229	-1.024164275	-0.383835411	-0.852618672	-1.858479216	0.425871904	-0.049731147	1.80092868	0.527487948	1.257667537	0.924766291	2
ENSMUSG00000073424.10|Cyp4f15	0.926190359	0.875016197	0.720317589	-0.364891361	-0.066287861	-0.09672636	0.217960935	0.294790926	-0.624761206	-1.953669043	-1.953669043	-1.953669043	0.47234718	0.550352737	0.674528298	0.794740617	0.65223298	0.835196102	2
ENSMUSG00000073599.11|Ecscr	1.517892976	1.269524934	1.09274996	-0.405431152	-0.566927849	-0.304467212	-0.119890887	-0.018834986	-0.95396403	-1.604246898	-1.435894898	-1.781478706	0.758705196	0.93438708	-0.180046867	0.561862672	0.710594038	0.52546663	2
ENSMUSG00000074026.4|Gm6091	-0.003995928	0.358386763	0.458010811	-1.824744844	-1.059378095	-0.524045539	0.580655006	0.967985386	0.002858177	-1.27062028	0.193743159	-1.127148151	1.491722391	1.510529885	1.556958255	-0.071336575	-0.489202469	-0.750377952	2
ENSMUSG00000074802.12|Gas2l3	0.582412496	0.489528774	0.201973402	-2.306495288	-1.456253789	-1.518280096	0.055223977	0.41975098	0.587524273	-0.594554766	-0.65368337	-0.748259585	1.259416904	0.79341872	0.152479389	0.8944869	0.787868777	1.053442302	2
ENSMUSG00000075517.6|Cyp2d37-ps	1.254402163	0.853800501	1.218765278	-1.609464689	-0.211575426	-1.609464689	0.64889843	0.577083901	-0.570131346	0.353724373	0.152768345	-1.609464689	-0.139150789	0.728242319	0.581256877	-1.609464689	0.177987264	0.811786868	2
ENSMUSG00000078202.4|Nrarp	0.871903976	0.832023812	0.872375933	-0.830166734	-0.787848776	-0.546865584	-0.42447965	-0.739793295	-1.09693737	-1.261177179	-1.224928667	-1.49601038	0.941602504	0.548549467	1.040297789	1.138095078	1.002121998	1.161237077	2
ENSMUSG00000079323.10|Gm20661	1.820268566	1.091333956	1.139686203	0.140897353	-0.027851596	-1.134938033	0.413272039	-0.240660471	-0.038003965	-1.396520621	-0.424742747	-2.417832208	-0.387676	-0.245333543	-0.279956169	0.574352459	0.529013444	0.884691334	2
ENSMUSG00000079355.6|Ackr4	1.533851013	1.35244989	0.797455323	-1.001670875	-0.790514218	-1.260528367	-0.426519885	-0.562534403	-0.986792825	-1.002820598	-0.654994719	-1.022485815	0.235129686	-0.445513489	0.609266111	1.153154946	1.239238817	1.233829407	2
ENSMUSG00000081173.2|Gm13500	1.141505649	1.230558248	0.563453417	-1.300034975	-1.300034975	-1.300034975	0.261456694	0.480912061	-1.300034975	0.603921144	-1.300034975	0.599881372	0.167792131	0.47623388	1.160771631	-1.300034975	0.068027677	1.045695945	2
ENSMUSG00000082605.2|Gm16148	1.031426222	1.545866085	0.834247534	-1.384071955	-0.036655807	-0.628028994	0.67564713	0.881847658	-0.186235994	-2.447458061	0.075056824	-1.26172139	-0.083531938	-0.08303639	-0.751887203	0.588759406	0.597770269	0.632006604	2
ENSMUSG00000082660.2|Gm14612	1.020664687	0.754767201	0.438307671	-2.79613091	0.225281544	-0.888193299	0.258237286	1.002688991	0.240466955	-0.998652906	-0.628471857	-1.002955491	-0.785870463	0.354189027	0.962541509	0.568992465	0.957517591	0.316620001	2
ENSMUSG00000082969.2|Gm12630	0.608461898	1.656835913	1.319429786	-1.239231372	-0.773508693	-1.055761246	-0.564864534	-1.175000254	-0.971147966	0.568069235	0.375437356	-1.320568085	1.471882947	0.938713155	-0.223098642	0.08199778	-0.517749328	0.82010205	2
ENSMUSG00000084822.2|Myadml2os	1.278014898	1.223878832	0.984305348	-1.406859435	0.187963587	-1.406859435	0.071340656	0.263670456	-1.406859435	-1.406859435	-1.406859435	0.087636532	0.260054541	0.438781565	0.077999798	-0.097058739	0.953122754	1.304586949	2
ENSMUSG00000085180.2|AI838599	1.401230715	1.009839235	0.921893617	-0.946837344	-0.946837344	-0.946837344	-0.946837344	-0.946837344	-0.946837344	-0.946837344	0.65580873	-0.946837344	0.525119213	0.525523828	1.36568901	-0.946837344	1.134445981	0.981985763	2
ENSMUSG00000085606.2|Gm15792	0.646269211	0.662076283	0.675956677	-1.293829276	-1.293829276	-0.054918759	1.061238694	0.938587234	0.369466472	-1.293829276	-1.293829276	-1.293829276	0.987656816	1.102593161	1.093222842	0.32838644	-1.293829276	-0.047559415	2
ENSMUSG00000085667.2|Gm12992	0.906555489	0.996967168	1.344397912	-1.080071519	0.358883065	-1.213937624	0.358742813	0.84341633	0.484992203	-1.510764252	-1.752542956	0.178515442	-1.388791299	0.518508467	0.384227112	0.327208233	1.034228859	-0.790535441	2
ENSMUSG00000085675.2|Gm12022	0.906406235	1.375060983	-1.045399693	-1.045399693	-1.045399693	-1.045399693	0.529865526	0.806162627	0.344586	-1.045399693	-1.045399693	-1.045399693	0.589778583	-1.045399693	1.054012096	0.473531518	1.461651489	0.822142487	2
ENSMUSG00000085886.2|D030047H15Rik	0.826860997	1.195105575	1.607305734	-0.636810961	-0.281269796	0.137793686	0.541482263	-0.27802688	-0.177274296	-3.136701976	-0.110869722	-0.460899195	-0.284446592	0.071659507	0.691220285	-0.578907877	0.271501642	0.602277606	2
ENSMUSG00000085911.2|Gm14061	0.892252777	0.803815096	1.058140919	-1.046930766	-1.046930766	-1.046930766	-1.046930766	-1.046930766	-1.046930766	-1.046930766	-1.046930766	0.205884436	0.727348365	0.498309923	0.739302372	1.472607758	1.287972238	0.689812242	2
ENSMUSG00000086103.2|Gm11832	0.332917325	0.48498959	0.460774331	-0.691896773	-0.196686359	-1.82557527	1.04806411	1.020020087	0.35336402	-1.82557527	-0.143574858	-0.155659663	1.225211423	1.068026884	0.962737079	-0.08976294	-0.201798445	-1.82557527	2
ENSMUSG00000086111.2|Gm15326	1.027012812	1.140155128	1.031747475	-1.31381115	-0.06466657	-1.31381115	0.844334716	-1.31381115	-1.31381115	-1.31381115	0.644047606	-1.31381115	0.693357913	0.693714919	0.092850104	0.553786713	0.790519806	0.436006278	2
ENSMUSG00000086560.2|Gm13372	0.822371254	0.690383009	0.470980045	-1.663959072	-1.077342469	-0.929280768	-0.395810674	-0.352355227	-1.093027783	-1.217262177	0.553833216	-1.033607557	0.699384412	0.432025993	1.534631735	-0.069591848	1.245876793	1.382751117	2
ENSMUSG00000086969.2|4930443O20Rik	1.793300828	1.333036459	1.18484782	-0.840781507	-0.840781507	-0.840781507	0.843008982	-0.840781507	-0.840781507	-0.840781507	-0.840781507	-0.840781507	-0.840781507	0.57695212	1.123317714	-0.840781507	0.671187014	0.882164136	2
ENSMUSG00000087684.2|1200007C13Rik	1.241289723	1.212582309	-1.174142711	-1.174142711	-1.174142711	-1.174142711	0.440817817	0.717532752	-1.174142711	-1.174142711	0.093511107	-1.174142711	0.589359688	0.496091164	0.710497696	1.03587252	0.974383749	0.707060449	2
ENSMUSG00000089669.8|Tnfsf13	1.576631297	1.229986072	0.473874695	-0.91944199	-0.19025743	-0.386207478	1.044653223	0.830310408	-0.758568605	-2.228695058	-1.266454566	-0.814819696	-0.254745682	-0.656427094	0.173543899	0.531970797	0.661419571	0.953227636	2
ENSMUSG00000090075.2|Gm16251	-0.57768037	0.248206277	-1.016205658	0.883099847	0.746667674	1.046893833	0.859472624	0.618959299	0.157803849	-0.705879992	-0.248063023	-3.26945207	-0.201811773	0.474995696	0.327750757	-0.168559077	0.386314581	0.437487527	2
ENSMUSG00000091736.4|Yy2	0.980278269	1.35745601	0.673498886	-2.1866561	-0.15884907	-1.84686012	-0.20586058	0.404928341	0.686592782	-0.228272702	-0.168832405	-0.704500766	0.038371282	0.855411601	0.33472019	-0.324522765	-1.018038512	1.511135661	2
ENSMUSG00000092094.6|Zfp804b	0.452145149	0.568746985	1.02485985	-3.297076761	-0.746447959	-0.289251451	0.28182141	0.434893592	-0.149944925	0.243069251	-0.269791259	-0.222675721	0.702721502	0.684940898	0.767023656	-1.176889634	0.564664456	0.42719096	2
ENSMUSG00000092130.3|D030025P21Rik	0.778705799	0.686089327	0.428042118	-0.909631059	-0.215568956	0.021156049	0.391037739	0.410709673	-2.166526446	-0.512125721	-1.154616025	-2.166526446	0.748290185	0.763594694	1.197867391	0.660025998	0.461152936	0.578322747	2
ENSMUSG00000095956.3|1700036A12Rik	1.051513669	1.054245248	1.014923884	-1.483753537	-1.265006398	-1.034644645	-0.384260844	0.038630658	-0.287378244	-0.63386573	-1.812201404	0.098522867	0.598656337	-0.616284685	1.586991982	1.104052185	0.545240384	0.424618275	2
ENSMUSG00000096039.9|D830030K20Rik	-0.579783061	-0.368397331	-0.473320164	1.332456783	0.12441851	0.604373059	0.858848972	0.732747507	-0.850823855	-2.702795045	-0.790770661	-1.388648551	0.394413135	0.626721292	0.241310504	0.662230796	0.756146597	0.820871511	2
ENSMUSG00000096938.8|9530052E02Rik	0.477473007	0.296105366	0.070286384	-1.24207919	-1.24207919	-1.24207919	0.339739363	0.422878647	0.5135932	-1.24207919	-1.24207919	-1.24207919	0.155194833	0.419917111	0.397954438	1.117664582	1.657203391	1.58446482	2
ENSMUSG00000097604.2|Gm17322	0.593747327	0.230172385	0.574566719	-0.894302823	-0.894302823	-0.894302823	-0.894302823	-0.894302823	0.086697785	-0.894302823	-0.894302823	-0.894302823	0.76022247	-0.894302823	1.492749093	1.252630174	1.592318956	1.465620497	2
ENSMUSG00000097727.9|F630040K05Rik	0.77838641	0.003026348	1.104899869	-1.35526843	-0.664018151	-1.287455051	0.414992027	0.471448647	-1.143830801	-0.846562275	-0.169446937	-0.069322698	0.994173954	1.209523619	1.800951407	0.738033596	-1.53122239	-0.448309146	2
ENSMUSG00000098284.9|A330093E20Rik	0.549123187	-0.352409993	0.933452407	-2.129922872	-0.398399707	-0.222655381	-0.2080887	0.009470116	-2.129922872	-0.68339109	-0.674023585	-0.01550966	0.550486032	0.922352401	0.337817155	0.950011138	1.331784273	1.229827152	2
ENSMUSG00000098708.8|Gm27252	1.512855051	1.404625466	1.129955448	0.102912666	0.261754364	0.554660602	-0.48894197	-0.834543948	-0.501297953	-2.096444503	-2.096444503	0.138845954	-0.574689442	0.122344918	0.312838909	-0.063688459	0.489007012	0.626250388	2
ENSMUSG00000099568.2|Gm28513	1.045765456	1.044783072	-1.103769127	-1.103769127	-1.103769127	-1.103769127	-0.187420462	0.603892864	-1.103769127	-0.168436876	-1.103769127	-1.103769127	1.180740423	0.142804215	1.097929933	1.420148384	0.658347642	0.887829239	2
ENSMUSG00000101860.5|Mindy4b-ps	1.166894536	1.466525133	1.396046602	-1.027201233	-1.027201233	-1.027201233	-1.027201233	0.554771866	-1.027201233	0.344843792	-1.027201233	-1.027201233	0.838344648	-1.027201233	1.18127485	0.272089607	0.468423176	0.528395654	2
ENSMUSG00000102206.6|Pcdha11	-0.137442492	-0.120437383	-0.527960143	2.361954518	0.297630102	0.712503873	0.882740221	-0.527141396	-0.181060633	-0.030577546	-1.083023117	-2.570805177	0.547853576	0.930160185	-0.597449011	0.047584586	0.237965939	-0.242496103	2
ENSMUSG00000102915.2|Gm32460	0.12857125	0.797085332	1.309993542	-2.25029011	-0.935552156	-0.752576453	-0.196077277	0.29166019	-0.535412782	-0.136455514	-1.276028337	-0.29285648	1.102909184	1.162622933	1.08597778	0.520796291	0.978982356	-1.003349748	2
ENSMUSG00000103394.2|Gm10152	-0.321145727	0.917896252	1.530719565	-1.334193004	-1.334193004	-1.334193004	0.35855948	0.427292252	-0.477348881	-1.334193004	0.665339051	-1.334193004	0.545766699	0.965764936	0.640360158	1.298925404	0.556560027	-0.437724195	2
ENSMUSG00000104467.2|Gm37660	1.296024924	0.86516646	1.198946173	-2.166624268	-0.550313343	0.046246443	-0.082550128	0.694058869	-1.979218107	-0.115625213	-0.495270927	-1.065173167	0.54471522	-0.189851752	-0.240259052	0.547325715	0.519217442	1.173184711	2
ENSMUSG00000104535.2|Gm42686	-0.077073987	0.51172671	1.351491011	-0.138993259	-1.408618558	-1.400205183	0.283269414	-0.534021997	-2.349706257	-0.408613632	0.032628022	-0.734742805	1.240069903	0.851545686	0.976735951	0.753007153	0.597813111	0.453688716	2
ENSMUSG00000105271.2|Gm42875	1.639749349	1.326171456	1.211645021	0.29735408	-1.010429284	0.020361714	-1.010429284	-1.010429284	-1.010429284	-1.010429284	-1.010429284	-1.010429284	-1.010429284	0.832840147	0.394228992	0.504813543	0.904790861	0.951479114	2
ENSMUSG00000105403.2|Gm43618	0.984771721	0.65130101	1.25330144	-1.182563045	-0.137539151	-0.670506586	-0.022681	0.396251625	-1.182563045	-1.182563045	-1.182563045	-1.182563045	0.509953357	0.474200597	-1.182563045	1.16618497	1.43638636	1.053753932	2
ENSMUSG00000105602.2|Gm10636	0.197341914	0.38173469	1.323255539	-1.022065741	-1.157739445	-1.637130782	-0.89842904	-0.743322066	-1.326097982	-0.201088534	-0.410935366	-0.533291357	1.206519782	0.670511259	1.150214338	0.789214419	1.319126458	0.892181914	2
ENSMUSG00000106107.2|Gm43190	0.464631878	1.151761633	1.299373683	-0.529412963	-0.667456566	-1.719184649	0.514512983	0.873252249	-1.084012319	0.202934789	-0.467506469	-1.022378748	0.626506009	-0.015853987	0.531409833	-2.017573575	1.160523105	0.698473114	2
ENSMUSG00000108176.2|Gm43965	0.251084148	0.195265649	0.818130277	-1.627460437	-0.65038677	-1.710887517	0.959219702	-0.301535511	-0.526202149	-0.950662413	0.201868339	-0.614106063	1.553364978	1.346672112	1.66842848	-0.097423299	0.226441877	-0.741811403	2
ENSMUSG00000108312.2|Gm44521	0.618605878	-0.237706338	0.795765639	-0.674336626	-0.759735704	-0.411085025	0.995570242	0.37193051	0.031675297	-0.329953396	-2.68384415	-1.571900121	1.47332563	0.840745741	0.732225259	0.583444568	0.242883975	-0.017611378	2
ENSMUSG00000108350.2|Gm44950	1.035310477	1.213391694	1.768866897	-1.547712756	-1.808198282	-1.29611818	-0.084824248	-0.062229657	0.068104303	-0.887984714	-0.31804378	-0.586784179	1.251769356	0.370032877	1.005263972	-0.130030805	-0.017288118	0.026475144	2
ENSMUSG00000109009.2|Gm44929	0.398646386	0.345469425	0.601258086	-1.365762766	-0.59727403	-1.365762766	0.126591858	0.318984373	-1.365762766	-1.365762766	-0.48698125	-1.365762766	1.194348202	1.074442239	1.092650866	0.904529043	0.984736161	0.871412469	2
ENSMUSG00000109086.2|Gm5596	0.654070242	0.56472017	1.133957585	-1.035741133	-0.897986645	-0.881494765	0.593889378	0.355618154	1.049816677	-1.926272552	-1.595783556	-0.249881611	1.237754555	1.088847815	0.924134562	0.235118412	-0.59955527	-0.651212019	2
ENSMUSG00000109658.2|Gm45660	-1.611027158	-0.876124071	3.195799709	-0.608983692	-0.389464505	-0.276181421	-0.645073276	0.122780817	0.319740555	0.348007566	0.327164274	0.052850784	1.013993583	0.47417008	-0.480551126	-0.605255911	-0.450110872	0.088264665	2
ENSMUSG00000109783.2|Gm45338	0.590715204	0.786392883	0.004861001	-0.438877326	-0.49169751	-1.582211484	0.833674638	0.66150778	-1.582211484	-1.582211484	-0.182160191	-1.582211484	0.56797433	0.029273233	0.765932144	1.296013752	1.036760282	0.868475713	2
ENSMUSG00000109930.2|Gm34730	0.86298899	0.737752276	1.102247654	-0.218491893	-0.669622834	-0.167574485	-0.425702267	0.014097398	0.627270213	-3.491369358	-0.101664571	0.030014829	0.17541705	0.805175502	-0.312877671	0.43845988	0.138105045	0.455774241	2
ENSMUSG00000110377.2|Gm45363	0.617466728	0.469065823	0.837785123	-1.462153185	-1.462153185	-1.462153185	0.394549672	-0.00462866	0.380278224	0.654548703	0.850688706	-1.462153185	1.100129699	-0.008948342	1.412027792	0.015751098	0.592051358	-1.462153185	2
ENSMUSG00000111511.2|6720432D03Rik	0.599607402	0.6521503	0.5523293	-0.239223656	-3.044010769	-0.762461735	0.64963378	0.152325875	-0.569597549	-0.072638711	-0.859257944	-0.685339047	0.74612589	1.446314081	0.807711485	0.712296836	0.281500788	-0.367466327	2
ENSMUSG00000111933.2|Gm36660	1.244942422	1.136955535	1.015922566	-2.120967416	-0.443170502	-0.008187656	0.047218964	0.294221779	-0.799320559	-2.120967416	-0.761407852	-0.186732761	-0.364391023	0.290437697	0.378292018	0.343053725	0.995676146	1.058424333	2
ENSMUSG00000112466.2|Gm29674	1.14117937	0.659204755	0.801044332	-0.954700894	-0.954700894	-0.954700894	-0.954700894	-0.954700894	-0.954700894	-0.954700894	-0.954700894	-0.954700894	0.610137353	0.959734902	1.224528343	1.33403526	0.695027231	1.1674165	2
ENSMUSG00000112937.2|Gm17746	0.502945066	1.069564683	1.619711542	-0.931279183	-0.931279183	-0.931279183	-0.931279183	-0.931279183	1.039390543	-0.931279183	-0.931279183	-0.931279183	-0.931279183	0.886617028	0.454043502	0.393278615	1.327149859	1.088811806	2
ENSMUSG00000113088.2|Gm36757	0.404858543	0.519455349	1.657422312	-0.209477957	-0.089757055	-0.433128335	-0.52586847	0.395041398	0.045681951	-0.310264379	-3.207285165	-0.496308174	-0.470712656	0.527255213	-0.043293189	0.264887825	0.966731486	1.004761303	2
ENSMUSG00000113093.2|Gm36862	1.309727617	1.418107803	1.228313155	-0.926569687	-0.926569687	-0.926569687	-0.926569687	0.242942972	-0.926569687	-0.926569687	-0.926569687	-0.926569687	-0.926569687	0.900937869	0.311738952	0.631178856	1.014769497	1.281410461	2
ENSMUSG00000113234.2|Gm49330	1.160338243	1.455561922	1.57680536	-0.32848344	-0.672265286	-1.30421484	-2.168592706	-0.264339492	0.188637893	-0.760514636	-0.545380052	-0.409890692	1.244389289	0.195609258	1.104843198	-0.345802117	-0.08183027	-0.044871633	2
ENSMUSG00000113666.2|Gm35725	0.799040892	1.556747086	0.933227805	-0.950995988	-0.950995988	-0.950995988	0.694503641	-0.950995988	-0.950995988	-0.950995988	-0.950995988	-0.950995988	0.822350581	-0.950995988	1.13044828	0.925941832	0.536632072	1.160071701	2
ENSMUSG00000114432.2|Gm49391	1.297919787	0.349940688	0.342331892	-0.447634408	-0.758060293	-0.53026797	-1.092176495	-1.198566362	-0.822749417	0.013314366	-0.421140693	-1.910405101	0.26291829	0.873481049	0.886369375	2.117921236	0.868551405	0.168252652	2
ENSMUSG00000115869.2|Gm31814	1.166664998	0.916350186	-0.849590336	-0.849590336	-0.849590336	-0.849590336	-0.849590336	-0.849590336	-0.849590336	-0.849590336	-0.849590336	-0.849590336	1.352265611	0.616765763	0.699561136	0.980105976	1.156518212	1.607671473	2
ENSMUSG00000116009.2|Gm49503	0.826653369	0.783493205	0.893259214	-1.727555721	-1.727555721	-0.173753064	0.722507612	0.906358655	0.426926454	0.336976584	0.428210426	-1.727555721	0.648041116	0.494362782	0.657486414	-1.727555721	-0.11165477	0.071354886	2
ENSMUSG00000116475.2|Gm19945	0.076348603	0.361589239	0.474004125	-0.917997192	-0.719946463	-0.901897687	0.281409651	-0.064694928	0.398256845	-0.715540742	-2.246421088	-1.58077579	1.513350355	1.236141534	1.189910572	0.582719044	0.685900541	0.347643379	2
ENSMUSG00000116660.2|9030404E10Rik	1.266679166	1.324080779	0.92896935	0.498864515	-0.122629138	0.11756454	-0.375094133	-0.082680851	0.045847891	-2.441673204	0.145959104	-2.441673204	0.07054523	0.464435957	-0.117994669	0.22500871	0.24494612	0.248843835	2
ENSMUSG00000117231.2|Gm41609	-0.365660061	0.190833111	-0.069172094	0.942496415	1.060221246	0.972985147	0.155364049	0.137683898	-0.623354659	-0.085491764	-1.154695467	-3.299374963	-0.167427863	0.73397136	0.375762987	0.512336281	0.385446129	0.298076248	2
ENSMUSG00000117809.2|Gm50478	1.183513086	0.164156158	1.356612667	0.528617671	-1.488744865	-2.771607703	-0.14968428	-0.099097827	0.428054578	-0.097963511	-0.345711367	-1.099740325	0.567578883	1.232847849	0.296566964	0.140753181	0.216007484	-0.062158641	2
ENSMUSG00000118138.2|Gm50322	0.726325085	0.87078287	0.711300322	-1.653630457	-0.754046111	-1.055589548	0.79351683	0.806559183	0.243445721	-0.79730008	-1.239754404	-0.059085552	1.482016353	0.922796829	1.149013227	-0.094573168	-1.655671778	-0.396105322	2
ENSMUSG00000118240.2|Gm1859	0.561158282	0.083859494	0.496716957	-1.694454685	-0.178629651	-1.423435561	0.455386489	1.003374413	0.401436907	-0.241811199	-1.614877576	-1.210642514	1.807396667	1.208710818	1.016830434	-0.100758889	-0.111231496	-0.459028891	2
ENSMUSG00000000317.12|Bcl6b	0.693877179	0.580207977	0.673209958	0.02850088	-0.016892193	0.321965901	0.146373586	-0.28606659	-0.583437721	-0.140290643	-2.457806583	-2.457806583	0.303224865	-0.033500927	0.273271648	0.983966413	0.975605448	0.995597385	2
ENSMUSG00000000531.6|Tamalin	1.393065341	1.978890865	1.436572165	-0.114715987	-0.179095494	-0.208556081	-1.118094746	-1.211364885	-1.154946624	-1.659073233	-0.960894494	-0.509667205	0.372944551	0.200097946	0.241594115	0.611522716	0.483719643	0.398001408	2
ENSMUSG00000001228.15|Uhrf1	-0.330240096	-0.276651962	0.051924515	-0.943446471	-0.72268806	-0.748164543	1.295868347	1.369870522	0.03572924	-1.232411818	-1.133749299	-1.084168574	1.429382892	1.371503731	1.759068276	-0.101769476	-0.379155115	-0.360902112	2
ENSMUSG00000005410.7|Mcm5	-0.263029461	-0.354476759	0.191779975	-0.505203073	-0.522607732	-0.430220023	1.3576737	1.49115047	0.074530316	-0.9554898	-1.169056529	-1.017557518	1.390488236	1.382420741	1.699154416	-0.622259654	-0.978774621	-0.768522684	2
ENSMUSG00000006585.4|Cdt1	-0.989156812	-0.781792142	-0.491022246	-0.530724859	-0.742132798	-0.677618728	1.239980843	1.438187248	-0.347661407	-0.761369373	-1.026601871	-0.866137937	1.425792287	1.674360808	1.695183599	0.064393258	-0.145549986	-0.178129884	2
ENSMUSG00000015467.15|Egfl8	1.18409384	1.489605851	0.501817075	0.745492789	0.518847908	0.13395207	-0.958738049	-1.257579713	-0.737419948	-1.734988006	-2.054934001	-0.032574138	-0.377884101	0.025748097	0.328151634	0.812448334	0.924857601	0.489102757	2
ENSMUSG00000017146.13|Brca1	-0.470018165	-0.154907508	0.095921623	-0.928271218	-0.439853467	-0.62065208	1.476373819	1.472320541	0.33970428	-0.665372952	-0.98190448	-1.396931394	1.36275111	1.35441201	1.540474344	-0.400583545	-0.845156698	-0.738306219	2
ENSMUSG00000017499.16|Cdc6	-0.581176208	-0.466025613	0.078473505	-0.956845006	-0.502519409	-0.337494512	1.383291875	1.533342727	-0.011630001	-1.192213203	-0.844819196	-1.110383122	1.308114279	1.452340371	1.713187873	-0.310736705	-0.628297554	-0.5266101	2
ENSMUSG00000020185.17|E2f7	-0.142204207	-0.059698611	-0.319751236	-1.399947586	-0.815447984	-0.822861935	1.39809408	1.470385392	0.023633735	-0.868636331	-0.811113089	-1.036179053	1.541016553	1.397190558	1.440632174	0.050747319	-0.614914255	-0.430945524	2
ENSMUSG00000020649.12|Rrm2	-0.273007708	-0.12688414	0.198468629	-1.126136684	-0.733529456	-0.796846072	1.429156609	1.29933105	0.49950707	-0.737458199	-0.931819391	-1.028707152	1.402532965	1.342921994	1.617112537	-0.302172447	-0.882237306	-0.8502323	2
ENSMUSG00000020884.16|Asgr1	-1.055811729	0.673356069	0.787688469	-1.055811729	0.633542506	0.219141533	-1.055811729	-1.055811729	-1.055811729	-1.055811729	-1.055811729	-1.055811729	0.815688444	1.170255824	0.905803782	1.342253737	0.726661258	1.172102213	2
ENSMUSG00000022021.15|Diaph3	-0.414374584	-0.112195999	-0.131629146	-1.362282368	-0.968098883	-1.120363356	1.352806956	1.146419559	0.415828867	-0.550927434	-0.672554706	-1.029895098	1.604829639	1.396067722	1.574027638	-0.028744252	-0.480013791	-0.618900764	2
ENSMUSG00000022057.9|Adamdec1	0.55266971	0.383621581	0.272902488	0.011363015	0.250388323	0.350515013	0.015223649	-0.359157604	-0.104108753	-1.491785058	-1.491785058	-1.491785058	0.076045323	-0.038472062	-1.491785058	1.955243056	1.172235055	1.428671436	2
ENSMUSG00000022220.15|Adcy4	1.01725217	0.778537843	0.574187319	0.955682268	0.437925686	1.102531037	0.014034744	0.218370102	-1.912248208	-0.6510816	-2.047940757	-1.870154656	0.066770747	-0.25719165	0.236134564	0.277975319	0.778682717	0.280532356	2
ENSMUSG00000022360.9|Atad2	-0.49137107	-0.494483492	-0.186393052	-0.904958882	-0.549575524	-0.819095247	1.604582492	1.577560494	0.286138635	-0.679603897	-0.729647863	-0.962318887	1.368990745	1.328500211	1.598776375	-0.32299961	-0.853996942	-0.770104485	2
ENSMUSG00000022548.15|Apod	0.293227818	-0.285249445	-0.482236197	-0.177607264	0.450335305	0.601438075	1.312226898	1.077871369	-2.170458533	-2.170458533	-0.789777015	-0.445465674	-0.138194487	0.556862772	-0.317796778	0.757517152	0.879764751	1.047999787	2
ENSMUSG00000022587.15|Ly6e	0.106708095	0.012327709	-0.311870439	-0.555275741	-0.109373907	0.223144158	2.180921808	2.006156811	-1.173361249	-1.432223585	-1.253039305	-1.309727424	-0.112825253	0.214020811	-0.15780888	0.6091743	0.472702967	0.590349124	2
ENSMUSG00000025330.7|Padi4	0.366216807	0.378443281	0.330180112	0.248828593	-1.134413077	0.209410667	-1.134413077	-1.134413077	-1.134413077	-1.134413077	-1.134413077	-1.134413077	0.953699957	0.520583811	0.943413892	1.080625528	1.574602904	1.334885988	2
ENSMUSG00000025494.9|Sigirr	0.521437627	0.612354879	0.501845504	0.310013681	0.105912925	0.509860152	-0.020398361	-0.747627478	-0.937597268	-0.630988562	-3.142908489	-0.901957672	0.452859244	0.311269975	1.33550374	0.277047906	0.753580571	0.689791625	2
ENSMUSG00000025551.14|Fgf14	1.296386218	1.407156566	0.665936135	-0.419166105	-0.303814403	-0.718771916	-0.808031607	-1.215135612	-0.843735623	-0.738732973	0.587517029	-1.544181834	2.104444063	0.771191549	0.514334459	-0.831360628	-0.040818519	0.116783199	2
ENSMUSG00000026196.8|Bard1	-0.513319383	-0.38300532	-0.267599485	-1.021439811	-0.57583804	-0.848439154	1.404757355	1.4173793	0.062896535	-1.006870165	-0.828948923	-0.978972603	1.46874876	1.553302059	1.640726155	-0.122521124	-0.502423694	-0.498432461	2
ENSMUSG00000026669.15|Mcm10	-0.249794451	-0.159581215	0.216900462	-0.804909855	-0.538256939	-0.832635975	1.347339292	1.370880845	0.036773547	-0.662495679	-1.242028625	-1.051187296	1.442779517	1.387714402	1.727352138	-0.359615959	-0.85963082	-0.76960339	2
ENSMUSG00000026873.10|Phf19	-0.579207097	-0.447130185	-0.125231162	-1.088167063	-0.237957188	-0.436241994	1.253785844	1.255856806	0.752318761	-0.409573991	-1.150815667	-1.375999487	1.533328266	1.675715184	1.213681581	-0.286237548	-0.72500005	-0.823125011	2
ENSMUSG00000027329.10|Spef1	0.785784418	0.810115658	2.135760821	-0.260743343	0.007422609	-0.422689734	-1.265947723	-1.444370123	-1.877472807	-0.785109901	-0.497390255	-0.419872829	0.590993191	0.002615858	1.264669718	0.480388504	0.652299296	0.243546642	2
ENSMUSG00000027368.7|Dusp2	1.809879775	2.082621843	-1.422530402	0.712240035	-0.260438902	0.18965221	-1.157179399	-0.812601618	-0.973506055	-0.099921287	-0.484334728	-1.283144057	0.339943702	-0.725477506	0.723953507	0.206601094	0.436737965	0.717503822	2
ENSMUSG00000028195.5|Ccn1	1.860563177	2.028437544	-1.362534149	0.191492145	0.47246728	0.205297366	0.010277721	0.138211001	-1.280014131	-1.177992515	-1.117415726	-0.961695917	0.634305929	0.732346884	0.563697361	0.255273722	-0.67862187	-0.514095821	2
ENSMUSG00000028212.17|Ccne2	-0.472271004	-0.507982023	0.114857435	-1.042804538	-0.545505552	-0.508529201	1.428450137	1.425876045	-0.043029528	-0.592923072	-1.027644534	-0.791038221	1.302701427	1.453878191	1.861614733	-0.476786568	-0.829264231	-0.749599498	2
ENSMUSG00000028587.19|Orc1	-0.897399011	-0.433853293	-0.17486276	-0.691000773	-0.643047142	-0.437550923	1.419286037	1.452252622	-0.231543497	-0.870284532	-0.945480537	-1.294396796	1.343377139	1.563450923	1.682659085	-0.079587343	-0.301766481	-0.460252717	2
ENSMUSG00000029491.8|Pde6b	1.091647805	1.382079346	1.350809656	-0.085308672	0.550626473	0.261402346	0.008212113	-0.065520591	-2.12071061	0.246001794	-2.12071061	-1.016394703	0.277128015	0.025685874	-0.160665735	1.07614693	-0.568444206	-0.131985227	2
ENSMUSG00000029516.20|Cit	-0.649315263	-0.261379566	-0.666817838	-0.85303063	0.014246562	0.036982519	1.416452085	1.539255135	0.361192472	-1.077295921	-1.19127118	-1.328668992	1.528789616	1.324956046	1.216390285	-0.07250831	-0.747647638	-0.590329382	2
ENSMUSG00000029608.11|Rph3a	0.770864522	0.713474624	0.870366468	-1.670181551	0.094183374	0.101474151	-1.670181551	-0.300052669	-1.670181551	0.170979241	0.475923126	-1.670181551	0.63414144	1.187880777	1.191035948	0.591991078	0.184315397	-0.005851272	2
ENSMUSG00000030350.9|Prmt8	0.385372511	0.632733784	1.035780671	0.491869798	0.35920516	0.693504885	-1.519715644	-1.519715644	-1.519715644	0.54397044	0.183397068	-1.519715644	1.151639275	0.810614261	0.529445328	0.591106754	-1.519715644	0.189938283	2
ENSMUSG00000030402.6|Ppm1n	-0.056523609	1.737489358	1.301599056	0.09069181	1.179142594	-1.053101219	-1.053101219	-1.053101219	-1.053101219	0.200290845	-1.053101219	-1.053101219	0.348665303	0.530704911	0.435395012	1.577466397	0.026786858	-1.053101219	2
ENSMUSG00000032113.17|Chek1	-0.384915538	-0.610470674	0.188194697	-0.176733223	-0.289964999	-0.268335274	1.467890235	1.372275173	-0.084740204	-1.406248817	-0.978280527	-0.965355902	1.343174501	1.492961979	1.572615536	-0.49842632	-0.793477799	-0.980162843	2
ENSMUSG00000032346.8|Ooep	0.903283903	1.229100561	0.900139564	0.992615313	-0.439780284	-0.422866658	-0.44657069	-0.186575996	-1.533304279	-1.473574311	-0.514250087	-0.536468619	1.286557637	-0.483012004	2.101510952	-0.556125925	-0.760901351	-0.059777727	2
ENSMUSG00000032908.10|Sgpp2	1.208368634	0.778444819	0.835190866	0.47867694	0.721671974	0.547350739	0.212443115	-0.183130187	-2.425098304	0.466616024	-0.792951189	-2.425098304	0.501728923	0.323355333	0.088056558	-0.159257922	-0.305503323	0.129135304	2
ENSMUSG00000035455.13|Fignl1	-0.882598044	-1.033959573	-0.107353434	-0.439165576	-0.386613934	-0.312545859	1.464799577	1.328980079	0.055550339	-0.72288769	-1.255091163	-0.92323356	1.488189824	1.635040331	1.495514183	-0.331666037	-0.424547442	-0.64841202	2
ENSMUSG00000035818.15|Plekhs1	0.725648067	0.595866703	-0.047363174	0.705676493	-0.289378455	0.415263314	-1.931351356	-1.931351356	-0.475871781	-0.035369767	-1.931351356	-0.318630033	0.362821742	0.796138062	0.448922124	1.139614355	0.952222652	0.818493768	2
ENSMUSG00000036760.8|Kcnk9	-1.558696788	0.353727397	1.455220053	0.014869225	0.661230117	0.570060282	-0.591350335	-1.558696788	-1.558696788	0.886961145	0.157576452	0.883031597	0.761577707	0.404434881	0.869201381	-1.558696788	-0.735493264	0.543740513	2
ENSMUSG00000037991.10|Rmi2	-0.471357697	-0.607038671	0.148573161	-0.838904382	-0.764420346	-0.437853702	1.446805206	1.29554172	0.168529203	-1.332843743	-0.652969734	-0.789543377	1.392278568	1.595114419	1.638522797	-0.457795081	-0.755804651	-0.576833689	2
ENSMUSG00000038009.8|Dnajc22	1.154997714	0.22082241	0.704122623	0.579166431	0.735811549	0.190563296	-1.165558453	-1.165558453	-1.165558453	-1.165558453	-1.165558453	0.363127922	1.201838959	0.825468016	0.920941136	-1.165558453	1.262049116	-1.165558453	2
ENSMUSG00000038402.3|Foxf2	1.064235535	0.832664697	0.851474482	0.348830417	0.037830401	0.40112868	0.398284882	0.264620788	-0.922050733	-0.324950645	-1.616646338	-2.998718645	0.022211161	-0.429415274	0.237335284	0.663660958	0.516832694	0.652671653	2
ENSMUSG00000038917.5|3930402G23Rik	0.657774882	0.837611232	0.027493569	0.339288254	0.057971629	-0.033558504	-0.195948031	-0.560886132	-2.38038181	-0.378146488	-2.38038181	-0.563567059	0.74420138	0.518148156	0.975355194	0.779914712	0.713247693	0.841863134	2
ENSMUSG00000039187.17|Fanci	-0.190958155	-0.528585469	0.167440663	-1.301104188	-0.523840227	-0.432109087	1.443094699	1.573820657	0.645933173	-0.640745932	-0.897399377	-0.971878488	1.243622388	1.323634036	1.419879941	-0.383060762	-1.0319815	-0.91576237	2
ENSMUSG00000039748.12|Exo1	-0.298795476	-0.339413399	0.251050774	-0.631975131	-0.461745974	-0.639645607	1.318749772	1.268727128	0.354123756	-0.978356028	-1.220714758	-1.324245569	1.438425642	1.467419722	1.597658336	-0.266406158	-0.690441502	-0.844415527	2
ENSMUSG00000042489.16|Clspn	-0.158933836	-0.313293844	0.050458859	-1.021170103	-0.565123223	-0.661434039	1.307043104	1.362230271	0.320955749	-0.903951389	-1.052612496	-1.006116836	1.455915462	1.460025885	1.664679483	-0.337574791	-0.96135597	-0.639742286	2
ENSMUSG00000042532.15|Golga7b	0.376804037	0.451097427	0.565865481	0.764454753	1.198992707	1.185837933	-1.496759877	-1.496759877	-1.496759877	-1.496759877	0.531296519	-1.496759877	0.78131932	0.124125162	0.071909215	0.355988614	0.331120476	0.74498774	2
ENSMUSG00000043017.10|Ptgir	-0.500337305	-0.260675886	-0.335808465	0.375390402	0.241948371	0.300674748	0.795355766	1.00524264	-1.222755544	-0.45402155	-0.870037964	-2.971259149	0.714335881	-0.043199065	1.172228128	0.878276595	0.617660785	0.556981611	2
ENSMUSG00000043592.16|Unc5cl	0.611039785	0.992720408	0.271088928	0.070364074	0.29769959	-1.152741713	-1.152741713	-1.152741713	-1.152741713	-1.152741713	-1.152741713	-1.152741713	0.946210871	0.479812135	0.80596754	1.05579921	1.095201159	1.443288293	2
ENSMUSG00000043924.17|Ncmap	0.89105332	1.094610177	0.260234423	0.568039301	0.051819681	0.159924945	-1.404375985	-0.140895979	-0.335994344	0.459006301	-3.314447809	0.143725955	-0.448506976	0.526519026	0.521087866	0.013644356	0.301794512	0.65276123	2
ENSMUSG00000044966.5|Fbxo48	-0.033884468	0.201103938	0.00959577	-0.585151954	-0.772880313	-1.043519437	1.649596104	1.425423368	0.33288305	-0.642768127	-0.765192424	-1.263420248	1.049136956	1.283650091	1.56386683	-0.388351509	-1.216933702	-0.803153923	2
ENSMUSG00000048281.10|Dleu7	0.845330443	0.391716333	1.247297155	0.84211889	0.439157214	0.448661717	-1.505190754	-0.107113466	-1.505190754	-1.505190754	-1.505190754	-1.505190754	0.334044868	0.804953061	0.426589223	0.630633403	0.76439982	0.458165112	2
ENSMUSG00000051220.3|Ercc6l	-0.682400603	-0.5616494	-0.036222039	-0.931361801	-0.569132935	-0.948646586	1.330140782	1.267973665	0.1841597	-1.311459519	-0.72069695	-0.85587706	1.515127688	1.492706876	1.664727153	0.079461774	-0.562741311	-0.354109434	2
ENSMUSG00000053049.4|Gm15413	1.2359056	1.212669944	0.961526222	-0.215994256	-0.552120334	0.671629589	-1.761054736	0.170882634	-1.761054736	-0.791554947	-0.075872205	-1.761054736	0.416232622	0.761461238	-0.101542886	0.326552574	0.065431877	1.197956535	2
ENSMUSG00000053395.16|Cacng8	0.984344933	1.069926363	1.034807833	0.195222507	-0.047124577	-0.074277786	-0.436171538	-0.54420541	-0.98110138	-1.468617616	-1.963615144	-1.7322402	0.778210319	0.266546374	0.896207287	0.132330493	0.834304319	1.055453223	2
ENSMUSG00000053475.6|Tnfaip6	0.98731611	1.923482932	-0.049874832	1.47503832	-0.466293737	-0.512499686	-0.098299029	-0.118174554	-1.894439711	-1.84680625	-0.689533323	-0.926839786	0.050747736	0.501357103	0.502266208	0.788616931	-0.048999942	0.422935511	2
ENSMUSG00000053522.12|Lgals7	0.260860404	0.844606343	1.200635876	-0.811056128	0.507745927	0.556345282	-2.330493799	-0.085173244	-0.517628083	-0.18392591	-2.330493799	-0.483259074	0.436216049	0.216345979	0.493302999	0.839078381	0.674248396	0.712644401	2
ENSMUSG00000054364.6|Rhob	2.158231682	2.481674924	-0.326212651	-0.465987528	-0.227944233	-0.31911425	-0.915331212	-0.450581851	-0.959274992	-0.735768043	-0.996432979	-0.840248471	0.387708367	0.999016572	-0.036663614	0.543904147	-0.235189541	-0.061786327	2
ENSMUSG00000055134.6|9130017K11Rik	-0.059754915	-0.263651537	-0.320543808	-1.68476203	-0.215656721	-0.383190581	1.151398378	0.832124316	-0.722422025	-1.68476203	-0.494310339	-1.68476203	1.199085957	1.004681978	0.848735953	0.547290164	0.98376167	0.946737601	2
ENSMUSG00000056158.15|Car10	1.06853595	0.976437078	1.82717195	-1.39402508	0.26566451	0.989935108	-0.625296524	0.096999467	-1.423916408	-0.42526283	-0.146447951	-1.352323381	1.035825787	0.087735755	0.302845826	0.774582963	-1.362706912	-0.69575531	2
ENSMUSG00000056313.6|Tcim	1.072119774	1.344126433	-0.710733197	0.996698051	0.861967717	0.622533826	0.00841323	-0.197022919	-1.297145701	-1.611971584	-1.467008956	-1.867395119	0.553818937	-0.227912108	0.839285421	0.349589566	0.324070364	0.406566263	2
ENSMUSG00000057455.13|Rit2	0.465236485	0.464281565	0.986144676	-0.456163647	0.8442577	0.902399694	0.113743023	-2.0425697	-2.0425697	0.220267865	0.370850699	-2.0425697	0.512251976	0.365608397	0.515887417	0.050127528	0.084969697	0.687846024	2
ENSMUSG00000057465.6|Saa2	0.084802342	-1.245818951	0.361407636	-1.245818951	-0.185341999	0.330393172	1.669716511	1.465573506	-1.245818951	-1.245818951	-1.245818951	-1.245818951	0.458192389	0.516596654	0.694996956	0.864653957	0.49257143	0.721351152	2
ENSMUSG00000061843.6|Vmn1r-ps32	0.817505834	0.779916671	1.39104052	0.869084497	1.020346041	-0.122268285	-0.552414565	-0.116137629	-0.704774186	-2.392273827	-0.62250388	-1.952414916	0.023571305	0.829774094	0.126156251	0.713680488	0.043560321	-0.151848732	2
ENSMUSG00000064032.3|Gm10143	-0.311458453	-0.151441705	-0.42189991	-1.126030013	0.418694609	-0.251522856	0.870262874	0.648464673	0.430245714	-0.02994694	-0.020767136	-3.389566756	0.798847745	0.832303249	0.836934564	0.281402407	0.119309691	0.466168243	2
ENSMUSG00000064647.3|Gm23301	1.107497714	1.056568232	0.411145501	1.035917634	0.836433914	0.526495835	-0.806025572	-1.190698788	-1.373382775	-1.736829552	-1.467350644	-1.284634645	0.553846164	0.262148528	0.524366305	0.873897511	0.222286351	0.448318284	2
ENSMUSG00000064925.3|Snora62	1.074589676	0.520401755	0.809396605	0.390809874	-0.181352139	0.464216743	-0.215105466	-1.400708177	-2.767893587	-0.607070975	0.412041901	-1.273128921	1.504466284	0.212746259	0.370240787	0.460216712	0.056440385	0.169692287	2
ENSMUSG00000065126.3|Snord104	0.983363026	0.922347154	1.343056357	0.940490799	0.265538362	0.698741158	-1.287838997	-1.768183734	-1.506731124	-0.753293334	-1.377935554	-0.809755894	0.974528767	0.136513672	0.684027537	-0.122284828	0.53550773	0.141908902	2
ENSMUSG00000065147.3|Snora31	1.646319268	1.284643927	0.481853535	0.80739983	0.140839107	0.26278585	-0.809236308	-0.354783173	-1.076091558	-1.794684217	-1.460009649	-1.687315308	0.316424889	0.33840083	0.954941973	0.251493102	0.130135869	0.566882031	2
ENSMUSG00000067058.8|Rps15a-ps5	0.245107265	0.211565397	0.520809188	0.549078982	0.380981141	0.441546782	-1.284305026	-2.004553989	-0.970384243	-1.094998724	-1.351882685	-0.979942781	0.854782849	0.600927319	1.353659898	1.292063586	0.496885613	0.738659429	2
ENSMUSG00000069125.3|Rps24-ps2	1.00506158	0.424418133	1.359097415	0.373497403	-0.666013255	0.138180736	-1.207245869	-1.351052276	0.014324271	-0.809408235	-2.366604879	-0.815724973	0.613886964	0.515403216	0.800193584	1.270891692	0.428998864	0.272095631	2
ENSMUSG00000069793.13|Slfn9	-0.339643498	-0.278450365	0.138872545	-0.717339867	-0.309044628	-0.323776498	1.755179472	1.721260585	0.04806585	-1.028427523	-0.945952835	-1.092841516	1.060315079	1.39934988	1.295054455	-0.418594532	-0.890159698	-1.073866906	2
ENSMUSG00000071398.9|2410004P03Rik	0.282861529	0.52673142	0.518513352	-0.707657484	0.047548399	0.153832304	-0.294258713	-2.046319157	-1.698964508	-0.687995565	-0.674695733	-0.324532328	1.191381786	-0.076983648	2.351966481	0.441968007	0.45581621	0.540787648	2
ENSMUSG00000072082.8|Ccnf	-1.275032814	-1.134299848	-0.544646335	-0.118652286	-0.256662522	0.003308374	0.880508232	0.797138631	0.613994553	-0.994119487	-1.096144505	-1.496967477	1.689216295	1.585991511	1.391153599	0.28748124	-0.325261323	-0.007005838	2
ENSMUSG00000073130.11|Gm1141	0.407903596	0.728709416	0.822710842	0.361827481	0.859358765	0.32767946	-2.609559461	-0.045590381	-0.276538532	-2.609559461	0.016919795	0.38362735	0.304019749	0.549066306	0.526413729	0.094362587	-0.156092271	0.31474103	2
ENSMUSG00000075602.11|Ly6a	0.070689981	0.063276576	-0.343712578	0.34009307	0.50525961	0.6887024	1.710427798	1.585715226	-1.990411608	-0.887280828	-1.990411608	-1.010392926	-0.34141141	0.257520028	0.203290526	0.704576862	0.073745588	0.360323295	2
ENSMUSG00000078521.3|Aunip	-0.512040323	-0.958297397	-0.418996082	-0.345658257	-0.189398248	-0.759111351	1.223305908	1.136762562	0.106564401	-1.222334416	-1.209065181	-1.068505733	1.602144039	1.397902247	1.83440613	-0.228299694	-0.212634798	-0.176743805	2
ENSMUSG00000081189.2|Hspd1-ps4	1.13253566	1.115115353	0.73179784	0.057155098	0.508804343	0.854275203	-1.621219702	0.077937558	-0.423088869	-1.621219702	-1.621219702	-1.621219702	0.192219932	-0.484796278	0.904217467	0.734362412	0.666977276	0.417365813	2
ENSMUSG00000081431.2|Gm15483	0.77391262	0.400348064	0.965799639	0.249421643	0.254573685	0.469468493	-2.58583582	-1.419348167	-0.228867294	-1.04877547	-1.118539298	-0.842029805	0.693410279	0.709215071	0.972527879	0.93926361	0.444657835	0.370797037	2
ENSMUSG00000081783.3|Gm15599	1.24266083	1.406448266	0.922233206	-1.056600031	-0.300712962	-0.764175082	-1.924087701	-0.825382709	-0.796660713	-1.082670249	-0.496826247	-0.533275527	1.096031389	1.033863412	1.243829077	0.327906735	0.07845678	0.428961526	2
ENSMUSG00000082099.2|Gm12013	0.769939663	0.498275672	0.884353304	0.681552393	0.185882858	0.129332726	-1.93689167	-1.413237327	-1.383021093	-0.877452637	-1.152509369	-1.026335786	0.679849504	0.582125399	1.038316577	1.237733309	0.672472667	0.429613809	2
ENSMUSG00000082626.2|Rps13-ps5	0.765447451	0.680702176	1.03211738	0.728657317	0.369734501	0.317388842	-1.631378762	-1.460486325	-0.763736616	-1.43354188	-1.441295019	-1.159169336	0.477344531	0.535501263	1.086023666	1.084688008	0.583541186	0.228461618	2
ENSMUSG00000083553.2|Gm11989	0.483518305	0.330768289	0.945977185	0.547984199	-0.269996221	0.533178608	-1.614319562	-1.839653779	-1.227156153	-0.556275038	-0.835494267	-1.443431231	1.091124515	0.565088011	1.19739673	0.791686223	0.875992926	0.42361126	2
ENSMUSG00000084999.3|Gm15839	1.2465345	-1.054067803	0.432415628	-1.054067803	-1.054067803	0.615988791	-1.054067803	-1.054067803	-1.054067803	-1.054067803	0.220758207	-1.054067803	0.814851606	1.011348673	1.014490514	1.18953458	1.069524937	0.817094991	2
ENSMUSG00000085415.2|Selenok-ps1	0.621067202	0.513103877	-0.384097625	0.085349065	1.015728094	0.786189905	-1.90102898	-1.90102898	-1.90102898	-0.104492743	0.265494354	0.900326239	1.143297389	0.369102758	0.497281994	-0.744895791	-0.01333314	0.752965362	2
ENSMUSG00000085501.2|Gm11772	1.151874471	1.202902835	0.368519705	0.652046809	0.497044431	-0.248974554	-1.303142442	-1.303142442	-1.303142442	-1.303142442	-1.303142442	-1.303142442	0.581570622	0.816878379	0.311656895	0.76947995	0.845847419	0.870007689	2
ENSMUSG00000085609.2|1700016P03Rik	1.626754986	1.846900298	-0.408409259	0.532541224	-0.093095829	-1.000226153	-1.000226153	0.175817198	-1.000226153	-1.000226153	-1.000226153	-1.000226153	0.633512935	-1.000226153	-0.282369526	1.009443456	0.862597851	1.097889737	2
ENSMUSG00000087028.8|Gm13387	1.07153694	0.369774726	1.322565837	-0.800754525	0.411210805	-0.241249971	0.242342265	-3.166081385	-0.678511633	-1.089231732	0.128053231	0.271391513	0.67475819	0.043932894	0.32601728	-0.006934625	0.35364966	0.76753053	2
ENSMUSG00000089662.2|Gm14057	0.739288903	0.873573687	0.673658246	-0.105061299	-0.052751179	-0.267916043	-2.034968785	-0.837885362	-1.686362098	0.099357736	-0.020840617	-1.603695412	0.84464697	0.067172394	1.324211277	0.985886405	-0.183503437	1.185188614	2
ENSMUSG00000089910.2|Gm16113	1.581235189	1.950829815	0.614379985	-0.270176932	0.424119698	-0.324295531	-1.262147842	-1.262147842	-1.262147842	-1.262147842	-1.262147842	-0.156043223	0.215950128	0.216356431	0.636757417	-0.233150185	0.980053565	0.674722853	2
ENSMUSG00000089958.2|Gm16165	0.687603649	0.864014505	0.030816179	0.566201273	0.183926931	0.23190982	-1.388407353	-0.882984565	-0.610279174	-1.047947249	-1.432243622	-2.019453544	1.393108194	0.804362309	1.197109256	0.914211693	0.452001985	0.056049713	2
ENSMUSG00000090071.5|Cdk5r2	0.186998579	1.364209506	1.602076751	0.088251232	1.01420183	0.392401289	-1.049907133	-0.292905226	-2.184205526	-1.56592015	-0.427268122	-0.775968465	0.60817125	-0.091219236	-0.669819157	0.992679601	0.482922876	0.325300104	2
ENSMUSG00000090272.10|Mndal	-0.229362194	-0.381323059	-0.106857003	0.144163607	-0.154269426	-0.056886829	1.064554874	1.056441727	-1.873384372	-1.873384372	-0.361809561	-1.873384372	0.676893756	0.926219495	0.930644408	1.009194274	0.438707681	0.663841366	2
ENSMUSG00000090451.2|Gm6133	0.727946308	0.747992271	0.671600286	0.84984197	0.56200031	0.38812463	-1.701217366	-1.412116206	-0.754046682	-1.250069277	-0.926121437	-1.671478417	0.117803447	0.017741612	1.044435622	1.275263409	0.717080281	0.59521924	2
ENSMUSG00000090753.2|Rpl31-ps4	0.670600172	0.804641838	0.942043742	0.412307748	0.048061275	0.611262746	-2.054318103	-1.193230231	-1.151133883	-0.957125351	-1.447754298	-0.964821541	0.910067002	0.823428602	0.508367055	0.387879983	0.449748081	1.199975161	2
ENSMUSG00000092281.2|Hmgb1-ps7	0.731821666	0.379075019	0.460863787	0.231395071	0.336045124	0.120884333	-1.408525029	-1.007913562	-1.204961916	0.104942998	-1.442997585	-1.591482649	0.037571415	-0.282644471	2.148414831	0.390769399	1.054263319	0.942478249	2
ENSMUSG00000092349.2|Smim40	0.736547078	0.923321611	1.327206508	-0.070377657	0.487377732	0.107434581	-0.097509732	-0.204984035	-0.475290449	-0.007926423	-3.376859219	-0.879957823	0.41509977	0.445435009	-0.028438009	0.856380568	-0.171354051	0.01389454	2
ENSMUSG00000092563.2|Gm3617	1.139792007	1.286084648	1.105101653	0.44367593	-0.162788772	-0.141508724	-1.325394915	-1.471134685	-1.347732574	-0.332089074	-1.264648849	-1.288030124	0.843634117	0.035877793	0.706721074	0.899879039	1.168871889	-0.296310435	2
ENSMUSG00000092595.3|Gm20427	0.981538557	0.616488857	0.881146318	0.856779052	0.913392881	0.868651184	-1.107493299	-1.673354691	-1.119175876	-0.328640182	-1.041033322	-1.725680378	1.38412082	0.456406282	0.373869177	0.239307775	-0.845402886	0.269079733	2
ENSMUSG00000093990.2|Rps12-ps12	0.451499245	0.462025566	0.600933982	0.269431862	0.049311277	0.328080968	-1.740106138	-1.459475418	-1.138722437	-1.125617964	-1.340157375	-0.874689454	1.188372975	0.691789225	1.404497363	1.12778895	0.623841185	0.481196189	2
ENSMUSG00000094238.2|Rps12-ps11	0.430611639	0.442921905	0.577431888	0.227937993	0.078163771	0.328761572	-1.769896388	-1.475566246	-1.145538092	-1.154950755	-1.282757514	-0.829887161	1.187427074	0.732775839	1.380560258	1.161118238	0.62796869	0.48291729	2
ENSMUSG00000094326.2|Gm10045	0.411836662	0.561531637	1.321766402	0.162177419	0.199967312	0.062813966	-1.44379622	-1.985047237	-1.643487392	-0.198483612	-0.591443095	-1.150678615	0.214584199	0.62548033	0.640257099	1.002740731	1.524630792	0.285149622	2
ENSMUSG00000094955.3|Gm3699	0.659186599	0.413009392	0.746783027	0.763695008	0.210861478	0.397994462	-1.559133172	-0.881056838	-0.980005393	-1.557588204	-1.493885251	-1.432307993	0.879671317	0.683240779	1.187058129	0.919943936	0.780872002	0.261660722	2
ENSMUSG00000094974.2|Rps19-ps2	0.321642959	0.308215541	2.080268601	0.215287467	-0.292433122	0.125259866	-1.692014869	-1.452731294	-1.162320182	-0.883146667	-0.939750745	-0.872419638	0.691235723	0.252646771	0.994736094	1.179595728	0.666669128	0.459258639	2
ENSMUSG00000095017.2|Rps12-ps15	0.462762846	0.462205684	0.596592152	0.298741292	0.089524699	0.308512815	-1.722121888	-1.470468103	-1.147459689	-1.164264764	-1.290378857	-0.930567638	1.14018923	0.753487752	1.375894775	1.146717489	0.650437276	0.440194928	2
ENSMUSG00000095137.2|Rps12-ps17	0.517265246	0.535829577	0.65194271	0.336168795	0.166965048	0.267331615	-1.657879601	-1.452277661	-1.158182982	-1.170781538	-1.3723545	-1.018962452	1.063823296	0.674985268	1.344919451	1.112530407	0.654781938	0.503895381	2
ENSMUSG00000095499.2|Rps12-ps14	0.494624285	0.484762906	0.616447945	0.285453946	0.072508483	0.313886851	-1.692841679	-1.497114755	-1.131091208	-1.103695618	-1.349964173	-0.959655427	1.115671685	0.701050875	1.374662188	1.154737529	0.660340579	0.460215587	2
ENSMUSG00000095562.9|Erdr1	1.287633907	1.182717601	1.72848098	0.364097852	0.190811815	0.800263825	-0.807536222	-0.87101938	-1.563501096	-1.017171206	-1.536796431	-1.364821477	0.668718556	0.493873322	0.552907578	-0.179057941	0.048383714	0.022014602	2
ENSMUSG00000095940.2|Gm16416	0.764733495	0.649916006	0.346185146	0.40720232	0.178616407	0.193934537	-1.703450027	-1.209530314	-1.114892291	-0.373168837	-1.051856889	-1.679425058	0.048121641	-0.115982818	1.781991007	0.994356979	0.86922113	1.014027568	2
ENSMUSG00000096135.2|Rps12-ps18	0.489153747	0.484995079	0.599965791	0.32056756	0.108706069	0.297032103	-1.705059227	-1.428047352	-1.137579837	-1.193080522	-1.329961736	-0.972830874	1.162396501	0.735166999	1.347254968	1.119078657	0.643125151	0.459116921	2
ENSMUSG00000096437.2|Rps12-ps16	0.498260678	0.492120857	0.640731088	0.297433507	0.043181537	0.299384097	-1.746143137	-1.484911957	-1.1313697	-1.119500911	-1.306440676	-0.913869857	1.114027729	0.669848521	1.385176419	1.162148316	0.663710047	0.436213443	2
ENSMUSG00000096681.2|Rps19-ps1	0.150637965	0.154746051	1.963951463	0.237700982	-0.24811736	0.223505674	-1.789355999	-1.475834875	-1.148196315	-0.845321711	-0.950606022	-0.854318415	0.726393948	0.49105754	1.061111905	1.148111768	0.61290707	0.541626331	2
ENSMUSG00000096763.2|Rps12-ps13	0.48065909	0.464890705	0.602476254	0.291911189	0.07982052	0.333044068	-1.707788908	-1.536966692	-1.125518805	-1.07500871	-1.339396024	-0.934937514	1.144132965	0.708756449	1.369418079	1.144670725	0.640071283	0.459765325	2
ENSMUSG00000096768.9|Gm47283	1.012228735	1.106897256	1.61088004	0.739018005	0.151531087	1.017655787	-0.985238022	-0.804341239	-1.479118513	-0.944329038	-1.660916309	-1.366760411	0.685930267	0.323644024	0.750397927	-0.283290477	0.055518159	0.070292723	2
ENSMUSG00000096831.2|Rps12-ps6	0.440424374	0.430452351	0.558580766	0.232344568	0.132278366	0.331159231	-1.751683136	-1.507749113	-1.100939608	-1.19355233	-1.250016217	-0.879017249	1.278724135	0.674157218	1.340030466	1.135329064	0.595496049	0.533981065	2
ENSMUSG00000097296.2|Gm26532	1.859365362	1.918668759	-1.224339765	1.038721825	0.555640224	0.876601198	0.036834128	-0.140303925	-0.891196175	-1.675965955	-1.154511046	-1.027340259	-0.11241854	0.081095127	-0.12084631	-0.253654411	-0.068162925	0.301812688	2
ENSMUSG00000097313.3|Gm26569	1.06376829	0.83364115	0.560388492	0.278716285	-0.075810997	-0.377224236	-0.006838574	-0.379816602	-1.886544905	-0.748117978	-0.012523986	-2.782103929	0.535117531	0.410777614	1.2091303	0.227001267	0.576977118	0.57346316	2
ENSMUSG00000097327.8|E030030I06Rik	0.279623709	0.528914835	0.003198356	0.429490534	-0.563882916	0.189014821	-1.880119697	-1.63045748	-0.299849469	-0.667172497	-1.020398011	-0.883398462	1.739355652	-0.149740365	0.299025687	1.345702645	1.190990177	1.089702481	2
ENSMUSG00000097503.3|3110045C21Rik	0.55429933	0.701170134	0.267458526	-1.194331173	0.659375135	0.56681976	-1.194331173	-1.194331173	-1.194331173	-1.194331173	-1.194331173	-1.194331173	0.746414285	0.836774231	1.083595533	0.939910145	0.822554144	1.18194699	2
ENSMUSG00000097761.2|4930534D22Rik	1.079624991	0.681567297	0.918671152	-0.52593489	0.166017628	0.322779887	0.267173208	-2.00326751	-2.00326751	0.083816957	0.769575054	-2.00326751	0.338093313	-0.031381612	0.92007287	0.103453393	0.370497259	0.545776025	2
ENSMUSG00000097819.2|Gm26813	1.507027345	1.495244606	1.17570933	0.321337161	-0.207582767	-0.28297699	-0.602638673	-0.496565457	-0.480436954	-1.23106855	-1.211048162	-2.242534714	0.24578165	-0.265992772	-0.059188455	0.552313797	0.936669513	0.84595009	2
ENSMUSG00000103543.2|Gm37669	0.693713139	1.314226453	1.028596947	0.349318166	0.268460535	0.686233494	-0.324960259	-1.400908456	-1.400908456	-1.400908456	0.508046803	-1.400908456	-1.400908456	1.281968948	0.712278268	0.810870516	-0.037078686	-0.287132044	2
ENSMUSG00000103979.2|Gm20305	1.110570091	2.044222048	0.973784296	-0.234993354	-0.191748684	0.165361019	-1.240955101	0.013539503	-0.534546464	-1.743865107	-1.725911261	-0.463797438	1.065420679	0.488374123	-0.489928591	0.540420343	-0.402049857	0.626103753	2
ENSMUSG00000104960.2|Snhg8	1.341483433	1.367566395	1.240612714	0.467999841	0.197434799	0.462345542	-1.647606534	-1.866699758	-1.175865402	-0.729371346	-1.077189012	-0.82140984	0.230551741	0.496025861	0.975307906	0.244950002	0.238663565	0.055200094	2
ENSMUSG00000105944.2|Gm5075	-0.023884047	0.565922981	1.024354786	0.359864924	0.498298586	0.525370919	-1.68652726	-2.123966485	-0.764844402	-0.934340268	-0.908735597	-1.094178379	1.080515059	0.992209713	1.06522848	0.139076298	0.583864822	0.70176987	2
ENSMUSG00000108456.2|4732496C06Rik	0.890981968	0.542487504	1.457670594	0.123388177	0.020651094	0.224886838	-1.971942244	-0.227210723	-2.432659003	-0.137231287	0.559402931	-1.247907584	0.88312946	0.180444446	0.415433541	-0.245282243	0.96361572	0.000140811	2
ENSMUSG00000108833.2|Gm17909	0.534070614	0.989875989	0.610857624	0.087763058	-1.259292184	-0.337179127	-0.640088121	-2.66394899	-0.95516991	-0.350719216	-0.868701542	0.337792918	0.93701971	0.857915886	1.413543082	0.634791339	0.293330104	0.378138768	2
ENSMUSG00000109326.2|Gm9165	1.123257534	-1.07120525	0.91745601	0.822886643	0.75117227	-1.07120525	-1.07120525	-1.07120525	-1.07120525	-1.07120525	-1.07120525	-1.07120525	0.947660761	1.124852577	0.658534707	0.400063706	0.745746636	1.078011157	2
ENSMUSG00000109617.2|Gm7669	0.043893131	0.845174262	1.16729479	0.755733508	0.756866679	0.776754317	-1.819676047	-1.940611217	-0.551985985	-0.483148252	-0.46544403	-0.10964356	1.314032791	0.941422308	0.633883145	-1.148878117	0.250071839	-0.965739562	2
ENSMUSG00000109821.2|Gm6593	-0.337298081	-0.675785751	-0.086114535	-1.223026358	-1.073331536	-0.583732356	1.658527664	1.530887531	0.472467314	-0.635167707	-0.463146593	-0.479619312	1.412348793	1.041809725	1.592357006	-0.451086438	-0.892989781	-0.807099585	2
ENSMUSG00000110086.2|Gm45623	0.854457905	1.926163581	1.170151429	0.241626571	0.170857692	-1.120132846	-1.120132846	-1.120132846	-1.120132846	-1.120132846	-1.120132846	-1.120132846	0.765068835	0.259679314	0.652017979	0.283131332	0.830326114	0.687449171	2
ENSMUSG00000110899.2|Gm48840	1.004147516	0.983616808	1.094933735	-1.857092806	1.423462486	0.598478609	-0.36834133	-0.430251339	-1.208294917	0.393689434	-1.857092806	-0.702753637	0.305450164	-0.283931669	0.701730215	-0.621186673	-0.189295793	1.012732004	2
ENSMUSG00000112413.2|Gm6867	0.426253609	-0.021791904	0.278602934	0.577018294	0.098459125	0.258344732	-0.142821964	-0.819702536	-3.72588266	0.124636126	0.009318801	0.026309231	0.167698229	0.738900485	0.505515868	0.819302309	0.276626733	0.403212588	2
ENSMUSG00000113128.2|Gm47813	-0.996135362	-0.079097734	-0.655845558	-0.538279168	-0.515588812	-0.058494845	0.960700307	1.294779756	0.631383742	-0.029056478	-2.784669235	-0.516358979	1.066966612	1.207779044	1.07364301	-0.061292879	-0.345769616	0.345336197	2
ENSMUSG00000113151.2|Gm48690	0.519039248	0.293336439	0.677233155	0.527177063	0.109838191	0.400419474	-1.236818443	-0.472091709	-1.628231692	-1.191106175	-1.543997621	-1.567602308	0.478248243	0.792982227	1.123237407	1.212548266	1.170414226	0.33537401	2
ENSMUSG00000113174.2|Gm9292	1.163786869	0.941283331	1.736548107	0.218653448	-1.024700937	0.092080776	-2.264072872	-0.475623426	-1.400668667	-0.93331439	0.227993863	-0.642109144	0.277629114	1.098104271	0.242127047	-0.300776088	0.599697248	0.44336145	2
ENSMUSG00000114155.2|Gm7986	0.864538153	0.585636327	0.952419468	0.820535523	0.775745052	0.135380551	-1.349971438	-1.547430959	-0.894959998	-1.948947495	-1.268912407	-0.812376976	0.535268259	0.536268823	0.595748854	0.771682982	1.02326448	0.226110801	2
ENSMUSG00000114241.2|Gm30108	0.549888655	0.564232623	0.741005882	0.66463007	0.521695646	0.36238499	-0.02961184	-1.502675489	-1.502675489	-1.502675489	-1.502675489	-1.502675489	0.68227622	-0.107848386	0.77763097	1.031776984	0.818773656	0.936541974	2
ENSMUSG00000114462.2|Gm8371	0.093059643	1.209448838	0.620292472	1.608651579	0.100090351	1.006860958	-1.047083622	-1.198889693	-1.89005852	-1.832345918	-0.984483409	0.514551075	0.511281073	0.512086109	0.224355238	0.075113394	0.504377282	-0.02730685	2
ENSMUSG00000114931.2|Gm32256	0.741150498	0.632746216	0.989192381	0.422386987	0.199700868	0.681911951	-0.750755093	-0.913034895	-0.983528891	-1.450497769	-1.803049581	-1.826631549	0.901883719	0.303044888	0.98502232	1.056055756	0.336336949	0.478065246	2
ENSMUSG00000116940.2|Gm7450	0.893228338	0.488467235	1.375433551	0.037347028	0.815731913	-0.186033362	0.310621352	-1.238899346	-0.785220758	0.091343953	0.360288053	-2.956841256	0.38649835	0.70631719	0.849571075	-0.583764922	0.148883935	-0.712972329	2
ENSMUSG00000117251.2|Gm49891	-0.78404435	-0.808150243	-0.210551844	0.150156752	0.138509413	-0.012824241	0.465043547	0.540940008	0.305345571	-3.123572199	-0.156100389	-0.899543794	1.005560747	1.067197714	1.285446665	0.667227693	-0.07774167	0.44710062	2
ENSMUSG00000117393.2|Gm36279	0.437660296	1.08638588	0.642324314	0.865615606	0.678535847	0.887311186	-1.494195498	-1.494195498	-1.494195498	-1.494195498	0.266421449	-1.494195498	0.519235935	0.138976813	1.175765074	0.376098335	0.414050775	-0.017404017	2
ENSMUSG00000117585.2|Gm5047	0.448087185	0.727958584	0.851394205	0.204820234	0.035450284	0.313828677	-1.975899508	-1.468837592	-0.737304308	-1.00964906	-1.091009869	-1.348609256	0.918666979	0.247471631	1.170622965	1.051856255	0.891155271	0.769997323	2
ENSMUSG00000117629.2|Gm49990	-0.611706293	-1.295493082	-0.255052918	-0.115048154	-0.472630831	0.184420216	0.824363442	0.993886994	0.225152528	-2.401013138	0.074731516	-0.57683037	0.987289771	1.654389878	1.599688644	-0.681487272	-0.219530377	0.084869448	2
ENSMUSG00000117810.2|Gm8934	0.789571675	0.543874695	0.643114171	0.27581519	-0.461607198	0.851227794	-2.422547331	-0.758705018	-0.697903424	-1.628221994	-1.093924724	-0.320393938	0.31844913	1.241691033	0.319272298	0.839681281	0.552688885	1.007917474	2
ENSMUSG00000001240.14|Ramp2	0.389183611	0.726511847	0.079824403	-0.328207562	0.704109883	1.394551351	0.504939656	1.561885487	1.02313438	-1.371223453	-0.922897316	-1.581457711	-0.391776072	1.400021714	-1.057329053	-0.586864899	-0.664211135	-0.880195129	2
ENSMUSG00000001627.13|Ifrd1	1.017827581	2.092258472	-1.126664203	1.222655085	0.990170552	0.954485255	-0.009732795	-0.156658258	-1.098988913	-0.913035633	-1.186252733	-1.184290195	-0.113733427	0.527440736	0.757951231	-0.291650065	-0.797632536	-0.684150155	2
ENSMUSG00000001943.9|Vsig2	0.110618192	0.294676942	0.570955741	0.532231724	0.51908026	0.199730976	0.245663854	0.670010955	-1.250496945	-1.250496945	-1.250496945	-1.250496945	1.58891992	1.257289719	1.404731112	-1.250496945	0.109072273	-1.250496945	2
ENSMUSG00000002076.13|Hsf2bp	0.158961453	0.126151856	0.445785848	0.206721067	0.363174919	0.453841661	-0.150889602	0.038574539	0.068446752	-0.870442352	-0.772004791	-3.539991681	0.886221772	0.76610338	0.836322508	0.300902156	0.153414315	0.5287062	2
ENSMUSG00000003559.9|As3mt	1.551675873	1.454582519	1.463222314	0.060530819	0.158572936	-0.034703699	-0.321157565	-0.191138682	-1.259730356	-1.378420664	-1.845073298	-0.945566436	0.650035748	0.747298225	0.690333161	-0.917170559	0.251814665	-0.135105002	2
ENSMUSG00000004864.14|Mapk13	1.246694688	1.327576824	0.602049598	0.86564108	0.755964985	0.847670704	0.560661217	0.691056342	-0.810763319	-1.547593377	-1.84116501	-1.892862818	-0.254852417	-0.028628728	0.196348549	-0.563049914	-0.201961255	0.047212852	2
ENSMUSG00000006711.16|D130043K22Rik	0.692793111	0.932388219	0.991588378	0.42855721	0.273218745	0.624928736	0.452732217	-1.735280356	0.440002348	-1.735280356	-1.735280356	-1.735280356	0.16463836	-0.294869026	0.260236091	0.471012433	0.609192293	0.894702307	2
ENSMUSG00000008658.17|Rbfox1	0.458953344	0.484402598	0.73805067	1.311539644	0.548874011	-0.410881436	-0.879739324	-1.716703297	0.19868971	-0.538098662	-1.20422381	-1.925103375	-0.028876419	-0.853381614	1.173276944	0.778357662	1.218076834	0.64678652	2
ENSMUSG00000009108.16|Gnat2	0.825097476	1.346657376	1.549210491	1.042814906	-0.002845916	0.305964993	-0.601920286	-1.25205651	0.479028599	-0.767959483	-0.915081951	-1.852808302	0.385186933	0.65129307	0.895054751	-0.208027469	-1.540519567	-0.339089112	2
ENSMUSG00000009633.4|G0s2	0.480773828	-0.004903174	0.029319338	-0.104684068	-0.140204433	-0.36725267	0.348039079	0.044770593	-2.591714001	-1.404739244	-1.397052588	-0.555235672	1.25646516	1.063722897	0.934962324	0.712125992	0.847418192	0.848188444	2
ENSMUSG00000012819.17|Cdh23	0.524238583	0.451524684	-0.092513329	-0.432581964	-0.818671356	-0.772167219	0.605579326	0.680300216	-1.087762134	-1.412156679	-1.504784316	-1.775153786	1.021661726	0.854431992	1.372412924	1.007839155	0.60410454	0.773697639	2
ENSMUSG00000013089.16|Etv5	0.399258796	0.457672335	0.500443321	-0.493422337	-0.314313875	-0.590049549	-0.262588235	-0.135545235	-0.706830921	-1.432151411	-1.774165021	-1.712758027	0.666068664	0.581266303	0.676794834	1.316257634	1.487213942	1.336848781	2
ENSMUSG00000016942.7|Tmprss6	1.125025919	1.489337504	0.677311113	-0.499910889	-0.473840032	0.473932602	-0.664489386	0.451418673	0.116674998	-1.076842069	0.505352435	-3.080977212	0.394488345	-0.24817197	-0.229593425	0.52608423	0.494981591	0.019217573	2
ENSMUSG00000019935.17|Slc17a8	0.431783475	0.191394057	-0.404275842	-0.447339697	-0.719072699	-0.925002616	1.293049001	1.044851462	-1.122447518	-1.776561653	-1.279691796	-1.238840816	0.762166835	0.264380013	0.716891559	0.8262685	1.151729008	1.230718725	2
ENSMUSG00000020089.9|Ppa1	0.709752692	0.658542917	0.307737863	-0.717331467	-0.837590179	-0.847991832	-0.713955234	-0.592171691	-0.840992646	-1.276107673	-1.100978676	-0.858595688	1.280774147	0.811933215	2.283719927	0.103278628	0.943686954	0.686288744	2
ENSMUSG00000020178.7|Adora2a	1.072497721	0.366588675	0.800626147	-0.476452582	-0.226831305	0.228391536	0.854707277	0.047872629	-1.393153605	-1.891066079	-1.876453104	-1.456094583	0.628077267	0.38262291	0.405777281	0.870151239	0.892914231	0.769824345	2
ENSMUSG00000020363.7|Gfpt2	1.258525772	1.233762686	0.080389612	-1.296060035	-0.27789122	-0.584430218	-0.262392223	-0.347933903	-0.999882105	-1.39116891	-0.687175752	-0.686022023	0.67965222	-0.504071612	2.495323752	0.069140566	0.730834323	0.489399072	2
ENSMUSG00000020614.14|Fam20a	-0.350757656	-0.294940506	0.097632806	0.163573345	0.227929917	0.754435195	0.790603641	0.797267936	-0.914334418	-1.543495621	-2.372253372	-1.371708421	0.092026273	0.12631258	0.478656755	1.473545718	1.013584901	0.831920929	2
ENSMUSG00000020642.14|Rnf144a	1.021011597	0.936549705	0.987977857	-0.755524272	-0.48842257	-0.45040766	0.668562831	1.182340526	0.280201585	-1.686665507	-1.60139678	-1.958721057	-0.044157257	1.310665871	0.168298402	0.40551797	-0.05825172	0.082420479	2
ENSMUSG00000020904.12|Cfap52	0.6839575	1.007435887	1.111904422	0.476454252	-1.200882166	0.783662682	0.744660957	0.960702736	-1.200882166	-1.200882166	-1.200882166	-1.200882166	0.923609366	-1.200882166	-1.200882166	0.510444363	0.479427177	0.723915822	2
ENSMUSG00000020911.15|Krt19	0.181339248	0.235281037	0.512080035	0.903877749	0.895308474	0.877968056	1.129320349	1.466840766	-0.723427794	-1.125287318	-1.305637288	-1.253455043	0.614566351	1.140473694	-0.184525216	-1.55378006	-0.880198141	-0.930744899	2
ENSMUSG00000021176.7|Efcab11	0.172759544	-0.036968739	1.035544563	-0.734252678	-0.465427612	0.162353897	1.243675041	0.936315656	0.829606232	-0.806740622	-1.738023249	-1.191028734	0.876915055	1.269939952	1.10815199	-0.111042066	-1.144139877	-1.407638353	2
ENSMUSG00000021367.9|Edn1	0.693230976	0.922500327	-0.920635939	0.357305898	-0.163836154	0.26742475	1.228259107	0.68488311	-2.073595252	-0.815299144	-1.881403109	-1.161230892	1.093165954	1.00525382	0.636650317	-0.201528728	0.336096106	-0.007241146	2
ENSMUSG00000021379.3|Id4	0.076727017	0.656778248	0.93304713	0.949293828	0.350627446	0.378907873	-1.146872374	-0.831212333	0.317700377	-0.921807337	-1.392336107	-1.743628003	0.024628196	-0.053825826	-1.350374991	1.384393918	1.3282235	1.039729436	2
ENSMUSG00000021714.16|Cenpk	-0.096812137	-0.121529041	0.400469962	-0.7112569	-0.263985293	-0.523343518	1.227995588	1.344270621	0.332266728	-1.19611946	-0.974093399	-1.536553017	1.245164418	1.449677434	1.563547754	-0.444653087	-1.033315568	-0.661731084	2
ENSMUSG00000021880.8|Rnase6	0.662787947	0.746624804	0.630683241	-1.202396313	0.709460094	0.959836875	-1.202396313	0.620522185	-1.202396313	-1.202396313	-1.202396313	-1.202396313	-1.202396313	0.735430449	0.356628415	0.940829535	0.946561418	1.107409227	2
ENSMUSG00000021927.8|Hnrnpa1l2-ps2	0.690566455	0.975992707	0.946847248	0.203278159	0.08555535	0.413660636	-1.11464128	-0.389458534	-0.614918535	-1.708142337	-1.289247728	-2.000551955	0.754970599	1.069656363	1.521527925	0.179513494	0.120436588	0.154954845	2
ENSMUSG00000022346.18|Myc	-0.449890142	0.095778174	-1.284807815	0.717700134	0.547205217	0.50437693	0.251659465	0.427689506	-1.173976286	-1.801357732	-1.474988848	-1.257051882	1.062443466	1.225950733	1.524595687	0.589366008	0.154142981	0.341164402	2
ENSMUSG00000022422.14|Dscc1	-0.195620677	0.029031346	0.455483255	-1.140663785	-0.397441942	-0.285858414	1.203894199	1.240491751	0.147059147	-1.018669686	-0.726418766	-1.225588766	1.281616704	1.574437278	1.660070225	-0.833992817	-0.882007512	-0.88582154	2
ENSMUSG00000023043.8|Krt18	0.475038004	1.033166351	-0.05419069	0.256057263	0.30597282	0.513620831	-0.488032225	-0.438118963	-1.39156693	-1.368613174	-1.864392725	-1.648646735	1.204479262	1.037709506	-0.095258392	1.193054527	0.704572692	0.625148578	2
ENSMUSG00000024011.18|Pi16	0.98342294	0.503524053	0.88405704	0.594056596	-0.222599594	0.639028486	-1.745965552	0.488666477	0.486165276	-1.745965552	-1.745965552	0.11426085	0.612214667	0.410966118	0.81986588	0.15525793	0.51497549	-1.745965552	2
ENSMUSG00000024261.7|Syt4	0.309610828	0.552887548	1.27851804	-0.60698332	0.419018485	-0.019208191	0.035050923	-0.719579627	-0.843375466	-0.867722771	-2.39389003	-1.548249697	0.585808973	1.118861992	-0.13636474	1.003969667	0.847274025	0.98437336	2
ENSMUSG00000024427.8|Spry4	0.282046733	0.406419619	-0.226483616	-0.457160256	-0.536802275	-0.425686481	0.033394114	0.006718487	-1.32947529	-1.485871768	-1.393642949	-1.514848961	0.946015024	0.568993121	1.377979411	1.173750657	1.322617203	1.252037226	2
ENSMUSG00000024517.18|Grp	1.364281627	1.136611042	0.780231372	0.58169907	0.442731222	-1.171231727	0.914463182	1.120744662	-1.171231727	-1.171231727	-1.171231727	-1.171231727	0.518513433	-1.171231727	0.749014402	0.344067437	0.246264637	-1.171231727	2
ENSMUSG00000024810.17|Il33	1.860739888	1.622598956	0.012133507	-0.216498527	-0.172077303	-0.385977715	0.622611329	0.148280702	-1.4939322	-1.282429316	-0.597972074	-1.370115118	0.429583534	-0.47005505	1.862335205	-0.443561655	-0.26271475	0.137050589	2
ENSMUSG00000024910.6|Ctsw	-0.055798521	-0.184246103	-0.215088942	-0.272597391	-0.074004829	-0.283325635	-0.056066919	-0.074257762	-0.638174427	-0.655623493	-2.913596391	-0.606950978	1.278559518	0.887930839	1.713440823	0.424169636	0.975912351	0.749718223	2
ENSMUSG00000025036.8|Sfxn2	1.583154137	1.290679461	1.638131843	-0.675631479	-1.009838395	-0.681893897	0.072666287	0.054215439	-0.809409518	-1.258533523	-1.268528184	-1.380481998	0.703414037	0.757268961	1.158743435	-0.172187073	0.011655476	-0.013425007	2
ENSMUSG00000025089.16|Gfra1	0.986423154	0.803389699	-0.09009213	-0.792110922	-0.705465554	-0.805830841	-0.46987942	-0.4170076	-1.078603157	-1.55306522	-1.128699923	-1.15723943	1.202463902	0.884941488	1.094475196	0.794532011	1.235126506	1.196642242	2
ENSMUSG00000025317.8|Car5a	0.761872985	0.556802272	0.830800941	0.000361278	0.445134515	0.470283068	-0.701435905	-0.902898412	0.682776055	-1.770698969	-1.74962538	-1.131183069	0.48950749	1.284953904	0.018309751	-1.329810803	1.033763701	1.011086578	2
ENSMUSG00000025746.12|Il6	0.910821768	1.128488079	-1.460678028	0.236203589	-0.05168309	-0.13733616	0.671427057	0.124215739	-1.460678028	-1.460678028	-1.460678028	-1.460678028	0.489422989	0.318610035	0.984305556	1.088720757	0.724640974	0.815552847	2
ENSMUSG00000026255.16|Efhd1	1.228358132	1.112610136	0.452160311	-0.209793719	-0.688165835	-0.913880576	0.29751159	0.588467477	-0.532012272	-1.23971218	-1.260636142	-1.494770914	0.564415325	0.893658724	-1.522415469	0.234541096	1.364384473	1.125279843	2
ENSMUSG00000026475.8|Rgs16	0.69856998	0.734395887	-1.148465771	-0.383796478	-0.226376706	-0.268109884	0.228716552	0.229569006	-1.533764001	-1.196536452	-1.519830859	-1.427376193	0.754034097	0.491288587	1.14263377	1.425256874	0.986810103	1.012981489	2
ENSMUSG00000026819.16|Slc25a25	0.537329222	1.119465469	-1.300621376	-0.600519092	-0.618192062	-0.730100205	0.17654947	0.255875611	-1.130743243	-1.344685853	-1.301531354	-1.164779136	1.026796773	1.089721998	0.964910104	1.171493135	0.894344629	0.95468591	2
ENSMUSG00000027196.12|Alkbh3os1	0.659426426	0.410383328	0.629443022	1.161177592	0.300490646	0.520830493	0.122870009	0.297422621	-0.215960677	-3.665778608	-0.057716762	-0.491799038	0.180976645	0.342094396	-0.095246792	-0.388871373	-0.084137057	0.374395131	2
ENSMUSG00000027221.6|Chst1	1.415711643	1.209006446	0.17931328	-0.51383409	0.463122078	0.613077058	0.863450776	0.730715457	-0.993428288	-1.976903315	-1.826734877	-1.462587593	0.312314785	0.064398954	0.775992594	-0.371593069	0.360954178	0.157023985	2
ENSMUSG00000027377.3|Mall	0.979617435	1.321870462	0.941970583	0.586188841	0.998658214	0.640985776	-1.296815648	0.762624495	-1.296815648	-1.296815648	-1.296815648	-1.296815648	0.601520218	0.539255624	0.551297233	-1.296815648	-0.158525164	0.015430172	2
ENSMUSG00000027398.14|Il1b	0.56914189	0.718526623	-0.440572354	0.877997855	0.336127503	0.427587875	1.069912479	0.986606163	-1.631910172	-1.631910172	-1.631910172	-1.631910172	0.264957918	-0.266275504	-0.102593796	1.267304948	0.542435315	0.276483773	2
ENSMUSG00000027489.16|Necab3	0.936162054	0.964880011	1.355208963	-0.626915812	-0.779241823	0.062213928	0.421185094	0.809754078	-1.623953936	-0.656759695	-1.529331213	-1.773522612	0.066403787	1.265727495	1.111899337	-0.211610152	0.272508116	-0.064607621	2
ENSMUSG00000027832.6|Ptx3	0.6572895	0.80579248	-0.49428279	0.959204265	0.563298479	0.411702396	1.175104616	0.97509601	-1.465311874	-0.902482074	-1.481027121	-1.525986782	1.16748352	0.240206095	1.051702714	-0.218965292	-1.094355799	-0.824468341	2
ENSMUSG00000028222.3|Calb1	0.084567391	0.168167293	-0.078282773	0.327158388	-0.008231026	-0.001352008	-0.091924402	-0.014777605	-0.914796583	-2.140116865	-2.140116865	-0.893024721	0.825088737	0.327153424	1.027587687	1.345650382	0.980451436	1.196798111	2
ENSMUSG00000028517.9|Plpp3	0.500793588	0.371577761	-0.551572539	-0.937311413	-0.388559575	-0.37171395	0.787704282	0.652376742	-1.357808365	-1.439572158	-1.177530568	-1.562272537	0.741249027	0.106459138	1.719272996	0.927680266	0.906253199	1.072974107	2
ENSMUSG00000028525.17|Pde4b	0.593545859	0.956313061	-0.726818955	0.059232579	0.123342983	-0.072134105	1.150341572	0.965980116	-1.681063044	-1.403235095	-1.3091242	-1.866665279	1.050703454	0.202885465	1.257489454	0.394735978	0.115495665	0.188974493	2
[truncated: 7,481 more rows]
