# Supplementary material for: Lens Epithelial Explants Treated with Vitreous Humor Undergo Alterations in Chromatin Landscape with Concurrent Activation of Genes Associated with Fiber Cell Differentiation and Innate Immune Response
Source: Cells. 2023 Feb 3;12(3):501. doi: 10.3390/cells12030501 (PMC9914805; doi:10.3390/cells12030501)
Supplement: Supplementary file 1 [file cells-12-00501-s001.zip › S5_RNA_Six_cluster_GO_results.xlsx]

## Sheet: RNA_First_cluster_GO_results
	term_id	p_values	significant	term_size	query_sizes	intersection_sizes	source	term_name	effective_domain_size	source_order	parents	V1	V2	V3	V4	V5	V6
117	REAC:R-MMU-112316	c(0.0993208657556417, 1, 1.71874837537064e-10, 1, 1, 2.12184968630331e-14)	c(FALSE, FALSE, TRUE, FALSE, FALSE, TRUE)	296	c(404, 375, 444, 538, 308, 568)	c(28, 4, 48, 16, 6, 62)	REAC	Neuronal System	8710	918	REAC:0000000	0.0993209	1	1.71875e-10	1	1	2.12185e-14
174	GO:0036477	c(1.63659447580208e-06, 1, 5.59688868848137e-11, 0.285922500433931, 1, 3.06008383855294e-12)	c(TRUE, FALSE, TRUE, FALSE, FALSE, TRUE)	957	c(759, 711, 1098, 1002, 624, 1489)	c(68, 39, 101, 64, 34, 128)	GO:CC	somatodendritic compartment	22605	1960	GO:0110165	1.63659e-06	1	5.59689e-11	0.285923	1	3.06008e-12
206	GO:0034220	c(6.79099944501502e-08, 1, 1.51970230652993e-11, 0.475918126423959, 1, 1.66655070134768e-11)	c(TRUE, FALSE, TRUE, FALSE, FALSE, TRUE)	838	c(759, 709, 1120, 1012, 632, 1505)	c(67, 34, 96, 60, 29, 117)	GO:BP	ion transmembrane transport	22849	9774	c("GO:0006811", "GO:0055085")	6.791e-08	1	1.5197e-11	0.475918	1	1.66655e-11
209	GO:0030425	c(0.00194192831854152, 1, 1.08884674393766e-08, 1, 1, 2.05014820246696e-11)	c(TRUE, FALSE, TRUE, FALSE, FALSE, TRUE)	679	c(759, 711, 1098, 1002, 624, 1489)	c(46, 25, 75, 38, 25, 99)	GO:CC	dendrite	22605	1099	c("GO:0043005", "GO:0097447")	0.00194193	1	1.08885e-08	1	1	2.05015e-11
215	GO:0097447	c(0.000972504000025685, 1, 1.34310142619473e-08, 1, 1, 2.70759184884845e-11)	c(TRUE, FALSE, TRUE, FALSE, FALSE, TRUE)	682	c(759, 711, 1098, 1002, 624, 1489)	c(47, 26, 75, 38, 25, 99)	GO:CC	dendritic tree	22605	3353	c("GO:0036477", "GO:0043005")	0.000972504	1	1.3431e-08	1	1	2.70759e-11
88	GO:0005215	c(0.0132782729883576, 1, 4.9441829729613e-16, 1, 1, 4.67222711706471e-11)	c(TRUE, FALSE, TRUE, FALSE, FALSE, TRUE)	990	c(736, 699, 1104, 986, 619, 1463)	c(58, 27, 118, 64, 39, 129)	GO:MF	transporter activity	22015	1710	GO:0003674	0.0132783	1	4.94418e-16	1	1	4.67223e-11
246	GO:0044057	c(9.72987314735584e-05, 1, 0.00258775197496646, 2.73459652780804e-06, 1, 9.64624953288228e-11)	c(TRUE, FALSE, TRUE, TRUE, FALSE, TRUE)	595	c(759, 709, 1120, 1012, 632, 1505)	c(47, 30, 57, 61, 20, 91)	GO:BP	regulation of system process	22849	12600	c("GO:0003008", "GO:0051239")	9.72987e-05	1	0.00258775	2.7346e-06	1	9.64625e-11
250	GO:0007610	c(0.132652144879385, 1, 1.27202469917852e-10, 1, 1, 1.47219835929404e-10)	c(FALSE, FALSE, TRUE, FALSE, FALSE, TRUE)	709	c(759, 709, 1120, 1012, 632, 1505)	c(44, 33, 84, 46, 29, 102)	GO:BP	behavior	22849	3470	GO:0032501	0.132652	1	1.27202e-10	1	1	1.4722e-10
266	GO:0030001	c(7.60581305258909e-08, 1, 1.15281419020331e-07, 0.00893966797055516, 1, 2.0755161232946e-10)	c(TRUE, FALSE, TRUE, TRUE, FALSE, TRUE)	764	c(759, 709, 1120, 1012, 632, 1505)	c(63, 33, 81, 62, 27, 107)	GO:BP	metal ion transport	22849	7665	GO:0006812	7.60581e-08	1	1.15281e-07	0.00893967	1	2.07552e-10
128	GO:0006812	c(3.78174064971953e-10, 1, 6.0402722021505e-14, 0.0028945409927517, 1, 2.66214832477547e-10)	c(TRUE, FALSE, TRUE, TRUE, FALSE, TRUE)	989	c(759, 709, 1120, 1012, 632, 1505)	c(80, 44, 113, 77, 38, 128)	GO:BP	cation transport	22849	2768	GO:0006811	3.78174e-10	1	6.04027e-14	0.00289454	1	2.66215e-10
74	GO:0022857	c(0.0554135372300908, 1, 2.57528192612984e-17, 1, 1, 5.10207216888075e-10)	c(FALSE, FALSE, TRUE, FALSE, FALSE, TRUE)	904	c(736, 699, 1104, 986, 619, 1463)	c(52, 27, 114, 59, 36, 118)	GO:MF	transmembrane transporter activity	22015	4681	GO:0005215	0.0554135	1	2.57528e-17	1	1	5.10207e-10
55	GO:0015318	c(0.0584030617606509, 1, 1.66518905551128e-18, 1, 1, 5.13471141717099e-10)	c(FALSE, FALSE, TRUE, FALSE, FALSE, TRUE)	594	c(736, 699, 1104, 986, 619, 1463)	c(38, 13, 90, 39, 19, 88)	GO:MF	inorganic molecular entity transmembrane transporter activity	22015	3109	GO:0022857	0.0584031	1	1.66519e-18	1	1	5.13471e-10
295	GO:0042391	c(0.00118856682309059, 1, 4.44183799303463e-05, 1, 1, 8.74901019851121e-10)	c(TRUE, FALSE, TRUE, FALSE, FALSE, TRUE)	434	c(759, 709, 1120, 1012, 632, 1505)	c(36, 19, 50, 33, 18, 72)	GO:BP	regulation of membrane potential	22849	11717	GO:0065008	0.00118857	1	4.44184e-05	1	1	8.74901e-10
299	GO:0044297	c(1.52099702534767e-06, 1, 4.49853027371771e-07, 0.00687009209813249, 1, 1.20227274613826e-09)	c(TRUE, FALSE, TRUE, TRUE, FALSE, TRUE)	736	c(759, 711, 1098, 1002, 624, 1489)	c(57, 29, 75, 58, 24, 100)	GO:CC	cell body	22605	2302	GO:0110165	1.521e-06	1	4.49853e-07	0.00687009	1	1.20227e-09
144	GO:0022890	c(0.27899437837559, 1, 3.15049186769539e-13, 1, 1, 1.29186807584454e-09)	c(FALSE, FALSE, TRUE, FALSE, FALSE, TRUE)	467	c(736, 699, 1104, 986, 619, 1463)	c(30, 11, 69, 32, 12, 74)	GO:MF	inorganic cation transmembrane transporter activity	22015	4706	c("GO:0008324", "GO:0015318")	0.278994	1	3.15049e-13	1	1	1.29187e-09
289	GO:0046873	c(0.239859097972613, 1, 7.34771671447677e-10, 1, 1, 1.68748900668613e-09)	c(FALSE, FALSE, TRUE, FALSE, FALSE, TRUE)	358	c(736, 699, 1104, 986, 619, 1463)	c(25, 10, 53, 28, 8, 62)	GO:MF	metal ion transmembrane transporter activity	22015	7319	GO:0022890	0.239859	1	7.34772e-10	1	1	1.68749e-09
111	GO:0008324	c(0.326457558038625, 1, 1.06652934654159e-14, 1, 1, 2.27746741784177e-08)	c(FALSE, FALSE, TRUE, FALSE, FALSE, TRUE)	515	c(736, 699, 1104, 986, 619, 1463)	c(32, 14, 76, 35, 16, 76)	GO:MF	cation transmembrane transporter activity	22015	2098	GO:0015075	0.326458	1	1.06653e-14	1	1	2.27747e-08
384	GO:0043025	c(3.21742377424738e-07, 1, 3.62769746236745e-07, 0.0452971279668549, 1, 2.78094416170456e-08)	c(TRUE, FALSE, TRUE, TRUE, FALSE, TRUE)	649	c(759, 711, 1098, 1002, 624, 1489)	c(54, 28, 69, 50, 19, 88)	GO:CC	neuronal cell body	22605	2092	c("GO:0036477", "GO:0044297")	3.21742e-07	1	3.6277e-07	0.0452971	1	2.78094e-08
113	GO:0022803	c(0.0197379251199736, 1, 1.82870330114647e-14, 1, 1, 3.22878927142739e-08)	c(TRUE, FALSE, TRUE, FALSE, FALSE, TRUE)	421	c(736, 699, 1104, 986, 619, 1463)	c(31, 12, 67, 28, 17, 66)	GO:MF	passive transmembrane transporter activity	22015	4650	GO:0022857	0.0197379	1	1.8287e-14	1	1	3.22879e-08
114	GO:0015267	c(0.0197379251199736, 1, 1.82870330114647e-14, 1, 1, 3.22878927142739e-08)	c(TRUE, FALSE, TRUE, FALSE, FALSE, TRUE)	421	c(736, 699, 1104, 986, 619, 1463)	c(31, 12, 67, 28, 17, 66)	GO:MF	channel activity	22015	3068	GO:0022803	0.0197379	1	1.8287e-14	1	1	3.22879e-08
148	GO:0099240	c(2.36838484998493e-05, 1, 3.70709941628197e-13, 1, 1, 4.70728291808848e-08)	c(TRUE, FALSE, TRUE, FALSE, FALSE, TRUE)	230	c(759, 711, 1098, 1002, 624, 1489)	c(26, 6, 45, 15, 7, 44)	GO:CC	intrinsic component of synaptic membrane	22605	3771	c("GO:0031226", "GO:0097060")	2.36838e-05	1	3.7071e-13	1	1	4.70728e-08
338	GO:0098660	c(5.62548042288841e-08, 1, 5.17382255949325e-09, 0.990275702902168, 1, 6.34988047571705e-08)	c(TRUE, FALSE, TRUE, FALSE, FALSE, TRUE)	666	c(759, 709, 1120, 1012, 632, 1505)	c(58, 23, 77, 49, 20, 91)	GO:BP	inorganic ion transmembrane transport	22849	22013	GO:0034220	5.62548e-08	1	5.17382e-09	0.990276	1	6.34988e-08
325	GO:0098655	c(1.244321243715e-07, 1, 2.98416849228665e-09, 0.264925062265707, 1, 6.65672723474591e-08)	c(TRUE, FALSE, TRUE, FALSE, FALSE, TRUE)	698	c(759, 709, 1120, 1012, 632, 1505)	c(59, 26, 80, 53, 25, 94)	GO:BP	cation transmembrane transport	22849	22008	c("GO:0006812", "GO:0034220")	1.24432e-07	1	2.98417e-09	0.264925	1	6.65673e-08
320	GO:0098797	c(2.41843108521895e-09, 1, 4.73557545767887e-07, 0.00118632358750295, 0.0160520381803918, 8.66177388761894e-08)	c(TRUE, FALSE, TRUE, TRUE, TRUE, TRUE)	518	c(759, 711, 1098, 1002, 624, 1489)	c(51, 23, 59, 47, 31, 74)	GO:CC	plasma membrane protein complex	22605	3624	c("GO:0005886", "GO:0098796")	2.41843e-09	1	4.73558e-07	0.00118632	0.016052	8.66177e-08
70	GO:0015075	c(0.125841086664705, 1, 1.61801924120241e-17, 1, 1, 8.92412681562048e-08)	c(FALSE, FALSE, TRUE, FALSE, FALSE, TRUE)	706	c(736, 699, 1104, 986, 619, 1463)	c(42, 22, 98, 48, 24, 93)	GO:MF	ion transmembrane transporter activity	22015	2905	GO:0022857	0.125841	1	1.61802e-17	1	1	8.92413e-08
137	GO:0097060	c(0.000320176424157252, 1, 1.17280138771557e-13, 1, 1, 1.48177163726795e-07)	c(TRUE, FALSE, TRUE, FALSE, FALSE, TRUE)	385	c(759, 711, 1098, 1002, 624, 1489)	c(33, 14, 61, 27, 12, 60)	GO:CC	synaptic membrane	22605	3243	c("GO:0045202", "GO:0098590")	0.000320176	1	1.1728e-13	1	1	1.48177e-07
333	GO:0005261	c(0.139538303800687, 1, 4.4544903742768e-09, 1, 1, 1.51107968979039e-07)	c(FALSE, FALSE, TRUE, FALSE, FALSE, TRUE)	286	c(736, 699, 1104, 986, 619, 1463)	c(22, 8, 45, 19, 8, 50)	GO:MF	cation channel activity	22015	1742	c("GO:0005216", "GO:0022890")	0.139538	1	4.45449e-09	1	1	1.51108e-07
76	GO:0098609	c(5.42637807589037e-17, 1, 1, 1.8975658829283e-11, 0.00346125325952834, 1.59260818058979e-07)	c(TRUE, FALSE, FALSE, TRUE, TRUE, TRUE)	784	c(759, 709, 1120, 1012, 632, 1505)	c(82, 38, 57, 86, 46, 101)	GO:BP	cell-cell adhesion	22849	22001	GO:0007155	5.42638e-17	1	1	1.89757e-11	0.00346125	1.59261e-07
412	GO:0034702	c(1, 1, 9.07899268899602e-08, 1, 1, 2.03691290493701e-07)	c(FALSE, FALSE, TRUE, FALSE, FALSE, TRUE)	223	c(759, 711, 1098, 1002, 624, 1489)	c(15, 8, 36, 12, 7, 42)	GO:CC	ion channel complex	22605	1768	GO:1902495	1	1	9.07899e-08	1	1	2.03691e-07
86	GO:0022836	c(0.224606291455272, 1, 4.10898225897384e-16, 1, 1, 3.51839751727299e-07)	c(FALSE, FALSE, TRUE, FALSE, FALSE, TRUE)	257	c(736, 699, 1104, 986, 619, 1463)	c(20, 7, 53, 15, 5, 46)	GO:MF	gated channel activity	22015	4666	GO:0015267	0.224606	1	4.10898e-16	1	1	3.5184e-07
488	GO:0034703	c(1, 1, 2.35512720161052e-06, 1, 1, 4.90907701621387e-07)	c(FALSE, FALSE, TRUE, FALSE, FALSE, TRUE)	195	c(759, 711, 1098, 1002, 624, 1489)	c(14, 7, 31, 10, 6, 38)	GO:CC	cation channel complex	22605	1769	GO:0034702	1	1	2.35513e-06	1	1	4.90908e-07
109	GO:0005216	c(0.263903444820532, 1, 6.06843858702143e-15, 1, 1, 5.43894888866512e-07)	c(FALSE, FALSE, TRUE, FALSE, FALSE, TRUE)	381	c(736, 699, 1104, 986, 619, 1463)	c(26, 10, 64, 23, 13, 59)	GO:MF	ion channel activity	22015	1711	c("GO:0015075", "GO:0015267", "GO:0015318")	0.263903	1	6.06844e-15	1	1	5.43895e-07
491	GO:0098662	c(5.148666280856e-07, 1, 3.74085275537844e-06, 0.25939723285741, 1, 7.07536698567571e-07)	c(TRUE, FALSE, TRUE, FALSE, FALSE, TRUE)	612	c(759, 709, 1120, 1012, 632, 1505)	c(53, 21, 66, 48, 18, 83)	GO:BP	inorganic cation transmembrane transport	22849	22015	c("GO:0098655", "GO:0098660")	5.14867e-07	1	3.74085e-06	0.259397	1	7.07537e-07
388	GO:0098978	c(0.00984271952907946, 1, 3.78997882354722e-08, 1, 1, 8.78054965639694e-07)	c(TRUE, FALSE, TRUE, FALSE, FALSE, TRUE)	473	c(759, 711, 1098, 1002, 624, 1489)	c(34, 15, 58, 32, 12, 67)	GO:CC	glutamatergic synapse	22605	3694	GO:0045202	0.00984272	1	3.78998e-08	1	1	8.78055e-07
518	MIRNA:mmu-miR-466l-5p	c(1, 1, 1, 1, 1, 9.99131082006711e-07)	c(FALSE, FALSE, FALSE, FALSE, FALSE, TRUE)	405	c(273, 229, 367, 428, 220, 667)	c(21, 15, 33, 32, 13, 76)	MIRNA	mmu-miR-466l-5p	6912	591	MIRNA:000000	1	1	1	1	1	9.99131e-07
219	GO:0099699	c(1.52220287922608e-05, 1, 3.75137816648227e-11, 1, 1, 1.26189860321486e-06)	c(TRUE, FALSE, TRUE, FALSE, FALSE, TRUE)	210	c(759, 711, 1098, 1002, 624, 1489)	c(25, 6, 40, 14, 7, 39)	GO:CC	integral component of synaptic membrane	22605	3794	c("GO:0005887", "GO:0099240")	1.5222e-05	1	3.75138e-11	1	1	1.2619e-06
531	MIRNA:mmu-miR-466i-5p	c(1, 1, 1, 1, 1, 1.40554815211487e-06)	c(FALSE, FALSE, FALSE, FALSE, FALSE, TRUE)	408	c(273, 229, 367, 428, 220, 667)	c(21, 15, 33, 33, 13, 76)	MIRNA	mmu-miR-466i-5p	6912	587	MIRNA:000000	1	1	1	1	1	1.40555e-06
532	MIRNA:mmu-miR-466d-5p	c(1, 1, 1, 1, 1, 1.40554815211487e-06)	c(FALSE, FALSE, FALSE, FALSE, FALSE, TRUE)	408	c(273, 229, 367, 428, 220, 667)	c(21, 15, 33, 33, 13, 76)	MIRNA	mmu-miR-466d-5p	6912	577	MIRNA:000000	1	1	1	1	1	1.40555e-06
533	MIRNA:mmu-miR-466k	c(1, 1, 1, 1, 1, 1.40554815211487e-06)	c(FALSE, FALSE, FALSE, FALSE, FALSE, TRUE)	408	c(273, 229, 367, 428, 220, 667)	c(21, 15, 33, 33, 13, 76)	MIRNA	mmu-miR-466k	6912	589	MIRNA:000000	1	1	1	1	1	1.40555e-06
416	GO:0098794	c(6.28161212636841e-05, 1, 1.06966326242646e-07, 1, 1, 1.42648406404826e-06)	c(TRUE, FALSE, TRUE, FALSE, FALSE, TRUE)	658	c(759, 711, 1098, 1002, 624, 1489)	c(49, 18, 71, 37, 15, 84)	GO:CC	postsynapse	22605	3622	c("GO:0045202", "GO:0110165")	6.28161e-05	1	1.06966e-07	1	1	1.42648e-06
81	GO:0031012	c(7.94590400206764e-06, 1, 3.46035735604295e-07, 2.00939262530485e-16, 0.000346428714258195, 1.55858376161696e-06)	c(TRUE, FALSE, TRUE, TRUE, TRUE, TRUE)	449	c(759, 711, 1098, 1002, 624, 1489)	c(40, 21, 54, 68, 32, 64)	GO:CC	extracellular matrix	22605	1197	GO:0030312	7.9459e-06	1	3.46036e-07	2.00939e-16	0.000346429	1.55858e-06
82	GO:0030312	c(8.98050562709942e-06, 1, 1.43551812982315e-07, 2.56162795377736e-16, 0.000381209953245855, 1.86037043044373e-06)	c(TRUE, FALSE, TRUE, TRUE, TRUE, TRUE)	451	c(759, 711, 1098, 1002, 624, 1489)	c(40, 21, 55, 68, 32, 64)	GO:CC	external encapsulating structure	22605	1093	c("GO:0071944", "GO:0110165")	8.98051e-06	1	1.43552e-07	2.56163e-16	0.00038121	1.86037e-06
560	GO:0007416	c(1, 1, 0.000193676310235458, 1, 1, 2.01989060547549e-06)	c(FALSE, FALSE, TRUE, FALSE, FALSE, TRUE)	183	c(759, 709, 1120, 1012, 632, 1505)	c(14, 5, 28, 10, 4, 37)	GO:BP	synapse assembly	22849	3290	c("GO:0007399", "GO:0034329", "GO:0050808")	1	1	0.000193676	1	1	2.01989e-06
569	GO:0022843	c(0.0278925841498618, 1, 0.000302645175892143, 1, 1, 2.44949240135227e-06)	c(TRUE, FALSE, TRUE, FALSE, FALSE, TRUE)	121	c(736, 699, 1104, 986, -1, 1463)	c(14, 5, 21, 6, -1, 28)	GO:MF	voltage-gated cation channel activity	22015	4671	c("GO:0005244", "GO:0005261")	0.0278926	1	0.000302645	1	1	2.44949e-06
575	GO:0034705	c(0.526918129464494, 1, 0.00061726496867144, 1, 1, 2.72477489218702e-06)	c(FALSE, FALSE, TRUE, FALSE, FALSE, TRUE)	81	c(759, 711, 1098, 1002, 624, 1489)	c(9, 2, 16, 4, 1, 22)	GO:CC	potassium channel complex	22605	1771	GO:0034703	0.526918	1	0.000617265	1	1	2.72477e-06
225	GO:0045211	c(0.00297299102325611, 1, 4.59463787889742e-11, 1, 1, 2.88434436634629e-06)	c(TRUE, FALSE, TRUE, FALSE, FALSE, TRUE)	261	c(759, 711, 1098, 1002, 624, 1489)	c(24, 8, 45, 17, 7, 44)	GO:CC	postsynaptic membrane	22605	2445	c("GO:0097060", "GO:0098794")	0.00297299	1	4.59464e-11	1	1	2.88434e-06
586	GO:0047198	c(1, 1, 1, 1, 1, 3.00395050322561e-06)	c(FALSE, FALSE, FALSE, FALSE, FALSE, TRUE)	7	c(-1, -1, -1, -1, -1, 1463)	c(-1, -1, -1, -1, -1, 7)	GO:MF	cysteine-S-conjugate N-acetyltransferase activity	22015	7571	GO:0008080	1	1	1	1	1	3.00395e-06
588	GO:0099634	c(0.185448191715468, 1, 1.01320705890644e-05, 1, 1, 3.09568104057368e-06)	c(FALSE, FALSE, TRUE, FALSE, FALSE, TRUE)	133	c(759, 711, 1098, 1002, 624, 1489)	c(13, 2, 24, 4, 3, 29)	GO:CC	postsynaptic specialization membrane	22605	3793	c("GO:0045211", "GO:0097060", "GO:0099572")	0.185448	1	1.01321e-05	1	1	3.09568e-06
587	GO:0015079	c(0.00377807132119203, 1, 3.07538448397693e-06, 1, 1, 3.20176734153611e-06)	c(TRUE, FALSE, TRUE, FALSE, FALSE, TRUE)	130	c(736, 699, 1104, 986, 619, 1463)	c(16, 3, 25, 8, 1, 29)	GO:MF	potassium ion transmembrane transporter activity	22015	2908	GO:0046873	0.00377807	1	3.07538e-06	1	1	3.20177e-06
610	TF:M07477_1	c(1, 1, 1, 1, 1, 4.6192496249537e-06)	c(FALSE, FALSE, FALSE, FALSE, FALSE, TRUE)	585	c(820, 746, 1123, 1066, 679, 1556)	c(33, 16, 41, 21, 22, 82)	TF	Factor: E47; motif: RCAGGTGY; match class: 1	21833	791	TF:M07477	1	1	1	1	1	4.61925e-06
502	REAC:R-MMU-112315	c(1, 1, 7.44707692520743e-07, 1, 1, 6.15676517582045e-06)	c(FALSE, FALSE, TRUE, FALSE, FALSE, TRUE)	181	c(404, 375, 444, 538, 308, 568)	c(17, 2, 31, 8, 2, 34)	REAC	Transmission across Chemical Synapses	8710	1602	REAC:R-MMU-112316	1	1	7.44708e-07	1	1	6.15677e-06
641	GO:0005911	c(0.0943511064132557, 1, 1, 0.000974661916438787, 1, 7.90538978266095e-06)	c(FALSE, FALSE, FALSE, TRUE, FALSE, TRUE)	468	c(759, 711, 1098, 1002, 624, 1489)	c(31, 23, 35, 44, 15, 64)	GO:CC	cell-cell junction	22605	536	GO:0070161	0.0943511	1	1	0.000974662	1	7.90539e-06
494	GO:0050808	c(5.92911057452605e-07, 1, 0.00020083098801491, 1, 1, 7.91112858021698e-06)	c(TRUE, FALSE, TRUE, FALSE, FALSE, TRUE)	455	c(759, 709, 1120, 1012, 632, 1505)	c(44, 12, 50, 34, 13, 65)	GO:BP	synapse organization	22849	15337	GO:0034330	5.92911e-07	1	0.000200831	1	1	7.91113e-06
218	GO:0098936	c(0.000485219154009134, 1, 3.31614738621534e-11, 1, 1, 8.70956328453028e-06)	c(TRUE, FALSE, TRUE, FALSE, FALSE, TRUE)	172	c(759, 711, 1098, 1002, 624, 1489)	c(20, 4, 36, 11, 4, 33)	GO:CC	intrinsic component of postsynaptic membrane	22605	3677	c("GO:0045211", "GO:0099240")	0.000485219	1	3.31615e-11	1	1	8.70956e-06
647	WP:WP553	c(1, 1, 0.916361144043445, 1, 1, 9.26386363767927e-06)	c(FALSE, FALSE, FALSE, FALSE, FALSE, TRUE)	142	c(243, 182, 251, 365, 169, 329)	c(14, 7, 15, 11, 4, 30)	WP	Calcium regulation in cardiac cells	4305	151	WP:000000	1	1	0.916361	1	1	9.26386e-06
459	GO:1902495	c(1, 1, 3.17095719079646e-07, 1, 1, 1.08250947676698e-05)	c(FALSE, FALSE, TRUE, FALSE, FALSE, TRUE)	301	c(759, 711, 1098, 1002, 624, 1489)	c(17, 8, 42, 12, 8, 47)	GO:CC	transmembrane transporter complex	22605	4013	c("GO:0016021", "GO:0098796", "GO:1990351")	1	1	3.17096e-07	1	1	1.08251e-05
656	GO:0099572	c(0.00843379409505865, 1, 0.00190450974210462, 1, 1, 1.08411860043279e-05)	c(TRUE, FALSE, TRUE, FALSE, FALSE, TRUE)	410	c(759, 711, 1098, 1002, 624, 1489)	c(31, 12, 42, 21, 9, 58)	GO:CC	postsynaptic specialization	22605	3787	c("GO:0043226", "GO:0098794")	0.00843379	1	0.00190451	1	1	1.08412e-05
666	GO:0018003	c(1, 1, 1, 1, 1, 1.39711463316473e-05)	c(FALSE, FALSE, FALSE, FALSE, FALSE, TRUE)	7	c(-1, -1, -1, -1, -1, 1505)	c(-1, -1, -1, -1, -1, 7)	GO:BP	peptidyl-lysine N6-acetylation	22849	5917	GO:0018393	1	1	1	1	1	1.39711e-05
674	GO:0098984	c(0.00634385492183685, 1, 0.000542346701850415, 1, 1, 1.56350407561539e-05)	c(TRUE, FALSE, TRUE, FALSE, FALSE, TRUE)	404	c(759, 711, 1098, 1002, 624, 1489)	c(31, 12, 43, 22, 9, 57)	GO:CC	neuron to neuron synapse	22605	3700	GO:0045202	0.00634385	1	0.000542347	1	1	1.5635e-05
691	GO:0030424	c(0.00554002720525598, 1, 2.90338449321453e-05, 0.0116533578107757, 1, 2.18368295500138e-05)	c(TRUE, FALSE, TRUE, TRUE, FALSE, TRUE)	665	c(759, 711, 1098, 1002, 624, 1489)	c(44, 22, 65, 53, 28, 81)	GO:CC	axon	22605	1098	GO:0043005	0.00554003	1	2.90338e-05	0.0116534	1	2.18368e-05
699	GO:0006813	c(0.0147509833662909, 1, 0.000877407062473654, 1, 1, 2.33640795905277e-05)	c(TRUE, FALSE, TRUE, FALSE, FALSE, TRUE)	208	c(759, 709, 1120, 1012, 632, 1505)	c(21, 8, 29, 13, 4, 38)	GO:BP	potassium ion transport	22849	2769	GO:0030001	0.014751	1	0.000877407	1	1	2.33641e-05
517	GO:0050890	c(0.0964815041713998, 1, 9.98472929888828e-07, 1, 1, 2.39358852565005e-05)	c(FALSE, FALSE, TRUE, FALSE, FALSE, TRUE)	328	c(759, 709, 1120, 1012, 632, 1505)	c(26, 17, 45, 21, 12, 51)	GO:BP	cognition	22849	15405	GO:0050877	0.0964815	1	9.98473e-07	1	1	2.39359e-05
255	GO:0099055	c(0.000186211535337891, 1, 1.49782002954813e-10, 1, 1, 2.44036700448133e-05)	c(TRUE, FALSE, TRUE, FALSE, FALSE, TRUE)	162	c(759, 711, 1098, 1002, 624, 1489)	c(20, 4, 34, 10, 4, 31)	GO:CC	integral component of postsynaptic membrane	22605	3728	c("GO:0098936", "GO:0099699")	0.000186212	1	1.49782e-10	1	1	2.44037e-05
710	GO:0006936	c(0.000182393038860978, 1, 1, 0.00855669905058831, 1, 2.81379556952372e-05)	c(TRUE, FALSE, FALSE, TRUE, FALSE, TRUE)	282	c(759, 709, 1120, 1012, 632, 1505)	c(29, 15, 24, 31, 12, 46)	GO:BP	muscle contraction	22849	2874	GO:0003012	0.000182393	1	1	0.0085567	1	2.8138e-05
367	GO:0098793	c(7.12971646455004e-06, 1, 1.47306532908043e-08, 1, 1, 2.94615063733043e-05)	c(TRUE, FALSE, TRUE, FALSE, FALSE, TRUE)	538	c(759, 711, 1098, 1002, 624, 1489)	c(45, 17, 64, 31, 16, 69)	GO:CC	presynapse	22605	3621	c("GO:0045202", "GO:0110165")	7.12972e-06	1	1.47307e-08	1	1	2.94615e-05
622	GO:0005267	c(0.0107293168146295, 1, 5.60603485766586e-06, 1, 1, 3.53866898235582e-05)	c(TRUE, FALSE, TRUE, FALSE, FALSE, TRUE)	97	c(736, 699, 1104, 986, 619, 1463)	c(13, 3, 21, 6, 1, 23)	GO:MF	potassium channel activity	22015	1744	c("GO:0005261", "GO:0015079")	0.0107293	1	5.60603e-06	1	1	3.53867e-05
511	GO:1990351	c(1, 1, 8.70120852359119e-07, 1, 1, 3.70039834121356e-05)	c(FALSE, FALSE, TRUE, FALSE, FALSE, TRUE)	323	c(759, 711, 1098, 1002, 624, 1489)	c(18, 8, 43, 14, 8, 48)	GO:CC	transporter complex	22605	4267	GO:0032991	1	1	8.70121e-07	1	1	3.7004e-05
616	GO:0034330	c(5.29875959600342e-06, 1, 2.34160582866449e-05, 1.33367634085375e-05, 1, 4.17831637273646e-05)	c(TRUE, FALSE, TRUE, TRUE, FALSE, TRUE)	711	c(759, 709, 1120, 1012, 632, 1505)	c(56, 27, 71, 67, 24, 87)	GO:BP	cell junction organization	22849	9845	GO:0016043	5.29876e-06	1	2.34161e-05	1.33368e-05	1	4.17832e-05
753	GO:0071805	c(0.00475717114624028, 1, 0.015537140284949, 1, 1, 4.41550193243657e-05)	c(TRUE, FALSE, TRUE, FALSE, FALSE, TRUE)	178	c(759, 709, 1120, 1012, 632, 1505)	c(20, 5, 24, 11, 3, 34)	GO:BP	potassium ion transmembrane transport	22849	19735	c("GO:0006813", "GO:0098662")	0.00475717	1	0.0155371	1	1	4.4155e-05
527	GO:0007611	c(0.0472214914284595, 1, 1.34353636926935e-06, 1, 1, 4.65931366433714e-05)	c(TRUE, FALSE, TRUE, FALSE, FALSE, TRUE)	296	c(759, 709, 1120, 1012, 632, 1505)	c(25, 16, 42, 17, 12, 47)	GO:BP	learning or memory	22849	3471	c("GO:0007610", "GO:0050890")	0.0472215	1	1.34354e-06	1	1	4.65931e-05
229	GO:0043269	c(5.4303364383029e-11, 1, 1.01093522799767e-07, 0.0169110983632211, 1, 4.69592048566279e-05)	c(TRUE, FALSE, TRUE, TRUE, FALSE, TRUE)	614	c(759, 709, 1120, 1012, 632, 1505)	c(61, 27, 70, 52, 23, 78)	GO:BP	regulation of ion transport	22849	12212	c("GO:0006811", "GO:0051049")	5.43034e-11	1	1.01094e-07	0.0169111	1	4.69592e-05
758	GO:0098948	c(0.0253087259576865, 1, 0.000110520500515191, 1, 1, 4.79015912763697e-05)	c(TRUE, FALSE, TRUE, FALSE, FALSE, TRUE)	109	c(759, 711, 1098, 1002, 624, 1489)	c(13, 1, 20, 2, 3, 24)	GO:CC	intrinsic component of postsynaptic specialization membrane	22605	3683	c("GO:0098936", "GO:0099634")	0.0253087	1	0.000110521	1	1	4.79016e-05
767	GO:0045177	c(0.326531493794799, 1, 0.00454248043555905, 0.00251015966281325, 1, 5.14580151092566e-05)	c(FALSE, FALSE, TRUE, TRUE, FALSE, TRUE)	439	c(759, 711, 1098, 1002, 624, 1489)	c(28, 25, 43, 41, 16, 59)	GO:CC	apical part of cell	22605	2439	GO:0110165	0.326531	1	0.00454248	0.00251016	1	5.1458e-05
769	GO:0032279	c(0.0111746094611316, 1, 0.0032849928790284, 1, 1, 5.19655581410631e-05)	c(TRUE, FALSE, TRUE, FALSE, FALSE, TRUE)	377	c(759, 711, 1098, 1002, 624, 1489)	c(29, 10, 39, 19, 8, 53)	GO:CC	asymmetric synapse	22605	1507	GO:0098984	0.0111746	1	0.00328499	1	1	5.19656e-05
799	GO:0099060	c(0.0139288397616165, 1, 0.00020082503122571, 1, 1, 6.63143441475137e-05)	c(TRUE, FALSE, TRUE, FALSE, FALSE, TRUE)	103	c(759, 711, 1098, 1002, 624, 1489)	c(13, 1, 19, 2, 3, 23)	GO:CC	integral component of postsynaptic specialization membrane	22605	3733	c("GO:0098948", "GO:0099055")	0.0139288	1	0.000200825	1	1	6.63143e-05
800	GO:0034765	c(0.000428668702192077, 1, 0.00100211800451702, 0.256160530952719, 1, 6.74373706964343e-05)	c(TRUE, FALSE, TRUE, FALSE, FALSE, TRUE)	398	c(759, 709, 1120, 1012, 632, 1505)	c(35, 15, 44, 35, 13, 57)	GO:BP	regulation of ion transmembrane transport	22849	10041	c("GO:0034220", "GO:0034762", "GO:0043269")	0.000428669	1	0.00100212	0.256161	1	6.74374e-05
801	GO:0014069	c(0.00792476283118786, 1, 0.0117342955400736, 1, 1, 6.8644445981278e-05)	c(TRUE, FALSE, TRUE, FALSE, FALSE, TRUE)	370	c(759, 711, 1098, 1002, 624, 1489)	c(29, 10, 37, 19, 8, 52)	GO:CC	postsynaptic density	22605	823	c("GO:0032279", "GO:0099572")	0.00792476	1	0.0117343	1	1	6.86444e-05
802	KEGG:04970	c(0.307587410143973, 1, 1, 1, 1, 6.92763334176967e-05)	c(FALSE, FALSE, FALSE, FALSE, FALSE, TRUE)	83	c(368, 296, 409, 477, 293, 593)	c(10, 1, 8, 6, 3, 20)	KEGG	Salivary secretion	8583	383	KEGG:00000	0.307587	1	1	1	1	6.92763e-05
803	GO:0022832	c(0.0374482629088691, 1, 0.000941369632689027, 1, 1, 6.98261563291235e-05)	c(TRUE, FALSE, TRUE, FALSE, FALSE, TRUE)	140	c(736, 699, 1104, 986, 619, 1463)	c(15, 6, 22, 6, 1, 28)	GO:MF	voltage-gated channel activity	22015	4663	GO:0022836	0.0374483	1	0.00094137	1	1	6.98262e-05
804	GO:0005244	c(0.0374482629088691, 1, 0.000941369632689027, 1, 1, 6.98261563291235e-05)	c(TRUE, FALSE, TRUE, FALSE, FALSE, TRUE)	140	c(736, 699, 1104, 986, 619, 1463)	c(15, 6, 22, 6, 1, 28)	GO:MF	voltage-gated ion channel activity	22015	1730	c("GO:0015075", "GO:0022832")	0.0374483	1	0.00094137	1	1	6.98262e-05
823	GO:0042383	c(0.0744979005072831, 1, 1, 1, 1, 9.14758359201489e-05)	c(FALSE, FALSE, FALSE, FALSE, FALSE, TRUE)	154	c(759, 711, 1098, 1002, 624, 1489)	c(15, 6, 16, 13, 11, 29)	GO:CC	sarcolemma	22605	2021	GO:0005886	0.0744979	1	1	1	1	9.14758e-05
825	GO:0016323	c(0.222290179477081, 1, 1, 1, 1, 9.35121609566719e-05)	c(FALSE, FALSE, FALSE, FALSE, FALSE, TRUE)	226	c(759, 711, 1098, 1002, 624, 1489)	c(18, 14, 20, 14, 10, 37)	GO:CC	basolateral plasma membrane	22605	861	c("GO:0009925", "GO:0098590")	0.22229	1	1	1	1	9.35122e-05
828	GO:0008076	c(0.146393715321801, 1, 0.170760308653717, 1, 1, 9.51257670492094e-05)	c(FALSE, FALSE, FALSE, FALSE, FALSE, TRUE)	68	c(759, 711, 1098, 1002, 624, 1489)	c(9, 2, 11, 3, 1, 18)	GO:CC	voltage-gated potassium channel complex	22605	602	c("GO:0005887", "GO:0034705", "GO:0098797")	0.146394	1	0.17076	1	1	9.51258e-05
835	GO:0022898	c(0.187336145337686, 1, 0.00068142965402357, 1, 1, 9.83979350059648e-05)	c(FALSE, FALSE, TRUE, FALSE, FALSE, TRUE)	265	c(759, 709, 1120, 1012, 632, 1505)	c(22, 11, 34, 19, 6, 43)	GO:BP	regulation of transmembrane transporter activity	22849	7614	c("GO:0032409", "GO:0034762")	0.187336	1	0.00068143	1	1	9.83979e-05
837	GO:0005249	c(0.0151851514852905, 1, 0.00139221164996286, 1, 1, 0.000100885821404651)	c(TRUE, FALSE, TRUE, FALSE, FALSE, TRUE)	73	c(736, 699, 1104, 986, -1, 1463)	c(11, 3, 15, 3, -1, 19)	GO:MF	voltage-gated potassium channel activity	22015	1735	c("GO:0005267", "GO:0022843")	0.0151852	1	0.00139221	1	1	0.000100886
854	GO:0016324	c(1, 1, 0.000193627469501125, 0.0937331413441003, 1, 0.000123326847981352)	c(FALSE, FALSE, TRUE, FALSE, FALSE, TRUE)	336	c(759, 711, 1098, 1002, 624, 1489)	c(21, 18, 39, 30, 14, 48)	GO:CC	apical plasma membrane	22605	862	c("GO:0045177", "GO:0098590")	1	1	0.000193627	0.0937331	1	0.000123327
879	GO:0050435	c(1, 1, 1, 1, 1, 0.000165881655790337)	c(FALSE, FALSE, FALSE, FALSE, FALSE, TRUE)	56	c(759, -1, 1120, 1012, -1, 1505)	c(6, -1, 3, 3, -1, 17)	GO:BP	amyloid-beta metabolic process	22849	15237	GO:0006518	1	1	1	1	1	0.000165882
905	GO:0009925	c(0.00174898596295093, 1, 1, 1, 1, 0.000221762816870401)	c(TRUE, FALSE, FALSE, FALSE, FALSE, TRUE)	253	c(759, 711, 1098, 1002, 624, 1489)	c(24, 16, 23, 17, 13, 39)	GO:CC	basal plasma membrane	22605	787	c("GO:0045178", "GO:0098590")	0.00174899	1	1	1	1	0.000221763
692	GO:0034329	c(1, 1, 2.20772162413341e-05, 0.233243577676467, 1, 0.000227281866506937)	c(FALSE, FALSE, TRUE, FALSE, FALSE, TRUE)	412	c(759, 709, 1120, 1012, 632, 1505)	c(22, 20, 49, 36, 12, 57)	GO:BP	cell junction assembly	22849	9844	c("GO:0022607", "GO:0034330")	1	1	2.20772e-05	0.233244	1	0.000227282
935	GO:0007626	c(1, 1, 0.183281134551157, 1, 1, 0.000274716907981738)	c(FALSE, FALSE, FALSE, FALSE, FALSE, TRUE)	246	c(759, 709, 1120, 1012, 632, 1505)	c(14, 10, 27, 14, 8, 40)	GO:BP	locomotory behavior	22849	3486	GO:0007610	1	1	0.183281	1	1	0.000274717
951	GO:0051963	c(1, 1, 0.114070891393709, 1, 1, 0.000301218463100845)	c(FALSE, FALSE, FALSE, FALSE, FALSE, TRUE)	116	c(759, 709, 1120, 1012, 632, 1505)	c(10, 3, 17, 7, 3, 25)	GO:BP	regulation of synapse assembly	22849	16224	c("GO:0007416", "GO:0050807", "GO:1901888")	1	1	0.114071	1	1	0.000301218
764	GO:0034762	c(5.03194182680138e-05, 1, 0.000767443241673783, 0.093184156484836, 1, 0.000302805337832083)	c(TRUE, FALSE, TRUE, FALSE, FALSE, TRUE)	489	c(759, 709, 1120, 1012, 632, 1505)	c(42, 20, 51, 42, 17, 64)	GO:BP	regulation of transmembrane transport	22849	10038	c("GO:0050794", "GO:0051049", "GO:0055085")	5.03194e-05	1	0.000767443	0.0931842	1	0.000302805
954	TF:M01837_1	c(1, 1, 1, 0.44725484058555, 1, 0.000305054065634526)	c(FALSE, FALSE, FALSE, FALSE, FALSE, TRUE)	987	c(820, 746, 1123, 1066, 679, 1556)	c(42, 29, 52, 73, 31, 114)	TF	Factor: FKLF; motif: BGGGNGGVMD; match class: 1	21833	1063	TF:M01837	1	1	1	0.447255	1	0.000305054
956	REAC:R-MMU-5173214	c(1, 1, 1, 1, 1, 0.000311387570213027)	c(FALSE, FALSE, FALSE, FALSE, FALSE, TRUE)	34	c(404, 375, 444, 538, 308, 568)	c(6, 2, 4, 3, 1, 12)	REAC	O-glycosylation of TSR domain-containing proteins	8710	951	REAC:R-MMU-5173105	1	1	1	1	1	0.000311388
964	REAC:R-MMU-5576891	c(0.129456532521548, 1, 0.971230814761176, 1, 1, 0.000325337491078755)	c(FALSE, FALSE, FALSE, FALSE, FALSE, TRUE)	105	c(404, 375, 444, 538, 308, 568)	c(14, 7, 13, 6, 3, 22)	REAC	Cardiac conduction	8710	237	REAC:R-MMU-397014	0.129457	1	0.971231	1	1	0.000325337
976	REAC:R-MMU-382551	c(1, 1, 0.00596155774565046, 1, 1, 0.000354158093267046)	c(FALSE, FALSE, TRUE, FALSE, FALSE, TRUE)	635	c(404, 375, 444, 538, 308, 568)	c(36, 21, 57, 41, 28, 73)	REAC	Transport of small molecules	8710	1619	REAC:0000000	1	1	0.00596156	1	1	0.000354158
981	GO:0032409	c(0.129907961002362, 1, 0.000665251164809521, 1, 1, 0.000359161442140869)	c(FALSE, FALSE, TRUE, FALSE, FALSE, TRUE)	277	c(759, 709, 1120, 1012, 632, 1505)	c(23, 11, 35, 20, 6, 43)	GO:BP	regulation of transporter activity	22849	8739	GO:0065009	0.129908	1	0.000665251	1	1	0.000359161
984	TF:M10304_1	c(1, 1, 1, 1, 1, 0.000379388249720518)	c(FALSE, FALSE, FALSE, FALSE, FALSE, TRUE)	39	c(-1, 746, 1123, 1066, 679, 1556)	c(-1, 2, 1, 1, 1, 14)	TF	Factor: NeuroD; motif: RRCAGATGGY; match class: 1	21833	2257	TF:M10304	1	1	1	1	1	0.000379388
93	GO:0062023	c(0.0735100681848989, 1, 1.11909760913152e-05, 1.15698643418968e-15, 0.0234321621454524, 0.000388271385890249)	c(FALSE, FALSE, TRUE, TRUE, TRUE, TRUE)	339	c(759, 711, 1098, 1002, 624, 1489)	c(25, 17, 42, 57, 23, 47)	GO:CC	collagen-containing extracellular matrix	22605	2675	GO:0031012	0.0735101	1	1.1191e-05	1.15699e-15	0.0234322	0.000388271
733	GO:0008015	c(3.33060354596453e-05, 1, 0.272533613587295, 0.00580189696416757, 1, 0.000398622282656196)	c(TRUE, FALSE, FALSE, TRUE, FALSE, TRUE)	482	c(759, 709, 1120, 1012, 632, 1505)	c(42, 28, 43, 45, 18, 63)	GO:BP	blood circulation	22849	3500	GO:0003013	3.3306e-05	1	0.272534	0.0058019	1	0.000398622
993	REAC:R-MMU-397014	c(0.143766613048759, 1, 0.425225264155032, 1, 1, 0.000405352200275725)	c(FALSE, FALSE, FALSE, FALSE, FALSE, TRUE)	158	c(404, 375, 444, 538, 308, 568)	c(18, 8, 18, 14, 8, 28)	REAC	Muscle contraction	8710	864	REAC:0000000	0.143767	1	0.425225	1	1	0.000405352
418	GO:0070161	c(2.09137819394846e-06, 1, 1, 1.16230215354028e-07, 1, 0.000454183600840661)	c(TRUE, FALSE, FALSE, TRUE, FALSE, TRUE)	590	c(759, 711, 1098, 1002, 624, 1489)	c(49, 24, 40, 62, 22, 70)	GO:CC	anchoring junction	22605	2761	GO:0030054	2.09138e-06	1	1	1.1623e-07	1	0.000454184
1016	GO:0006937	c(0.386722340279861, 1, 1, 0.370389215940714, 1, 0.000500625169456025)	c(FALSE, FALSE, FALSE, FALSE, FALSE, TRUE)	152	c(759, 709, 1120, 1012, 632, 1505)	c(15, 12, 11, 18, 4, 29)	GO:BP	regulation of muscle contraction	22849	2875	c("GO:0006936", "GO:0090257")	0.386722	1	1	0.370389	1	0.000500625
1015	GO:1904062	c(0.0037488867835301, 1, 0.000495545709339121, 0.202549036248889, 1, 0.000609097648400297)	c(TRUE, FALSE, TRUE, FALSE, FALSE, TRUE)	362	c(759, 709, 1120, 1012, 632, 1505)	c(31, 12, 42, 33, 13, 51)	GO:BP	regulation of cation transmembrane transport	22849	27059	c("GO:0034765", "GO:0098655")	0.00374889	1	0.000495546	0.202549	1	0.000609098
1010	GO:0003012	c(0.000513506919337631, 1, 1, 0.000483041911260113, 1, 0.000635380591371113)	c(TRUE, FALSE, FALSE, TRUE, FALSE, TRUE)	383	c(759, 709, 1120, 1012, 632, 1505)	c(34, 17, 33, 41, 14, 53)	GO:BP	muscle system process	22849	1588	GO:0003008	0.000513507	1	1	0.000483042	1	0.000635381
155	GO:0007268	c(0.00884657345542342, 1, 7.41902093601208e-13, 1, 1, 0.000657251511060199)	c(TRUE, FALSE, TRUE, FALSE, FALSE, TRUE)	825	c(759, 709, 1120, 1012, 632, 1505)	c(53, 30, 98, 47, 27, 93)	GO:BP	chemical synaptic transmission	22849	3159	GO:0098916	0.00884657	1	7.41902e-13	1	1	0.000657252
156	GO:0098916	c(0.00884657345542342, 1, 7.41902093601208e-13, 1, 1, 0.000657251511060199)	c(TRUE, FALSE, TRUE, FALSE, FALSE, TRUE)	825	c(759, 709, 1120, 1012, 632, 1505)	c(53, 30, 98, 47, 27, 93)	GO:BP	anterograde trans-synaptic signaling	22849	22162	GO:0099537	0.00884657	1	7.41902e-13	1	1	0.000657252
1056	GO:0032412	c(0.30177704359886, 1, 0.000830253247560086, 1, 1, 0.000733582116276581)	c(FALSE, FALSE, TRUE, FALSE, FALSE, TRUE)	255	c(759, 709, 1120, 1012, 632, 1505)	c(21, 10, 33, 18, 6, 40)	GO:BP	regulation of ion transmembrane transporter activity	22849	8742	c("GO:0022898", "GO:0034765")	0.301777	1	0.000830253	1	1	0.000733582
1063	GO:0098839	c(0.0958164696999394, 1, 0.000908088151334001, 1, 1, 0.000771023946685393)	c(FALSE, FALSE, TRUE, FALSE, FALSE, TRUE)	93	c(759, -1, 1098, 1002, 624, 1489)	c(11, -1, 17, 3, 3, 20)	GO:CC	postsynaptic density membrane	22605	3643	c("GO:0014069", "GO:0099634")	0.0958165	1	0.000908088	1	1	0.000771024
1064	GO:0004468	c(1, 1, 1, 1, 1, 0.000781209702589389)	c(FALSE, FALSE, FALSE, FALSE, FALSE, TRUE)	11	c(-1, 699, -1, -1, -1, 1463)	c(-1, 1, -1, -1, -1, 7)	GO:MF	lysine N-acetyltransferase activity, acting on acetyl phosphate as donor	22015	1073	GO:0008080	1	1	1	1	1	0.00078121
183	GO:0099536	c(0.00164648555066719, 1, 5.4949530001018e-12, 1, 1, 0.000817754273234889)	c(TRUE, FALSE, TRUE, FALSE, FALSE, TRUE)	864	c(759, 709, 1120, 1012, 632, 1505)	c(57, 34, 99, 48, 28, 96)	GO:BP	synaptic signaling	22849	22331	GO:0007267	0.00164649	1	5.49495e-12	1	1	0.000817754
1078	GO:0042470	c(1, 1, 1, 1, 1, 0.000869783453915063)	c(FALSE, FALSE, FALSE, FALSE, FALSE, TRUE)	31	c(759, -1, 1098, 1002, 624, 1489)	c(1, -1, 1, 1, 2, 11)	GO:CC	melanosome	22605	2025	GO:0048770	1	1	1	1	1	0.000869783
1079	GO:0048770	c(1, 1, 1, 1, 1, 0.000869783453915063)	c(FALSE, FALSE, FALSE, FALSE, FALSE, TRUE)	31	c(759, -1, 1098, 1002, 624, 1489)	c(1, -1, 1, 1, 2, 11)	GO:CC	pigment granule	22605	2548	GO:0031410	1	1	1	1	1	0.000869783
1081	GO:0099054	c(1, 1, 1, 1, 1, 0.000872765181820234)	c(FALSE, FALSE, FALSE, FALSE, FALSE, TRUE)	49	c(759, -1, 1120, 1012, 632, 1505)	c(4, -1, 6, 2, 1, 15)	GO:BP	presynapse assembly	22849	22241	c("GO:0007416", "GO:0022607", "GO:0099172")	1	1	1	1	1	0.000872765
354	GO:0001654	c(0.0236537022242191, 1, 1.08345445918794e-08, 0.0148255102932474, 1, 0.000912211273335519)	c(TRUE, FALSE, TRUE, TRUE, FALSE, TRUE)	377	c(759, 709, 1120, 1012, 632, 1505)	c(30, 11, 53, 37, 12, 52)	GO:BP	eye development	22849	479	c("GO:0007423", "GO:0150063")	0.0236537	1	1.08345e-08	0.0148255	1	0.000912211
164	GO:0099537	c(0.00529319260305234, 1, 1.29034382232128e-12, 1, 1, 0.00096093364133644)	c(TRUE, FALSE, TRUE, FALSE, FALSE, TRUE)	832	c(759, 709, 1120, 1012, 632, 1505)	c(54, 30, 98, 48, 27, 93)	GO:BP	trans-synaptic signaling	22849	22332	GO:0099536	0.00529319	1	1.29034e-12	1	1	0.000960934
1038	REAC:R-MMU-1296071	c(0.0750571290477784, 1, 0.000643286229682599, 1, 1, 0.00114280579976194)	c(FALSE, FALSE, TRUE, FALSE, FALSE, TRUE)	88	c(404, 375, 444, 538, 308, 568)	c(13, 2, 17, 5, 1, 19)	REAC	Potassium Channels	8710	1067	REAC:R-MMU-112316	0.0750571	1	0.000643286	1	1	0.00114281
368	GO:0150063	c(0.00366943372325211, 1, 1.47705731675878e-08, 0.00713762470836351, 1, 0.00116987111819234)	c(TRUE, FALSE, TRUE, TRUE, FALSE, TRUE)	380	c(759, 709, 1120, 1012, 632, 1505)	c(32, 11, 53, 38, 12, 52)	GO:BP	visual system development	22849	23254	GO:0048880	0.00366943	1	1.47706e-08	0.00713762	1	0.00116987
1121	GO:1901381	c(1, 1, 1, 1, 1, 0.00125461711380365)	c(FALSE, FALSE, FALSE, FALSE, FALSE, TRUE)	38	c(759, 709, 1120, 1012, -1, 1505)	c(2, 1, 7, 2, -1, 13)	GO:BP	positive regulation of potassium ion transmembrane transport	22849	24683	c("GO:0043268", "GO:0071805", "GO:1901379", "GO:1904064")	1	1	1	1	1	0.00125462
441	GO:0003013	c(2.13613580660493e-07, 1, 0.46195297031086, 0.00200967273040546, 1, 0.00128830047518285)	c(TRUE, FALSE, FALSE, TRUE, FALSE, TRUE)	509	c(759, 709, 1120, 1012, 632, 1505)	c(48, 30, 44, 48, 18, 64)	GO:BP	circulatory system process	22849	1589	GO:0003008	2.13614e-07	1	0.461953	0.00200967	1	0.0012883
643	GO:0023061	c(0.167893301580147, 1, 8.3921025794047e-06, 0.000431651877324999, 1, 0.00139322753761639)	c(FALSE, FALSE, TRUE, TRUE, FALSE, TRUE)	543	c(759, 709, 1120, 1012, 632, 1505)	c(36, 26, 60, 52, 14, 67)	GO:BP	signal release	22849	7657	c("GO:0007267", "GO:0032940")	0.167893	1	8.3921e-06	0.000431652	1	0.00139323
1134	GO:1903522	c(0.047552592935865, 1, 1, 0.0771711436716661, 1, 0.00140602725548179)	c(TRUE, FALSE, FALSE, FALSE, FALSE, TRUE)	242	c(759, 709, 1120, 1012, 632, 1505)	c(22, 15, 23, 26, 10, 38)	GO:BP	regulation of blood circulation	22849	26576	c("GO:0008015", "GO:0044057")	0.0475526	1	1	0.0771711	1	0.00140603
779	GO:0045178	c(5.94433427457966e-05, 0.969389485598546, 1, 1, 1, 0.00150932629483339)	c(TRUE, FALSE, FALSE, FALSE, FALSE, TRUE)	273	c(759, 711, 1098, 1002, 624, 1489)	c(28, 18, 24, 19, 14, 39)	GO:CC	basal part of cell	22605	2440	GO:0110165	5.94433e-05	0.969389	1	1	1	0.00150933
1032	KEGG:04080	c(0.0619444062193527, 1, 0.00062023699575792, 0.974725101797627, 1, 0.00165158880416808)	c(FALSE, FALSE, TRUE, FALSE, FALSE, TRUE)	370	c(368, 296, 409, 477, 293, 593)	c(30, 18, 38, 32, 21, 48)	KEGG	Neuroactive ligand-receptor interaction	8583	247	KEGG:00000	0.0619444	1	0.000620237	0.974725	1	0.00165159
559	GO:0051050	c(0.0074233176618327, 1, 0.161007778628545, 2.00195050807213e-06, 1, 0.00169304313686474)	c(TRUE, FALSE, FALSE, TRUE, FALSE, TRUE)	973	c(759, 709, 1120, 1012, 632, 1505)	c(60, 36, 75, 86, 25, 104)	GO:BP	positive regulation of transport	22849	15541	c("GO:0006810", "GO:0048518", "GO:0051049")	0.00742332	1	0.161008	2.00195e-06	1	0.00169304
319	GO:0048880	c(0.00485210691903545, 1, 2.21505086528724e-09, 0.00973328753870627, 1, 0.00175639351672103)	c(TRUE, FALSE, TRUE, TRUE, FALSE, TRUE)	385	c(759, 709, 1120, 1012, 632, 1505)	c(32, 11, 55, 38, 13, 52)	GO:BP	sensory system development	22849	15168	GO:0048731	0.00485211	1	2.21505e-09	0.00973329	1	0.00175639
1180	KEGG:04261	c(1, 1, 0.0580806614906043, 1, 1, 0.00200544842944849)	c(FALSE, FALSE, FALSE, FALSE, FALSE, TRUE)	145	c(368, 296, 409, 477, 293, 593)	c(11, 5, 17, 9, 7, 25)	KEGG	Adrenergic signaling in cardiomyocytes	8583	280	KEGG:00000	1	1	0.0580807	1	1	0.00200545
1002	KEGG:04020	c(0.000596470235219227, 1, 0.0105625964405696, 0.000430569482741953, 1, 0.00210710837882031)	c(TRUE, FALSE, TRUE, TRUE, FALSE, TRUE)	230	c(368, 296, 409, 477, 293, 593)	c(26, 10, 25, 31, 9, 34)	KEGG	Calcium signaling pathway	8583	234	KEGG:00000	0.00059647	1	0.0105626	0.000430569	1	0.00210711
1203	GO:0060047	c(1, 1, 1, 1, 1, 0.00229196015985737)	c(FALSE, FALSE, FALSE, FALSE, FALSE, TRUE)	218	c(759, 709, 1120, 1012, 632, 1505)	c(16, 13, 21, 21, 10, 35)	GO:BP	heart contraction	22849	16864	c("GO:0003015", "GO:0008015")	1	1	1	1	1	0.00229196
1204	GO:0008016	c(1, 1, 1, 1, 1, 0.00231331233426003)	c(FALSE, FALSE, FALSE, FALSE, FALSE, TRUE)	181	c(759, 709, 1120, 1012, 632, 1505)	c(12, 12, 19, 19, 8, 31)	GO:BP	regulation of heart contraction	22849	3501	c("GO:0060047", "GO:1903522")	1	1	1	1	1	0.00231331
1214	GO:0003015	c(1, 1, 1, 1, 1, 0.00242253121062652)	c(FALSE, FALSE, FALSE, FALSE, FALSE, TRUE)	228	c(759, 709, 1120, 1012, 632, 1505)	c(17, 13, 21, 22, 10, 36)	GO:BP	heart process	22849	1591	GO:0003013	1	1	1	1	1	0.00242253
1216	KEGG:05410	c(1, 1, 1, 1, 1, 0.0024845551028535)	c(FALSE, FALSE, FALSE, FALSE, FALSE, TRUE)	87	c(368, 296, 409, 477, 293, 593)	c(9, 5, 8, 11, 3, 18)	KEGG	Hypertrophic cardiomyopathy	8583	471	KEGG:00000	1	1	1	1	1	0.00248456
702	GO:0098982	c(1, 1, 2.49664789981518e-05, 1, 1, 0.00249603031356596)	c(FALSE, FALSE, TRUE, FALSE, FALSE, TRUE)	100	c(759, 711, 1098, 1002, 624, 1489)	c(7, 4, 20, 6, 4, 20)	GO:CC	GABA-ergic synapse	22605	3698	GO:0045202	1	1	2.49665e-05	1	1	0.00249603
1222	GO:0098742	c(1, 1, 0.0171492463541992, 1, 1, 0.00256445509493372)	c(FALSE, FALSE, TRUE, FALSE, FALSE, TRUE)	191	c(759, 709, 1120, 1012, 632, 1505)	c(16, 7, 25, 18, 11, 32)	GO:BP	cell-cell adhesion via plasma-membrane adhesion molecules	22849	22067	GO:0098609	1	1	0.0171492	1	1	0.00256446
216	GO:0043235	c(4.28508579529509e-11, 1, 0.00111868784654782, 2.77320754532937e-11, 1, 0.00264299874735559)	c(TRUE, FALSE, TRUE, TRUE, FALSE, TRUE)	374	c(759, 711, 1098, 1002, 624, 1489)	c(45, 13, 40, 53, 11, 48)	GO:CC	receptor complex	22605	2131	GO:0032991	4.28509e-11	1	0.00111869	2.77321e-11	1	0.002643
1231	GO:0090257	c(1, 1, 1, 0.597401424471987, 1, 0.00269534294936368)	c(FALSE, FALSE, FALSE, FALSE, FALSE, TRUE)	229	c(759, 709, 1120, 1012, 632, 1505)	c(18, 14, 18, 23, 4, 36)	GO:BP	regulation of muscle system process	22849	21269	c("GO:0003012", "GO:0044057")	1	1	1	0.597401	1	0.00269534
238	GO:0007423	c(0.000674164193281422, 1, 7.08376033232269e-11, 0.0129125119201384, 1, 0.00280290640920335)	c(TRUE, FALSE, TRUE, TRUE, FALSE, TRUE)	576	c(759, 709, 1120, 1012, 632, 1505)	c(44, 23, 74, 50, 22, 69)	GO:BP	sensory organ development	22849	3297	GO:0048513	0.000674164	1	7.08376e-11	0.0129125	1	0.00280291
431	GO:0098889	c(0.0143520048798866, 1, 1.58726255299461e-07, 1, 1, 0.0029307837379123)	c(TRUE, FALSE, TRUE, FALSE, FALSE, TRUE)	118	c(759, 711, 1098, 1002, 624, 1489)	c(14, 6, 25, 6, 4, 22)	GO:CC	intrinsic component of presynaptic membrane	22605	3664	c("GO:0042734", "GO:0099240")	0.014352	1	1.58726e-07	1	1	0.00293078
1246	GO:0043268	c(1, 1, 1, 1, 1, 0.00311500647700324)	c(FALSE, FALSE, FALSE, FALSE, FALSE, TRUE)	47	c(759, 709, 1120, 1012, -1, 1505)	c(3, 3, 7, 3, -1, 14)	GO:BP	positive regulation of potassium ion transport	22849	12211	c("GO:0006813", "GO:0043266", "GO:0043270")	1	1	1	1	1	0.00311501
1249	GO:1901888	c(1, 1, 0.0154587758248251, 1, 1, 0.00313246692588915)	c(FALSE, FALSE, TRUE, FALSE, FALSE, TRUE)	202	c(759, 709, 1120, 1012, 632, 1505)	c(16, 6, 26, 17, 7, 33)	GO:BP	regulation of cell junction assembly	22849	25152	c("GO:0034329", "GO:0044087", "GO:0051128")	1	1	0.0154588	1	1	0.00313247
1252	GO:0048495	c(1, 1, 1, 1, 1, 0.00319961999251999)	c(FALSE, FALSE, FALSE, FALSE, FALSE, TRUE)	9	c(736, -1, -1, -1, 619, 1463)	c(1, -1, -1, -1, 1, 6)	GO:MF	Roundabout binding	22015	8395	GO:0005102	1	1	1	1	1	0.00319962
480	GO:0043010	c(0.0149250539495841, 1, 4.14497180695414e-07, 0.0132184848392852, 1, 0.00344964053243642)	c(TRUE, FALSE, TRUE, TRUE, FALSE, TRUE)	331	c(759, 709, 1120, 1012, 632, 1505)	c(28, 10, 46, 34, 7, 46)	GO:BP	camera-type eye development	22849	12089	GO:0001654	0.0149251	1	4.14497e-07	0.0132185	1	0.00344964
386	GO:0042734	c(0.0903417602186725, 1, 2.9348215961312e-08, 1, 1, 0.003598405364086)	c(FALSE, FALSE, TRUE, FALSE, FALSE, TRUE)	174	c(759, 711, 1098, 1002, 624, 1489)	c(16, 8, 32, 9, 6, 28)	GO:CC	presynaptic membrane	22605	2078	c("GO:0097060", "GO:0098793")	0.0903418	1	2.93482e-08	1	1	0.00359841
1272	GO:0035418	c(1, 1, 1, 1, 1, 0.00371992729375174)	c(FALSE, FALSE, FALSE, FALSE, FALSE, TRUE)	83	c(759, 709, 1120, 1012, 632, 1505)	c(1, 4, 6, 3, 3, 19)	GO:BP	protein localization to synapse	22849	10373	GO:1902414	1	1	1	1	1	0.00371993
1280	GO:0060078	c(1, 1, 0.0391997018551252, 1, 1, 0.00397084317738091)	c(FALSE, FALSE, TRUE, FALSE, FALSE, TRUE)	107	c(759, 709, 1120, 1012, 632, 1505)	c(9, 4, 17, 8, 5, 22)	GO:BP	regulation of postsynaptic membrane potential	22849	16891	GO:0042391	1	1	0.0391997	1	1	0.00397084
195	GO:0030198	c(1, 0.439310488100393, 1, 1.00096036507588e-11, 1, 0.00401957306751337)	c(FALSE, FALSE, FALSE, TRUE, FALSE, TRUE)	282	c(759, 709, 1120, 1012, 632, 1505)	c(20, 21, 25, 47, 17, 41)	GO:BP	extracellular matrix organization	22849	7738	c("GO:0043062", "GO:0045229")	1	0.43931	1	1.00096e-11	1	0.00401957
1282	KEGG:05414	c(0.555344742604459, 1, 1, 0.469726545040831, 1, 0.00402598075795785)	c(FALSE, FALSE, FALSE, FALSE, FALSE, TRUE)	90	c(368, 296, 409, 477, 293, 593)	c(10, 4, 9, 12, 3, 18)	KEGG	Dilated cardiomyopathy	8583	473	KEGG:00000	0.555345	1	1	0.469727	1	0.00402598
1117	GO:0005201	c(1, 0.527013373654493, 0.0206115316156884, 0.0012266664403139, 1, 0.00408532089672878)	c(FALSE, FALSE, TRUE, TRUE, FALSE, TRUE)	134	c(736, 699, 1104, 986, 619, 1463)	c(8, 12, 19, 20, 9, 24)	GO:MF	extracellular matrix structural constituent	22015	1697	GO:0005198	1	0.527013	0.0206115	0.00122667	1	0.00408532
1293	GO:0033116	c(1, 1, 1, 1, 1, 0.00433983493420261)	c(FALSE, FALSE, FALSE, FALSE, FALSE, TRUE)	14	c(-1, 711, -1, 1002, -1, 1489)	c(-1, 1, -1, 1, -1, 7)	GO:CC	endoplasmic reticulum-Golgi intermediate compartment membrane	22605	1610	c("GO:0005793", "GO:0098588")	1	1	1	1	1	0.00433983
196	GO:0045229	c(1, 0.461040627474173, 1, 1.15033960947865e-11, 1, 0.00440723560017015)	c(FALSE, FALSE, FALSE, TRUE, FALSE, TRUE)	283	c(759, 709, 1120, 1012, 632, 1505)	c(20, 21, 26, 47, 17, 41)	GO:BP	external encapsulating structure organization	22849	13199	GO:0016043	1	0.461041	1	1.15034e-11	1	0.00440724
197	GO:0043062	c(1, 0.461040627474173, 1, 1.15033960947865e-11, 1, 0.00440723560017015)	c(FALSE, FALSE, FALSE, TRUE, FALSE, TRUE)	283	c(759, 709, 1120, 1012, 632, 1505)	c(20, 21, 25, 47, 17, 41)	GO:BP	extracellular structure organization	22849	12119	GO:0016043	1	0.461041	1	1.15034e-11	1	0.00440724
1301	GO:0099172	c(1, 1, 1, 1, 1, 0.0045294631865666)	c(FALSE, FALSE, FALSE, FALSE, FALSE, TRUE)	55	c(759, -1, 1120, 1012, 632, 1505)	c(5, -1, 6, 2, 1, 15)	GO:BP	presynapse organization	22849	22296	c("GO:0016043", "GO:0050808")	1	1	1	1	1	0.00452946
1309	TF:M01072_1	c(1, 1, 1, 1, 1, 0.0046878664938146)	c(FALSE, FALSE, FALSE, FALSE, FALSE, TRUE)	465	c(820, 746, 1123, 1066, 679, 1556)	c(17, 13, 30, 34, 20, 61)	TF	Factor: HIC1; motif: NSNNNNTGCCCSSNN; match class: 1	21833	1459	TF:M01072	1	1	1	1	1	0.00468787
1335	TF:M03565_1	c(1, 1, 1, 1, 1, 0.00541518681597272)	c(FALSE, FALSE, FALSE, FALSE, FALSE, TRUE)	232	c(820, 746, 1123, 1066, 679, 1556)	c(14, 5, 17, 8, 9, 37)	TF	Factor: slug; motif: KCACCTGN; match class: 1	21833	3043	TF:M03565	1	1	1	1	1	0.00541519
1350	REAC:R-MMU-1296072	c(1, 1, 0.891690126161308, 1, 1, 0.00601550825304078)	c(FALSE, FALSE, FALSE, FALSE, FALSE, TRUE)	37	c(404, -1, 444, 538, -1, 568)	c(4, -1, 7, 2, -1, 11)	REAC	Voltage gated Potassium channels	8710	1663	REAC:R-MMU-1296071	1	1	0.89169	1	1	0.00601551
1360	TF:M02781_1	c(1, 1, 1, 1, 1, 0.00648732578644485)	c(FALSE, FALSE, FALSE, FALSE, FALSE, TRUE)	243	c(820, 746, 1123, 1066, 679, 1556)	c(13, 8, 14, 8, 10, 38)	TF	Factor: MRF4; motif: NNNNAACAGNTGNYNN; match class: 1	21833	2191	TF:M02781	1	1	1	1	1	0.00648733
1361	KEGG:04260	c(1, 1, 0.782302068336975, 1, 1, 0.00661800060549662)	c(FALSE, FALSE, FALSE, FALSE, FALSE, TRUE)	85	c(368, 296, 409, 477, 293, 593)	c(5, 3, 10, 2, 1, 17)	KEGG	Cardiac muscle contraction	8583	279	KEGG:00000	1	1	0.782302	1	1	0.006618
891	GO:0007612	c(1, 1, 0.000191199814528139, 1, 1, 0.00713421893600528)	c(FALSE, FALSE, TRUE, FALSE, FALSE, TRUE)	172	c(759, 709, 1120, 1012, 632, 1505)	c(15, 7, 27, 9, 7, 29)	GO:BP	learning	22849	3472	GO:0007611	1	1	0.0001912	1	1	0.00713422
1397	GO:0035637	c(0.0299821883038928, 1, 0.0271515919178429, 1, 1, 0.00798041742902593)	c(TRUE, FALSE, TRUE, FALSE, FALSE, TRUE)	137	c(759, 709, 1120, 1012, 632, 1505)	c(16, 6, 20, 10, 6, 25)	GO:BP	multicellular organismal signaling	22849	10519	c("GO:0023052", "GO:0032501")	0.0299822	1	0.0271516	1	1	0.00798042
1398	GO:0090288	c(1, 1, 1, 1, 1, 0.00799729451245262)	c(FALSE, FALSE, FALSE, FALSE, FALSE, TRUE)	95	c(759, 709, 1120, 1012, 632, 1505)	c(6, 6, 5, 7, 5, 20)	GO:BP	negative regulation of cellular response to growth factor stimulus	22849	21300	c("GO:0048523", "GO:0048585", "GO:0071363", "GO:0090287")	1	1	1	1	1	0.00799729
872	GO:0010817	c(1, 1, 0.0307091291005571, 0.000156473041313278, 1, 0.00821485040560946)	c(FALSE, FALSE, TRUE, TRUE, FALSE, TRUE)	526	c(759, 709, 1120, 1012, 632, 1505)	c(24, 25, 49, 52, 17, 63)	GO:BP	regulation of hormone levels	22849	4951	GO:0065008	1	1	0.0307091	0.000156473	1	0.00821485
1076	GO:0031674	c(0.0167663403608359, 1, 1, 0.000858644150999222, 1, 0.00854698334754928)	c(TRUE, FALSE, FALSE, TRUE, FALSE, TRUE)	135	c(759, 711, 1098, 1002, 624, 1489)	c(15, 6, 7, 20, 8, 23)	GO:CC	I band	22605	1410	c("GO:0030017", "GO:0110165")	0.0167663	1	1	0.000858644	1	0.00854698
1420	GO:0099146	c(0.0132888780729003, 1, 0.0251136175019637, 1, 1, 0.00874637986590648)	c(TRUE, FALSE, TRUE, FALSE, FALSE, TRUE)	75	c(759, -1, 1098, 1002, 624, 1489)	c(11, -1, 13, 1, 3, 16)	GO:CC	intrinsic component of postsynaptic density membrane	22605	3758	c("GO:0098839", "GO:0098948")	0.0132889	1	0.0251136	1	1	0.00874638
1436	GO:0006941	c(0.040853570506778, 1, 1, 1, 1, 0.00935520057867201)	c(TRUE, FALSE, FALSE, FALSE, FALSE, TRUE)	156	c(759, 709, 1120, 1012, 632, 1505)	c(17, 10, 17, 12, 5, 27)	GO:BP	striated muscle contraction	22849	2878	GO:0006936	0.0408536	1	1	1	1	0.0093552
1454	GO:0043279	c(1, 1, 1, 1, 1, 0.0102661538844919)	c(FALSE, FALSE, FALSE, FALSE, FALSE, TRUE)	73	c(759, 709, 1120, 1012, -1, 1505)	c(1, 5, 6, 5, -1, 17)	GO:BP	response to alkaloid	22849	12219	GO:0010243	1	1	1	1	1	0.0102662
1299	GO:1904064	c(1, 1, 0.00450706391635457, 1, 1, 0.0104452128535582)	c(FALSE, FALSE, TRUE, FALSE, FALSE, TRUE)	166	c(759, 709, 1120, 1012, 632, 1505)	c(15, 5, 24, 13, 6, 28)	GO:BP	positive regulation of cation transmembrane transport	22849	27061	c("GO:0034767", "GO:0098655", "GO:1904062")	1	1	0.00450706	1	1	0.0104452
1462	KEGG:02010	c(1, 1, 1, 1, 1, 0.0107000690800611)	c(FALSE, FALSE, FALSE, FALSE, FALSE, TRUE)	49	c(368, 296, 409, 477, 293, 593)	c(4, 2, 5, 4, 1, 12)	KEGG	ABC transporters	8583	197	KEGG:00000	1	1	1	1	1	0.0107001
1447	GO:0009914	c(1, 1, 0.17533942879321, 0.0100674606332345, 1, 0.0111889974715962)	c(FALSE, FALSE, FALSE, TRUE, FALSE, TRUE)	356	c(759, 709, 1120, 1012, 632, 1505)	c(14, 21, 35, 36, 9, 47)	GO:BP	hormone transport	22849	4230	c("GO:0006810", "GO:0010817")	1	1	0.175339	0.0100675	1	0.011189
619	GO:0015081	c(1, 1, 5.40222155947436e-06, 1, 1, 0.0112374844840074)	c(FALSE, FALSE, TRUE, FALSE, FALSE, TRUE)	124	c(736, 699, 1104, 986, 619, 1463)	c(7, 3, 24, 12, 2, 22)	GO:MF	sodium ion transmembrane transporter activity	22015	2910	GO:0046873	1	1	5.40222e-06	1	1	0.0112375
1481	GO:0048471	c(1, 1, 1, 1, 0.0456197847583932, 0.0115797853787756)	c(FALSE, FALSE, FALSE, FALSE, TRUE, TRUE)	625	c(759, 711, 1098, 1002, 624, 1489)	c(34, 28, 33, 39, 34, 68)	GO:CC	perinuclear region of cytoplasm	22605	2538	c("GO:0005737", "GO:0110165")	1	1	1	1	0.0456198	0.0115798
362	GO:0140352	c(6.0959626191254e-07, 1, 0.00557607551387069, 1.3336789453788e-08, 1, 0.0117580726316984)	c(TRUE, FALSE, TRUE, TRUE, FALSE, TRUE)	882	c(759, 709, 1120, 1012, 632, 1505)	c(67, 36, 75, 86, 19, 93)	GO:BP	export from cell	22849	23070	c("GO:0006810", "GO:0009987")	6.09596e-07	1	0.00557608	1.33368e-08	1	0.0117581
1484	GO:0140115	c(1, 1, 1, 1, 1, 0.0118296455126498)	c(FALSE, FALSE, FALSE, FALSE, FALSE, TRUE)	59	c(759, 709, 1120, 1012, -1, 1505)	c(7, 4, 7, 4, -1, 15)	GO:BP	export across plasma membrane	22849	22985	c("GO:0055085", "GO:0140352")	1	1	1	1	1	0.0118296
866	GO:0051960	c(0.237423349458185, 1, 0.013372152942456, 0.000145614605949116, 1, 0.0122526558617642)	c(FALSE, FALSE, TRUE, TRUE, FALSE, TRUE)	510	c(759, 709, 1120, 1012, 632, 1505)	c(34, 27, 49, 51, 21, 61)	GO:BP	regulation of nervous system development	22849	16221	c("GO:0007399", "GO:2000026")	0.237423	1	0.0133722	0.000145615	1	0.0122527
1348	GO:0099061	c(0.00593883044010308, 1, 0.0463056443757713, 1, 1, 0.0123254950536984)	c(TRUE, FALSE, TRUE, FALSE, FALSE, TRUE)	69	c(759, -1, 1098, 1002, 624, 1489)	c(11, -1, 12, 1, 3, 15)	GO:CC	integral component of postsynaptic density membrane	22605	3734	c("GO:0099060", "GO:0099146")	0.00593883	1	0.0463056	1	1	0.0123255
1511	GO:0002027	c(1, 1, 1, 1, 1, 0.0132267224638221)	c(FALSE, FALSE, FALSE, FALSE, FALSE, TRUE)	98	c(759, 709, 1120, 1012, 632, 1505)	c(8, 6, 12, 12, 7, 20)	GO:BP	regulation of heart rate	22849	746	c("GO:0008016", "GO:0065008")	1	1	1	1	1	0.0132267
1525	GO:0030315	c(1, 1, 1, 1, 1, 0.0142781135991115)	c(FALSE, FALSE, FALSE, FALSE, FALSE, TRUE)	62	c(759, 711, 1098, 1002, 624, 1489)	c(5, 2, 5, 7, 2, 14)	GO:CC	T-tubule	22605	1096	c("GO:0042383", "GO:0110165")	1	1	1	1	1	0.0142781
1526	GO:0090287	c(1, 1, 1, 0.673901647904317, 1, 0.0144123918289886)	c(FALSE, FALSE, FALSE, FALSE, FALSE, TRUE)	276	c(759, 709, 1120, 1012, 632, 1505)	c(18, 11, 23, 26, 13, 39)	GO:BP	regulation of cellular response to growth factor stimulus	22849	21299	c("GO:0048583", "GO:0050794", "GO:0071363")	1	1	1	0.673902	1	0.0144124
549	GO:0060076	c(1, 1, 1.7456537364063e-06, 1, 1, 0.0147413485553174)	c(FALSE, FALSE, TRUE, FALSE, FALSE, TRUE)	70	c(759, 711, 1098, 1002, 624, 1489)	c(6, 2, 18, 3, 3, 15)	GO:CC	excitatory synapse	22605	2573	GO:0045202	1	1	1.74565e-06	1	1	0.0147413
1370	GO:0046879	c(1, 1, 0.278263907844862, 0.00681702741723312, 1, 0.0159024600394874)	c(FALSE, FALSE, FALSE, TRUE, FALSE, TRUE)	350	c(759, 709, 1120, 1012, 632, 1505)	c(14, 17, 34, 36, 9, 46)	GO:BP	hormone secretion	22849	14418	c("GO:0009914", "GO:0023061")	1	1	0.278264	0.00681703	1	0.0159025
1544	GO:0098685	c(1, 1, 1, 1, 1, 0.0159193017579226)	c(FALSE, FALSE, FALSE, FALSE, FALSE, TRUE)	104	c(759, 711, 1098, 1002, 624, 1489)	c(9, 2, 9, 9, 3, 19)	GO:CC	Schaffer collateral - CA1 synapse	22605	3606	GO:0045202	1	1	1	1	1	0.0159193
1561	GO:0042886	c(1, 1, 1, 1, 1, 0.0173507442314503)	c(FALSE, FALSE, FALSE, FALSE, FALSE, TRUE)	330	c(759, 709, 1120, 1012, 632, 1505)	c(12, 17, 28, 28, 15, 44)	GO:BP	amide transport	22849	12022	GO:0071705	1	1	1	1	1	0.0173507
1122	GO:0001508	c(0.00125669153617726, 1, 1, 1, 1, 0.0199250204189459)	c(TRUE, FALSE, FALSE, FALSE, FALSE, TRUE)	135	c(759, 709, 1120, 1012, 632, 1505)	c(18, 6, 15, 13, 5, 24)	GO:BP	action potential	22849	430	GO:0042391	0.00125669	1	1	1	1	0.019925
785	GO:0008092	c(0.276966890812265, 1, 1, 6.19038366988664e-05, 1, 0.0202903903810259)	c(FALSE, FALSE, FALSE, TRUE, FALSE, TRUE)	826	c(736, 699, 1104, 986, 619, 1463)	c(46, 39, 43, 71, 27, 85)	GO:MF	cytoskeletal protein binding	22015	1959	GO:0005515	0.276967	1	1	6.19038e-05	1	0.0202904
288	GO:0046903	c(8.43704388684738e-07, 1, 0.026184713468035, 6.81978454879988e-10, 1, 0.0222111380945164)	c(TRUE, FALSE, TRUE, TRUE, FALSE, TRUE)	969	c(759, 709, 1120, 1012, 632, 1505)	c(71, 37, 78, 95, 23, 99)	GO:BP	secretion	22849	14441	GO:0006810	8.43704e-07	1	0.0261847	6.81978e-10	1	0.0222111
1607	GO:0044291	c(1, 1, 1, 1, 1, 0.023637221436269)	c(FALSE, FALSE, FALSE, FALSE, FALSE, TRUE)	81	c(759, 711, 1098, 1002, 624, 1489)	c(7, 3, 4, 6, 3, 16)	GO:CC	cell-cell contact zone	22605	2296	GO:0005911	1	1	1	1	1	0.0236372
1613	GO:0032838	c(1, 1, 0.817423588168731, 1, 1, 0.0244006609664458)	c(FALSE, FALSE, FALSE, FALSE, FALSE, TRUE)	173	c(759, 711, 1098, 1002, 624, 1489)	c(5, 6, 18, 5, 2, 26)	GO:CC	plasma membrane bounded cell projection cytoplasm	22605	1559	c("GO:0099568", "GO:0120025")	1	1	0.817424	1	1	0.0244007
1226	GO:0007417	c(1, 1, 0.00259909533603834, 0.00440106719622608, 1, 0.0270773882973963)	c(FALSE, FALSE, TRUE, TRUE, FALSE, TRUE)	864	c(759, 709, 1120, 1012, 632, 1505)	c(47, 30, 75, 69, 27, 90)	GO:BP	central nervous system development	22849	3291	c("GO:0007399", "GO:0048731")	1	1	0.0025991	0.00440107	1	0.0270774
444	GO:0048592	c(1, 1, 2.24671863985074e-07, 1, 1, 0.0275028571689156)	c(FALSE, FALSE, TRUE, FALSE, FALSE, TRUE)	165	c(759, 709, 1120, 1012, 632, 1505)	c(6, 4, 31, 13, 5, 27)	GO:BP	eye morphogenesis	22849	14902	c("GO:0001654", "GO:0090596")	1	1	2.24672e-07	1	1	0.0275029
1283	GO:2001257	c(1, 1, 0.00404008283866483, 1, 1, 0.0275028571689156)	c(FALSE, FALSE, TRUE, FALSE, FALSE, TRUE)	165	c(759, 709, 1120, 1012, 632, 1505)	c(14, 7, 24, 13, 5, 27)	GO:BP	regulation of cation channel activity	22849	30421	c("GO:0032412", "GO:1904062")	1	1	0.00404008	1	1	0.0275029
1656	GO:0097386	c(1, 1, 1, 1, 1, 0.0280336165596699)	c(FALSE, FALSE, FALSE, FALSE, FALSE, TRUE)	36	c(759, 711, -1, 1002, 624, 1489)	c(3, 2, -1, 3, 3, 10)	GO:CC	glial cell projection	22605	3325	GO:0120025	1	1	1	1	1	0.0280336
1657	GO:0005891	c(1, 1, 1, 1, 1, 0.0280336165596699)	c(FALSE, FALSE, FALSE, FALSE, FALSE, TRUE)	36	c(759, 711, 1098, -1, -1, 1489)	c(1, 3, 6, -1, -1, 10)	GO:CC	voltage-gated calcium channel complex	22605	519	c("GO:0034704", "GO:0098797")	1	1	1	1	1	0.0280336
1669	WP:WP385	c(1, 1, 1, 1, 1, 0.0293231797647729)	c(FALSE, FALSE, FALSE, FALSE, FALSE, TRUE)	145	c(243, 182, 251, 365, 169, 329)	c(10, 10, 14, 15, 7, 23)	WP	Myometrial relaxation and contraction pathways	4305	61	WP:000000	1	1	1	1	1	0.0293232
1042	REAC:R-MMU-425407	c(1, 1, 0.000684110245315956, 1, 1, 0.0303743119069794)	c(FALSE, FALSE, TRUE, FALSE, FALSE, TRUE)	218	c(404, 375, 444, 538, 308, 568)	c(12, 11, 29, 14, 12, 30)	REAC	SLC-mediated transmembrane transport	8710	1315	REAC:R-MMU-382551	1	1	0.00068411	1	1	0.0303743
796	GO:0019932	c(6.45087304290938e-05, 1, 1, 1, 1, 0.0310044478638065)	c(TRUE, FALSE, FALSE, FALSE, FALSE, TRUE)	285	c(759, 709, 1120, 1012, 632, 1505)	c(30, 14, 26, 23, 10, 39)	GO:BP	second-messenger-mediated signaling	22849	7017	GO:0035556	6.45087e-05	1	1	1	1	0.0310044
1113	KEGG:04713	c(1, 1, 0.00117986614356147, 1, 1, 0.031664635403866)	c(FALSE, FALSE, TRUE, FALSE, FALSE, TRUE)	96	c(368, 296, 409, 477, -1, 593)	c(8, 3, 16, 4, -1, 17)	KEGG	Circadian entrainment	8583	331	KEGG:00000	1	1	0.00117987	1	1	0.0316646
1685	GO:0071953	c(1, 1, 1, 1, 1, 0.031959480511606)	c(FALSE, FALSE, FALSE, FALSE, FALSE, TRUE)	5	c(-1, -1, -1, -1, -1, 1489)	c(-1, -1, -1, -1, -1, 4)	GO:CC	elastic fiber	22605	3129	c("GO:0031012", "GO:0099512")	1	1	1	1	1	0.0319595
738	GO:0044306	c(0.00360281012698532, 1, 3.67301704070719e-05, 1, 1, 0.0325607151276678)	c(TRUE, FALSE, TRUE, FALSE, FALSE, TRUE)	196	c(759, 711, 1098, 1002, 624, 1489)	c(20, 7, 29, 16, 9, 28)	GO:CC	neuron projection terminus	22605	2311	c("GO:0043005", "GO:0110165")	0.00360281	1	3.67302e-05	1	1	0.0325607
1145	GO:0043292	c(0.00147220958127194, 1, 1, 0.00170518478058921, 1, 0.0342494938101779)	c(TRUE, FALSE, FALSE, TRUE, FALSE, TRUE)	217	c(759, 711, 1098, 1002, 624, 1489)	c(22, 8, 13, 26, 13, 30)	GO:CC	contractile fiber	22605	2146	c("GO:0005737", "GO:0043232", "GO:0099512")	0.00147221	1	1	0.00170518	1	0.0342495
1707	REAC:R-MMU-5662702	c(1, 1, 1, 1, 1, 0.0345100551341899)	c(FALSE, FALSE, FALSE, FALSE, FALSE, TRUE)	5	c(-1, -1, 444, -1, -1, 568)	c(-1, -1, 1, -1, -1, 4)	REAC	Melanin biosynthesis	8710	796	REAC:R-MMU-71291	1	1	1	1	1	0.0345101
1412	GO:0044298	c(0.00855856809053398, 1, 1, 1, 1, 0.0361631639786784)	c(TRUE, FALSE, FALSE, FALSE, FALSE, TRUE)	37	c(759, 711, 1098, 1002, 624, 1489)	c(8, 1, 5, 3, 1, 10)	GO:CC	cell body membrane	22605	2303	c("GO:0005886", "GO:0044297", "GO:0110165")	0.00855857	1	1	1	1	0.0361632
1727	GO:0043296	c(1, 1, 1, 1, 1, 0.0374909893145357)	c(FALSE, FALSE, FALSE, FALSE, FALSE, TRUE)	129	c(759, 711, 1098, 1002, 624, 1489)	c(2, 5, 9, 9, 1, 21)	GO:CC	apical junction complex	22605	2149	GO:0005911	1	1	1	1	1	0.037491
1743	KEGG:04930	c(0.0984464001666147, 1, 0.812840997453502, 1, 1, 0.0392396034448022)	c(FALSE, FALSE, FALSE, FALSE, FALSE, TRUE)	48	c(368, 296, 409, -1, -1, 593)	c(8, 3, 7, -1, -1, 11)	KEGG	Type II diabetes mellitus	8583	369	KEGG:00000	0.0984464	1	0.812841	1	1	0.0392396
821	KEGG:05032	c(1, 1, 8.74814731428104e-05, 1, 1, 0.0398571758331077)	c(FALSE, FALSE, TRUE, FALSE, FALSE, TRUE)	89	c(368, 296, 409, 477, 293, 593)	c(8, 3, 17, 5, 1, 16)	KEGG	Morphine addiction	8583	402	KEGG:00000	1	1	8.74815e-05	1	1	0.0398572
1762	GO:0030510	c(1, 1, 1, 1, 1, 0.0420275386427162)	c(FALSE, FALSE, FALSE, FALSE, FALSE, TRUE)	97	c(759, 709, 1120, 1012, 632, 1505)	c(5, 7, 10, 6, 4, 19)	GO:BP	regulation of BMP signaling pathway	22849	7881	c("GO:0030509", "GO:0090092", "GO:0090287")	1	1	1	1	1	0.0420275
1765	TF:M05403	c(1, 1, 1, 1, 1, 0.0426396624347835)	c(FALSE, FALSE, FALSE, FALSE, FALSE, TRUE)	70	c(820, 746, 1123, 1066, 679, 1556)	c(1, 3, 7, 3, 2, 16)	TF	Factor: Zfp508; motif: GATTGGCCCRG	21833	3952	TF:M00000	1	1	1	1	1	0.0426397
1168	GO:0030534	c(1, 1, 0.00179923513235936, 1, 1, 0.0430529525296422)	c(FALSE, FALSE, TRUE, FALSE, FALSE, TRUE)	169	c(759, 709, 1120, 1012, 632, 1505)	c(9, 3, 25, 8, 7, 27)	GO:BP	adult behavior	22849	7892	GO:0007610	1	1	0.00179924	1	1	0.043053
1009	GO:0022804	c(1, 1, 0.000477851670479806, 1, 1, 0.0431090809300452)	c(FALSE, FALSE, TRUE, FALSE, FALSE, TRUE)	297	c(736, 699, 1104, 986, 619, 1463)	c(16, 8, 36, 18, 6, 38)	GO:MF	active transmembrane transporter activity	22015	4651	GO:0022857	1	1	0.000477852	1	1	0.0431091
1787	GO:0099174	c(1, 1, 1, 1, 1, 0.0444994516729272)	c(FALSE, FALSE, FALSE, FALSE, FALSE, TRUE)	37	c(759, -1, 1120, 1012, 632, 1505)	c(4, -1, 5, 2, 1, 11)	GO:BP	regulation of presynapse organization	22849	22298	c("GO:0050807", "GO:0099172")	1	1	1	1	1	0.0444995
1788	GO:0042220	c(1, 1, 1, 1, 1, 0.0444994516729272)	c(FALSE, FALSE, FALSE, FALSE, FALSE, TRUE)	37	c(-1, -1, 1120, 1012, -1, 1505)	c(-1, -1, 4, 4, -1, 11)	GO:BP	response to cocaine	22849	11620	c("GO:0014070", "GO:0043279", "GO:1901700")	1	1	1	1	1	0.0444995
1789	GO:0045009	c(1, 1, 1, 1, 1, 0.044620787330936)	c(FALSE, FALSE, FALSE, FALSE, FALSE, TRUE)	9	c(-1, -1, 1098, -1, -1, 1489)	c(-1, -1, 1, -1, -1, 5)	GO:CC	chitosome	22605	2420	GO:0031410	1	1	1	1	1	0.0446208
1790	GO:0033162	c(1, 1, 1, 1, 1, 0.044620787330936)	c(FALSE, FALSE, FALSE, FALSE, FALSE, TRUE)	9	c(-1, -1, 1098, -1, -1, 1489)	c(-1, -1, 1, -1, -1, 5)	GO:CC	melanosome membrane	22605	1614	c("GO:0042470", "GO:0045009", "GO:0090741")	1	1	1	1	1	0.0446208
1791	GO:0097450	c(1, 1, 1, 1, 1, 0.044620787330936)	c(FALSE, FALSE, FALSE, FALSE, FALSE, TRUE)	9	c(-1, 711, -1, 1002, 624, 1489)	c(-1, 1, -1, 1, 1, 5)	GO:CC	astrocyte end-foot	22605	3356	GO:0097449	1	1	1	1	1	0.0446208
1792	GO:0090741	c(1, 1, 1, 1, 1, 0.044620787330936)	c(FALSE, FALSE, FALSE, FALSE, FALSE, TRUE)	9	c(-1, -1, 1098, -1, -1, 1489)	c(-1, -1, 1, -1, -1, 5)	GO:CC	pigment granule membrane	22605	3231	c("GO:0030659", "GO:0048770", "GO:0098588")	1	1	1	1	1	0.0446208
1799	GO:0005604	c(0.0593686547329259, 1, 0.607223745740729, 0.0725710129445523, 1, 0.045431011606225)	c(FALSE, FALSE, FALSE, FALSE, FALSE, TRUE)	103	c(759, 711, 1098, 1002, 624, 1489)	c(12, 6, 13, 14, 4, 18)	GO:CC	basement membrane	22605	267	GO:0062023	0.0593687	1	0.607224	0.072571	1	0.045431
1824	REAC:R-MMU-5173105	c(1, 1, 1, 1, 1, 0.0481863610941382)	c(FALSE, FALSE, FALSE, FALSE, FALSE, TRUE)	95	c(404, 375, 444, 538, 308, 568)	c(8, 4, 7, 8, 5, 17)	REAC	O-linked glycosylation	8710	952	REAC:R-MMU-597592	1	1	1	1	1	0.0481864
1825	GO:0015833	c(1, 1, 1, 1, 1, 0.0484020885012761)	c(FALSE, FALSE, FALSE, FALSE, FALSE, TRUE)	301	c(759, 709, 1120, 1012, 632, 1505)	c(11, 16, 26, 25, 13, 40)	GO:BP	peptide transport	22849	5497	c("GO:0042886", "GO:0071702")	1	1	1	1	1	0.0484021
1329	GO:0034764	c(1, 1, 0.00527474854143458, 1, 1, 0.0486600351905833)	c(FALSE, FALSE, TRUE, FALSE, FALSE, TRUE)	239	c(759, 709, 1120, 1012, 632, 1505)	c(18, 9, 30, 20, 7, 34)	GO:BP	positive regulation of transmembrane transport	22849	10040	c("GO:0034762", "GO:0048522", "GO:0051050", "GO:0055085")	1	1	0.00527475	1	1	0.04866
728	REAC:R-MMU-388396	c(3.09350593994748e-05, 1, 0.0541108246351863, 0.234408819038977, 1, 0.0487786784988252)	c(TRUE, FALSE, FALSE, FALSE, FALSE, TRUE)	533	c(404, 375, 444, 538, 308, 568)	c(53, 33, 47, 52, 20, 57)	REAC	GPCR downstream signalling	8710	553	REAC:R-MMU-372790	3.09351e-05	1	0.0541108	0.234409	1	0.0487787
1642	REAC:R-MMU-977443	c(1, 1, 0.026813080675999, 1, 1, 0.0584498708291254)	c(FALSE, FALSE, TRUE, FALSE, FALSE, FALSE)	54	c(404, 375, 444, 538, 308, 568)	c(7, 2, 11, 2, 1, 12)	REAC	GABA receptor activation	8710	547	REAC:R-MMU-112314	1	1	0.0268131	1	1	0.0584499
662	GO:0099056	c(0.017085996818573, 1, 1.17168856115683e-05, 1, 1, 0.0585090072548079)	c(TRUE, FALSE, TRUE, FALSE, FALSE, FALSE)	105	c(759, 711, 1098, 1002, 624, 1489)	c(13, 6, 21, 5, 4, 18)	GO:CC	integral component of presynaptic membrane	22605	3729	c("GO:0098889", "GO:0099699")	0.017086	1	1.17169e-05	1	1	0.058509
454	GO:0051093	c(4.59427872729959e-05, 1, 0.663504138287902, 2.70050782880759e-07, 1, 0.0603176118944044)	c(TRUE, FALSE, FALSE, TRUE, FALSE, FALSE)	919	c(759, 709, 1120, 1012, 632, 1505)	c(64, 42, 69, 85, 41, 93)	GO:BP	negative regulation of developmental process	22849	15570	c("GO:0032502", "GO:0048519", "GO:0050793")	4.59428e-05	1	0.663504	2.70051e-07	1	0.0603176
1269	GO:0030018	c(0.00611244239794996, 1, 1, 0.00366251351781863, 1, 0.061720105628445)	c(TRUE, FALSE, FALSE, TRUE, FALSE, FALSE)	124	c(759, 711, 1098, 1002, 624, 1489)	c(15, 6, 6, 18, 8, 20)	GO:CC	Z disc	22605	1023	c("GO:0031674", "GO:0110165")	0.00611244	1	1	0.00366251	1	0.0617201
1702	TF:M10348_1	c(0.0338900337033307, 1, 1, 1, 1, 0.0697442503813307)	c(TRUE, FALSE, FALSE, FALSE, FALSE, FALSE)	956	c(820, 746, 1123, 1066, 679, 1556)	c(62, 32, 64, 66, 45, 101)	TF	Factor: Prdm16; motif: YCCCAGGGRN; match class: 1	21833	2797	TF:M10348	0.03389	1	1	1	1	0.0697443
838	GO:0048593	c(1, 1, 0.000101926539943233, 1, 1, 0.0706329773494853)	c(FALSE, FALSE, TRUE, FALSE, FALSE, FALSE)	136	c(759, 709, 1120, 1012, 632, 1505)	c(5, 3, 24, 11, 3, 23)	GO:BP	camera-type eye morphogenesis	22849	14903	c("GO:0043010", "GO:0048592")	1	1	0.000101927	1	1	0.070633
1030	GO:0010959	c(0.000613656603477464, 1, 0.0015138703110805, 0.343545280799873, 1, 0.0715368618755522)	c(TRUE, FALSE, TRUE, FALSE, FALSE, FALSE)	404	c(759, 709, 1120, 1012, 632, 1505)	c(35, 19, 44, 35, 17, 49)	GO:BP	regulation of metal ion transport	22849	5077	c("GO:0030001", "GO:0043269")	0.000613657	1	0.00151387	0.343545	1	0.0715369
850	GO:0001655	c(1, 1, 1, 0.000116744048318178, 1, 0.0762183008578396)	c(FALSE, FALSE, FALSE, TRUE, FALSE, FALSE)	350	c(759, 709, 1120, 1012, 632, 1505)	c(20, 17, 24, 40, 10, 44)	GO:BP	urogenital system development	22849	480	GO:0048731	1	1	1	0.000116744	1	0.0762183
1183	GO:0030016	c(0.00221744771547242, 1, 1, 0.0020634369718901, 1, 0.0769877362554281)	c(TRUE, FALSE, FALSE, TRUE, FALSE, FALSE)	206	c(759, 711, 1098, 1002, 624, 1489)	c(21, 8, 11, 25, 12, 28)	GO:CC	myofibril	22605	1021	GO:0043292	0.00221745	1	1	0.00206344	1	0.0769877
657	GO:0022853	c(1, 1, 1.0986607466867e-05, 1, 1, 0.079341309739672)	c(FALSE, FALSE, TRUE, FALSE, FALSE, FALSE)	200	c(736, 699, 1104, 986, 619, 1463)	c(11, 4, 31, 11, 4, 28)	GO:MF	active ion transmembrane transporter activity	22015	4677	c("GO:0015075", "GO:0022804")	1	1	1.09866e-05	1	1	0.0793413
1675	GO:0034767	c(0.351719564803999, 1, 0.0301541601527108, 1, 1, 0.0838912723584843)	c(FALSE, FALSE, TRUE, FALSE, FALSE, FALSE)	185	c(759, 709, 1120, 1012, 632, 1505)	c(17, 7, 24, 15, 6, 28)	GO:BP	positive regulation of ion transmembrane transport	22849	10043	c("GO:0034220", "GO:0034764", "GO:0034765", "GO:0043270")	0.35172	1	0.0301542	1	1	0.0838913
1423	KEGG:04024	c(1, 1, 0.00889136755118813, 1, 1, 0.0897943936525239)	c(FALSE, FALSE, TRUE, FALSE, FALSE, FALSE)	214	c(368, 296, 409, 477, 293, 593)	c(16, 9, 24, 15, 8, 28)	KEGG	cAMP signaling pathway	8583	236	KEGG:00000	1	1	0.00889137	1	1	0.0897944
318	GO:0060041	c(1, 1, 2.21477569266305e-09, 1, 1, 0.0923772227998849)	c(FALSE, FALSE, TRUE, FALSE, FALSE, FALSE)	157	c(759, 709, 1120, 1012, 632, 1505)	c(5, 6, 33, 14, 3, 25)	GO:BP	retina development in camera-type eye	22849	16858	c("GO:0043010", "GO:0048856")	1	1	2.21478e-09	1	1	0.0923772
554	REAC:R-MMU-112314	c(1, 1, 1.89224589829072e-06, 1, 1, 0.0940486672078513)	c(FALSE, FALSE, TRUE, FALSE, FALSE, FALSE)	119	c(404, 375, 444, 538, 308, 568)	c(13, 2, 24, 6, 2, 19)	REAC	Neurotransmitter receptors and postsynaptic signal transmission	8710	921	REAC:R-MMU-112315	1	1	1.89225e-06	1	1	0.0940487
1735	GO:0032809	c(0.0385184632384466, 1, 1, 1, 1, 0.0954248842749778)	c(TRUE, FALSE, FALSE, FALSE, FALSE, FALSE)	34	c(759, 711, 1098, 1002, 624, 1489)	c(7, 1, 5, 2, 1, 9)	GO:CC	neuronal cell body membrane	22605	1558	c("GO:0043025", "GO:0044298")	0.0385185	1	1	1	1	0.0954249
690	GO:0055082	c(2.12299623148661e-05, 1, 1, 1, 1, 0.109644370713781)	c(TRUE, FALSE, FALSE, FALSE, FALSE, FALSE)	642	c(759, 709, 1120, 1012, 632, 1505)	c(51, 24, 50, 46, 19, 69)	GO:BP	cellular chemical homeostasis	22849	16786	c("GO:0019725", "GO:0048878")	2.123e-05	1	1	1	1	0.109644
476	GO:0006836	c(1, 1, 3.98430151130512e-07, 1, 1, 0.124292639677317)	c(FALSE, FALSE, TRUE, FALSE, FALSE, FALSE)	209	c(759, 709, 1120, 1012, 632, 1505)	c(17, 9, 35, 15, 6, 30)	GO:BP	neurotransmitter transport	22849	2785	GO:0006810	1	1	3.9843e-07	1	1	0.124293
1153	REAC:R-MMU-1474228	c(1, 1, 1, 0.00154621735707412, 1, 0.125543053572099)	c(FALSE, FALSE, FALSE, TRUE, FALSE, FALSE)	112	c(404, 375, 444, 538, 308, 568)	c(7, 9, 6, 21, 6, 18)	REAC	Degradation of the extracellular matrix	8710	366	REAC:R-MMU-1474244	1	1	1	0.00154622	1	0.125543
1129	KEGG:04974	c(1, 1, 0.00137915857424247, 1, 1, 0.128931272454017)	c(FALSE, FALSE, TRUE, FALSE, FALSE, FALSE)	108	c(368, 296, 409, 477, 293, 593)	c(5, 9, 17, 12, 3, 17)	KEGG	Protein digestion and absorption	8583	387	KEGG:00000	1	1	0.00137916	1	1	0.128931
482	GO:0001505	c(0.335981969532358, 1, 4.28161839958039e-07, 1, 1, 0.134222542796991)	c(FALSE, FALSE, TRUE, FALSE, FALSE, FALSE)	220	c(759, 709, 1120, 1012, 632, 1505)	c(19, 8, 36, 16, 6, 31)	GO:BP	regulation of neurotransmitter levels	22849	427	GO:0065008	0.335982	1	4.28162e-07	1	1	0.134223
965	GO:1901890	c(1, 1, 0.00032823037687128, 1, 1, 0.135454118523632)	c(FALSE, FALSE, TRUE, FALSE, FALSE, FALSE)	114	c(759, 709, 1120, 1012, 632, 1505)	c(7, 4, 21, 9, 4, 20)	GO:BP	positive regulation of cell junction assembly	22849	25154	c("GO:0034329", "GO:0044089", "GO:0051130", "GO:1901888")	1	1	0.00032823	1	1	0.135454
357	GO:0015276	c(1, 1, 1.18881977259844e-08, 1, 1, 0.149936249520155)	c(FALSE, FALSE, TRUE, FALSE, FALSE, FALSE)	118	c(736, 699, 1104, 986, 619, 1463)	c(11, 3, 27, 8, 5, 19)	GO:MF	ligand-gated ion channel activity	22015	3074	c("GO:0005216", "GO:0022834")	1	1	1.18882e-08	1	1	0.149936
1458	GO:0006939	c(0.475734504216565, 1, 1, 0.0106044450808861, 1, 0.152768721008522)	c(FALSE, FALSE, FALSE, TRUE, FALSE, FALSE)	106	c(759, 709, 1120, 1012, 632, 1505)	c(12, 7, 7, 17, 7, 19)	GO:BP	smooth muscle contraction	22849	2876	GO:0006936	0.475735	1	1	0.0106044	1	0.152769
1461	GO:0005539	c(1, 1, 0.0168937176711816, 0.0106996851244604, 1, 0.153922738617569)	c(FALSE, FALSE, TRUE, TRUE, FALSE, FALSE)	167	c(736, 699, 1104, 986, 619, 1463)	c(10, 8, 22, 21, 9, 24)	GO:MF	glycosaminoglycan binding	22015	1899	GO:0097367	1	1	0.0168937	0.0106997	1	0.153923
515	GO:0098960	c(1, 1, 9.47795871672848e-07, 1, 1, 0.15815409621232)	c(FALSE, FALSE, TRUE, FALSE, FALSE, FALSE)	65	c(736, -1, 1104, 986, 619, 1463)	c(6, -1, 18, 4, 1, 13)	GO:MF	postsynaptic neurotransmitter receptor activity	22015	10413	GO:0030594	1	1	9.47796e-07	1	1	0.158154
563	GO:0099081	c(0.245029749575348, 0.00806864860255013, 1, 2.13166764686293e-06, 1, 0.162701990530918)	c(FALSE, TRUE, FALSE, TRUE, FALSE, FALSE)	696	c(759, 711, 1098, 1002, 624, 1489)	c(40, 43, 42, 66, 32, 69)	GO:CC	supramolecular polymer	22605	3747	GO:0099080	0.24503	0.00806865	1	2.13167e-06	1	0.162702
1836	GO:0045165	c(1, 1, 1, 0.0491056418675855, 0.980656688172339, 0.16488409035078)	c(FALSE, FALSE, FALSE, TRUE, FALSE, FALSE)	264	c(759, 709, 1120, 1012, 632, 1505)	c(10, 9, 21, 28, 18, 35)	GO:BP	cell fate commitment	22849	13155	c("GO:0030154", "GO:0048869")	1	1	1	0.0491056	0.980657	0.164884
624	GO:0007507	c(1, 1, 1, 5.8266215974704e-06, 1, 0.173092961407854)	c(FALSE, FALSE, FALSE, TRUE, FALSE, FALSE)	592	c(759, 709, 1120, 1012, 632, 1505)	c(27, 29, 38, 60, 19, 64)	GO:BP	heart development	22849	3374	c("GO:0048513", "GO:0072359")	1	1	1	5.82662e-06	1	0.173093
1527	GO:0043197	c(1, 1, 0.0144183482396154, 1, 1, 0.178556405052382)	c(FALSE, FALSE, TRUE, FALSE, FALSE, FALSE)	185	c(759, 711, 1098, 1002, 624, 1489)	c(14, 5, 23, 12, 6, 25)	GO:CC	dendritic spine	22605	2112	c("GO:0030425", "GO:0044309", "GO:0098794")	1	1	0.0144183	1	1	0.178556
545	REAC:R-MMU-372790	c(1.63864143103763e-06, 1, 0.0490154269764069, 0.0434838578262918, 1, 0.18633961015907)	c(TRUE, FALSE, TRUE, TRUE, FALSE, FALSE)	561	c(404, 375, 444, 538, 308, 568)	c(58, 35, 49, 57, 22, 57)	REAC	Signaling by GPCR	8710	1386	REAC:R-MMU-162582	1.63864e-06	1	0.0490154	0.0434839	1	0.18634
377	GO:0022834	c(1, 1, 1.80164295610683e-08, 1, 1, 0.186835983798607)	c(FALSE, FALSE, TRUE, FALSE, FALSE, FALSE)	120	c(736, 699, 1104, 986, 619, 1463)	c(11, 3, 27, 8, 5, 19)	GO:MF	ligand-gated channel activity	22015	4664	GO:0022836	1	1	1.80164e-08	1	1	0.186836
1610	WP:WP1396	c(0.0240813793554009, 1, 1, 1, 1, 0.191830122176932)	c(TRUE, FALSE, FALSE, FALSE, FALSE, FALSE)	257	c(243, 182, 251, 365, 169, 329)	c(28, 14, 23, 28, 10, 32)	WP	GPCRs, non-odorant	4305	71	WP:000000	0.0240814	1	1	1	1	0.19183
541	GO:0050840	c(0.121214504162481, 1, 1, 1.51082465253285e-06, 1, 0.19203967149033)	c(FALSE, FALSE, FALSE, TRUE, FALSE, FALSE)	50	c(736, 699, 1104, 986, 619, 1463)	c(8, 1, 2, 15, 2, 11)	GO:MF	extracellular matrix binding	22015	9069	GO:0005488	0.121215	1	1	1.51082e-06	1	0.19204
1715	KEGG:04971	c(0.0356956013709403, 1, 1, 1, 1, 0.198961447591731)	c(TRUE, FALSE, FALSE, FALSE, FALSE, FALSE)	75	c(368, 296, 409, 477, 293, 593)	c(11, 2, 9, 3, 1, 13)	KEGG	Gastric acid secretion	8583	384	KEGG:00000	0.0356956	1	1	1	1	0.198961
590	GO:0043679	c(0.00952419713549236, 1, 3.16663375102129e-06, 1, 1, 0.20068168344504)	c(TRUE, FALSE, TRUE, FALSE, FALSE, FALSE)	176	c(759, 711, 1098, 1002, 624, 1489)	c(18, 6, 29, 14, 8, 24)	GO:CC	axon terminus	22605	2205	c("GO:0044306", "GO:0098793", "GO:0150034")	0.0095242	1	3.16663e-06	1	1	0.200682
290	GO:0030029	c(7.38828960762069e-10, 1, 1, 1.37483302259703e-07, 1, 0.207362022302241)	c(TRUE, FALSE, FALSE, TRUE, FALSE, FALSE)	740	c(759, 709, 1120, 1012, 632, 1505)	c(66, 28, 39, 74, 28, 76)	GO:BP	actin filament-based process	22849	7675	GO:0009987	7.38829e-10	1	1	1.37483e-07	1	0.207362
1103	GO:0072001	c(1, 1, 1, 0.00107782166857739, 1, 0.207929290505866)	c(FALSE, FALSE, FALSE, TRUE, FALSE, FALSE)	310	c(759, 709, 1120, 1012, 632, 1505)	c(19, 16, 23, 35, 9, 39)	GO:BP	renal system development	22849	19872	c("GO:0001655", "GO:0048731")	1	1	1	0.00107782	1	0.207929
1538	GO:0031344	c(0.336272960593582, 1, 1, 0.0155125052383422, 1, 0.232116452979728)	c(FALSE, FALSE, FALSE, TRUE, FALSE, FALSE)	694	c(759, 709, 1120, 1012, 632, 1505)	c(42, 21, 48, 57, 26, 72)	GO:BP	regulation of cell projection organization	22849	8275	c("GO:0030030", "GO:0051128")	0.336273	1	1	0.0155125	1	0.232116
573	GO:1903530	c(5.71586417815897e-05, 1, 0.0218722984685626, 2.50702227181349e-06, 1, 0.245369540634379)	c(TRUE, FALSE, TRUE, TRUE, FALSE, FALSE)	623	c(759, 709, 1120, 1012, 632, 1505)	c(49, 23, 56, 63, 14, 66)	GO:BP	regulation of secretion by cell	22849	26584	c("GO:0032940", "GO:0050794", "GO:0051046")	5.71586e-05	1	0.0218723	2.50702e-06	1	0.24537
1694	GO:0051965	c(1, 1, 0.0329842911254747, 1, 1, 0.249786509625523)	c(FALSE, FALSE, TRUE, FALSE, FALSE, FALSE)	75	c(759, 709, 1120, 1012, 632, 1505)	c(6, 3, 14, 4, 2, 15)	GO:BP	positive regulation of synapse assembly	22849	16226	c("GO:0007416", "GO:0051962", "GO:0051963", "GO:1901890")	1	1	0.0329843	1	1	0.249787
1711	GO:0031514	c(1, 1, 0.0351839385462068, 1, 1, 0.261782098275064)	c(FALSE, FALSE, TRUE, FALSE, FALSE, FALSE)	222	c(759, 711, 1098, 1002, 624, 1489)	c(9, 5, 25, 7, 3, 28)	GO:CC	motile cilium	22605	1365	GO:0005929	1	1	0.0351839	1	1	0.261782
1215	GO:0044309	c(1, 1, 0.00246458204077956, 1, 1, 0.265761176426615)	c(FALSE, FALSE, TRUE, FALSE, FALSE, FALSE)	190	c(759, 711, 1098, 1002, 624, 1489)	c(14, 5, 25, 12, 7, 25)	GO:CC	neuron spine	22605	2314	GO:0043005	1	1	0.00246458	1	1	0.265761
1068	GO:0048812	c(0.000795970307388771, 1, 0.313088333974251, 1, 1, 0.295721576588468)	c(TRUE, FALSE, FALSE, FALSE, FALSE, FALSE)	639	c(759, 709, 1120, 1012, 632, 1505)	c(47, 23, 53, 42, 11, 67)	GO:BP	neuron projection morphogenesis	22849	15103	c("GO:0031175", "GO:0120039")	0.00079597	1	0.313088	1	1	0.295722
677	GO:0051962	c(1, 1, 1, 1.72749617810125e-05, 1, 0.313708063110433)	c(FALSE, FALSE, FALSE, TRUE, FALSE, FALSE)	327	c(759, 709, 1120, 1012, 632, 1505)	c(21, 14, 29, 40, 14, 40)	GO:BP	positive regulation of nervous system development	22849	16223	c("GO:0007399", "GO:0051094", "GO:0051240", "GO:0051960")	1	1	1	1.7275e-05	1	0.313708
534	GO:0051046	c(2.44752138488643e-05, 1, 0.026423352059351, 1.41132286755674e-06, 1, 0.344945327365204)	c(TRUE, FALSE, TRUE, TRUE, FALSE, FALSE)	703	c(759, 709, 1120, 1012, 632, 1505)	c(54, 24, 61, 69, 17, 72)	GO:BP	regulation of secretion	22849	15537	c("GO:0046903", "GO:0051049")	2.44752e-05	1	0.0264234	1.41132e-06	1	0.344945
1288	GO:0150034	c(0.403284846746907, 1, 0.00408120616343281, 1, 1, 0.346312075494894)	c(FALSE, FALSE, TRUE, FALSE, FALSE, FALSE)	339	c(759, 711, 1098, 1002, 624, 1489)	c(23, 9, 36, 23, 15, 38)	GO:CC	distal axon	22605	3996	c("GO:0030424", "GO:0110165")	0.403285	1	0.00408121	1	1	0.346312
1071	GO:0030017	c(0.00127503600062185, 1, 1, 0.000810264332784944, 1, 0.351539532774747)	c(TRUE, FALSE, FALSE, TRUE, FALSE, FALSE)	183	c(759, 711, 1098, 1002, 624, 1489)	c(20, 8, 10, 24, 11, 24)	GO:CC	sarcomere	22605	1022	c("GO:0030016", "GO:0110165")	0.00127504	1	1	0.000810264	1	0.35154
59	GO:0030155	c(1.6554447601499e-16, 1, 1, 5.41009043201156e-18, 0.0017348927166038, 0.35699605414838)	c(TRUE, FALSE, FALSE, TRUE, TRUE, FALSE)	716	c(759, 709, 1120, 1012, 632, 1505)	c(77, 32, 41, 94, 44, 73)	GO:BP	regulation of cell adhesion	22849	7717	c("GO:0007155", "GO:0050794")	1.65544e-16	1	1	5.41009e-18	0.00173489	0.356996
685	GO:0032989	c(2.02395011208243e-05, 1, 0.47867991459998, 0.208965057953778, 1, 0.366449264544773)	c(TRUE, FALSE, FALSE, FALSE, FALSE, FALSE)	778	c(759, 709, 1120, 1012, 632, 1505)	c(58, 26, 61, 58, 15, 78)	GO:BP	cellular component morphogenesis	22849	9175	c("GO:0009653", "GO:0016043", "GO:0048869")	2.02395e-05	1	0.47868	0.208965	1	0.366449
930	KEGG:04723	c(1, 1, 0.000259937019802263, 1, 1, 0.369542622460909)	c(FALSE, FALSE, TRUE, FALSE, FALSE, FALSE)	139	c(368, 296, 409, 477, 293, 593)	c(9, 4, 21, 7, 1, 19)	KEGG	Retrograde endocannabinoid signaling	8583	336	KEGG:00000	1	1	0.000259937	1	1	0.369543
233	KEGG:04514	c(0.394545025430258, 1, 1, 1, 6.18376857076622e-11, 0.378927173944746)	c(FALSE, FALSE, FALSE, FALSE, TRUE, FALSE)	160	c(368, 296, 409, 477, 293, 593)	c(15, 5, 14, 11, 28, 21)	KEGG	Cell adhesion molecules	8583	298	KEGG:00000	0.394545	1	1	1	6.18377e-11	0.378927
627	GO:0006816	c(6.09847725718121e-06, 1, 0.0378365965176985, 0.673290618568229, 1, 0.37914483452391)	c(TRUE, FALSE, TRUE, FALSE, FALSE, FALSE)	386	c(759, 709, 1120, 1012, 632, 1505)	c(38, 18, 39, 33, 14, 45)	GO:BP	calcium ion transport	22849	2772	GO:0030001	6.09848e-06	1	0.0378366	0.673291	1	0.379145
326	GO:0032940	c(3.28449881460536e-05, 1, 0.0287414822652565, 3.15573326757447e-09, 1, 0.3890027402351)	c(TRUE, FALSE, TRUE, TRUE, FALSE, FALSE)	829	c(759, 709, 1120, 1012, 632, 1505)	c(60, 32, 69, 84, 19, 82)	GO:BP	secretion by cell	22849	9132	c("GO:0046903", "GO:0140352")	3.2845e-05	1	0.0287415	3.15573e-09	1	0.389003
31	GO:0045597	c(4.22565347093212e-06, 0.464362898164415, 1, 5.15004398880524e-22, 0.502125773601319, 0.390869498268864)	c(TRUE, FALSE, FALSE, TRUE, FALSE, FALSE)	904	c(759, 709, 1120, 1012, 632, 1505)	c(66, 48, 66, 116, 44, 88)	GO:BP	positive regulation of cell differentiation	22849	13329	c("GO:0030154", "GO:0045595", "GO:0048522", "GO:0051094")	4.22565e-06	0.464363	1	5.15004e-22	0.502126	0.390869
1170	KEGG:04725	c(0.00182537149796527, 1, 0.675705654741155, 1, 1, 0.408803821347362)	c(TRUE, FALSE, FALSE, FALSE, FALSE, FALSE)	110	c(368, 296, 409, 477, 293, 593)	c(16, 2, 12, 4, 5, 16)	KEGG	Cholinergic synapse	8583	338	KEGG:00000	0.00182537	1	0.675706	1	1	0.408804
513	REAC:R-MMU-1474244	c(1, 1, 1, 9.21657266561067e-07, 0.781934989124742, 0.419162123172771)	c(FALSE, FALSE, FALSE, TRUE, FALSE, FALSE)	242	c(404, 375, 444, 538, 308, 568)	c(21, 16, 20, 41, 18, 29)	REAC	Extracellular matrix organization	8710	457	REAC:0000000	1	1	1	9.21657e-07	0.781935	0.419162
903	GO:0099094	c(1, 1, 0.000219534449887583, 1, 1, 0.438551161923538)	c(FALSE, FALSE, TRUE, FALSE, FALSE, FALSE)	90	c(736, 699, 1104, 986, 619, 1463)	c(9, 3, 18, 8, 4, 15)	GO:MF	ligand-gated cation channel activity	22015	10419	c("GO:0005261", "GO:0015276")	1	1	0.000219534	1	1	0.438551
1414	GO:0001664	c(1, 1, 1, 1, 0.00865367153614013, 0.458038358834932)	c(FALSE, FALSE, FALSE, FALSE, TRUE, FALSE)	300	c(736, 699, 1104, 986, 619, 1463)	c(18, 14, 22, 24, 23, 35)	GO:MF	G protein-coupled receptor binding	22015	309	GO:0005102	1	1	1	1	0.00865367	0.458038
1682	REAC:R-MMU-425393	c(1, 1, 0.0317628907072032, 1, 1, 0.470210406574978)	c(FALSE, FALSE, TRUE, FALSE, FALSE, FALSE)	95	c(404, 375, 444, 538, 308, 568)	c(4, 4, 15, 7, 5, 15)	REAC	Transport of inorganic cations/anions and amino acids/oligopeptides	8710	1615	REAC:R-MMU-425407	1	1	0.0317629	1	1	0.47021
1176	GO:0099504	c(1, 1, 0.00191174888150571, 1, 1, 0.477163387558169)	c(FALSE, FALSE, TRUE, FALSE, FALSE, FALSE)	204	c(759, 709, 1120, 1012, 632, 1505)	c(14, 5, 28, 12, 3, 28)	GO:BP	synaptic vesicle cycle	22849	22316	c("GO:0051649", "GO:0099003")	1	1	0.00191175	1	1	0.477163
1618	GO:0051588	c(0.616590210834773, 1, 0.024708028004083, 1, 1, 0.504753656399422)	c(FALSE, FALSE, TRUE, FALSE, FALSE, FALSE)	125	c(759, 709, 1120, 1012, 632, 1505)	c(13, 5, 19, 10, 5, 20)	GO:BP	regulation of neurotransmitter transport	22849	15951	c("GO:0006836", "GO:0051049")	0.61659	1	0.024708	1	1	0.504754
389	GO:0045121	c(3.9283573066017e-08, 1, 1, 3.84352139179778e-08, 1, 0.510637825978353)	c(TRUE, FALSE, FALSE, TRUE, FALSE, FALSE)	358	c(759, 711, 1098, 1002, 624, 1489)	c(39, 12, 24, 46, 12, 39)	GO:CC	membrane raft	22605	2433	GO:0098857	3.92836e-08	1	1	3.84352e-08	1	0.510638
365	GO:0050804	c(0.00114077595893194, 1, 1.40808344040936e-08, 1, 1, 0.512858893091774)	c(TRUE, FALSE, TRUE, FALSE, FALSE, FALSE)	627	c(759, 709, 1120, 1012, 632, 1505)	c(46, 19, 73, 37, 19, 65)	GO:BP	modulation of chemical synaptic transmission	22849	15333	c("GO:0007268", "GO:0099177")	0.00114078	1	1.40808e-08	1	1	0.512859
1135	GO:0120039	c(0.00141212384819003, 1, 0.079568374340546, 1, 1, 0.529865136620044)	c(TRUE, FALSE, FALSE, FALSE, FALSE, FALSE)	652	c(759, 709, 1120, 1012, 632, 1505)	c(47, 23, 56, 42, 11, 67)	GO:BP	plasma membrane bounded cell projection morphogenesis	22849	22778	GO:0048858	0.00141212	1	0.0795684	1	1	0.529865
370	GO:0099177	c(0.000482075906991143, 1, 1.51983197642199e-08, 1, 1, 0.536277979965188)	c(TRUE, FALSE, TRUE, FALSE, FALSE, FALSE)	628	c(759, 709, 1120, 1012, 632, 1505)	c(47, 19, 73, 37, 19, 65)	GO:BP	regulation of trans-synaptic signaling	22849	22301	c("GO:0010646", "GO:0023051", "GO:0099537")	0.000482076	1	1.51983e-08	1	1	0.536278
358	GO:0098857	c(4.26930748819084e-08, 1, 1, 1.25037232388827e-08, 1, 0.537430841291034)	c(TRUE, FALSE, FALSE, TRUE, FALSE, FALSE)	359	c(759, 711, 1098, 1002, 624, 1489)	c(39, 12, 24, 47, 12, 39)	GO:CC	membrane microdomain	22605	3654	GO:0016020	4.26931e-08	1	1	1.25037e-08	1	0.537431
920	GO:0006814	c(1, 1, 0.000245005581824642, 1, 1, 0.545413742257286)	c(FALSE, FALSE, TRUE, FALSE, FALSE, FALSE)	185	c(759, 709, 1120, 1012, 632, 1505)	c(13, 7, 28, 16, 3, 26)	GO:BP	sodium ion transport	22849	2770	GO:0030001	1	1	0.000245006	1	1	0.545414
1294	GO:0043270	c(0.00440137172250099, 1, 0.0462778468772257, 1, 1, 0.614290747802421)	c(TRUE, FALSE, TRUE, FALSE, FALSE, FALSE)	293	c(759, 709, 1120, 1012, 632, 1505)	c(27, 15, 32, 25, 10, 36)	GO:BP	positive regulation of ion transport	22849	12213	c("GO:0006811", "GO:0043269", "GO:0051050")	0.00440137	1	0.0462778	1	1	0.614291
839	GO:0050767	c(1, 1, 1, 0.000103667289777875, 1, 0.636999494564584)	c(FALSE, FALSE, FALSE, TRUE, FALSE, FALSE)	418	c(759, 709, 1120, 1012, 632, 1505)	c(21, 23, 34, 45, 19, 47)	GO:BP	regulation of neurogenesis	22849	15304	c("GO:0022008", "GO:0051960", "GO:0060284")	1	1	1	0.000103667	1	0.636999
1052	GO:0048858	c(0.000725930665940148, 1, 0.0981763306135155, 1, 1, 0.657899187531516)	c(TRUE, FALSE, FALSE, FALSE, FALSE, FALSE)	657	c(759, 709, 1120, 1012, 632, 1505)	c(48, 23, 56, 44, 11, 67)	GO:BP	cell projection morphogenesis	22849	15148	c("GO:0000902", "GO:0030030", "GO:0032990")	0.000725931	1	0.0981763	1	1	0.657899
1328	GO:0008201	c(1, 1, 0.0212990449862006, 0.00516558283599478, 1, 0.68033523776116)	c(FALSE, FALSE, TRUE, TRUE, FALSE, FALSE)	123	c(736, 699, 1104, 986, 619, 1463)	c(8, 5, 18, 18, 7, 18)	GO:MF	heparin binding	22015	2039	c("GO:0005539", "GO:1901681")	1	1	0.021299	0.00516558	1	0.680335
1724	GO:0019226	c(0.0369736738759604, 1, 1, 1, 1, 0.707635516498925)	c(TRUE, FALSE, FALSE, FALSE, FALSE, FALSE)	82	c(759, 709, 1120, 1012, 632, 1505)	c(12, 1, 12, 8, 3, 15)	GO:BP	transmission of nerve impulse	22849	6475	c("GO:0007154", "GO:0035637", "GO:0050877")	0.0369737	1	1	1	1	0.707636
500	GO:0099529	c(1, 1, 7.19064916513251e-07, 1, 1, 0.770781433305791)	c(FALSE, FALSE, TRUE, FALSE, FALSE, FALSE)	50	c(736, -1, 1104, 986, 619, 1463)	c(4, -1, 16, 2, 1, 10)	GO:MF	neurotransmitter receptor activity involved in regulation of postsynaptic membrane potential	22015	10444	GO:0098960	1	1	7.19065e-07	1	1	0.770781
826	GO:0098657	c(0.545642347224145, 1, 9.35956960173171e-05, 1, 1, 0.777772532564953)	c(FALSE, FALSE, TRUE, FALSE, FALSE, FALSE)	210	c(759, 709, 1120, 1012, 632, 1505)	c(18, 8, 31, 21, 14, 28)	GO:BP	import into cell	22849	22010	GO:0006810	0.545642	1	9.35957e-05	1	1	0.777773
592	GO:0099512	c(0.196170434196123, 0.00612603947177642, 1, 3.22758218813916e-06, 0.927555779905151, 0.782477229916788)	c(FALSE, TRUE, FALSE, TRUE, FALSE, FALSE)	688	c(759, 711, 1098, 1002, 624, 1489)	c(40, 43, 42, 65, 32, 65)	GO:CC	supramolecular fiber	22605	3777	GO:0099081	0.19617	0.00612604	1	3.22758e-06	0.927556	0.782477
1347	WP:WP1270	c(1, 1, 1, 0.00591493558684217, 1, 0.791170256760782)	c(FALSE, FALSE, FALSE, TRUE, FALSE, FALSE)	60	c(243, 182, 251, 365, -1, 329)	c(4, 2, 3, 15, -1, 10)	WP	Endochondral ossification	4305	101	WP:000000	1	1	1	0.00591494	1	0.79117
426	GO:0090596	c(1, 1, 1.28207291290932e-07, 1, 1, 0.803313591971568)	c(FALSE, FALSE, TRUE, FALSE, FALSE, FALSE)	286	c(759, 709, 1120, 1012, 632, 1505)	c(15, 9, 43, 22, 10, 35)	GO:BP	sensory organ morphogenesis	22849	21507	c("GO:0007423", "GO:0009887")	1	1	1.28207e-07	1	1	0.803314
273	GO:0061138	c(1, 1, 1, 3.17830206073531e-10, 1, 0.808608906707516)	c(FALSE, FALSE, FALSE, TRUE, FALSE, FALSE)	200	c(759, 709, 1120, 1012, 632, 1505)	c(11, 13, 14, 37, 11, 27)	GO:BP	morphogenesis of a branching epithelium	22849	17877	c("GO:0001763", "GO:0002009")	1	1	1	3.1783e-10	1	0.808609
681	GO:0050803	c(1.78346327614078e-05, 1, 0.126248454776661, 1, 1, 0.85164745673325)	c(TRUE, FALSE, FALSE, FALSE, FALSE, FALSE)	254	c(759, 709, 1120, 1012, 632, 1505)	c(29, 9, 28, 17, 6, 32)	GO:BP	regulation of synapse structure or activity	22849	15332	GO:0065008	1.78346e-05	1	0.126248	1	1	0.851647
1778	GO:0035725	c(1, 1, 0.0437770604955244, 1, 1, 0.862535730086521)	c(FALSE, FALSE, TRUE, FALSE, FALSE, FALSE)	130	c(759, 709, 1120, 1012, 632, 1505)	c(10, 3, 19, 9, 2, 20)	GO:BP	sodium ion transmembrane transport	22849	10584	c("GO:0006814", "GO:0098662")	1	1	0.0437771	1	1	0.862536
926	GO:0055080	c(0.000250902374071877, 1, 1, 0.00209638080484959, 1, 0.945639498519361)	c(TRUE, FALSE, FALSE, TRUE, FALSE, FALSE)	556	c(759, 709, 1120, 1012, 632, 1505)	c(44, 25, 44, 51, 23, 58)	GO:BP	cation homeostasis	22849	16784	GO:0050801	0.000250902	1	1	0.00209638	1	0.945639
1140	GO:0001822	c(1, 1, 1, 0.00143921884331744, 1, 0.970092613366529)	c(FALSE, FALSE, FALSE, TRUE, FALSE, FALSE)	300	c(759, 709, 1120, 1012, 632, 1505)	c(18, 16, 22, 34, 8, 36)	GO:BP	kidney development	22849	591	c("GO:0048513", "GO:0072001")	1	1	1	0.00143922	1	0.970093
226	GO:0048729	c(1, 0.360376381723124, 1, 4.89150428645698e-11, 0.862140871168596, 0.993567683891823)	c(FALSE, FALSE, FALSE, TRUE, FALSE, FALSE)	630	c(759, 709, 1120, 1012, 632, 1505)	c(34, 37, 42, 74, 33, 64)	GO:BP	tissue morphogenesis	22849	15029	c("GO:0009653", "GO:0009888")	1	0.360376	1	4.8915e-11	0.862141	0.993568
17	GO:0098542	c(5.05155332207243e-07, 1, 1, 3.10506163842894e-05, 1.29355048832247e-29, 1)	c(TRUE, FALSE, FALSE, TRUE, TRUE, FALSE)	998	c(759, 709, 1120, 1012, 632, 1505)	c(73, 19, 30, 84, 105, 51)	GO:BP	defense response to other organism	22849	21990	c("GO:0006952", "GO:0051707")	5.05155e-07	1	1	3.10506e-05	1.29355e-29	1
20	GO:0034341	c(1, 1, 1, 1, 1.38359700928116e-28, 1)	c(FALSE, FALSE, FALSE, FALSE, TRUE, FALSE)	131	c(759, 709, 1120, 1012, 632, 1505)	c(8, 1, 3, 15, 41, 6)	GO:BP	response to interferon-gamma	22849	9853	c("GO:0034097", "GO:0045087")	1	1	1	1	1.3836e-28	1
27	GO:0045087	c(0.00131314828633786, 1, 1, 0.383635760860571, 3.20698787521852e-25, 1)	c(TRUE, FALSE, FALSE, FALSE, TRUE, FALSE)	691	c(759, 709, 1120, 1012, 632, 1505)	c(49, 10, 13, 52, 81, 33)	GO:BP	innate immune response	22849	13117	c("GO:0006955", "GO:0098542")	0.00131315	1	1	0.383636	3.20699e-25	1
30	KEGG:05169	c(1, 1, 1, 1, 8.134899099645e-24, 1)	c(FALSE, FALSE, FALSE, FALSE, TRUE, FALSE)	212	c(368, 296, 409, 477, 293, 593)	c(9, 8, 9, 12, 47, 10)	KEGG	Epstein-Barr virus infection	8583	432	KEGG:00000	1	1	1	1	8.1349e-24	1
44	GO:0002483	c(1, 1, 1, 1, 1.12623885125663e-19, 1)	c(FALSE, FALSE, FALSE, FALSE, TRUE, FALSE)	34	c(-1, -1, -1, -1, 632, 1505)	c(-1, -1, -1, -1, 20, 2)	GO:BP	antigen processing and presentation of endogenous peptide antigen	22849	1129	c("GO:0019883", "GO:0048002")	1	1	1	1	1.12624e-19	1
48	GO:0019883	c(1, 1, 1, 1, 2.56081440301444e-19, 1)	c(FALSE, FALSE, FALSE, FALSE, TRUE, FALSE)	35	c(-1, -1, -1, -1, 632, 1505)	c(-1, -1, -1, -1, 20, 2)	GO:BP	antigen processing and presentation of endogenous antigen	22849	6996	GO:0019882	1	1	1	1	2.56081e-19	1
49	GO:0002428	c(1, 1, 1, 1, 4.47943223037937e-19, 1)	c(FALSE, FALSE, FALSE, FALSE, TRUE, FALSE)	31	c(-1, -1, -1, -1, 632, 1505)	c(-1, -1, -1, -1, 19, 1)	GO:BP	antigen processing and presentation of peptide antigen via MHC class Ib	22849	1074	c("GO:0002475", "GO:0048002")	1	1	1	1	4.47943e-19	1
50	GO:0071346	c(1, 1, 1, 1, 4.89240302083075e-19, 1)	c(FALSE, FALSE, FALSE, FALSE, TRUE, FALSE)	105	c(759, 709, 1120, 1012, 632, 1505)	c(7, 1, 1, 10, 30, 3)	GO:BP	cellular response to interferon-gamma	22849	19375	c("GO:0034341", "GO:0071345")	1	1	1	1	4.8924e-19	1
52	GO:0009615	c(1, 1, 1, 1, 6.44456389412587e-19, 1)	c(FALSE, FALSE, FALSE, FALSE, TRUE, FALSE)	298	c(759, 709, 1120, 1012, 632, 1505)	c(20, 6, 10, 23, 47, 20)	GO:BP	response to virus	22849	3986	GO:0051707	1	1	1	1	6.44456e-19	1
57	GO:0002475	c(1, 1, 1, 1, 2.46819253592839e-18, 1)	c(FALSE, FALSE, FALSE, FALSE, TRUE, FALSE)	33	c(-1, -1, -1, -1, 632, 1505)	c(-1, -1, -1, -1, 19, 1)	GO:BP	antigen processing and presentation via MHC class Ib	22849	1121	GO:0019882	1	1	1	1	2.46819e-18	1
61	GO:0048002	c(1, 1, 1, 1, 8.16738941015792e-18, 1)	c(FALSE, FALSE, FALSE, FALSE, TRUE, FALSE)	65	c(759, -1, 1120, -1, 632, 1505)	c(6, -1, 1, -1, 24, 6)	GO:BP	antigen processing and presentation of peptide antigen	22849	14483	GO:0019882	1	1	1	1	8.16739e-18	1
64	GO:0002476	c(1, 1, 1, 1, 1.02126570588841e-17, 1)	c(FALSE, FALSE, FALSE, FALSE, TRUE, FALSE)	30	c(-1, -1, -1, -1, 632, 1505)	c(-1, -1, -1, -1, 18, 1)	GO:BP	antigen processing and presentation of endogenous peptide antigen via MHC class Ib	22849	1122	c("GO:0002428", "GO:0002483")	1	1	1	1	1.02127e-17	1
65	TF:M10268	c(1, 1, 1, 1, 1.165726681717e-17, 1)	c(FALSE, FALSE, FALSE, FALSE, TRUE, FALSE)	605	c(820, 746, 1123, 1066, 679, 1556)	c(26, 26, 22, 17, 69, 40)	TF	Factor: IRF-2; motif: NAAANNGAAAGTGAAASTRN	21833	1736	TF:M00000	1	1	1	1	1.16573e-17	1
89	REAC:R-MMU-1236974	c(1, 1, 1, 1, 5.15843151354631e-16, 1)	c(FALSE, FALSE, FALSE, FALSE, TRUE, FALSE)	37	c(-1, -1, -1, -1, 308, 568)	c(-1, -1, -1, -1, 19, 1)	REAC	ER-Phagosome pathway	8710	419	REAC:R-MMU-1236975	1	1	1	1	5.15843e-16	1
92	KEGG:05330	c(1, 1, 1, 1, 9.82919996403551e-16, 1)	c(FALSE, FALSE, FALSE, FALSE, TRUE, FALSE)	53	c(368, -1, 409, 477, 293, 593)	c(3, -1, 1, 3, 21, 2)	KEGG	Allograft rejection	8583	468	KEGG:00000	1	1	1	1	9.8292e-16	1
94	GO:0002831	c(0.0336194662556898, 1, 1, 5.38446589711463e-05, 1.32787057687223e-15, 1)	c(TRUE, FALSE, FALSE, TRUE, TRUE, FALSE)	327	c(759, 709, 1120, 1012, 632, 1505)	c(27, 7, 7, 39, 45, 14)	GO:BP	regulation of response to biotic stimulus	22849	1465	c("GO:0009607", "GO:0048583")	0.0336195	1	1	5.38447e-05	1.32787e-15	1
95	GO:0042611	c(1, 1, 1, 1, 1.40400329007002e-15, 1)	c(FALSE, FALSE, FALSE, FALSE, TRUE, FALSE)	29	c(-1, -1, 1098, -1, 624, 1489)	c(-1, -1, 1, -1, 16, 1)	GO:CC	MHC protein complex	22605	2051	GO:0098797	1	1	1	1	1.404e-15	1
97	KEGG:05332	c(1, 1, 1, 1, 1.55957197467817e-15, 1)	c(FALSE, FALSE, FALSE, FALSE, TRUE, FALSE)	54	c(368, 296, 409, 477, 293, 593)	c(4, 2, 1, 1, 21, 2)	KEGG	Graft-versus-host disease	8583	469	KEGG:00000	1	1	1	1	1.55957e-15	1
98	REAC:R-MMU-1236977	c(1, 1, 1, 1, 1.64402155417968e-15, 1)	c(FALSE, FALSE, FALSE, FALSE, TRUE, FALSE)	29	c(-1, -1, -1, -1, 308, 568)	c(-1, -1, -1, -1, 17, 1)	REAC	Endosomal/Vacuolar pathway	8710	434	REAC:R-MMU-1236975	1	1	1	1	1.64402e-15	1
104	GO:0019882	c(1, 1, 1, 1, 2.87894042034818e-15, 1)	c(FALSE, FALSE, FALSE, FALSE, TRUE, FALSE)	108	c(759, -1, 1120, 1012, 632, 1505)	c(8, -1, 3, 4, 27, 11)	GO:BP	antigen processing and presentation	22849	6995	GO:0002376	1	1	1	1	2.87894e-15	1
106	KEGG:04612	c(1, 1, 1, 1, 3.96310917763524e-15, 1)	c(FALSE, FALSE, FALSE, FALSE, TRUE, FALSE)	78	c(368, -1, 409, -1, 293, 593)	c(2, -1, 4, -1, 24, 5)	KEGG	Antigen processing and presentation	8583	305	KEGG:00000	1	1	1	1	3.96311e-15	1
99	GO:0050776	c(2.06130476578984e-15, 1, 1, 5.547543196572e-06, 1.22286869105548e-14, 1)	c(TRUE, FALSE, FALSE, TRUE, TRUE, FALSE)	866	c(759, 709, 1120, 1012, 632, 1505)	c(84, 23, 25, 78, 74, 39)	GO:BP	regulation of immune response	22849	15313	c("GO:0002682", "GO:0006955", "GO:0048583")	2.0613e-15	1	1	5.54754e-06	1.22287e-14	1
115	KEGG:04940	c(1, 1, 1, 1, 1.98882208340575e-14, 1)	c(FALSE, FALSE, FALSE, FALSE, TRUE, FALSE)	60	c(368, 296, 409, 477, 293, 593)	c(5, 1, 3, 2, 21, 3)	KEGG	Type I diabetes mellitus	8583	376	KEGG:00000	1	1	1	1	1.98882e-14	1
118	GO:0060759	c(1, 1, 1, 1, 2.52865197727344e-14, 1)	c(FALSE, FALSE, FALSE, FALSE, TRUE, FALSE)	138	c(759, 709, 1120, 1012, 632, 1505)	c(7, 5, 8, 12, 29, 12)	GO:BP	regulation of response to cytokine stimulus	22849	17513	c("GO:0034097", "GO:0048583")	1	1	1	1	2.52865e-14	1
119	GO:0051607	c(1, 1, 1, 1, 3.25160720476238e-14, 1)	c(FALSE, FALSE, FALSE, FALSE, TRUE, FALSE)	238	c(759, 709, 1120, 1012, 632, 1505)	c(16, 6, 9, 17, 37, 16)	GO:BP	defense response to virus	22849	15969	c("GO:0009615", "GO:0140546")	1	1	1	1	3.25161e-14	1
121	GO:0140546	c(1, 1, 1, 1, 3.74906476398997e-14, 1)	c(FALSE, FALSE, FALSE, FALSE, TRUE, FALSE)	239	c(759, 709, 1120, 1012, 632, 1505)	c(16, 6, 9, 17, 37, 16)	GO:BP	defense response to symbiont	22849	23148	GO:0098542	1	1	1	1	3.74906e-14	1
40	GO:0032101	c(2.10982894000738e-16, 1, 1, 4.47812029269221e-20, 4.30926050827557e-14, 1)	c(TRUE, FALSE, FALSE, TRUE, TRUE, FALSE)	886	c(759, 709, 1120, 1012, 632, 1505)	c(87, 40, 49, 111, 74, 63)	GO:BP	regulation of response to external stimulus	22849	8539	c("GO:0009605", "GO:0048583")	2.10983e-16	1	1	4.47812e-20	4.30926e-14	1
124	GO:0009617	c(0.226777755904045, 1, 1, 0.00633686304583129, 4.45372793481822e-14, 1)	c(FALSE, FALSE, FALSE, TRUE, TRUE, FALSE)	907	c(759, 709, 1120, 1012, 632, 1505)	c(52, 21, 41, 71, 75, 54)	GO:BP	response to bacterium	22849	3988	GO:0051707	0.226778	1	1	0.00633686	4.45373e-14	1
125	REAC:R-MMU-983170	c(1, 1, 1, 1, 5.50462286416133e-14, 1)	c(FALSE, FALSE, FALSE, FALSE, TRUE, FALSE)	45	c(-1, -1, -1, -1, 308, 568)	c(-1, -1, -1, -1, 19, 1)	REAC	Antigen Presentation: Folding, assembly and peptide loading of class I MHC	8710	110	REAC:R-MMU-983169	1	1	1	1	5.50462e-14	1
138	TF:M02771	c(1, 1, 1, 1, 1.2239373868468e-13, 1)	c(FALSE, FALSE, FALSE, FALSE, TRUE, FALSE)	404	c(820, 746, 1123, 1066, 679, 1556)	c(11, 12, 17, 32, 50, 26)	TF	Factor: IRF-9; motif: NNRAAWCGAAACTNA	21833	1786	TF:M00000	1	1	1	1	1.22394e-13	1
140	GO:0046979	c(1, 1, 1, 1, 1.4527553685585e-13, 1)	c(FALSE, FALSE, FALSE, FALSE, TRUE, FALSE)	24	c(-1, -1, -1, -1, 619, -1)	c(-1, -1, -1, -1, 14, -1)	GO:MF	TAP2 binding	22015	7358	GO:0046977	1	1	1	1	1.45276e-13	1
141	GO:0035456	c(1, 1, 1, 1, 1.73189974007094e-13, 1)	c(FALSE, FALSE, FALSE, FALSE, TRUE, FALSE)	60	c(759, 709, 1120, 1012, 632, 1505)	c(5, 1, 5, 8, 20, 4)	GO:BP	response to interferon-beta	22849	10398	GO:0034097	1	1	1	1	1.7319e-13	1
145	GO:0046977	c(1, 1, 1, 1, 3.21704154178511e-13, 1)	c(FALSE, FALSE, FALSE, FALSE, TRUE, FALSE)	25	c(-1, -1, -1, -1, 619, 1463)	c(-1, -1, -1, -1, 14, 1)	GO:MF	TAP binding	22015	7356	GO:0005515	1	1	1	1	3.21704e-13	1
146	GO:0046978	c(1, 1, 1, 1, 3.21704154178511e-13, 1)	c(FALSE, FALSE, FALSE, FALSE, TRUE, FALSE)	25	c(-1, -1, -1, -1, 619, 1463)	c(-1, -1, -1, -1, 14, 1)	GO:MF	TAP1 binding	22015	7357	GO:0046977	1	1	1	1	3.21704e-13	1
149	GO:0001959	c(1, 1, 1, 1, 3.78335886494796e-13, 1)	c(FALSE, FALSE, FALSE, FALSE, TRUE, FALSE)	129	c(759, 709, 1120, 1012, 632, 1505)	c(7, 5, 7, 11, 27, 12)	GO:BP	regulation of cytokine-mediated signaling pathway	22849	684	c("GO:0009966", "GO:0019221", "GO:0060759")	1	1	1	1	3.78336e-13	1
154	KEGG:05320	c(1, 1, 1, 1, 7.05210633979421e-13, 1)	c(FALSE, FALSE, FALSE, FALSE, TRUE, FALSE)	70	c(368, -1, 409, 477, 293, 593)	c(2, -1, 2, 4, 21, 3)	KEGG	Autoimmune thyroid disease	8583	464	KEGG:00000	1	1	1	1	7.05211e-13	1
158	GO:0071345	c(0.0719348261164807, 1, 1, 1.5965884970654e-05, 7.94589343261498e-13, 1)	c(FALSE, FALSE, FALSE, TRUE, TRUE, FALSE)	935	c(759, 709, 1120, 1012, 632, 1505)	c(55, 30, 42, 81, 74, 54)	GO:BP	cellular response to cytokine stimulus	22849	19374	c("GO:0034097", "GO:0071310")	0.0719348	1	1	1.59659e-05	7.94589e-13	1
159	GO:0031347	c(1.0808619399655e-12, 1, 1, 1.98394988063483e-12, 9.42156627232278e-13, 1)	c(TRUE, FALSE, FALSE, TRUE, TRUE, FALSE)	580	c(759, 709, 1120, 1012, 632, 1505)	c(62, 30, 27, 73, 56, 29)	GO:BP	regulation of defense response	22849	8278	c("GO:0006952", "GO:0080134")	1.08086e-12	1	1	1.98395e-12	9.42157e-13	1
173	GO:0045088	c(0.0246331493347057, 1, 1, 0.0283326330567926, 2.76667223802223e-12, 1)	c(TRUE, FALSE, FALSE, TRUE, TRUE, FALSE)	215	c(759, 709, 1120, 1012, 632, 1505)	c(21, 5, 4, 25, 33, 10)	GO:BP	regulation of innate immune response	22849	13118	c("GO:0002831", "GO:0031347", "GO:0032101", "GO:0045087", "GO:0050776")	0.0246331	1	1	0.0283326	2.76667e-12	1
184	KEGG:05416	c(1, 1, 1, 1, 5.89175117677212e-12, 1)	c(FALSE, FALSE, FALSE, FALSE, TRUE, FALSE)	77	c(368, -1, 409, 477, 293, 593)	c(6, -1, 4, 5, 21, 6)	KEGG	Viral myocarditis	8583	475	KEGG:00000	1	1	1	1	5.89175e-12	1
200	GO:0042612	c(1, 1, 1, 1, 1.26737477536816e-11, 1)	c(FALSE, FALSE, FALSE, FALSE, TRUE, FALSE)	21	c(-1, -1, -1, -1, 624, -1)	c(-1, -1, -1, -1, 12, -1)	GO:CC	MHC class I protein complex	22605	2052	GO:0042611	1	1	1	1	1.26737e-11	1
201	GO:0032398	c(1, 1, 1, 1, 1.26737477536816e-11, 1)	c(FALSE, FALSE, FALSE, FALSE, TRUE, FALSE)	21	c(-1, -1, -1, -1, 624, -1)	c(-1, -1, -1, -1, 12, -1)	GO:CC	MHC class Ib protein complex	22605	1521	GO:0042611	1	1	1	1	1.26737e-11	1
213	GO:0001562	c(1, 1, 1, 1, 2.66322878758484e-11, 1)	c(FALSE, FALSE, FALSE, FALSE, TRUE, FALSE)	36	c(759, 709, 1120, 1012, 632, -1)	c(5, 1, 1, 6, 15, -1)	GO:BP	response to protozoan	22849	461	GO:0051707	1	1	1	1	2.66323e-11	1
231	KEGG:05203	c(1, 1, 1, 1, 5.82532488079293e-11, 1)	c(FALSE, FALSE, FALSE, FALSE, TRUE, FALSE)	209	c(368, 296, 409, 477, 293, 593)	c(11, 9, 15, 12, 32, 8)	KEGG	Viral carcinogenesis	8583	437	KEGG:00000	1	1	1	1	5.82532e-11	1
235	KEGG:05167	c(1, 1, 1, 1, 6.66625440211766e-11, 1)	c(FALSE, FALSE, FALSE, FALSE, TRUE, FALSE)	210	c(368, 296, 409, 477, 293, 593)	c(11, 7, 8, 18, 32, 10)	KEGG	Kaposi sarcoma-associated herpesvirus infection	8583	430	KEGG:00000	1	1	1	1	6.66625e-11	1
236	GO:1903900	c(1, 1, 1, 1, 6.90889681273088e-11, 1)	c(FALSE, FALSE, FALSE, FALSE, TRUE, FALSE)	145	c(759, 709, 1120, 1012, 632, 1505)	c(5, 5, 6, 11, 26, 11)	GO:BP	regulation of viral life cycle	22849	26911	c("GO:0019058", "GO:0050792")	1	1	1	1	6.9089e-11	1
217	GO:0032103	c(4.23796364670721e-11, 1, 1, 2.92384246238494e-11, 7.40161367223948e-11, 1)	c(TRUE, FALSE, FALSE, TRUE, TRUE, FALSE)	418	c(759, 709, 1120, 1012, 632, 1505)	c(49, 20, 16, 58, 44, 20)	GO:BP	positive regulation of response to external stimulus	22849	8541	c("GO:0009605", "GO:0032101", "GO:0048584")	4.23796e-11	1	1	2.92384e-11	7.40161e-11	1
241	KEGG:05168	c(1, 1, 1, 1, 7.88342655939314e-11, 1)	c(FALSE, FALSE, FALSE, FALSE, TRUE, FALSE)	432	c(368, 296, 409, 477, 293, 593)	c(10, 5, 8, 11, 47, 19)	KEGG	Herpes simplex virus 1 infection	8583	431	KEGG:00000	1	1	1	1	7.88343e-11	1
32	GO:0002684	c(7.31693034978123e-22, 1, 1, 8.27021605708614e-10, 1.23264797834765e-10, 1)	c(TRUE, FALSE, FALSE, TRUE, TRUE, FALSE)	942	c(759, 709, 1120, 1012, 632, 1505)	c(100, 29, 36, 93, 70, 50)	GO:BP	positive regulation of immune system process	22849	1325	c("GO:0002376", "GO:0002682", "GO:0048518")	7.31693e-22	1	1	8.27022e-10	1.23265e-10	1
251	GO:0042610	c(1, 1, 1, 1, 1.2872594927971e-10, 1)	c(FALSE, FALSE, FALSE, FALSE, TRUE, FALSE)	23	c(-1, -1, -1, -1, 619, -1)	c(-1, -1, -1, -1, 12, -1)	GO:MF	CD8 receptor binding	22015	6660	GO:0005102	1	1	1	1	1.28726e-10	1
253	TF:M07045	c(1, 1, 1, 1, 1.37984790303951e-10, 1)	c(FALSE, FALSE, FALSE, FALSE, TRUE, FALSE)	694	c(820, 746, 1123, 1066, 679, 1556)	c(21, 17, 28, 30, 62, 43)	TF	Factor: IRF-1; motif: NNRAAANNGAAASN	21833	1730	TF:M00000	1	1	1	1	1.37985e-10	1
254	GO:0002221	c(1, 1, 1, 1, 1.42130926118505e-10, 1)	c(FALSE, FALSE, FALSE, FALSE, TRUE, FALSE)	162	c(759, 709, 1120, 1012, 632, 1505)	c(12, 1, 5, 16, 27, 11)	GO:BP	pattern recognition receptor signaling pathway	22849	878	GO:0002764	1	1	1	1	1.42131e-10	1
256	GO:0042832	c(1, 1, 1, 1, 1.52550806530546e-10, 1)	c(FALSE, FALSE, FALSE, FALSE, TRUE, FALSE)	33	c(759, 709, 1120, 1012, 632, -1)	c(5, 1, 1, 6, 14, -1)	GO:BP	defense response to protozoan	22849	11979	c("GO:0001562", "GO:0098542")	1	1	1	1	1.52551e-10	1
258	KEGG:05164	c(1, 1, 1, 1, 1.58819529039767e-10, 1)	c(FALSE, FALSE, FALSE, FALSE, TRUE, FALSE)	166	c(368, 296, 409, 477, 293, 593)	c(7, 7, 7, 4, 28, 6)	KEGG	Influenza A	8583	427	KEGG:00000	1	1	1	1	1.5882e-10	1
151	GO:0001819	c(8.18686617061576e-09, 1, 1, 4.29023419999619e-13, 1.72479988197099e-10, 1)	c(TRUE, FALSE, FALSE, TRUE, TRUE, FALSE)	464	c(759, 709, 1120, 1012, 632, 1505)	c(48, 22, 22, 65, 46, 34)	GO:BP	positive regulation of cytokine production	22849	588	c("GO:0001816", "GO:0001817", "GO:0010628", "GO:0051240")	8.18687e-09	1	1	4.29023e-13	1.7248e-10	1
265	GO:0019221	c(1.15343542607917e-05, 1, 1, 6.29751750309829e-06, 2.04771082466318e-10, 1)	c(TRUE, FALSE, FALSE, TRUE, TRUE, FALSE)	395	c(759, 709, 1120, 1012, 632, 1505)	c(38, 15, 17, 46, 42, 28)	GO:BP	cytokine-mediated signaling pathway	22849	6473	c("GO:0007166", "GO:0071345")	1.15344e-05	1	1	6.29752e-06	2.04771e-10	1
51	GO:0001817	c(3.9405001820247e-14, 1, 1, 5.75886036865527e-19, 2.12610413093524e-10, 1)	c(TRUE, FALSE, FALSE, TRUE, TRUE, FALSE)	719	c(759, 709, 1120, 1012, 632, 1505)	c(73, 31, 32, 96, 59, 50)	GO:BP	regulation of cytokine production	22849	586	c("GO:0001816", "GO:0010468", "GO:0051239")	3.9405e-14	1	1	5.75886e-19	2.1261e-10	1
269	REAC:R-MMU-1236975	c(1, 1, 1, 1, 2.355294227054e-10, 1)	c(FALSE, FALSE, FALSE, FALSE, TRUE, FALSE)	93	c(404, 375, -1, 538, 308, 568)	c(6, 1, -1, 2, 22, 1)	REAC	Antigen processing-Cross presentation	8710	112	REAC:R-MMU-983169	1	1	1	1	2.35529e-10	1
270	GO:0030881	c(1, 1, 1, 1, 2.5090424394081e-10, 1)	c(FALSE, FALSE, FALSE, FALSE, TRUE, FALSE)	24	c(-1, -1, -1, -1, 619, -1)	c(-1, -1, -1, -1, 12, -1)	GO:MF	beta-2-microglobulin binding	22015	5003	GO:0005515	1	1	1	1	2.50904e-10	1
271	KEGG:05166	c(1, 0.730858242863736, 1, 1, 2.6170292728245e-10, 1)	c(FALSE, FALSE, FALSE, FALSE, TRUE, FALSE)	234	c(368, 296, 409, 477, 293, 593)	c(11, 16, 7, 18, 33, 13)	KEGG	Human T-cell leukemia virus 1 infection	8583	429	KEGG:00000	1	0.730858	1	1	2.61703e-10	1
41	GO:0001816	c(1.73798597151947e-14, 1, 1, 8.09004096525086e-20, 3.03983605099705e-10, 1)	c(TRUE, FALSE, FALSE, TRUE, TRUE, FALSE)	725	c(759, 709, 1120, 1012, 632, 1505)	c(74, 31, 33, 98, 59, 51)	GO:BP	cytokine production	22849	585	c("GO:0010467", "GO:0032501")	1.73799e-14	1	1	8.09004e-20	3.03984e-10	1
274	REAC:R-MMU-2172127	c(1, 1, 1, 1, 3.61390845776837e-10, 1)	c(FALSE, FALSE, FALSE, FALSE, TRUE, FALSE)	68	c(404, -1, -1, 538, 308, 568)	c(9, -1, -1, 5, 19, 2)	REAC	DAP12 interactions	8710	335	REAC:R-MMU-168249	1	1	1	1	3.61391e-10	1
279	GO:0060760	c(1, 1, 1, 1, 4.1070513061651e-10, 1)	c(FALSE, FALSE, FALSE, FALSE, TRUE, FALSE)	58	c(759, 709, 1120, 1012, 632, 1505)	c(2, 1, 3, 6, 17, 5)	GO:BP	positive regulation of response to cytokine stimulus	22849	17514	c("GO:0034097", "GO:0048584", "GO:0060759")	1	1	1	1	4.10705e-10	1
286	KEGG:05163	c(1, 1, 1, 0.460368641604284, 6.01141453183143e-10, 1)	c(FALSE, FALSE, FALSE, FALSE, TRUE, FALSE)	241	c(368, 296, 409, 477, 293, 593)	c(13, 8, 11, 24, 33, 11)	KEGG	Human cytomegalovirus infection	8583	426	KEGG:00000	1	1	1	0.460369	6.01141e-10	1
287	GO:0033106	c(1, 1, 1, 1, 6.44037833595173e-10, 1)	c(FALSE, FALSE, FALSE, FALSE, TRUE, FALSE)	27	c(-1, -1, -1, 1002, 624, -1)	c(-1, -1, -1, 3, 12, -1)	GO:CC	cis-Golgi network membrane	22605	1602	c("GO:0005801", "GO:0098588")	1	1	1	1	6.44038e-10	1
292	GO:0042605	c(1, 1, 1, 1, 7.79292010570688e-10, 1)	c(FALSE, FALSE, FALSE, FALSE, TRUE, FALSE)	55	c(-1, -1, -1, -1, 619, -1)	c(-1, -1, -1, -1, 16, -1)	GO:MF	peptide antigen binding	22015	6657	c("GO:0003823", "GO:0042277")	1	1	1	1	7.79292e-10	1
298	GO:0042288	c(1, 1, 1, 1, 1.13463494678471e-09, 1)	c(FALSE, FALSE, FALSE, FALSE, TRUE, FALSE)	40	c(736, -1, -1, 986, 619, 1463)	c(2, -1, -1, 5, 14, 1)	GO:MF	MHC class I protein binding	22015	6616	GO:0042287	1	1	1	1	1.13463e-09	1
303	REAC:R-MMU-2424491	c(1, 1, 1, 1, 1.30392778434172e-09, 1)	c(FALSE, FALSE, FALSE, FALSE, TRUE, FALSE)	56	c(404, -1, -1, 538, 308, 568)	c(4, -1, -1, 2, 17, 2)	REAC	DAP12 signaling	8710	336	REAC:R-MMU-2172127	1	1	1	1	1.30393e-09	1
311	GO:0050792	c(1, 1, 1, 1, 1.85773905839448e-09, 1)	c(FALSE, FALSE, FALSE, FALSE, TRUE, FALSE)	166	c(759, 709, 1120, 1012, 632, 1505)	c(5, 5, 7, 11, 26, 14)	GO:BP	regulation of viral process	22849	15323	c("GO:0016032", "GO:0050789")	1	1	1	1	1.85774e-09	1
312	GO:0048525	c(1, 1, 1, 1, 1.87379957103814e-09, 1)	c(FALSE, FALSE, FALSE, FALSE, TRUE, FALSE)	93	c(759, 709, 1120, 1012, 632, 1505)	c(4, 4, 4, 9, 20, 8)	GO:BP	negative regulation of viral process	22849	14847	c("GO:0016032", "GO:0048519", "GO:0050792")	1	1	1	1	1.8738e-09	1
322	GO:0042608	c(1, 1, 1, 1, 2.54637154582655e-09, 1)	c(FALSE, FALSE, FALSE, FALSE, TRUE, FALSE)	28	c(736, -1, -1, -1, 619, 1463)	c(1, -1, -1, -1, 12, 1)	GO:MF	T cell receptor binding	22015	6658	c("GO:0005102", "GO:0044877")	1	1	1	1	2.54637e-09	1
329	GO:0042287	c(1, 1, 1, 1, 3.29795502581651e-09, 1)	c(FALSE, FALSE, FALSE, FALSE, TRUE, FALSE)	51	c(736, -1, -1, 986, 619, 1463)	c(3, -1, -1, 5, 15, 4)	GO:MF	MHC protein binding	22015	6615	GO:0005102	1	1	1	1	3.29796e-09	1
330	GO:0002833	c(0.44211487069187, 1, 1, 0.00151329458845556, 3.76286484876623e-09, 1)	c(FALSE, FALSE, FALSE, TRUE, TRUE, FALSE)	171	c(759, 709, 1120, 1012, 632, 1505)	c(16, 6, 4, 24, 26, 6)	GO:BP	positive regulation of response to biotic stimulus	22849	1467	c("GO:0002831", "GO:0009607", "GO:0048584")	0.442115	1	1	0.00151329	3.76286e-09	1
332	TF:M08887_1	c(1, 1, 1, 1, 4.39238879458825e-09, 1)	c(FALSE, FALSE, FALSE, FALSE, TRUE, FALSE)	99	c(820, 746, 1123, 1066, 679, 1556)	c(3, 1, 7, 3, 21, 5)	TF	Factor: IRF; motif: NNGAAANTGAAANN; match class: 1	21833	1779	TF:M08887	1	1	1	1	4.39239e-09	1
344	KEGG:05165	c(1, 1, 1, 1, 6.59794948954347e-09, 1)	c(FALSE, FALSE, FALSE, FALSE, TRUE, FALSE)	339	c(368, 296, 409, 477, 293, 593)	c(12, 16, 20, 23, 38, 28)	KEGG	Human papillomavirus infection	8583	428	KEGG:00000	1	1	1	1	6.59795e-09	1
352	GO:0035458	c(1, 1, 1, 1, 1.0386852168761e-08, 1)	c(FALSE, FALSE, FALSE, FALSE, TRUE, FALSE)	51	c(759, 709, 1120, 1012, 632, 1505)	c(4, 1, 5, 6, 15, 4)	GO:BP	cellular response to interferon-beta	22849	10400	c("GO:0035456", "GO:0071345")	1	1	1	1	1.03869e-08	1
363	TF:M00699_1	c(1, 1, 1, 1, 1.3658374046838e-08, 1)	c(FALSE, FALSE, FALSE, FALSE, TRUE, FALSE)	74	c(820, 746, 1123, 1066, 679, 1556)	c(3, 1, 1, 4, 18, 4)	TF	Factor: ICSBP; motif: RAARTGAAACTG; match class: 1	21833	1685	TF:M00699	1	1	1	1	1.36584e-08	1
374	GO:0046703	c(1, 1, 1, 1, 1.70502596240442e-08, 1)	c(FALSE, FALSE, FALSE, FALSE, TRUE, FALSE)	32	c(736, 699, -1, -1, 619, -1)	c(4, 3, -1, -1, 12, -1)	GO:MF	natural killer cell lectin-like receptor binding	22015	7303	GO:0005102	1	1	1	1	1.70503e-08	1
379	GO:0001961	c(1, 1, 1, 1, 1.93439687822253e-08, 1)	c(FALSE, FALSE, FALSE, FALSE, TRUE, FALSE)	53	c(759, 709, 1120, 1012, 632, 1505)	c(2, 1, 3, 5, 15, 5)	GO:BP	positive regulation of cytokine-mediated signaling pathway	22849	686	c("GO:0001959", "GO:0009967", "GO:0019221", "GO:0060760")	1	1	1	1	1.9344e-08	1
127	GO:1902533	c(1.40991510712167e-09, 1, 1, 5.65330077758346e-14, 2.63316469380829e-08, 1)	c(TRUE, FALSE, FALSE, TRUE, TRUE, FALSE)	918	c(759, 709, 1120, 1012, 632, 1505)	c(75, 29, 51, 101, 64, 65)	GO:BP	positive regulation of intracellular signal transduction	22849	25713	c("GO:0009967", "GO:0035556", "GO:1902531")	1.40992e-09	1	1	5.6533e-14	2.63316e-08	1
390	GO:0007249	c(1, 1, 1, 0.860560703489401, 4.32731446759223e-08, 1)	c(FALSE, FALSE, FALSE, FALSE, TRUE, FALSE)	220	c(759, 709, 1120, 1012, 632, 1505)	c(17, 8, 5, 22, 28, 12)	GO:BP	I-kappaB kinase/NF-kappaB signaling	22849	3142	GO:0035556	1	1	1	0.860561	4.32731e-08	1
407	GO:0045071	c(1, 1, 1, 1, 8.10215288038901e-08, 1)	c(FALSE, FALSE, FALSE, FALSE, TRUE, FALSE)	58	c(759, 709, 1120, 1012, 632, 1505)	c(3, 1, 2, 9, 15, 5)	GO:BP	negative regulation of viral genome replication	22849	13116	c("GO:0019079", "GO:0045069", "GO:0048525")	1	1	1	1	8.10215e-08	1
436	KEGG:04145	c(0.221077515402666, 1, 1, 1, 1.79426079745579e-07, 1)	c(FALSE, FALSE, FALSE, FALSE, TRUE, FALSE)	166	c(368, 296, 409, 477, 293, 593)	c(16, 1, 8, 17, 24, 11)	KEGG	Phagosome	8583	265	KEGG:00000	0.221078	1	1	1	1.79426e-07	1
445	GO:0043122	c(1, 1, 1, 0.755989962078067, 2.2618292383626e-07, 1)	c(FALSE, FALSE, FALSE, FALSE, TRUE, FALSE)	189	c(759, 709, 1120, 1012, 632, 1505)	c(13, 6, 4, 20, 25, 11)	GO:BP	regulation of I-kappaB kinase/NF-kappaB signaling	22849	12154	c("GO:0007249", "GO:1902531")	1	1	1	0.75599	2.26183e-07	1
449	GO:0045069	c(1, 1, 1, 1, 2.45828946203791e-07, 1)	c(FALSE, FALSE, FALSE, FALSE, TRUE, FALSE)	95	c(759, 709, 1120, 1012, 632, 1505)	c(4, 2, 5, 9, 18, 6)	GO:BP	regulation of viral genome replication	22849	13114	c("GO:0019079", "GO:1903900")	1	1	1	1	2.45829e-07	1
42	GO:0006954	c(2.94145663486739e-19, 1, 1, 8.4022194359359e-20, 2.72411927230818e-07, 1)	c(TRUE, FALSE, FALSE, TRUE, TRUE, FALSE)	615	c(759, 709, 1120, 1012, 632, 1505)	c(75, 33, 34, 89, 48, 33)	GO:BP	inflammatory response	22849	2887	GO:0006952	2.94146e-19	1	1	8.40222e-20	2.72412e-07	1
465	GO:0030670	c(1, 1, 1, 1, 3.45129985583139e-07, 1)	c(FALSE, FALSE, FALSE, FALSE, TRUE, FALSE)	20	c(-1, -1, -1, 1002, 624, -1)	c(-1, -1, -1, 2, 9, -1)	GO:CC	phagocytic vesicle membrane	22605	1127	c("GO:0030666", "GO:0045335")	1	1	1	1	3.4513e-07	1
471	GO:0071889	c(1, 1, 1, 1, 3.60952348337835e-07, 1)	c(FALSE, FALSE, FALSE, FALSE, TRUE, FALSE)	49	c(-1, 699, 1104, 986, 619, 1463)	c(-1, 1, 2, 1, 13, 2)	GO:MF	14-3-3 protein binding	22015	10013	GO:0005515	1	1	1	1	3.60952e-07	1
381	GO:0031349	c(2.15514050023705e-08, 1, 1, 8.410866719576e-08, 3.67812601392062e-07, 1)	c(TRUE, FALSE, FALSE, TRUE, TRUE, FALSE)	274	c(759, 709, 1120, 1012, 632, 1505)	c(35, 17, 11, 40, 30, 11)	GO:BP	positive regulation of defense response	22849	8280	c("GO:0006952", "GO:0031347", "GO:0048584")	2.15514e-08	1	1	8.41087e-08	3.67813e-07	1
486	GO:0001960	c(1, 1, 1, 1, 4.72142809190075e-07, 1)	c(FALSE, FALSE, FALSE, FALSE, TRUE, FALSE)	65	c(759, 709, 1120, 1012, 632, 1505)	c(4, 4, 4, 4, 15, 7)	GO:BP	negative regulation of cytokine-mediated signaling pathway	22849	685	c("GO:0001959", "GO:0009968", "GO:0019221", "GO:0060761")	1	1	1	1	4.72143e-07	1
495	GO:0019058	c(1, 1, 1, 1, 6.1334692280195e-07, 1)	c(FALSE, FALSE, FALSE, FALSE, TRUE, FALSE)	246	c(759, 709, 1120, 1012, 632, 1505)	c(6, 6, 12, 18, 28, 15)	GO:BP	viral life cycle	22849	6418	GO:0016032	1	1	1	1	6.13347e-07	1
505	GO:0031901	c(1, 1, 1, 1, 7.86060035450957e-07, 1)	c(FALSE, FALSE, FALSE, FALSE, TRUE, FALSE)	89	c(759, -1, 1098, 1002, 624, 1489)	c(3, -1, 6, 5, 16, 1)	GO:CC	early endosome membrane	22605	1418	c("GO:0005769", "GO:0010008")	1	1	1	1	7.8606e-07	1
507	GO:0042742	c(1, 1, 1, 1, 8.01568947464564e-07, 1)	c(FALSE, FALSE, FALSE, FALSE, TRUE, FALSE)	411	c(759, 709, 1120, 1012, 632, 1505)	c(24, 3, 12, 29, 37, 21)	GO:BP	defense response to bacterium	22849	11919	c("GO:0009617", "GO:0098542")	1	1	1	1	8.01569e-07	1
522	GO:0060761	c(1, 1, 1, 1, 1.16518004151905e-06, 1)	c(FALSE, FALSE, FALSE, FALSE, TRUE, FALSE)	69	c(759, 709, 1120, 1012, 632, 1505)	c(4, 4, 5, 4, 15, 7)	GO:BP	negative regulation of response to cytokine stimulus	22849	17515	c("GO:0034097", "GO:0048585", "GO:0060759")	1	1	1	1	1.16518e-06	1
525	GO:0045089	c(0.975478096795436, 1, 1, 0.180308809732738, 1.30520760572759e-06, 1)	c(FALSE, FALSE, FALSE, FALSE, TRUE, FALSE)	131	c(759, 709, 1120, 1012, 632, 1505)	c(13, 5, 2, 17, 20, 5)	GO:BP	positive regulation of innate immune response	22849	13119	c("GO:0002833", "GO:0031349", "GO:0032103", "GO:0045087", "GO:0045088", "GO:0050778")	0.975478	1	1	0.180309	1.30521e-06	1
538	GO:0001916	c(1, 1, 1, 1, 1.46811624734133e-06, 1)	c(FALSE, FALSE, FALSE, FALSE, TRUE, FALSE)	19	c(759, -1, -1, -1, 632, -1)	c(1, -1, -1, -1, 9, -1)	GO:BP	positive regulation of T cell mediated cytotoxicity	22849	649	c("GO:0001912", "GO:0001913", "GO:0001914", "GO:0002711")	1	1	1	1	1.46812e-06	1
558	GO:0001914	c(1, 1, 1, 1, 1.9773662938953e-06, 1)	c(FALSE, FALSE, FALSE, FALSE, TRUE, FALSE)	26	c(759, -1, 1120, 1012, 632, -1)	c(3, -1, 1, 1, 10, -1)	GO:BP	regulation of T cell mediated cytotoxicity	22849	647	c("GO:0001910", "GO:0001913", "GO:0002709")	1	1	1	1	1.97737e-06	1
582	GO:0005765	c(1, 1, 1, 1, 2.88980655991359e-06, 1)	c(FALSE, FALSE, FALSE, FALSE, TRUE, FALSE)	169	c(759, 711, 1098, 1002, 624, 1489)	c(7, 1, 5, 6, 21, 11)	GO:CC	lysosomal membrane	22605	409	c("GO:0005764", "GO:0098852")	1	1	1	1	2.88981e-06	1
583	GO:0098852	c(1, 1, 1, 1, 2.88980655991359e-06, 1)	c(FALSE, FALSE, FALSE, FALSE, TRUE, FALSE)	169	c(759, 711, 1098, 1002, 624, 1489)	c(7, 1, 5, 6, 21, 11)	GO:CC	lytic vacuole membrane	22605	3650	c("GO:0000323", "GO:0005774")	1	1	1	1	2.88981e-06	1
584	GO:0005764	c(1, 1, 1, 1, 2.95242417779318e-06, 1)	c(FALSE, FALSE, FALSE, FALSE, TRUE, FALSE)	424	c(759, 711, 1098, 1002, 624, 1489)	c(23, 6, 14, 23, 35, 35)	GO:CC	lysosome	22605	408	GO:0000323	1	1	1	1	2.95242e-06	1
585	GO:0000323	c(1, 1, 1, 1, 2.95242417779318e-06, 1)	c(FALSE, FALSE, FALSE, FALSE, TRUE, FALSE)	424	c(759, 711, 1098, 1002, 624, 1489)	c(23, 6, 14, 23, 35, 35)	GO:CC	lytic vacuole	22605	66	GO:0005773	1	1	1	1	2.95242e-06	1
599	GO:0019079	c(1, 1, 1, 1, 3.79363956232739e-06, 1)	c(FALSE, FALSE, FALSE, FALSE, TRUE, FALSE)	125	c(759, 709, 1120, 1012, 632, 1505)	c(4, 3, 5, 11, 19, 8)	GO:BP	viral genome replication	22849	6436	c("GO:0016032", "GO:0019058")	1	1	1	1	3.79364e-06	1
315	GO:0002683	c(2.06441910268944e-09, 1, 1, 3.83185998069423e-07, 3.80418213719873e-06, 1)	c(TRUE, FALSE, FALSE, TRUE, TRUE, FALSE)	415	c(759, 709, 1120, 1012, 632, 1505)	c(46, 21, 15, 50, 36, 27)	GO:BP	negative regulation of immune system process	22849	1324	c("GO:0002376", "GO:0002682", "GO:0048519")	2.06442e-09	1	1	3.83186e-07	3.80418e-06	1
609	KEGG:05170	c(1, 1, 1, 1, 4.55241303528833e-06, 1)	c(FALSE, FALSE, FALSE, FALSE, TRUE, FALSE)	225	c(368, 296, 409, 477, 293, 593)	c(9, 8, 13, 15, 26, 10)	KEGG	Human immunodeficiency virus 1 infection	8583	433	KEGG:00000	1	1	1	1	4.55241e-06	1
615	KEGG:05162	c(1, 1, 1, 1, 5.27847043260675e-06, 1)	c(FALSE, FALSE, FALSE, FALSE, TRUE, FALSE)	140	c(368, 296, 409, 477, 293, 593)	c(10, 5, 6, 4, 20, 10)	KEGG	Measles	8583	425	KEGG:00000	1	1	1	1	5.27847e-06	1
628	GO:0002224	c(1, 1, 1, 1, 6.28150370482576e-06, 1)	c(FALSE, FALSE, FALSE, FALSE, TRUE, FALSE)	115	c(759, 709, 1120, 1012, 632, 1505)	c(12, 1, 2, 14, 18, 6)	GO:BP	toll-like receptor signaling pathway	22849	881	GO:0002221	1	1	1	1	6.2815e-06	1
631	GO:0045824	c(1, 1, 1, 1, 7.13342898748396e-06, 1)	c(FALSE, FALSE, FALSE, FALSE, TRUE, FALSE)	78	c(759, -1, 1120, 1012, 632, 1505)	c(4, -1, 1, 8, 15, 5)	GO:BP	negative regulation of innate immune response	22849	13540	c("GO:0002832", "GO:0031348", "GO:0032102", "GO:0045087", "GO:0045088", "GO:0050777")	1	1	1	1	7.13343e-06	1
166	GO:0002252	c(1.67988551911485e-12, 1, 1, 0.0107312675977208, 7.47183137691259e-06, 1)	c(TRUE, FALSE, FALSE, TRUE, TRUE, FALSE)	702	c(759, 709, 1120, 1012, 632, 1505)	c(69, 21, 22, 58, 49, 29)	GO:BP	immune effector process	22849	907	GO:0002376	1.67989e-12	1	1	0.0107313	7.47183e-06	1
371	GO:0071706	c(1.54836930897099e-08, 1, 1, 0.00285594350447399, 9.84796799863215e-06, 1)	c(TRUE, FALSE, FALSE, TRUE, TRUE, FALSE)	177	c(759, 709, 1120, 1012, 632, 1505)	c(28, 7, 6, 24, 22, 15)	GO:BP	tumor necrosis factor superfamily cytokine production	22849	19685	GO:0001816	1.54837e-08	1	1	0.00285594	9.84797e-06	1
372	GO:1903555	c(1.54836930897099e-08, 1, 1, 0.00285594350447399, 9.84796799863215e-06, 1)	c(TRUE, FALSE, FALSE, TRUE, TRUE, FALSE)	177	c(759, 709, 1120, 1012, 632, 1505)	c(28, 7, 6, 24, 22, 15)	GO:BP	regulation of tumor necrosis factor superfamily cytokine production	22849	26608	c("GO:0001817", "GO:0071706")	1.54837e-08	1	1	0.00285594	9.84797e-06	1
658	TF:M00772_1	c(1, 1, 1, 1, 1.1093023138901e-05, 1)	c(FALSE, FALSE, FALSE, FALSE, TRUE, FALSE)	85	c(820, 746, -1, 1066, 679, 1556)	c(1, 2, -1, 5, 16, 5)	TF	Factor: IRF; motif: RRAANTGAAASYGNV; match class: 1	21833	1781	TF:M00772	1	1	1	1	1.1093e-05	1
687	GO:0001910	c(0.234772424796457, 1, 1, 1, 2.07518304997447e-05, 1)	c(FALSE, FALSE, FALSE, FALSE, TRUE, FALSE)	84	c(759, 709, 1120, 1012, 632, 1505)	c(11, 4, 1, 6, 15, 1)	GO:BP	regulation of leukocyte mediated cytotoxicity	22849	643	c("GO:0001909", "GO:0002703", "GO:0031341")	0.234772	1	1	1	2.07518e-05	1
170	GO:0070661	c(1.9463951398298e-12, 1, 1, 0.176534244034703, 2.14313026738916e-05, 1)	c(TRUE, FALSE, FALSE, FALSE, TRUE, FALSE)	344	c(759, 709, 1120, 1012, 632, 1505)	c(46, 14, 11, 32, 31, 22)	GO:BP	leukocyte proliferation	22849	18994	GO:0008283	1.9464e-12	1	1	0.176534	2.14313e-05	1
704	GO:0034340	c(1, 1, 1, 1, 2.66958949818156e-05, 1)	c(FALSE, FALSE, FALSE, FALSE, TRUE, FALSE)	62	c(759, -1, 1120, 1012, 632, 1505)	c(1, -1, 3, 3, 13, 7)	GO:BP	response to type I interferon	22849	9852	c("GO:0034097", "GO:0045087")	1	1	1	1	2.66959e-05	1
709	GO:0002819	c(0.00268443635974875, 1, 1, 0.0783536473171229, 2.74950263547924e-05, 1)	c(TRUE, FALSE, FALSE, FALSE, TRUE, FALSE)	187	c(759, 709, 1120, 1012, 632, 1505)	c(21, 11, 7, 22, 22, 14)	GO:BP	regulation of adaptive immune response	22849	1453	c("GO:0002250", "GO:0050776")	0.00268444	1	1	0.0783536	2.7495e-05	1
712	GO:0020005	c(1, 1, 1, 1, 2.83806355689433e-05, 1)	c(FALSE, FALSE, FALSE, FALSE, TRUE, FALSE)	6	c(-1, -1, 1098, -1, 624, -1)	c(-1, -1, 1, -1, 5, -1)	GO:CC	symbiont-containing vacuole membrane	22605	990	c("GO:0020003", "GO:0033643")	1	1	1	1	2.83806e-05	1
713	GO:0020003	c(1, 1, 1, 1, 2.83806355689433e-05, 1)	c(FALSE, FALSE, FALSE, FALSE, TRUE, FALSE)	6	c(-1, -1, 1098, -1, 624, -1)	c(-1, -1, 1, -1, 5, -1)	GO:CC	symbiont-containing vacuole	22605	988	c("GO:0033655", "GO:0065010")	1	1	1	1	2.83806e-05	1
714	GO:0033646	c(1, 1, 1, 1, 2.83806355689433e-05, 1)	c(FALSE, FALSE, FALSE, FALSE, TRUE, FALSE)	6	c(-1, -1, 1098, -1, 624, -1)	c(-1, -1, 1, -1, 5, -1)	GO:CC	host intracellular part	22605	1666	c("GO:0033643", "GO:0043656")	1	1	1	1	2.83806e-05	1
715	GO:0043656	c(1, 1, 1, 1, 2.83806355689433e-05, 1)	c(FALSE, FALSE, FALSE, FALSE, TRUE, FALSE)	6	c(-1, -1, 1098, -1, 624, -1)	c(-1, -1, 1, -1, 5, -1)	GO:CC	host intracellular region	22605	2183	GO:0033643	1	1	1	1	2.83806e-05	1
716	GO:0030430	c(1, 1, 1, 1, 2.83806355689433e-05, 1)	c(FALSE, FALSE, FALSE, FALSE, TRUE, FALSE)	6	c(-1, -1, 1098, -1, 624, -1)	c(-1, -1, 1, -1, 5, -1)	GO:CC	host cell cytoplasm	22605	1103	GO:0033646	1	1	1	1	2.83806e-05	1
717	GO:0033655	c(1, 1, 1, 1, 2.83806355689433e-05, 1)	c(FALSE, FALSE, FALSE, FALSE, TRUE, FALSE)	6	c(-1, -1, 1098, -1, 624, -1)	c(-1, -1, 1, -1, 5, -1)	GO:CC	host cell cytoplasm part	22605	1674	c("GO:0030430", "GO:0033646")	1	1	1	1	2.83806e-05	1
720	GO:0005773	c(1, 1, 1, 1, 2.91946211394154e-05, 1)	c(FALSE, FALSE, FALSE, FALSE, TRUE, FALSE)	508	c(759, 711, 1098, 1002, 624, 1489)	c(23, 8, 16, 27, 37, 37)	GO:CC	vacuole	22605	416	c("GO:0005737", "GO:0043231")	1	1	1	1	2.91946e-05	1
725	REAC:R-MMU-198933	c(1, 1, 1, 1, 2.97444083054418e-05, 1)	c(FALSE, FALSE, FALSE, FALSE, TRUE, FALSE)	210	c(404, 375, 444, 538, 308, 568)	c(9, 3, 3, 15, 25, 3)	REAC	Immunoregulatory interactions between a Lymphoid and a non-Lymphoid cell	8710	660	REAC:R-MMU-1280218	1	1	1	1	2.97444e-05	1
727	GO:0050777	c(1, 1, 1, 0.0207591075920118, 3.04684712186156e-05, 1)	c(FALSE, FALSE, FALSE, TRUE, TRUE, FALSE)	172	c(759, 709, 1120, 1012, 632, 1505)	c(15, 2, 5, 22, 21, 12)	GO:BP	negative regulation of immune response	22849	15314	c("GO:0002683", "GO:0006955", "GO:0048585", "GO:0050776")	1	1	1	0.0207591	3.04685e-05	1
737	GO:0002709	c(1, 1, 1, 1, 3.57940388809466e-05, 1)	c(FALSE, FALSE, FALSE, FALSE, TRUE, FALSE)	75	c(759, 709, 1120, 1012, 632, 1505)	c(8, 5, 4, 5, 14, 5)	GO:BP	regulation of T cell mediated immunity	22849	1350	c("GO:0002456", "GO:0002706", "GO:0002822")	1	1	1	1	3.5794e-05	1
169	GO:0050778	c(1.85709843568045e-12, 1, 1, 0.0101184782093708, 3.82108624629882e-05, 1)	c(TRUE, FALSE, FALSE, TRUE, TRUE, FALSE)	603	c(759, 709, 1120, 1012, 632, 1505)	c(63, 20, 17, 52, 43, 23)	GO:BP	positive regulation of immune response	22849	15315	c("GO:0002684", "GO:0006955", "GO:0048584", "GO:0050776")	1.8571e-12	1	1	0.0101185	3.82109e-05	1
748	TF:M10267_1	c(1, 1, 1, 1, 3.93498296274287e-05, 1)	c(FALSE, FALSE, FALSE, FALSE, TRUE, FALSE)	131	c(820, 746, 1123, 1066, 679, 1556)	c(5, 2, 5, 4, 19, 10)	TF	Factor: IRF-1; motif: NRAANNGAAASTGAAASYNN; match class: 1	21833	1729	TF:M10267	1	1	1	1	3.93498e-05	1
750	GO:0016032	c(1, 1, 1, 1, 4.02023306265083e-05, 1)	c(FALSE, FALSE, FALSE, FALSE, TRUE, FALSE)	315	c(759, 709, 1120, 1012, 632, 1505)	c(11, 7, 16, 21, 29, 17)	GO:BP	viral process	22849	5639	GO:0008150	1	1	1	1	4.02023e-05	1
752	GO:0072332	c(1, 1, 1, 1, 4.27740838036527e-05, 1)	c(FALSE, FALSE, FALSE, FALSE, TRUE, FALSE)	76	c(-1, 709, 1120, 1012, 632, 1505)	c(-1, 5, 3, 7, 14, 4)	GO:BP	intrinsic apoptotic signaling pathway by p53 class mediator	22849	20195	c("GO:0072331", "GO:0097193")	1	1	1	1	4.27741e-05	1
313	GO:0002764	c(1.88787281005493e-09, 1, 1, 1, 4.79769790962897e-05, 1)	c(TRUE, FALSE, FALSE, FALSE, TRUE, FALSE)	478	c(759, 709, 1120, 1012, 632, 1505)	c(50, 8, 10, 33, 37, 17)	GO:BP	immune response-regulating signaling pathway	22849	1399	c("GO:0007165", "GO:0050776")	1.88787e-09	1	1	1	4.7977e-05	1
760	GO:0051090	c(1, 1, 1, 0.231844011618693, 4.87430746239036e-05, 1)	c(FALSE, FALSE, FALSE, FALSE, TRUE, FALSE)	396	c(759, 709, 1120, 1012, 632, 1505)	c(26, 19, 17, 35, 33, 28)	GO:BP	regulation of DNA-binding transcription factor activity	22849	15567	c("GO:0006355", "GO:0065009")	1	1	1	0.231844	4.87431e-05	1
781	GO:0001912	c(1, 1, 1, 1, 6.07871841471688e-05, 1)	c(FALSE, FALSE, FALSE, FALSE, TRUE, FALSE)	55	c(759, 709, -1, 1012, 632, 1505)	c(5, 4, -1, 4, 12, 1)	GO:BP	positive regulation of leukocyte mediated cytotoxicity	22849	645	c("GO:0001909", "GO:0001910", "GO:0002705", "GO:0031343")	1	1	1	1	6.07872e-05	1
782	GO:0071357	c(1, 1, 1, 1, 6.07871841471688e-05, 1)	c(FALSE, FALSE, FALSE, FALSE, TRUE, FALSE)	55	c(759, -1, 1120, 1012, 632, 1505)	c(1, -1, 2, 3, 12, 6)	GO:BP	cellular response to type I interferon	22849	19386	c("GO:0034340", "GO:0071345")	1	1	1	1	6.07872e-05	1
783	GO:0060337	c(1, 1, 1, 1, 6.07871841471688e-05, 1)	c(FALSE, FALSE, FALSE, FALSE, TRUE, FALSE)	55	c(759, -1, 1120, 1012, 632, 1505)	c(1, -1, 2, 3, 12, 6)	GO:BP	type I interferon signaling pathway	22849	17112	c("GO:0019221", "GO:0071357")	1	1	1	1	6.07872e-05	1
784	GO:0042803	c(1, 1, 1, 0.00204844254522771, 6.08195371409422e-05, 1)	c(FALSE, FALSE, FALSE, TRUE, TRUE, FALSE)	725	c(736, 699, 1104, 986, 619, 1463)	c(37, 32, 38, 60, 47, 54)	GO:MF	protein homodimerization activity	22015	6680	c("GO:0042802", "GO:0046983")	1	1	1	0.00204844	6.08195e-05	1
805	GO:0031341	c(0.0045388990800149, 1, 1, 1, 7.06916699589912e-05, 1)	c(TRUE, FALSE, FALSE, FALSE, TRUE, FALSE)	105	c(759, 709, 1120, 1012, 632, 1505)	c(15, 4, 1, 7, 16, 3)	GO:BP	regulation of cell killing	22849	8272	c("GO:0001906", "GO:0050794")	0.0045389	1	1	1	7.06917e-05	1
806	GO:0031343	c(1, 1, 1, 1, 7.18161589867013e-05, 1)	c(FALSE, FALSE, FALSE, FALSE, TRUE, FALSE)	67	c(759, 709, -1, 1012, 632, 1505)	c(8, 4, -1, 5, 13, 2)	GO:BP	positive regulation of cell killing	22849	8274	c("GO:0001906", "GO:0031341", "GO:0048522")	1	1	1	1	7.18162e-05	1
807	GO:0098586	c(1, 1, 1, 1, 7.18161589867013e-05, 1)	c(FALSE, FALSE, FALSE, FALSE, TRUE, FALSE)	67	c(759, 709, -1, 1012, 632, 1505)	c(3, 2, -1, 6, 13, 5)	GO:BP	cellular response to virus	22849	21997	GO:0009615	1	1	1	1	7.18162e-05	1
812	GO:0062207	c(1, 1, 1, 1, 7.48435639267677e-05, 1)	c(FALSE, FALSE, FALSE, FALSE, TRUE, FALSE)	92	c(759, -1, 1120, 1012, 632, 1505)	c(7, -1, 4, 10, 15, 6)	GO:BP	regulation of pattern recognition receptor signaling pathway	22849	18585	c("GO:0002221", "GO:0009966", "GO:0050776")	1	1	1	1	7.48436e-05	1
776	GO:0002460	c(5.70878874282706e-05, 1, 1, 1, 7.98334584654318e-05, 1)	c(TRUE, FALSE, FALSE, FALSE, TRUE, FALSE)	384	c(759, 709, 1120, 1012, 632, 1505)	c(36, 14, 9, 29, 32, 18)	GO:BP	adaptive immune response based on somatic recombination of immune receptors built from immunoglobulin superfamily domains	22849	1106	GO:0002250	5.70879e-05	1	1	1	7.98335e-05	1
816	GO:0005801	c(1, 1, 1, 1, 8.10352745249118e-05, 1)	c(FALSE, FALSE, FALSE, FALSE, TRUE, FALSE)	67	c(-1, -1, -1, 1002, 624, 1489)	c(-1, -1, -1, 5, 12, 4)	GO:CC	cis-Golgi network	22605	444	c("GO:0005794", "GO:0043231")	1	1	1	1	8.10353e-05	1
832	GO:0033643	c(1, 1, 1, 1, 9.70664451989638e-05, 1)	c(FALSE, FALSE, FALSE, FALSE, TRUE, FALSE)	7	c(-1, -1, 1098, 1002, 624, -1)	c(-1, -1, 1, 1, 5, -1)	GO:CC	host cell part	22605	1663	c("GO:0018995", "GO:0043657")	1	1	1	1	9.70664e-05	1
833	GO:0043657	c(1, 1, 1, 1, 9.70664451989638e-05, 1)	c(FALSE, FALSE, FALSE, FALSE, TRUE, FALSE)	7	c(-1, -1, 1098, 1002, 624, -1)	c(-1, -1, 1, 1, 5, -1)	GO:CC	host cell	22605	2184	GO:0018995	1	1	1	1	9.70664e-05	1
834	GO:0018995	c(1, 1, 1, 1, 9.70664451989638e-05, 1)	c(FALSE, FALSE, FALSE, FALSE, TRUE, FALSE)	7	c(-1, -1, 1098, 1002, 624, -1)	c(-1, -1, 1, 1, 5, -1)	GO:CC	host cellular component	22605	930	GO:0110165	1	1	1	1	9.70664e-05	1
841	KEGG:04218	c(1, 0.206034613915578, 1, 1, 0.000109015351351071, 1)	c(FALSE, FALSE, FALSE, FALSE, TRUE, FALSE)	168	c(368, 296, 409, 477, 293, 593)	c(3, 14, 7, 16, 20, 7)	KEGG	Cellular senescence	8583	278	KEGG:00000	1	0.206035	1	1	0.000109015	1
842	WP:WP1253	c(1, 1, 1, 1, 0.000112997121789179, 1)	c(FALSE, FALSE, FALSE, FALSE, TRUE, FALSE)	32	c(243, 182, 251, 365, 169, 329)	c(3, 2, 4, 1, 9, 1)	WP	Type II interferon signaling (IFNG)	4305	153	WP:000000	1	1	1	1	0.000112997	1
844	GO:0046983	c(1, 1, 1, 0.00810265533637373, 0.000114120088379594, 1)	c(FALSE, FALSE, FALSE, TRUE, TRUE, FALSE)	860	c(736, 699, 1104, 986, 619, 1463)	c(42, 40, 55, 66, 52, 64)	GO:MF	protein dimerization activity	22015	7362	GO:0005515	1	1	1	0.00810266	0.00011412	1
858	GO:0030666	c(1, 1, 1, 1, 0.000130303074675205, 1)	c(FALSE, FALSE, FALSE, FALSE, TRUE, FALSE)	36	c(759, -1, -1, 1002, 624, 1489)	c(1, -1, -1, 2, 9, 3)	GO:CC	endocytic vesicle membrane	22605	1123	c("GO:0030139", "GO:0030659", "GO:0098588")	1	1	1	1	0.000130303	1
859	GO:0001913	c(1, 1, 1, 1, 0.000130414742161171, 1)	c(FALSE, FALSE, FALSE, FALSE, TRUE, FALSE)	38	c(759, 709, 1120, 1012, 632, 1505)	c(4, 1, 1, 2, 10, 1)	GO:BP	T cell mediated cytotoxicity	22849	646	c("GO:0001909", "GO:0002456")	1	1	1	1	0.000130415	1
861	GO:0002711	c(1, 1, 1, 1, 0.000134719178519654, 1)	c(FALSE, FALSE, FALSE, FALSE, TRUE, FALSE)	48	c(759, 709, 1120, 1012, 632, 1505)	c(2, 4, 3, 1, 11, 3)	GO:BP	positive regulation of T cell mediated immunity	22849	1352	c("GO:0002456", "GO:0002708", "GO:0002709", "GO:0002824")	1	1	1	1	0.000134719	1
862	TF:M07323	c(1, 1, 1, 1, 0.000139950613954887, 1)	c(FALSE, FALSE, FALSE, FALSE, TRUE, FALSE)	1000	c(820, 746, 1123, 1066, 679, 1556)	c(28, 40, 39, 50, 63, 62)	TF	Factor: IRF-4; motif: KRAAMNGAAANYN	21833	1752	TF:M00000	1	1	1	1	0.000139951	1
865	TF:M02767_1	c(1, 1, 1, 1, 0.00014361908196379, 1)	c(FALSE, FALSE, FALSE, FALSE, TRUE, FALSE)	202	c(820, 746, 1123, 1066, 679, 1556)	c(6, 6, 8, 10, 23, 14)	TF	Factor: IRF-3; motif: NARAANSGAAACYN; match class: 1	21833	1741	TF:M02767	1	1	1	1	0.000143619	1
612	GO:0002703	c(4.8322962910319e-06, 1, 1, 0.471171528259275, 0.000145125447106909, 1)	c(TRUE, FALSE, FALSE, FALSE, TRUE, FALSE)	240	c(759, 709, 1120, 1012, 632, 1505)	c(29, 12, 8, 24, 24, 11)	GO:BP	regulation of leukocyte mediated immunity	22849	1344	c("GO:0002443", "GO:0002697")	4.8323e-06	1	1	0.471172	0.000145125	1
867	GO:0043123	c(1, 1, 1, 1, 0.000148726353910447, 1)	c(FALSE, FALSE, FALSE, FALSE, TRUE, FALSE)	125	c(759, 709, 1120, 1012, 632, 1505)	c(10, 2, 2, 11, 17, 8)	GO:BP	positive regulation of I-kappaB kinase/NF-kappaB signaling	22849	12155	c("GO:0007249", "GO:0043122", "GO:1902533")	1	1	1	1	0.000148726	1
192	GO:0032943	c(8.2035328222399e-12, 1, 1, 1, 0.000149525705852523, 1)	c(TRUE, FALSE, FALSE, FALSE, TRUE, FALSE)	315	c(759, 709, 1120, 1012, 632, 1505)	c(43, 12, 11, 26, 28, 20)	GO:BP	mononuclear cell proliferation	22849	9134	GO:0070661	8.20353e-12	1	1	1	0.000149526	1
881	GO:0002822	c(0.00303987127699846, 1, 1, 1, 0.000169409615437453, 1)	c(TRUE, FALSE, FALSE, FALSE, TRUE, FALSE)	173	c(759, 709, 1120, 1012, 632, 1505)	c(20, 11, 7, 18, 20, 13)	GO:BP	regulation of adaptive immune response based on somatic recombination of immune receptors built from immunoglobulin superfamily domains	22849	1456	c("GO:0002460", "GO:0002819")	0.00303987	1	1	1	0.00016941	1
882	GO:0003924	c(1, 1, 1, 1, 0.00016966512064846, 1)	c(FALSE, FALSE, FALSE, FALSE, TRUE, FALSE)	220	c(736, 699, 1104, 986, 619, 1463)	c(12, 8, 11, 12, 22, 13)	GO:MF	GTPase activity	22015	600	GO:0017111	1	1	1	1	0.000169665	1
350	GO:0032680	c(1.01165143876293e-08, 1, 1, 0.0020874514062173, 0.000186546559529006, 1)	c(TRUE, FALSE, FALSE, TRUE, TRUE, FALSE)	174	c(759, 709, 1120, 1012, 632, 1505)	c(28, 7, 6, 24, 20, 15)	GO:BP	regulation of tumor necrosis factor production	22849	8925	c("GO:0032640", "GO:1903555")	1.01165e-08	1	1	0.00208745	0.000186547	1
351	GO:0032640	c(1.01165143876293e-08, 1, 1, 0.0020874514062173, 0.000186546559529006, 1)	c(TRUE, FALSE, FALSE, TRUE, TRUE, FALSE)	174	c(759, 709, 1120, 1012, 632, 1505)	c(28, 7, 6, 24, 20, 15)	GO:BP	tumor necrosis factor production	22849	8885	GO:0071706	1.01165e-08	1	1	0.00208745	0.000186547	1
893	KEGG:05160	c(1, 1, 1, 1, 0.000193012452909887, 1)	c(FALSE, FALSE, FALSE, FALSE, TRUE, FALSE)	159	c(368, 296, 409, 477, 293, 593)	c(4, 6, 9, 7, 19, 12)	KEGG	Hepatitis C	8583	423	KEGG:00000	1	1	1	1	0.000193012	1
896	TF:M01288_1	c(1, 1, 0.268900550300834, 1, 0.000198396581306323, 1)	c(FALSE, FALSE, FALSE, FALSE, TRUE, FALSE)	875	c(820, 746, 1123, 1066, 679, 1556)	c(37, 39, 70, 45, 57, 86)	TF	Factor: NeuroD; motif: NNSCWGCTGNSY; match class: 1	21833	2253	TF:M01288	1	1	0.268901	1	0.000198397	1
900	TF:M00453_1	c(1, 1, 1, 1, 0.000212673482313965, 1)	c(FALSE, FALSE, FALSE, FALSE, TRUE, FALSE)	381	c(820, 746, 1123, 1066, 679, 1556)	c(7, 21, 18, 22, 33, 31)	TF	Factor: IRF-7; motif: TNSGAAWNCGAAANTNNN; match class: 1	21833	1769	TF:M00453	1	1	1	1	0.000212673	1
906	GO:0060338	c(1, 1, 1, 1, 0.000222469980102628, 1)	c(FALSE, FALSE, FALSE, FALSE, TRUE, FALSE)	40	c(-1, -1, 1120, 1012, 632, 1505)	c(-1, -1, 1, 1, 10, 5)	GO:BP	regulation of type I interferon-mediated signaling pathway	22849	17113	c("GO:0001959", "GO:0045088", "GO:0060337")	1	1	1	1	0.00022247	1
373	GO:0002697	c(1.68151837623783e-08, 1, 1, 0.00205177411663602, 0.000227368184046845, 1)	c(TRUE, FALSE, FALSE, TRUE, TRUE, FALSE)	361	c(759, 709, 1120, 1012, 632, 1505)	c(41, 15, 15, 38, 30, 21)	GO:BP	regulation of immune effector process	22849	1338	c("GO:0002252", "GO:0002682")	1.68152e-08	1	1	0.00205177	0.000227368	1
911	GO:0051092	c(1, 1, 1, 1, 0.000229485724554392, 1)	c(FALSE, FALSE, FALSE, FALSE, TRUE, FALSE)	144	c(759, 709, 1120, 1012, 632, 1505)	c(11, 3, 6, 15, 18, 13)	GO:BP	positive regulation of NF-kappaB transcription factor activity	22849	15569	GO:0051091	1	1	1	1	0.000229486	1
924	GO:0051091	c(1, 1, 1, 1, 0.000250027140336527, 1)	c(FALSE, FALSE, FALSE, FALSE, TRUE, FALSE)	247	c(759, 709, 1120, 1012, 632, 1505)	c(17, 9, 11, 23, 24, 22)	GO:BP	positive regulation of DNA-binding transcription factor activity	22849	15568	c("GO:0044093", "GO:0051090")	1	1	1	1	0.000250027	1
925	GO:0017111	c(1, 0.565240854476883, 1, 1, 0.000250316057449579, 1)	c(FALSE, FALSE, FALSE, FALSE, TRUE, FALSE)	360	c(736, 699, 1104, 986, 619, 1463)	c(15, 23, 20, 13, 29, 22)	GO:MF	nucleoside-triphosphatase activity	22015	3978	GO:0016462	1	0.565241	1	1	0.000250316	1
933	GO:0002456	c(1, 1, 1, 1, 0.00027017546266838, 1)	c(FALSE, FALSE, FALSE, FALSE, TRUE, FALSE)	101	c(759, 709, 1120, 1012, 632, 1505)	c(10, 6, 5, 9, 15, 7)	GO:BP	T cell mediated immunity	22849	1102	c("GO:0002449", "GO:0002460")	1	1	1	1	0.000270175	1
945	GO:0042771	c(1, 1, 1, 1, 0.000286989827091126, 1)	c(FALSE, FALSE, FALSE, FALSE, TRUE, FALSE)	41	c(-1, 709, 1120, 1012, 632, 1505)	c(-1, 2, 2, 2, 10, 2)	GO:BP	intrinsic apoptotic signaling pathway in response to DNA damage by p53 class mediator	22849	11942	c("GO:0008630", "GO:0072332")	1	1	1	1	0.00028699	1
947	HP:0011122	c(0.134692407980163, 1, 1, 1, 0.000287311807621863, 1)	c(FALSE, FALSE, FALSE, FALSE, TRUE, FALSE)	487	c(223, 178, 275, 299, 166, 392)	c(42, 20, 17, 42, 40, 38)	HP	Abnormality of skin physiology	4671	7562	HP:0000951	0.134692	1	1	1	0.000287312	1
955	GO:0016462	c(1, 0.262169024934935, 1, 1, 0.000306373069069735, 1)	c(FALSE, FALSE, FALSE, FALSE, TRUE, FALSE)	405	c(736, 699, 1104, 986, 619, 1463)	c(16, 26, 21, 13, 31, 25)	GO:MF	pyrophosphatase activity	22015	3543	GO:0016818	1	0.262169	1	1	0.000306373	1
958	GO:0005774	c(1, 1, 1, 1, 0.000313200622332577, 1)	c(FALSE, FALSE, FALSE, FALSE, TRUE, FALSE)	222	c(759, 711, 1098, 1002, 624, 1489)	c(7, 2, 6, 9, 21, 12)	GO:CC	vacuolar membrane	22605	417	c("GO:0005773", "GO:0098588")	1	1	1	1	0.000313201	1
968	GO:0002821	c(1, 1, 1, 1, 0.000334423383711632, 1)	c(FALSE, FALSE, FALSE, FALSE, TRUE, FALSE)	117	c(759, 709, 1120, 1012, 632, 1505)	c(11, 9, 4, 11, 16, 8)	GO:BP	positive regulation of adaptive immune response	22849	1455	c("GO:0002250", "GO:0002819", "GO:0050778")	1	1	1	1	0.000334423	1
970	GO:0016818	c(1, 0.28200566114853, 1, 1, 0.000340635160415914, 1)	c(FALSE, FALSE, FALSE, FALSE, TRUE, FALSE)	407	c(736, 699, 1104, 986, 619, 1463)	c(16, 26, 21, 13, 31, 25)	GO:MF	hydrolase activity, acting on acid anhydrides, in phosphorus-containing anhydrides	22015	3781	GO:0016817	1	0.282006	1	1	0.000340635	1
971	GO:0016817	c(1, 0.28200566114853, 1, 1, 0.000340635160415914, 1)	c(FALSE, FALSE, FALSE, FALSE, TRUE, FALSE)	407	c(736, 699, 1104, 986, 619, 1463)	c(16, 26, 21, 13, 31, 25)	GO:MF	hydrolase activity, acting on acid anhydrides	22015	3780	GO:0016787	1	0.282006	1	1	0.000340635	1
974	GO:0002237	c(0.257376943082058, 1, 1, 0.00329019195336526, 0.00034571705795501, 1)	c(FALSE, FALSE, FALSE, TRUE, TRUE, FALSE)	368	c(759, 709, 1120, 1012, 632, 1505)	c(27, 14, 13, 38, 30, 16)	GO:BP	response to molecule of bacterial origin	22849	893	c("GO:0009617", "GO:0010033", "GO:0043207")	0.257377	1	1	0.00329019	0.000345717	1
734	GO:0001818	c(0.000255407566892479, 1, 1, 3.43653342609804e-05, 0.000346995503782192, 1)	c(TRUE, FALSE, FALSE, TRUE, TRUE, FALSE)	270	c(759, 709, 1120, 1012, 632, 1505)	c(28, 13, 13, 35, 25, 19)	GO:BP	negative regulation of cytokine production	22849	587	c("GO:0001816", "GO:0001817", "GO:0010629", "GO:0051241")	0.000255408	1	1	3.43653e-05	0.000346996	1
181	GO:0042110	c(4.47535705975907e-12, 1, 1, 0.00133170598505103, 0.000355050579605697, 1)	c(TRUE, FALSE, FALSE, TRUE, TRUE, FALSE)	517	c(759, 709, 1120, 1012, 632, 1505)	c(57, 22, 21, 49, 37, 44)	GO:BP	T cell activation	22849	11538	GO:0046649	4.47536e-12	1	1	0.00133171	0.000355051	1
985	KEGG:04621	c(1, 1, 1, 1, 0.000387498612980248, 1)	c(FALSE, FALSE, FALSE, FALSE, TRUE, FALSE)	198	c(368, 296, 409, 477, 293, 593)	c(13, 8, 3, 18, 21, 6)	KEGG	NOD-like receptor signaling pathway	8583	309	KEGG:00000	1	1	1	1	0.000387499	1
990	TF:M00208_1	c(1, 1, 1, 1, 0.000401097969261519, 1)	c(FALSE, FALSE, FALSE, FALSE, TRUE, FALSE)	430	c(820, 746, 1123, 1066, 679, 1556)	c(21, 13, 29, 37, 35, 41)	TF	Factor: NF-kappaB; motif: NGGGACTTTCCA; match class: 1	21833	2333	TF:M00208	1	1	1	1	0.000401098	1
991	GO:0002832	c(1, 1, 1, 1, 0.000401342467535577, 1)	c(FALSE, FALSE, FALSE, FALSE, TRUE, FALSE)	104	c(759, -1, 1120, 1012, 632, 1505)	c(4, -1, 1, 10, 15, 7)	GO:BP	negative regulation of response to biotic stimulus	22849	1466	c("GO:0002831", "GO:0009607", "GO:0048585")	1	1	1	1	0.000401342	1
212	GO:0046651	c(2.52534913312275e-11, 1, 1, 1, 0.000413696025798758, 1)	c(TRUE, FALSE, FALSE, FALSE, TRUE, FALSE)	311	c(759, 709, 1120, 1012, 632, 1505)	c(42, 12, 11, 25, 27, 20)	GO:BP	lymphocyte proliferation	22849	14266	c("GO:0032943", "GO:0046649")	2.52535e-11	1	1	1	0.000413696	1
996	GO:0060333	c(1, 1, 1, 1, 0.000416119741342589, 1)	c(FALSE, FALSE, FALSE, FALSE, TRUE, FALSE)	17	c(-1, -1, 1120, 1012, 632, -1)	c(-1, -1, 1, 2, 7, -1)	GO:BP	interferon-gamma-mediated signaling pathway	22849	17108	c("GO:0019221", "GO:0071346")	1	1	1	1	0.00041612	1
907	KEGG:04668	c(1, 1, 1, 0.000223198021481996, 0.00041831805621106, 1)	c(FALSE, FALSE, FALSE, TRUE, TRUE, FALSE)	109	c(368, 296, 409, 477, 293, 593)	c(4, 8, 9, 20, 15, 6)	KEGG	TNF signaling pathway	8583	325	KEGG:00000	1	1	1	0.000223198	0.000418318	1
678	GO:0002250	c(1.76118518303529e-05, 1, 1, 1, 0.000470781942040005, 1)	c(TRUE, FALSE, FALSE, FALSE, TRUE, FALSE)	436	c(759, 709, 1120, 1012, 632, 1505)	c(40, 15, 10, 34, 33, 20)	GO:BP	adaptive immune response	22849	905	GO:0006955	1.76119e-05	1	1	1	0.000470782	1
1021	GO:0042824	c(1, 1, 1, 1, 0.000556157238168422, 1)	c(FALSE, FALSE, FALSE, FALSE, TRUE, FALSE)	9	c(-1, -1, -1, -1, 624, 1489)	c(-1, -1, -1, -1, 5, 1)	GO:CC	MHC class I peptide loading complex	22605	2086	c("GO:0030176", "GO:0098796", "GO:0140534")	1	1	1	1	0.000556157	1
1025	GO:0045335	c(0.0243965228718689, 1, 1, 1, 0.000567896030756844, 1)	c(TRUE, FALSE, FALSE, FALSE, TRUE, FALSE)	94	c(759, -1, 1098, 1002, 624, 1489)	c(12, -1, 1, 5, 13, 6)	GO:CC	phagocytic vesicle	22605	2492	GO:0030139	0.0243965	1	1	1	0.000567896	1
1053	GO:0060332	c(1, 1, 1, 1, 0.000726485344839112, 1)	c(FALSE, FALSE, FALSE, FALSE, TRUE, FALSE)	7	c(-1, -1, -1, 1012, 632, -1)	c(-1, -1, -1, 1, 5, -1)	GO:BP	positive regulation of response to interferon-gamma	22849	17107	c("GO:0034341", "GO:0045089", "GO:0060330", "GO:0060760")	1	1	1	1	0.000726485	1
1054	GO:0019885	c(1, 1, 1, 1, 0.000726485344839112, 1)	c(FALSE, FALSE, FALSE, FALSE, TRUE, FALSE)	7	c(-1, -1, -1, -1, 632, 1505)	c(-1, -1, -1, -1, 5, 1)	GO:BP	antigen processing and presentation of endogenous peptide antigen via MHC class I	22849	6998	c("GO:0002474", "GO:0002483")	1	1	1	1	0.000726485	1
1055	GO:0060335	c(1, 1, 1, 1, 0.000726485344839112, 1)	c(FALSE, FALSE, FALSE, FALSE, TRUE, FALSE)	7	c(-1, -1, -1, 1012, 632, -1)	c(-1, -1, -1, 1, 5, -1)	GO:BP	positive regulation of interferon-gamma-mediated signaling pathway	22849	17110	c("GO:0001961", "GO:0060332", "GO:0060333", "GO:0060334")	1	1	1	1	0.000726485	1
1061	GO:0001909	c(0.00173370925533716, 1, 1, 1, 0.000754991718952676, 1)	c(TRUE, FALSE, FALSE, FALSE, TRUE, FALSE)	124	c(759, 709, 1120, 1012, 632, 1505)	c(17, 5, 2, 8, 16, 2)	GO:BP	leukocyte mediated cytotoxicity	22849	642	c("GO:0001906", "GO:0002443")	0.00173371	1	1	1	0.000754992	1
378	GO:0008285	c(0.00360509256433499, 1, 1, 1.87441947329407e-08, 0.000773992424164012, 1)	c(TRUE, FALSE, FALSE, TRUE, TRUE, FALSE)	695	c(759, 709, 1120, 1012, 632, 1505)	c(48, 37, 48, 73, 44, 64)	GO:BP	negative regulation of cell population proliferation	22849	3569	c("GO:0008283", "GO:0042127", "GO:0048523")	0.00360509	1	1	1.87442e-08	0.000773992	1
1066	KEGG:05161	c(1, 1, 1, 1, 0.000785467388243022, 1)	c(FALSE, FALSE, FALSE, FALSE, TRUE, FALSE)	159	c(368, 296, 409, 477, 293, 593)	c(5, 11, 5, 12, 18, 8)	KEGG	Hepatitis B	8583	424	KEGG:00000	1	1	1	1	0.000785467	1
1073	TF:M01882	c(1, 1, 1, 1, 0.000822704224539702, 1)	c(FALSE, FALSE, FALSE, FALSE, TRUE, FALSE)	292	c(820, 746, 1123, 1066, 679, 1556)	c(12, 8, 14, 12, 27, 19)	TF	Factor: IRF-2; motif: NNRAAAGTGAAASNNA	21833	1738	TF:M00000	1	1	1	1	0.000822704	1
87	GO:0009897	c(4.23397750998346e-16, 1, 1, 0.604770819063472, 0.000850388357513563, 1)	c(TRUE, FALSE, FALSE, FALSE, TRUE, FALSE)	584	c(759, 711, 1098, 1002, 624, 1489)	c(67, 22, 22, 42, 37, 43)	GO:CC	external side of plasma membrane	22605	783	c("GO:0005886", "GO:0009986", "GO:0098552")	4.23398e-16	1	1	0.604771	0.000850388	1
434	GO:0042098	c(1.76106436987182e-07, 1, 1, 1, 0.000887148434010311, 1)	c(TRUE, FALSE, FALSE, FALSE, TRUE, FALSE)	209	c(759, 709, 1120, 1012, 632, 1505)	c(29, 9, 6, 15, 21, 18)	GO:BP	T cell proliferation	22849	11533	c("GO:0042110", "GO:0046651")	1.76106e-07	1	1	1	0.000887148	1
1085	GO:0002753	c(1, 1, 1, 1, 0.000921279111997942, 1)	c(FALSE, FALSE, FALSE, FALSE, TRUE, FALSE)	46	c(-1, -1, 1120, 1012, 632, 1505)	c(-1, -1, 2, 3, 10, 5)	GO:BP	cytoplasmic pattern recognition receptor signaling pathway	22849	1388	c("GO:0002221", "GO:0030522", "GO:0035556")	1	1	1	1	0.000921279	1
1086	GO:0010008	c(1, 1, 1, 1, 0.000923582393665801, 1)	c(FALSE, FALSE, FALSE, FALSE, TRUE, FALSE)	257	c(759, 711, 1098, 1002, 624, 1489)	c(6, 3, 9, 13, 22, 14)	GO:CC	endosome membrane	22605	794	c("GO:0005768", "GO:0030659", "GO:0098588")	1	1	1	1	0.000923582	1
1088	GO:0002824	c(1, 1, 1, 1, 0.000956819225550057, 1)	c(FALSE, FALSE, FALSE, FALSE, TRUE, FALSE)	111	c(759, 709, 1120, 1012, 632, 1505)	c(11, 9, 4, 10, 15, 8)	GO:BP	positive regulation of adaptive immune response based on somatic recombination of immune receptors built from immunoglobulin superfamily domains	22849	1458	c("GO:0002460", "GO:0002821", "GO:0002822")	1	1	1	1	0.000956819	1
1097	GO:0032606	c(1, 1, 1, 1, 0.00102062050063566, 1)	c(FALSE, FALSE, FALSE, FALSE, TRUE, FALSE)	97	c(759, 709, 1120, 1012, 632, 1505)	c(7, 3, 1, 8, 14, 7)	GO:BP	type I interferon production	22849	8851	GO:0001816	1	1	1	1	0.00102062	1
1098	GO:0032479	c(1, 1, 1, 1, 0.00102062050063566, 1)	c(FALSE, FALSE, FALSE, FALSE, TRUE, FALSE)	97	c(759, 709, 1120, 1012, 632, 1505)	c(7, 3, 1, 8, 14, 7)	GO:BP	regulation of type I interferon production	22849	8782	c("GO:0001817", "GO:0032606")	1	1	1	1	0.00102062	1
21	GO:0030334	c(3.27063637325071e-10, 1, 0.256364559335716, 5.65383642275734e-28, 0.00104589116284002, 1)	c(TRUE, FALSE, FALSE, TRUE, TRUE, FALSE)	873	c(759, 709, 1120, 1012, 632, 1505)	c(74, 31, 68, 124, 51, 74)	GO:BP	regulation of cell migration	22849	7813	c("GO:0016477", "GO:2000145")	3.27064e-10	1	0.256365	5.65384e-28	0.00104589	1
1100	GO:0002706	c(0.0557114990262086, 1, 1, 1, 0.00104997893161575, 1)	c(FALSE, FALSE, FALSE, FALSE, TRUE, FALSE)	176	c(759, 709, 1120, 1012, 632, 1505)	c(18, 9, 5, 12, 19, 10)	GO:BP	regulation of lymphocyte mediated immunity	22849	1347	c("GO:0002449", "GO:0002703")	0.0557115	1	1	1	0.00104998	1
393	GO:0050870	c(5.02777927972845e-08, 1, 1, 1, 0.00112470075297406, 1)	c(TRUE, FALSE, FALSE, FALSE, TRUE, FALSE)	212	c(759, 709, 1120, 1012, 632, 1505)	c(30, 11, 9, 19, 21, 21)	GO:BP	positive regulation of T cell activation	22849	15389	c("GO:0042110", "GO:0050863", "GO:0051251", "GO:1903039")	5.02778e-08	1	1	1	0.0011247	1
382	GO:0002443	c(2.20278211019501e-08, 1, 1, 1, 0.00124425856371243, 1)	c(TRUE, FALSE, FALSE, FALSE, TRUE, FALSE)	477	c(759, 709, 1120, 1012, 632, 1505)	c(48, 15, 12, 35, 34, 13)	GO:BP	leukocyte mediated immunity	22849	1089	GO:0002252	2.20278e-08	1	1	1	0.00124426	1
221	GO:0043410	c(3.88288570425281e-11, 1, 1, 1.02793421734097e-08, 0.00136904176864406, 1)	c(TRUE, FALSE, FALSE, TRUE, TRUE, FALSE)	479	c(759, 709, 1120, 1012, 632, 1505)	c(53, 14, 30, 58, 34, 40)	GO:BP	positive regulation of MAPK cascade	22849	12300	c("GO:0000165", "GO:0043408", "GO:1902533")	3.88289e-11	1	1	1.02793e-08	0.00136904	1
1096	GO:0032496	c(1, 1, 1, 0.00101650295064074, 0.00138836541327119, 1)	c(FALSE, FALSE, FALSE, TRUE, TRUE, FALSE)	351	c(759, 709, 1120, 1012, 632, 1505)	c(22, 14, 12, 38, 28, 15)	GO:BP	response to lipopolysaccharide	22849	8799	c("GO:0002237", "GO:0033993", "GO:1901700")	1	1	1	0.0010165	0.00138837	1
1136	KEGG:05145	c(1, 1, 1, 1, 0.00143029244935461, 1)	c(FALSE, FALSE, FALSE, FALSE, TRUE, FALSE)	106	c(368, 296, 409, 477, 293, 593)	c(8, 5, 8, 12, 14, 6)	KEGG	Toxoplasmosis	8583	419	KEGG:00000	1	1	1	1	0.00143029	1
1141	GO:0060334	c(1, 1, 1, 1, 0.00144528037053338, 1)	c(FALSE, FALSE, FALSE, FALSE, TRUE, FALSE)	13	c(-1, -1, -1, 1012, 632, -1)	c(-1, -1, -1, 2, 6, -1)	GO:BP	regulation of interferon-gamma-mediated signaling pathway	22849	17109	c("GO:0001959", "GO:0060330", "GO:0060333")	1	1	1	1	0.00144528	1
1142	GO:0060330	c(1, 1, 1, 1, 0.00144528037053338, 1)	c(FALSE, FALSE, FALSE, FALSE, TRUE, FALSE)	13	c(-1, -1, -1, 1012, 632, -1)	c(-1, -1, -1, 2, 6, -1)	GO:BP	regulation of response to interferon-gamma	22849	17105	c("GO:0034341", "GO:0045088", "GO:0060759")	1	1	1	1	0.00144528	1
1144	REAC:R-MMU-983169	c(1, 1, 1, 1, 0.00147079811780359, 1)	c(FALSE, FALSE, FALSE, FALSE, TRUE, FALSE)	345	c(404, 375, 444, 538, 308, 568)	c(13, 8, 5, 7, 30, 8)	REAC	Class I MHC mediated antigen processing & presentation	8710	289	REAC:R-MMU-1280218	1	1	1	1	0.0014708	1
886	GO:0097190	c(1, 1, 1, 0.000175647240226331, 0.00162152439563028, 1)	c(FALSE, FALSE, FALSE, TRUE, TRUE, FALSE)	573	c(759, 709, 1120, 1012, 632, 1505)	c(21, 20, 20, 55, 38, 37)	GO:BP	apoptotic signaling pathway	22849	21694	c("GO:0006915", "GO:0007165")	1	1	1	0.000175647	0.00162152	1
1163	REAC:R-MMU-1169410	c(1, 1, 1, 1, 0.00170297436274156, 1)	c(FALSE, FALSE, FALSE, FALSE, TRUE, FALSE)	29	c(404, -1, 444, 538, 308, 568)	c(1, -1, 1, 1, 8, 1)	REAC	Antiviral mechanism by IFN-stimulated genes	8710	115	REAC:R-MMU-913531	1	1	1	1	0.00170297	1
165	GO:0045785	c(1.34109799482925e-12, 1, 1, 1.1626549228872e-09, 0.00191395971855791, 1)	c(TRUE, FALSE, FALSE, TRUE, TRUE, FALSE)	442	c(759, 709, 1120, 1012, 632, 1505)	c(53, 17, 22, 57, 32, 40)	GO:BP	positive regulation of cell adhesion	22849	13511	c("GO:0007155", "GO:0030155", "GO:0048522")	1.3411e-12	1	1	1.16265e-09	0.00191396	1
342	GO:0030097	c(5.58121055541004e-09, 1, 1, 1.02458588579883e-06, 0.00207969906346142, 1)	c(TRUE, FALSE, FALSE, TRUE, TRUE, FALSE)	944	c(759, 709, 1120, 1012, 632, 1505)	c(75, 46, 61, 85, 53, 59)	GO:BP	hemopoiesis	22849	7700	GO:0048534	5.58121e-09	1	1	1.02459e-06	0.0020797	1
1040	GO:0001906	c(0.000656227194032602, 1, 1, 1, 0.00211214577974758, 1)	c(TRUE, FALSE, FALSE, FALSE, TRUE, FALSE)	202	c(759, 709, 1120, 1012, 632, 1505)	c(23, 7, 9, 16, 20, 6)	GO:BP	cell killing	22849	640	GO:0009987	0.000656227	1	1	1	0.00211215	1
1195	GO:0072331	c(1, 1, 1, 0.0190858084541057, 0.00218844455403433, 1)	c(FALSE, FALSE, FALSE, TRUE, TRUE, FALSE)	134	c(759, 709, 1120, 1012, 632, 1505)	c(1, 7, 5, 19, 16, 5)	GO:BP	signal transduction by p53 class mediator	22849	20194	GO:0035556	1	1	1	0.0190858	0.00218844	1
1219	HP:0011111	c(1, 1, 1, 1, 0.00250642389115212, 1)	c(FALSE, FALSE, FALSE, FALSE, TRUE, FALSE)	43	c(223, 178, 275, 299, 166, 392)	c(1, 3, 1, 6, 10, 2)	HP	Abnormality of immune serum protein physiology	4671	7551	HP:0010978	1	1	1	1	0.00250642	1
142	GO:0000165	c(2.34425988899339e-13, 1, 1, 3.876233098808e-10, 0.00251167423698127, 1)	c(TRUE, FALSE, FALSE, TRUE, TRUE, FALSE)	726	c(759, 709, 1120, 1012, 632, 1505)	c(72, 29, 51, 79, 44, 52)	GO:BP	MAPK cascade	22849	72	GO:0035556	2.34426e-13	1	1	3.87623e-10	0.00251167	1
1221	GO:0060443	c(1, 1, 1, 0.946777394584504, 0.00254991427821433, 1)	c(FALSE, FALSE, FALSE, FALSE, TRUE, FALSE)	51	c(759, 709, 1120, 1012, 632, 1505)	c(1, 2, 3, 9, 10, 3)	GO:BP	mammary gland morphogenesis	22849	17209	c("GO:0022612", "GO:0030879")	1	1	1	0.946777	0.00254991	1
23	GO:2000145	c(9.12634655666688e-10, 1, 0.323091430730473, 1.15813303309848e-27, 0.00289344916727708, 1)	c(TRUE, FALSE, FALSE, TRUE, TRUE, FALSE)	929	c(759, 709, 1120, 1012, 632, 1505)	c(76, 31, 71, 128, 52, 79)	GO:BP	regulation of cell motility	22849	29369	c("GO:0040012", "GO:0048870", "GO:0051270")	9.12635e-10	1	0.323091	1.15813e-27	0.00289345	1
1242	GO:0012506	c(1, 1, 1, 1, 0.00299291658555554, 1)	c(FALSE, FALSE, FALSE, FALSE, TRUE, FALSE)	569	c(759, 711, 1098, 1002, 624, 1489)	c(21, 10, 28, 40, 35, 51)	GO:CC	vesicle membrane	22605	817	c("GO:0031090", "GO:0031982")	1	1	1	1	0.00299292	1
1245	GO:0052372	c(1, 1, 1, 1, 0.00307947692042165, 1)	c(FALSE, FALSE, FALSE, FALSE, TRUE, FALSE)	52	c(759, 709, 1120, 1012, 632, 1505)	c(2, 3, 2, 3, 10, 4)	GO:BP	modulation by symbiont of entry into host	22849	16523	c("GO:0043903", "GO:0044409")	1	1	1	1	0.00307948	1
1256	GO:0071556	c(1, 1, 1, 1, 0.00326262214107204, 1)	c(FALSE, FALSE, FALSE, FALSE, TRUE, FALSE)	12	c(-1, -1, -1, -1, 624, -1)	c(-1, -1, -1, -1, 5, -1)	GO:CC	integral component of lumenal side of endoplasmic reticulum membrane	22605	3067	c("GO:0030176", "GO:0098553")	1	1	1	1	0.00326262	1
1257	GO:0098553	c(1, 1, 1, 1, 0.00326262214107204, 1)	c(FALSE, FALSE, FALSE, FALSE, TRUE, FALSE)	12	c(-1, -1, -1, -1, 624, -1)	c(-1, -1, -1, -1, 5, -1)	GO:CC	lumenal side of endoplasmic reticulum membrane	22605	3548	c("GO:0005789", "GO:0098576")	1	1	1	1	0.00326262	1
763	GO:0030545	c(1, 1, 1, 4.97708270247937e-05, 0.00331440248887355, 1)	c(FALSE, FALSE, FALSE, TRUE, TRUE, FALSE)	454	c(736, 699, 1104, 986, 619, 1463)	c(18, 23, 32, 47, 31, 39)	GO:MF	signaling receptor regulator activity	22015	4868	GO:0098772	1	1	1	4.97708e-05	0.0033144	1
1259	GO:0035455	c(1, 1, 1, 1, 0.00334793686709228, 1)	c(FALSE, FALSE, FALSE, FALSE, TRUE, FALSE)	31	c(759, 709, 1120, 1012, 632, 1505)	c(1, 1, 2, 5, 8, 3)	GO:BP	response to interferon-alpha	22849	10397	GO:0034097	1	1	1	1	0.00334794	1
1263	KEGG:05417	c(1, 1, 1, 1, 0.00352416099255164, 1)	c(FALSE, FALSE, FALSE, FALSE, TRUE, FALSE)	211	c(368, 296, 409, 477, 293, 593)	c(13, 9, 11, 13, 20, 8)	KEGG	Lipid and atherosclerosis	8583	476	KEGG:00000	1	1	1	1	0.00352416	1
161	GO:0070663	c(1.18097331314556e-12, 1, 1, 0.0400073181655875, 0.00368073031139938, 1)	c(TRUE, FALSE, FALSE, TRUE, TRUE, FALSE)	247	c(759, 709, 1120, 1012, 632, 1505)	c(39, 12, 9, 27, 22, 15)	GO:BP	regulation of leukocyte proliferation	22849	18996	c("GO:0042127", "GO:0070661")	1.18097e-12	1	1	0.0400073	0.00368073	1
1279	GO:0002705	c(1, 1, 1, 1, 0.00394526004642281, 1)	c(FALSE, FALSE, FALSE, FALSE, TRUE, FALSE)	140	c(759, 709, 1120, 1012, 632, 1505)	c(13, 9, 4, 13, 16, 9)	GO:BP	positive regulation of leukocyte mediated immunity	22849	1346	c("GO:0002443", "GO:0002699", "GO:0002703")	1	1	1	1	0.00394526	1
150	GO:0043408	c(4.03422033106336e-13, 1, 1, 2.89700116343309e-10, 0.00397745846253179, 1)	c(TRUE, FALSE, FALSE, TRUE, TRUE, FALSE)	666	c(759, 709, 1120, 1012, 632, 1505)	c(68, 25, 46, 75, 41, 50)	GO:BP	regulation of MAPK cascade	22849	12298	c("GO:0000165", "GO:1902531")	4.03422e-13	1	1	2.897e-10	0.00397746	1
321	GO:0048534	c(8.41015764762248e-09, 1, 1, 2.54484706114031e-09, 0.00403596389624819, 1)	c(TRUE, FALSE, FALSE, TRUE, TRUE, FALSE)	991	c(759, 709, 1120, 1012, 632, 1505)	c(77, 47, 62, 95, 54, 62)	GO:BP	hematopoietic or lymphoid organ development	22849	14854	c("GO:0002520", "GO:0048513")	8.41016e-09	1	1	2.54485e-09	0.00403596	1
1287	GO:0034121	c(1, 1, 1, 1, 0.00407874920278301, 1)	c(FALSE, FALSE, FALSE, FALSE, TRUE, FALSE)	66	c(759, -1, 1120, 1012, 632, 1505)	c(7, -1, 2, 8, 11, 4)	GO:BP	regulation of toll-like receptor signaling pathway	22849	9689	c("GO:0002224", "GO:0062207")	1	1	1	1	0.00407875	1
79	GO:0098552	c(1.27759064627328e-16, 1, 1, 0.00934200340535932, 0.004271316029502, 1)	c(TRUE, FALSE, FALSE, TRUE, TRUE, FALSE)	778	c(759, 711, 1098, 1002, 624, 1489)	c(80, 32, 35, 60, 43, 60)	GO:CC	side of membrane	22605	3547	c("GO:0016020", "GO:0110165")	1.27759e-16	1	1	0.009342	0.00427132	1
1298	GO:0050830	c(1, 1, 1, 1, 0.00446756487431226, 1)	c(FALSE, FALSE, FALSE, FALSE, TRUE, FALSE)	125	c(759, 709, 1120, 1012, 632, 1505)	c(9, 2, 6, 13, 15, 9)	GO:BP	defense response to Gram-positive bacterium	22849	15352	GO:0042742	1	1	1	1	0.00446756	1
1302	GO:0060339	c(1, 1, 1, 1, 0.00453869083588547, 1)	c(FALSE, FALSE, FALSE, FALSE, TRUE, FALSE)	23	c(-1, -1, 1120, -1, 632, 1505)	c(-1, -1, 1, -1, 7, 4)	GO:BP	negative regulation of type I interferon-mediated signaling pathway	22849	17114	c("GO:0001960", "GO:0045824", "GO:0060337", "GO:0060338")	1	1	1	1	0.00453869	1
1312	HP:0012490	c(1, 1, 1, 1, 0.00486878278014413, 1)	c(FALSE, FALSE, FALSE, FALSE, TRUE, FALSE)	20	c(223, 178, -1, -1, 166, 392)	c(1, 1, -1, -1, 7, 1)	HP	Panniculitis	4671	8903	c("HP:0009124", "HP:0012649")	1	1	1	1	0.00486878	1
293	GO:1903039	c(8.31771615270921e-10, 1, 1, 0.103768992188838, 0.00488924470750227, 1)	c(TRUE, FALSE, FALSE, FALSE, TRUE, FALSE)	232	c(759, 709, 1120, 1012, 632, 1505)	c(34, 11, 10, 25, 21, 21)	GO:BP	positive regulation of leukocyte cell-cell adhesion	22849	26152	c("GO:0007159", "GO:0022409", "GO:1903037")	8.31772e-10	1	1	0.103769	0.00488924	1
1326	HP:0011123	c(0.303424036977652, 1, 1, 1, 0.00513680542147105, 1)	c(FALSE, FALSE, FALSE, FALSE, TRUE, FALSE)	424	c(223, 178, 275, 299, 166, 392)	c(37, 15, 13, 36, 34, 35)	HP	Inflammatory abnormality of the skin	4671	7563	c("HP:0011122", "HP:0012649")	0.303424	1	1	1	0.00513681	1
22	GO:0040012	c(1.77526983410012e-10, 1, 0.290837813610221, 7.37339393842302e-28, 0.00542026865040857, 1)	c(TRUE, FALSE, FALSE, TRUE, TRUE, FALSE)	975	c(759, 709, 1120, 1012, 632, 1505)	c(80, 33, 74, 132, 53, 87)	GO:BP	regulation of locomotion	22849	11459	c("GO:0040011", "GO:0050789")	1.77527e-10	1	0.290838	7.37339e-28	0.00542027	1
1101	GO:0002449	c(0.00106337885385011, 1, 1, 1, 0.00566632445537498, 1)	c(TRUE, FALSE, FALSE, FALSE, TRUE, FALSE)	377	c(759, 709, 1120, 1012, 632, 1505)	c(33, 12, 6, 22, 28, 12)	GO:BP	lymphocyte mediated immunity	22849	1095	GO:0002443	0.00106338	1	1	1	0.00566632	1
264	GO:0022409	c(2.02721763621139e-10, 1, 1, 0.00158338459207608, 0.00592366323765901, 1)	c(TRUE, FALSE, FALSE, TRUE, TRUE, FALSE)	274	c(759, 709, 1120, 1012, 632, 1505)	c(38, 13, 12, 32, 23, 24)	GO:BP	positive regulation of cell-cell adhesion	22849	7584	c("GO:0022407", "GO:0045785", "GO:0098609")	2.02722e-10	1	1	0.00158338	0.00592366	1
1351	REAC:R-MMU-1169408	c(1, 1, 1, 1, 0.00609683604181895, 1)	c(FALSE, FALSE, FALSE, FALSE, TRUE, FALSE)	25	c(-1, -1, 444, 538, 308, 568)	c(-1, -1, 1, 1, 7, 1)	REAC	ISG15 antiviral mechanism	8710	658	REAC:R-MMU-1169410	1	1	1	1	0.00609684	1
1353	GO:0071222	c(1, 1, 1, 0.261133368656668, 0.00629982876369073, 1)	c(FALSE, FALSE, FALSE, FALSE, TRUE, FALSE)	275	c(759, 709, 1120, 1012, 632, 1505)	c(17, 10, 10, 27, 23, 8)	GO:BP	cellular response to lipopolysaccharide	22849	19257	c("GO:0032496", "GO:0071219", "GO:0071396", "GO:1901701")	1	1	1	0.261133	0.00629983	1
1359	GO:0036091	c(1, 1, 1, 1, 0.00644529450506085, 1)	c(FALSE, FALSE, FALSE, FALSE, TRUE, FALSE)	5	c(-1, -1, -1, -1, 632, -1)	c(-1, -1, -1, -1, 4, -1)	GO:BP	positive regulation of transcription from RNA polymerase II promoter in response to oxidative stress	22849	10864	c("GO:0036003", "GO:0043619", "GO:1901522")	1	1	1	1	0.00644529	1
1364	WP:WP1254	c(1, 1, 1, 1, 0.00664976819868992, 1)	c(FALSE, FALSE, FALSE, FALSE, TRUE, FALSE)	75	c(243, 182, 251, 365, 169, 329)	c(4, 3, 4, 9, 11, 6)	WP	Apoptosis	4305	67	WP:000000	1	1	1	1	0.00664977	1
1070	GO:0005125	c(1, 1, 1, 0.000807969907744666, 0.00689864166723836, 1)	c(FALSE, FALSE, FALSE, TRUE, TRUE, FALSE)	178	c(736, 699, 1104, 986, 619, 1463)	c(7, 10, 14, 24, 17, 10)	GO:MF	cytokine activity	22015	1625	GO:0048018	1	1	1	0.00080797	0.00689864	1
1377	TF:M10237_1	c(1, 1, 1, 0.0330919419784372, 0.007205419961225, 1)	c(FALSE, FALSE, FALSE, TRUE, TRUE, FALSE)	551	c(820, 746, 1123, 1066, 679, 1556)	c(24, 20, 20, 50, 38, 40)	TF	Factor: Fra-2; motif: NRTGAGTCAYN; match class: 1	21833	1205	TF:M10237	1	1	1	0.0330919	0.00720542	1
1381	GO:0003725	c(1, 1, 1, 1, 0.0072910447721458, 1)	c(FALSE, FALSE, FALSE, FALSE, TRUE, FALSE)	79	c(736, 699, 1104, 986, 619, 1463)	c(3, 1, 2, 3, 11, 9)	GO:MF	double-stranded RNA binding	22015	442	GO:0003723	1	1	1	1	0.00729104	1
1383	GO:0032728	c(1, 1, 1, 1, 0.00740454001711205, 1)	c(FALSE, FALSE, FALSE, FALSE, TRUE, FALSE)	45	c(759, 709, 1120, 1012, 632, 1505)	c(3, 1, 1, 3, 9, 5)	GO:BP	positive regulation of interferon-beta production	22849	8973	c("GO:0032481", "GO:0032608", "GO:0032648")	1	1	1	1	0.00740454	1
1402	GO:0140289	c(1, 1, 1, 1, 0.00813429425682671, 1)	c(FALSE, FALSE, FALSE, FALSE, TRUE, FALSE)	10	c(-1, -1, -1, -1, 632, -1)	c(-1, -1, -1, -1, 5, -1)	GO:BP	protein mono-ADP-ribosylation	22849	23056	GO:0006471	1	1	1	1	0.00813429	1
1404	GO:0005769	c(1, 1, 1, 1, 0.00817690159969739, 1)	c(FALSE, FALSE, FALSE, FALSE, TRUE, FALSE)	295	c(759, 711, 1098, 1002, 624, 1489)	c(16, 3, 15, 20, 22, 21)	GO:CC	early endosome	22605	413	GO:0005768	1	1	1	1	0.0081769	1
1407	GO:0032607	c(1, 1, 1, 1, 0.0084808618810506, 1)	c(FALSE, FALSE, FALSE, FALSE, TRUE, FALSE)	25	c(759, -1, -1, 1012, 632, -1)	c(4, -1, -1, 3, 7, -1)	GO:BP	interferon-alpha production	22849	8852	GO:0032606	1	1	1	1	0.00848086	1
1408	GO:0032647	c(1, 1, 1, 1, 0.0084808618810506, 1)	c(FALSE, FALSE, FALSE, FALSE, TRUE, FALSE)	25	c(759, -1, -1, 1012, 632, -1)	c(4, -1, -1, 3, 7, -1)	GO:BP	regulation of interferon-alpha production	22849	8892	c("GO:0032479", "GO:0032607")	1	1	1	1	0.00848086	1
1409	GO:0002478	c(1, 1, 1, 1, 0.0084808618810506, 1)	c(FALSE, FALSE, FALSE, FALSE, TRUE, FALSE)	25	c(759, -1, 1120, -1, 632, 1505)	c(5, -1, 1, -1, 7, 3)	GO:BP	antigen processing and presentation of exogenous peptide antigen	22849	1124	c("GO:0019884", "GO:0048002")	1	1	1	1	0.00848086	1
1410	TF:M00972_1	c(1, 1, 1, 1, 0.00850870954493112, 1)	c(FALSE, FALSE, FALSE, FALSE, TRUE, FALSE)	219	c(820, 746, 1123, 1066, 679, 1556)	c(7, 3, 5, 7, 21, 17)	TF	Factor: IRF; motif: RAAANTGAAAN; match class: 1	21833	1783	TF:M00972	1	1	1	1	0.00850871	1
1418	KEGG:04115	c(1, 0.0472707043382377, 1, 0.0327493972066839, 0.00870571997928805, 1)	c(FALSE, TRUE, FALSE, TRUE, TRUE, FALSE)	67	c(368, 296, 409, 477, 293, 593)	c(1, 9, 5, 12, 10, 1)	KEGG	p53 signaling pathway	8583	253	KEGG:00000	1	0.0472707	1	0.0327494	0.00870572	1
1429	MIRNA:mmu-miR-23a-3p	c(1, 1, 1, 1, 0.00926577652369974, 1)	c(FALSE, FALSE, FALSE, FALSE, TRUE, FALSE)	32	c(-1, 229, 367, 428, 220, 667)	c(-1, 1, 1, 2, 7, 2)	MIRNA	mmu-miR-23a-3p	6912	266	MIRNA:000000	1	1	1	1	0.00926578	1
1440	KEGG:04625	c(1, 1, 1, 1, 0.00950094222774185, 1)	c(FALSE, FALSE, FALSE, FALSE, TRUE, FALSE)	110	c(368, 296, 409, 477, 293, 593)	c(7, 7, 3, 12, 13, 7)	KEGG	C-type lectin receptor signaling pathway	8583	313	KEGG:00000	1	1	1	1	0.00950094	1
1442	GO:0071219	c(1, 1, 1, 0.39675502440465, 0.00960615109334134, 1)	c(FALSE, FALSE, FALSE, FALSE, TRUE, FALSE)	282	c(759, 709, 1120, 1012, 632, 1505)	c(18, 10, 11, 27, 23, 8)	GO:BP	cellular response to molecule of bacterial origin	22849	19254	c("GO:0002237", "GO:0071216")	1	1	1	0.396755	0.00960615	1
1451	GO:1901214	c(0.593520373178368, 1, 1, 1, 0.0101891215112909, 1)	c(FALSE, FALSE, FALSE, FALSE, TRUE, FALSE)	367	c(759, 709, 1120, 1012, 632, 1505)	c(26, 13, 27, 29, 27, 33)	GO:BP	regulation of neuron death	22849	24533	c("GO:0010941", "GO:0070997")	0.59352	1	1	1	0.0101891	1
1459	GO:1990404	c(1, 1, 1, 1, 0.0106051980125662, 1)	c(FALSE, FALSE, FALSE, FALSE, TRUE, FALSE)	13	c(-1, -1, -1, -1, 619, -1)	c(-1, -1, -1, -1, 5, -1)	GO:MF	NAD+-protein ADP-ribosyltransferase activity	22015	12196	c("GO:0016763", "GO:0140096")	1	1	1	1	0.0106052	1
1466	GO:0046596	c(1, 1, 1, 1, 0.0108384047804153, 1)	c(FALSE, FALSE, FALSE, FALSE, TRUE, FALSE)	47	c(759, 709, 1120, 1012, 632, 1505)	c(2, 3, 2, 3, 9, 4)	GO:BP	regulation of viral entry into host cell	22849	14223	c("GO:0046718", "GO:0052372", "GO:1903900")	1	1	1	1	0.0108384	1
1467	GO:0097300	c(1, 1, 1, 1, 0.0108384047804153, 1)	c(FALSE, FALSE, FALSE, FALSE, TRUE, FALSE)	47	c(759, 709, 1120, 1012, 632, 1505)	c(1, 2, 1, 5, 9, 1)	GO:BP	programmed necrotic cell death	22849	21758	c("GO:0012501", "GO:0070265")	1	1	1	1	0.0108384	1
1473	REAC:R-MMU-1280218	c(1, 1, 1, 1, 0.0111732658317966, 1)	c(FALSE, FALSE, FALSE, FALSE, TRUE, FALSE)	749	c(404, 375, 444, 538, 308, 568)	c(46, 23, 13, 40, 48, 28)	REAC	Adaptive Immune System	8710	82	REAC:R-MMU-168256	1	1	1	1	0.0111733	1
1476	GO:0042613	c(1, 1, 1, 1, 0.0113041119951639, 1)	c(FALSE, FALSE, FALSE, FALSE, TRUE, FALSE)	8	c(-1, -1, 1098, -1, 624, 1489)	c(-1, -1, 1, -1, 4, 1)	GO:CC	MHC class II protein complex	22605	2053	GO:0042611	1	1	1	1	0.0113041	1
327	GO:0022407	c(3.1826718419265e-09, 1, 1, 1.78864890733719e-05, 0.0116793991306181, 1)	c(TRUE, FALSE, FALSE, TRUE, TRUE, FALSE)	436	c(759, 709, 1120, 1012, 632, 1505)	c(47, 22, 24, 48, 30, 39)	GO:BP	regulation of cell-cell adhesion	22849	7582	c("GO:0030155", "GO:0098609")	3.18267e-09	1	1	1.78865e-05	0.0116794	1
1482	GO:0071216	c(1, 1, 1, 0.64529674724528, 0.0117076196409909, 1)	c(FALSE, FALSE, FALSE, FALSE, TRUE, FALSE)	306	c(759, 709, 1120, 1012, 632, 1505)	c(20, 11, 12, 28, 24, 8)	GO:BP	cellular response to biotic stimulus	22849	19251	c("GO:0009607", "GO:0051716")	1	1	1	0.645297	0.0117076	1
1483	TF:M03563_1	c(1, 1, 1, 0.102014708842708, 0.0117655310151833, 1)	c(FALSE, FALSE, FALSE, FALSE, TRUE, FALSE)	763	c(820, 746, 1123, 1066, 679, 1556)	c(30, 33, 42, 62, 47, 60)	TF	Factor: RelA-p65; motif: GGGANTTTCCNN; match class: 1	21833	2849	TF:M03563	1	1	1	0.102015	0.0117655	1
605	GO:0043069	c(1, 0.760206323780176, 1, 4.21044001977127e-06, 0.0119644804150831, 1)	c(FALSE, FALSE, FALSE, TRUE, TRUE, FALSE)	924	c(759, 709, 1120, 1012, 632, 1505)	c(44, 48, 46, 82, 50, 85)	GO:BP	negative regulation of programmed cell death	22849	12126	c("GO:0012501", "GO:0043067", "GO:0060548")	1	0.760206	1	4.21044e-06	0.0119645	1
1491	GO:0097193	c(1, 1, 1, 0.0814901922653896, 0.0121405001697946, 1)	c(FALSE, FALSE, FALSE, FALSE, TRUE, FALSE)	286	c(759, 709, 1120, 1012, 632, 1505)	c(9, 11, 6, 29, 23, 13)	GO:BP	intrinsic apoptotic signaling pathway	22849	21697	c("GO:0035556", "GO:0097190")	1	1	1	0.0814902	0.0121405	1
1498	GO:0019207	c(1, 0.0493561623419742, 1, 1, 0.0125615518264202, 1)	c(FALSE, TRUE, FALSE, FALSE, TRUE, FALSE)	225	c(736, 699, 1104, 986, 619, 1463)	c(10, 19, 11, 20, 19, 11)	GO:MF	kinase regulator activity	22015	4521	GO:0030234	1	0.0493562	1	1	0.0125616	1
203	GO:0032944	c(1.38781755427121e-11, 1, 1, 0.198865138145879, 0.0128009863529903, 1)	c(TRUE, FALSE, FALSE, FALSE, TRUE, FALSE)	227	c(759, 709, 1120, 1012, 632, 1505)	c(36, 10, 9, 24, 20, 15)	GO:BP	regulation of mononuclear cell proliferation	22849	9135	c("GO:0032943", "GO:0070663")	1.38782e-11	1	1	0.198865	0.012801	1
1515	KEGG:04217	c(1, 1, 1, 1, 0.0134273538507951, 1)	c(FALSE, FALSE, FALSE, FALSE, TRUE, FALSE)	162	c(368, 296, 409, 477, 293, 593)	c(4, 10, 4, 9, 16, 4)	KEGG	Necroptosis	8583	277	KEGG:00000	1	1	1	1	0.0134274	1
589	GO:1903557	c(3.11023314594293e-06, 1, 1, 1, 0.0135836603968752, 1)	c(TRUE, FALSE, FALSE, FALSE, TRUE, FALSE)	104	c(759, 709, 1120, 1012, 632, 1505)	c(19, 4, 4, 12, 13, 10)	GO:BP	positive regulation of tumor necrosis factor superfamily cytokine production	22849	26610	c("GO:0001819", "GO:0071706", "GO:1903555")	3.11023e-06	1	1	1	0.0135837	1
1518	GO:0070230	c(1, 1, 1, 1, 0.0138903460867452, 1)	c(FALSE, FALSE, FALSE, FALSE, TRUE, FALSE)	18	c(-1, 709, -1, 1012, 632, -1)	c(-1, 2, -1, 1, 6, -1)	GO:BP	positive regulation of lymphocyte apoptotic process	22849	18731	c("GO:0070227", "GO:0070228", "GO:2000108")	1	1	1	1	0.0138903	1
603	GO:0002685	c(3.97739579734458e-06, 1, 1, 0.000480457187505889, 0.0138935276060376, 1)	c(TRUE, FALSE, FALSE, TRUE, TRUE, FALSE)	209	c(759, 709, 1120, 1012, 632, 1505)	c(27, 8, 13, 28, 19, 14)	GO:BP	regulation of leukocyte migration	22849	1326	c("GO:0002682", "GO:0030334", "GO:0050900")	3.9774e-06	1	1	0.000480457	0.0138935	1
1520	GO:0032648	c(1, 1, 1, 1, 0.0140360878900632, 1)	c(FALSE, FALSE, FALSE, FALSE, TRUE, FALSE)	61	c(759, 709, 1120, 1012, 632, 1505)	c(3, 2, 1, 4, 10, 5)	GO:BP	regulation of interferon-beta production	22849	8893	c("GO:0032479", "GO:0032608")	1	1	1	1	0.0140361	1
1521	GO:0032608	c(1, 1, 1, 1, 0.0140360878900632, 1)	c(FALSE, FALSE, FALSE, FALSE, TRUE, FALSE)	61	c(759, 709, 1120, 1012, 632, 1505)	c(3, 2, 1, 4, 10, 5)	GO:BP	interferon-beta production	22849	8853	GO:0032606	1	1	1	1	0.0140361	1
1523	GO:0030533	c(1, 1, 1, 1, 0.0140782826105228, 1)	c(FALSE, FALSE, FALSE, FALSE, TRUE, FALSE)	22	c(-1, 699, -1, 986, 619, 1463)	c(-1, 1, -1, 3, 6, 5)	GO:MF	triplet codon-amino acid adaptor activity	22015	4866	c("GO:0003729", "GO:0060090")	1	1	1	1	0.0140783	1
1524	KEGG:05171	c(1, 1, 1, 1, 0.0142055519727928, 1)	c(FALSE, FALSE, FALSE, FALSE, TRUE, FALSE)	233	c(368, 296, 409, 477, 293, 593)	c(17, 6, 9, 20, 20, 7)	KEGG	Coronavirus disease - COVID-19	8583	434	KEGG:00000	1	1	1	1	0.0142056	1
1373	KEGG:05323	c(1, 1, 1, 0.00694826439093745, 0.0146049069642644, 1)	c(FALSE, FALSE, FALSE, TRUE, TRUE, FALSE)	85	c(368, 296, 409, 477, 293, 593)	c(8, 6, 6, 15, 11, 4)	KEGG	Rheumatoid arthritis	8583	467	KEGG:00000	1	1	1	0.00694826	0.0146049	1
1516	TF:M03545_1	c(1, 1, 1, 0.0135759964768695, 0.0147196202507636, 1)	c(FALSE, FALSE, FALSE, TRUE, TRUE, FALSE)	980	c(820, 746, 1123, 1066, 679, 1556)	c(32, 40, 52, 79, 56, 87)	TF	Factor: c-Rel; motif: NGGGAATYTCCN; match class: 1	21833	583	TF:M03545	1	1	1	0.013576	0.0147196	1
550	REAC:R-MMU-168249	c(1.76109170261814e-06, 1, 1, 1, 0.0162069582948572, 1)	c(TRUE, FALSE, FALSE, FALSE, TRUE, FALSE)	981	c(404, 375, 444, 538, 308, 568)	c(85, 14, 28, 72, 58, 34)	REAC	Innate Immune System	8710	673	REAC:R-MMU-168256	1.76109e-06	1	1	1	0.016207	1
1548	GO:0043903	c(1, 1, 1, 1, 0.0163250681063326, 1)	c(FALSE, FALSE, FALSE, FALSE, TRUE, FALSE)	62	c(759, 709, 1120, 1012, 632, 1505)	c(2, 4, 2, 7, 10, 5)	GO:BP	regulation of biological process involved in symbiotic interaction	22849	12502	c("GO:0044403", "GO:0050789")	1	1	1	1	0.0163251	1
1552	KEGG:04659	c(1, 1, 1, 1, 0.0168141543299337, 1)	c(FALSE, FALSE, FALSE, FALSE, TRUE, FALSE)	101	c(368, 296, 409, 477, 293, 593)	c(5, 3, 6, 12, 12, 11)	KEGG	Th17 cell differentiation	8583	320	KEGG:00000	1	1	1	1	0.0168142	1
1562	HP:0011112	c(1, 1, 1, 1, 0.0173950701620904, 1)	c(FALSE, FALSE, FALSE, FALSE, TRUE, FALSE)	42	c(223, 178, 275, 299, 166, 392)	c(1, 3, 1, 6, 9, 2)	HP	Abnormality of serum cytokine level	4671	7552	HP:0011111	1	1	1	1	0.0173951	1
498	REAC:R-MMU-6798695	c(6.67456384866195e-07, 1, 1, 1, 0.0180105966735767, 1)	c(TRUE, FALSE, FALSE, FALSE, TRUE, FALSE)	491	c(404, 375, 444, 538, 308, 568)	c(54, 8, 12, 45, 35, 21)	REAC	Neutrophil degranulation	8710	924	REAC:R-MMU-168249	6.67456e-07	1	1	1	0.0180106	1
397	GO:0030595	c(5.6710196280932e-08, 1, 1, 0.000715917421236003, 0.0182735560854013, 1)	c(TRUE, FALSE, FALSE, TRUE, TRUE, FALSE)	213	c(759, 709, 1120, 1012, 632, 1505)	c(30, 11, 8, 28, 19, 15)	GO:BP	leukocyte chemotaxis	22849	7918	c("GO:0050900", "GO:0060326")	5.67102e-08	1	1	0.000715917	0.0182736	1
1573	KEGG:05217	c(1, 1, 1, 1, 0.0190155091309812, 1)	c(FALSE, FALSE, FALSE, FALSE, TRUE, FALSE)	60	c(368, 296, 409, 477, 293, 593)	c(2, 3, 5, 2, 9, 6)	KEGG	Basal cell carcinoma	8583	450	KEGG:00000	1	1	1	1	0.0190155	1
1580	GO:0019887	c(1, 0.0207092367150436, 1, 1, 0.0197125527869939, 1)	c(FALSE, TRUE, FALSE, FALSE, TRUE, FALSE)	193	c(736, 699, 1104, 986, 619, 1463)	c(6, 18, 8, 18, 17, 9)	GO:MF	protein kinase regulator activity	22015	4607	GO:0019207	1	0.0207092	1	1	0.0197126	1
1593	HP:0004386	c(1, 1, 1, 1, 0.0212600687563656, 1)	c(FALSE, FALSE, FALSE, FALSE, TRUE, FALSE)	118	c(223, 178, 275, 299, 166, 392)	c(11, 5, 3, 14, 15, 6)	HP	Gastrointestinal inflammation	4671	3087	c("HP:0012649", "HP:0012719")	1	1	1	1	0.0212601	1
1596	GO:0032481	c(1, 1, 1, 1, 0.0218853860936909, 1)	c(FALSE, FALSE, FALSE, FALSE, TRUE, FALSE)	64	c(759, 709, 1120, 1012, 632, 1505)	c(5, 1, 1, 6, 10, 6)	GO:BP	positive regulation of type I interferon production	22849	8784	c("GO:0001819", "GO:0032479", "GO:0032606")	1	1	1	1	0.0218854	1
1598	GO:0048145	c(1, 1, 1, 0.152558707166501, 0.0221744023256455, 1)	c(FALSE, FALSE, FALSE, FALSE, TRUE, FALSE)	93	c(759, 709, 1120, 1012, 632, 1505)	c(4, 5, 5, 14, 12, 5)	GO:BP	regulation of fibroblast proliferation	22849	14574	c("GO:0042127", "GO:0048144")	1	1	1	0.152559	0.0221744	1
1612	TF:M10311	c(1, 1, 1, 1, 0.0242259474298846, 1)	c(FALSE, FALSE, FALSE, FALSE, TRUE, FALSE)	310	c(820, 746, 1123, 1066, 679, 1556)	c(9, 16, 23, 24, 25, 26)	TF	Factor: NF-kappaB1; motif: GGGAAANYCCC	21833	2326	TF:M00000	1	1	1	1	0.0242259	1
1614	GO:0070234	c(1, 1, 1, 1, 0.0244128456305589, 1)	c(FALSE, FALSE, FALSE, FALSE, TRUE, FALSE)	12	c(-1, 709, -1, -1, 632, -1)	c(-1, 1, -1, -1, 5, -1)	GO:BP	positive regulation of T cell apoptotic process	22849	18735	c("GO:0070230", "GO:0070231", "GO:0070232")	1	1	1	1	0.0244128	1
959	GO:0032102	c(0.0307085049510592, 1, 1, 0.000314871972237804, 0.024523000300842, 1)	c(TRUE, FALSE, FALSE, TRUE, TRUE, FALSE)	363	c(759, 709, 1120, 1012, 632, 1505)	c(29, 17, 23, 40, 26, 35)	GO:BP	negative regulation of response to external stimulus	22849	8540	c("GO:0009605", "GO:0032101", "GO:0048585")	0.0307085	1	1	0.000314872	0.024523	1
1628	HP:0011830	c(1, 1, 1, 1, 0.0253082844669531, 1)	c(FALSE, FALSE, FALSE, FALSE, TRUE, FALSE)	302	c(223, 178, 275, 299, 166, 392)	c(18, 13, 14, 23, 26, 22)	HP	Abnormal oral mucosa morphology	4671	8254	HP:0000163	1	1	1	1	0.0253083	1
1634	GO:0050691	c(1, 1, 1, 1, 0.0262056527924527, 1)	c(FALSE, FALSE, FALSE, FALSE, TRUE, FALSE)	40	c(759, 709, 1120, 1012, 632, -1)	c(1, 1, 1, 6, 8, -1)	GO:BP	regulation of defense response to virus by host	22849	15273	GO:0050688	1	1	1	1	0.0262057	1
1649	TF:M07045_1	c(1, 1, 1, 1, 0.0273893286848988, 1)	c(FALSE, FALSE, FALSE, FALSE, TRUE, FALSE)	19	c(-1, -1, -1, -1, 679, 1556)	c(-1, -1, -1, -1, 6, 2)	TF	Factor: IRF-1; motif: NNRAAANNGAAASN; match class: 1	21833	1731	TF:M07045	1	1	1	1	0.0273893	1
1653	GO:0032727	c(1, 1, 1, 1, 0.0276632712110659, 1)	c(FALSE, FALSE, FALSE, FALSE, TRUE, FALSE)	20	c(759, -1, -1, 1012, 632, -1)	c(3, -1, -1, 2, 6, -1)	GO:BP	positive regulation of interferon-alpha production	22849	8972	c("GO:0032481", "GO:0032607", "GO:0032647")	1	1	1	1	0.0276633	1
1654	GO:0048144	c(1, 1, 1, 0.0468932560948891, 0.0276702555812296, 1)	c(FALSE, FALSE, FALSE, TRUE, TRUE, FALSE)	95	c(759, 709, 1120, 1012, 632, 1505)	c(4, 5, 5, 15, 12, 5)	GO:BP	fibroblast proliferation	22849	14573	GO:0008283	1	1	1	0.0468933	0.0276703	1
1666	GO:0070265	c(1, 1, 1, 1, 0.0290080628754319, 1)	c(FALSE, FALSE, FALSE, FALSE, TRUE, FALSE)	66	c(759, 709, 1120, 1012, 632, 1505)	c(2, 2, 2, 7, 10, 2)	GO:BP	necrotic cell death	22849	18758	GO:0008219	1	1	1	1	0.0290081	1
634	GO:0043066	c(1, 0.837137959461669, 1, 7.27314027847265e-06, 0.0295317335943172, 1)	c(FALSE, FALSE, FALSE, TRUE, TRUE, FALSE)	903	c(759, 709, 1120, 1012, 632, 1505)	c(42, 47, 46, 80, 48, 84)	GO:BP	negative regulation of apoptotic process	22849	12123	c("GO:0006915", "GO:0042981", "GO:0043069")	1	0.837138	1	7.27314e-06	0.0295317	1
1670	WP:WP2902	c(1, 0.0562571507527227, 1, 0.309520243983855, 0.0295989723319678, 1)	c(FALSE, FALSE, FALSE, FALSE, TRUE, FALSE)	62	c(-1, 182, 251, 365, 169, 329)	c(-1, 9, 5, 12, 9, 1)	WP	p53 signaling	4305	40	WP:000000	1	0.0562572	1	0.30952	0.029599	1
443	GO:1903131	c(2.1949717994936e-07, 1, 1, 0.000223934942784124, 0.0304324548092634, 1)	c(TRUE, FALSE, FALSE, TRUE, TRUE, FALSE)	458	c(759, 709, 1120, 1012, 632, 1505)	c(45, 20, 28, 47, 30, 27)	GO:BP	mononuclear cell differentiation	22849	26236	GO:0002521	2.19497e-07	1	1	0.000223935	0.0304325	1
1677	GO:0098576	c(1, 1, 1, 1, 0.0307559288578632, 1)	c(FALSE, FALSE, FALSE, FALSE, TRUE, FALSE)	18	c(759, -1, -1, -1, 624, -1)	c(1, -1, -1, -1, 5, -1)	GO:CC	lumenal side of membrane	22605	3571	c("GO:0031090", "GO:0098552")	1	1	1	1	0.0307559	1
103	GO:0046649	c(2.79276311446624e-15, 1, 1, 0.00557340370716519, 0.0312963461042536, 1)	c(TRUE, FALSE, FALSE, TRUE, TRUE, FALSE)	853	c(759, 709, 1120, 1012, 632, 1505)	c(83, 29, 33, 68, 46, 52)	GO:BP	lymphocyte activation	22849	14265	GO:0045321	2.79276e-15	1	1	0.0055734	0.0312963	1
521	GO:0030098	c(1.11179200029423e-06, 1, 1, 0.0487764318989751, 0.0314725376809452, 1)	c(TRUE, FALSE, FALSE, TRUE, TRUE, FALSE)	413	c(759, 709, 1120, 1012, 632, 1505)	c(41, 18, 24, 38, 28, 27)	GO:BP	lymphocyte differentiation	22849	7701	c("GO:0046649", "GO:1903131")	1.11179e-06	1	1	0.0487764	0.0314725	1
1693	GO:0003823	c(1, 1, 1, 1, 0.0329296023614205, 1)	c(FALSE, FALSE, FALSE, FALSE, TRUE, FALSE)	201	c(736, -1, 1104, 986, 619, 1463)	c(2, -1, 1, 4, 17, 2)	GO:MF	antigen binding	22015	513	GO:0005488	1	1	1	1	0.0329296	1
224	GO:0050670	c(4.57745605361178e-11, 1, 1, 0.403778515383663, 0.0351361988873282, 1)	c(TRUE, FALSE, FALSE, FALSE, TRUE, FALSE)	223	c(759, 709, 1120, 1012, 632, 1505)	c(35, 10, 9, 23, 19, 15)	GO:BP	regulation of lymphocyte proliferation	22849	15256	c("GO:0032944", "GO:0046651", "GO:0051249")	4.57746e-11	1	1	0.403779	0.0351362	1
1725	GO:0031348	c(0.424446340897588, 1, 1, 1, 0.0374222944714647, 1)	c(FALSE, FALSE, FALSE, FALSE, TRUE, FALSE)	224	c(759, 709, 1120, 1012, 632, 1505)	c(19, 9, 12, 22, 19, 14)	GO:BP	negative regulation of defense response	22849	8279	c("GO:0006952", "GO:0031347", "GO:0048585")	0.424446	1	1	1	0.0374223	1
1730	GO:0072578	c(1, 1, 1, 1, 0.037824955574166, 1)	c(FALSE, FALSE, FALSE, FALSE, TRUE, FALSE)	21	c(759, 709, 1120, -1, 632, 1505)	c(1, 1, 2, -1, 6, 3)	GO:BP	neurotransmitter-gated ion channel clustering	22849	20341	c("GO:0043113", "GO:0050808")	1	1	1	1	0.037825	1
493	GO:0099080	c(1, 5.24301993738387e-07, 1, 0.0111093829886763, 0.0384935778873715, 1)	c(FALSE, TRUE, FALSE, TRUE, TRUE, FALSE)	992	c(759, 711, 1098, 1002, 624, 1489)	c(41, 68, 52, 72, 48, 75)	GO:CC	supramolecular complex	22605	3746	GO:0110165	1	5.24302e-07	1	0.0111094	0.0384936	1
1057	GO:0030336	c(0.187336145337686, 1, 0.628110599348142, 0.000745009082416666, 0.0385176813915309, 1)	c(FALSE, FALSE, FALSE, TRUE, TRUE, FALSE)	265	c(759, 709, 1120, 1012, 632, 1505)	c(22, 10, 27, 32, 21, 23)	GO:BP	negative regulation of cell migration	22849	7815	c("GO:0016477", "GO:0030334", "GO:2000146")	0.187336	1	0.628111	0.000745009	0.0385177	1
1736	GO:0071360	c(1, 1, 1, 1, 0.0387675739180748, 1)	c(FALSE, FALSE, FALSE, FALSE, TRUE, FALSE)	13	c(-1, -1, -1, 1012, 632, -1)	c(-1, -1, -1, 2, 5, -1)	GO:BP	cellular response to exogenous dsRNA	22849	19389	c("GO:0043330", "GO:0071359")	1	1	1	1	0.0387676	1
1737	GO:0097113	c(1, 1, 1, 1, 0.0387675739180748, 1)	c(FALSE, FALSE, FALSE, FALSE, TRUE, FALSE)	13	c(759, -1, 1120, -1, 632, 1505)	c(1, -1, 2, -1, 5, 1)	GO:BP	AMPA glutamate receptor clustering	22849	21663	c("GO:0001941", "GO:0097688")	1	1	1	1	0.0387676	1
1738	GO:0097688	c(1, 1, 1, 1, 0.0387675739180748, 1)	c(FALSE, FALSE, FALSE, FALSE, TRUE, FALSE)	13	c(759, -1, 1120, -1, 632, 1505)	c(1, -1, 2, -1, 5, 1)	GO:BP	glutamate receptor clustering	22849	21911	GO:0072578	1	1	1	1	0.0387676	1
1750	KEGG:04622	c(1, 1, 1, 1, 0.0398032534002375, 1)	c(FALSE, FALSE, FALSE, FALSE, TRUE, FALSE)	66	c(368, 296, 409, 477, 293, 593)	c(1, 1, 1, 5, 9, 2)	KEGG	RIG-I-like receptor signaling pathway	8583	310	KEGG:00000	1	1	1	1	0.0398033	1
1751	GO:0023026	c(1, 1, 1, 1, 0.0400509476887659, 1)	c(FALSE, FALSE, FALSE, FALSE, TRUE, FALSE)	9	c(-1, -1, 1104, -1, 619, 1463)	c(-1, -1, 1, -1, 4, 2)	GO:MF	MHC class II protein complex binding	22015	4713	GO:0023023	1	1	1	1	0.0400509	1
1752	GO:1903901	c(1, 1, 1, 1, 0.0401594799276128, 1)	c(FALSE, FALSE, FALSE, FALSE, TRUE, FALSE)	31	c(759, 709, 1120, 1012, 632, -1)	c(2, 3, 2, 2, 7, -1)	GO:BP	negative regulation of viral life cycle	22849	26912	c("GO:0019058", "GO:0048525", "GO:1903900")	1	1	1	1	0.0401595	1
1753	GO:0019884	c(1, 1, 1, 1, 0.0401594799276128, 1)	c(FALSE, FALSE, FALSE, FALSE, TRUE, FALSE)	31	c(759, -1, 1120, -1, 632, 1505)	c(5, -1, 1, -1, 7, 3)	GO:BP	antigen processing and presentation of exogenous antigen	22849	6997	GO:0019882	1	1	1	1	0.0401595	1
1756	GO:0030659	c(1, 1, 1, 0.955119386501793, 0.040481082149132, 1)	c(FALSE, FALSE, FALSE, FALSE, TRUE, FALSE)	545	c(759, 711, 1098, 1002, 624, 1489)	c(20, 10, 26, 39, 31, 49)	GO:CC	cytoplasmic vesicle membrane	22605	1117	c("GO:0012506", "GO:0031410")	1	1	1	0.955119	0.0404811	1
1698	GO:0071496	c(1, 1, 1, 0.0333113197274369, 0.0410044629460267, 1)	c(FALSE, FALSE, FALSE, TRUE, TRUE, FALSE)	287	c(759, 709, 1120, 1012, 632, 1505)	c(6, 8, 16, 30, 22, 31)	GO:BP	cellular response to external stimulus	22849	19517	GO:0009605	1	1	1	0.0333113	0.0410045	1
1773	GO:0070212	c(1, 1, 1, 1, 0.0431571079155859, 1)	c(FALSE, FALSE, FALSE, FALSE, TRUE, FALSE)	7	c(-1, -1, -1, -1, 632, -1)	c(-1, -1, -1, -1, 4, -1)	GO:BP	protein poly-ADP-ribosylation	22849	18719	GO:0006471	1	1	1	1	0.0431571	1
1786	GO:0097367	c(0.898071917739649, 1, 0.826325778433121, 0.139369183457179, 0.0444635356519333, 1)	c(FALSE, FALSE, FALSE, FALSE, TRUE, FALSE)	875	c(736, 699, 1104, 986, 619, 1463)	c(46, 36, 64, 62, 45, 77)	GO:MF	carbohydrate derivative binding	22015	10311	GO:0005488	0.898072	1	0.826326	0.139369	0.0444635	1
1020	GO:0002699	c(0.000538250388198301, 1, 1, 0.0140322715923111, 0.0445660866850553, 1)	c(TRUE, FALSE, FALSE, TRUE, TRUE, FALSE)	247	c(759, 709, 1120, 1012, 632, 1505)	c(26, 14, 13, 28, 20, 16)	GO:BP	positive regulation of immune effector process	22849	1340	c("GO:0002252", "GO:0002684", "GO:0002697")	0.00053825	1	1	0.0140323	0.0445661	1
1095	TF:M10238_1	c(1, 1, 1, 0.00099743162961417, 0.0447565052483861, 1)	c(FALSE, FALSE, FALSE, TRUE, TRUE, FALSE)	445	c(820, 746, 1123, 1066, 679, 1556)	c(21, 14, 18, 47, 31, 27)	TF	Factor: c-Fos; motif: NNRTGAGTCAYN; match class: 1	21833	1083	TF:M10238	1	1	1	0.000997432	0.0447565	1
1796	GO:0032649	c(0.290968770515447, 1, 1, 1, 0.0451509080556196, 1)	c(FALSE, FALSE, FALSE, FALSE, TRUE, FALSE)	116	c(759, 709, 1120, 1012, 632, 1505)	c(13, 10, 5, 14, 13, 6)	GO:BP	regulation of interferon-gamma production	22849	8894	c("GO:0001817", "GO:0032609")	0.290969	1	1	1	0.0451509	1
1798	GO:0032609	c(0.290968770515447, 1, 1, 1, 0.0451509080556196, 1)	c(FALSE, FALSE, FALSE, FALSE, TRUE, FALSE)	116	c(759, 709, 1120, 1012, 632, 1505)	c(13, 10, 5, 14, 13, 6)	GO:BP	interferon-gamma production	22849	8854	GO:0001816	0.290969	1	1	1	0.0451509	1
1797	GO:0002708	c(1, 1, 1, 1, 0.0451509080556196, 1)	c(FALSE, FALSE, FALSE, FALSE, TRUE, FALSE)	116	c(759, 709, 1120, 1012, 632, 1505)	c(9, 8, 4, 8, 13, 8)	GO:BP	positive regulation of lymphocyte mediated immunity	22849	1349	c("GO:0002449", "GO:0002705", "GO:0002706")	1	1	1	1	0.0451509	1
1802	GO:0062208	c(1, 1, 1, 1, 0.0459325169895761, 1)	c(FALSE, FALSE, FALSE, FALSE, TRUE, FALSE)	43	c(759, -1, 1120, 1012, 632, 1505)	c(3, -1, 2, 7, 8, 3)	GO:BP	positive regulation of pattern recognition receptor signaling pathway	22849	18586	c("GO:0002221", "GO:0009967", "GO:0062207")	1	1	1	1	0.0459325	1
1130	GO:0030234	c(0.00137980528987766, 1, 1, 0.0087576906809193, 0.0462801029690788, 1)	c(TRUE, FALSE, FALSE, TRUE, TRUE, FALSE)	983	c(736, 699, 1104, 986, 619, 1463)	c(61, 41, 45, 73, 49, 67)	GO:MF	enzyme regulator activity	22015	4767	GO:0098772	0.00137981	1	1	0.00875769	0.0462801	1
1809	TF:M10236_1	c(1, 1, 1, 0.0629543733615762, 0.0466889519329609, 1)	c(FALSE, FALSE, FALSE, FALSE, TRUE, FALSE)	782	c(820, 746, 1123, 1066, 679, 1556)	c(29, 26, 31, 64, 46, 55)	TF	Factor: Fra-1; motif: NNNTGAGTCAYN; match class: 1	21833	1081	TF:M10236	1	1	1	0.0629544	0.046689	1
1813	KEGG:04210	c(1, 1, 1, 1, 0.0472587707539946, 1)	c(FALSE, FALSE, FALSE, FALSE, TRUE, FALSE)	129	c(368, 296, 409, 477, 293, 593)	c(11, 3, 7, 12, 13, 6)	KEGG	Apoptosis	8583	270	KEGG:00000	1	1	1	1	0.0472588	1
1816	GO:0002477	c(1, 1, 1, 1, 0.04787290049292, 1)	c(FALSE, FALSE, FALSE, FALSE, TRUE, FALSE)	3	c(-1, -1, -1, -1, 632, -1)	c(-1, -1, -1, -1, 3, -1)	GO:BP	antigen processing and presentation of exogenous peptide antigen via MHC class Ib	22849	1123	c("GO:0002428", "GO:0002478")	1	1	1	1	0.0478729	1
1817	GO:0002481	c(1, 1, 1, 1, 0.04787290049292, 1)	c(FALSE, FALSE, FALSE, FALSE, TRUE, FALSE)	3	c(-1, -1, -1, -1, 632, -1)	c(-1, -1, -1, -1, 3, -1)	GO:BP	antigen processing and presentation of exogenous protein antigen via MHC class Ib, TAP-dependent	22849	1127	GO:0002477	1	1	1	1	0.0478729	1
1818	GO:0002485	c(1, 1, 1, 1, 0.04787290049292, 1)	c(FALSE, FALSE, FALSE, FALSE, TRUE, FALSE)	3	c(-1, -1, -1, -1, 632, -1)	c(-1, -1, -1, -1, 3, -1)	GO:BP	antigen processing and presentation of endogenous peptide antigen via MHC class I via ER pathway, TAP-dependent	22849	1131	GO:0002484	1	1	1	1	0.0478729	1
1819	GO:0034343	c(1, 1, 1, 1, 0.04787290049292, 1)	c(FALSE, FALSE, FALSE, FALSE, TRUE, FALSE)	3	c(-1, -1, -1, -1, 632, -1)	c(-1, -1, -1, -1, 3, -1)	GO:BP	type III interferon production	22849	9855	GO:0001816	1	1	1	1	0.0478729	1
1820	GO:0002484	c(1, 1, 1, 1, 0.04787290049292, 1)	c(FALSE, FALSE, FALSE, FALSE, TRUE, FALSE)	3	c(-1, -1, -1, -1, 632, -1)	c(-1, -1, -1, -1, 3, -1)	GO:BP	antigen processing and presentation of endogenous peptide antigen via MHC class I via ER pathway	22849	1130	GO:0019885	1	1	1	1	0.0478729	1
1821	GO:0034344	c(1, 1, 1, 1, 0.04787290049292, 1)	c(FALSE, FALSE, FALSE, FALSE, TRUE, FALSE)	3	c(-1, -1, -1, -1, 632, -1)	c(-1, -1, -1, -1, 3, -1)	GO:BP	regulation of type III interferon production	22849	9856	c("GO:0001817", "GO:0034343")	1	1	1	1	0.0478729	1
1837	GO:0050688	c(1, 1, 1, 1, 0.0493956336196686, 1)	c(FALSE, FALSE, FALSE, FALSE, TRUE, FALSE)	70	c(759, 709, 1120, 1012, 632, 1505)	c(3, 1, 1, 7, 10, 1)	GO:BP	regulation of defense response to virus	22849	15271	c("GO:0002831", "GO:0031347", "GO:0032101", "GO:0051607")	1	1	1	1	0.0493956	1
190	GO:0007159	c(8.04626185125893e-12, 1, 1, 7.54437872738701e-06, 0.0526859553398989, 1)	c(TRUE, FALSE, FALSE, TRUE, FALSE, FALSE)	357	c(759, 709, 1120, 1012, 632, 1505)	c(46, 17, 18, 43, 25, 30)	GO:BP	leukocyte cell-cell adhesion	22849	3059	GO:0098609	8.04626e-12	1	1	7.54438e-06	0.052686	1
157	GO:0002521	c(7.68216382067097e-13, 1, 1, 4.10532207636114e-08, 0.0534298717350644, 1)	c(TRUE, FALSE, FALSE, TRUE, FALSE, FALSE)	592	c(759, 709, 1120, 1012, 632, 1505)	c(63, 23, 36, 65, 35, 39)	GO:BP	leukocyte differentiation	22849	1166	c("GO:0030097", "GO:0030154")	7.68216e-13	1	1	4.10532e-08	0.0534299	1
1308	GO:0030139	c(0.00464713712819828, 1, 1, 1, 0.0548100531545273, 1)	c(TRUE, FALSE, FALSE, FALSE, FALSE, FALSE)	183	c(759, 711, 1098, 1002, 624, 1489)	c(19, 1, 2, 17, 15, 14)	GO:CC	endocytic vesicle	22605	1077	GO:0031410	0.00464714	1	1	1	0.0548101	1
564	GO:0032760	c(2.20635346918199e-06, 1, 1, 1, 0.0573814282083037, 1)	c(TRUE, FALSE, FALSE, FALSE, FALSE, FALSE)	102	c(759, 709, 1120, 1012, 632, 1505)	c(19, 4, 4, 12, 12, 10)	GO:BP	positive regulation of tumor necrosis factor production	22849	9005	c("GO:0032640", "GO:0032680", "GO:1903557")	2.20635e-06	1	1	1	0.0573814	1
1092	GO:0033993	c(0.890834083412374, 1, 1, 0.000987174043847791, 0.0574697863993582, 1)	c(FALSE, FALSE, FALSE, TRUE, FALSE, FALSE)	796	c(759, 709, 1120, 1012, 632, 1505)	c(45, 23, 37, 67, 43, 55)	GO:BP	response to lipid	22849	9631	GO:0010033	0.890834	1	1	0.000987174	0.0574698	1
257	GO:0002274	c(1.54636547623713e-10, 1, 1, 3.20231969964096e-05, 0.0610747922176993, 1)	c(TRUE, FALSE, FALSE, TRUE, FALSE, FALSE)	232	c(759, 709, 1120, 1012, 632, 1505)	c(35, 8, 12, 32, 19, 9)	GO:BP	myeloid leukocyte activation	22849	929	GO:0045321	1.54637e-10	1	1	3.20232e-05	0.0610748	1
966	GO:0048871	c(0.000328265120469895, 1, 1, 0.00985979554810069, 0.0614316909012027, 1)	c(TRUE, FALSE, FALSE, TRUE, FALSE, FALSE)	523	c(759, 709, 1120, 1012, 632, 1505)	c(42, 25, 41, 47, 32, 53)	GO:BP	multicellular organismal homeostasis	22849	15160	c("GO:0032501", "GO:0042592")	0.000328265	1	1	0.0098598	0.0614317	1
1529	GO:0034612	c(1, 1, 1, 0.0146489201607952, 0.0680918329880569, 1)	c(FALSE, FALSE, FALSE, TRUE, FALSE, FALSE)	194	c(759, 709, 1120, 1012, 632, 1505)	c(11, 8, 12, 24, 17, 8)	GO:BP	response to tumor necrosis factor	22849	9980	GO:0034097	1	1	1	0.0146489	0.0680918	1
305	GO:0050727	c(1.41839907147484e-09, 0.377433672726317, 1, 1.82956589801741e-08, 0.0739806707879633, 1)	c(TRUE, FALSE, FALSE, TRUE, FALSE, FALSE)	320	c(759, 709, 1120, 1012, 632, 1505)	c(40, 23, 17, 45, 23, 17)	GO:BP	regulation of inflammatory response	22849	15278	c("GO:0006954", "GO:0031347", "GO:0032101")	1.4184e-09	0.377434	1	1.82957e-08	0.0739807	1
1671	GO:0002688	c(0.0297957603434335, 1, 1, 1, 0.0774904889697472, 1)	c(TRUE, FALSE, FALSE, FALSE, FALSE, FALSE)	122	c(759, 709, 1120, 1012, 632, 1505)	c(15, 5, 4, 12, 13, 10)	GO:BP	regulation of leukocyte chemotaxis	22849	1329	c("GO:0002685", "GO:0030595", "GO:0050920")	0.0297958	1	1	1	0.0774905	1
1194	GO:2000146	c(0.137291059336583, 1, 0.591347561565539, 0.00218587919943159, 0.0784292192213911, 1)	c(FALSE, FALSE, FALSE, TRUE, FALSE, FALSE)	278	c(759, 709, 1120, 1012, 632, 1505)	c(23, 10, 28, 32, 21, 26)	GO:BP	negative regulation of cell motility	22849	29370	c("GO:0040013", "GO:0048870", "GO:0051271", "GO:2000145")	0.137291	1	0.591348	0.00218588	0.0784292	1
1156	GO:0030217	c(0.00158979758273304, 1, 1, 0.0480126304708303, 0.0784292192213911, 1)	c(TRUE, FALSE, FALSE, TRUE, FALSE, FALSE)	278	c(759, 709, 1120, 1012, 632, 1505)	c(27, 16, 17, 29, 21, 22)	GO:BP	T cell differentiation	22849	7756	c("GO:0030098", "GO:0042110")	0.0015898	1	1	0.0480126	0.0784292	1
309	GO:1903037	c(1.73750793597194e-09, 1, 1, 0.00264353291840952, 0.0815175635361326, 1)	c(TRUE, FALSE, FALSE, TRUE, FALSE, FALSE)	322	c(759, 709, 1120, 1012, 632, 1505)	c(40, 16, 15, 35, 23, 28)	GO:BP	regulation of leukocyte cell-cell adhesion	22849	26150	c("GO:0007159", "GO:0022407")	1.73751e-09	1	1	0.00264353	0.0815176	1
417	GO:0070374	c(0.000742500852453064, 1, 1, 1.11906372379126e-07, 0.0941926146218954, 1)	c(TRUE, FALSE, FALSE, TRUE, FALSE, FALSE)	219	c(759, 709, 1120, 1012, 632, 1505)	c(24, 8, 12, 35, 18, 18)	GO:BP	positive regulation of ERK1 and ERK2 cascade	22849	18826	c("GO:0043410", "GO:0070371", "GO:0070372")	0.000742501	1	1	1.11906e-07	0.0941926	1
438	GO:0050863	c(1.83028533808349e-07, 1, 1, 0.00946986053019029, 0.0986934095782398, 1)	c(TRUE, FALSE, FALSE, TRUE, FALSE, FALSE)	326	c(759, 709, 1120, 1012, 632, 1505)	c(37, 19, 15, 34, 23, 29)	GO:BP	regulation of T cell activation	22849	15382	c("GO:0042110", "GO:0051249")	1.83029e-07	1	1	0.00946986	0.0986934	1
644	GO:0048018	c(1, 1, 1, 8.59142678349637e-06, 0.110277258938139, 1)	c(FALSE, FALSE, FALSE, TRUE, FALSE, FALSE)	401	c(736, 699, 1104, 986, 619, 1463)	c(15, 18, 28, 45, 25, 29)	GO:MF	receptor ligand activity	22015	8359	c("GO:0005102", "GO:0030546")	1	1	1	8.59143e-06	0.110277	1
1629	HP:0005368	c(0.025432211973921, 1, 1, 1, 0.111527991886596, 1)	c(TRUE, FALSE, FALSE, FALSE, FALSE, FALSE)	291	c(223, 178, 275, 299, 166, 392)	c(31, 8, 10, 28, 24, 13)	HP	Abnormality of humoral immunity	4671	3662	HP:0010978	0.0254322	1	1	1	0.111528	1
880	GO:0002687	c(0.000168682844613819, 1, 1, 0.633425365766505, 0.117968609780597, 1)	c(TRUE, FALSE, FALSE, FALSE, FALSE, FALSE)	145	c(759, 709, 1120, 1012, 632, 1505)	c(20, 4, 8, 17, 14, 10)	GO:BP	positive regulation of leukocyte migration	22849	1328	c("GO:0002684", "GO:0002685", "GO:0030335", "GO:0050900")	0.000168683	1	1	0.633425	0.117969	1
765	GO:0051271	c(0.222613865998468, 1, 0.438360254586133, 5.09553391544791e-05, 0.124627875003956, 1)	c(FALSE, FALSE, FALSE, TRUE, FALSE, FALSE)	287	c(759, 709, 1120, 1012, 632, 1505)	c(23, 10, 29, 36, 21, 27)	GO:BP	negative regulation of cellular component movement	22849	15720	c("GO:0006928", "GO:0048523", "GO:0051270")	0.222614	1	0.43836	5.09553e-05	0.124628	1
1017	KEGG:05205	c(1, 1, 1, 0.000502653799280868, 0.127221837135547, 1)	c(FALSE, FALSE, FALSE, TRUE, FALSE, FALSE)	198	c(368, 296, 409, 477, 293, 593)	c(13, 6, 5, 28, 16, 17)	KEGG	Proteoglycans in cancer	8583	439	KEGG:00000	1	1	1	0.000502654	0.127222	1
1771	GO:0071675	c(0.0429115441960545, 1, 1, 1, 0.133701216170382, 1)	c(TRUE, FALSE, FALSE, FALSE, FALSE, FALSE)	111	c(759, 709, 1120, 1012, 632, 1505)	c(14, 2, 5, 10, 12, 6)	GO:BP	regulation of mononuclear cell migration	22849	19659	c("GO:0002685", "GO:0071674")	0.0429115	1	1	1	0.133701	1
317	KEGG:04060	c(0.000339980322273869, 1, 1, 2.20348117012379e-09, 0.151734631701629, 1)	c(TRUE, FALSE, FALSE, TRUE, FALSE, FALSE)	280	c(368, 296, 409, 477, 293, 593)	c(30, 16, 17, 46, 20, 21)	KEGG	Cytokine-cytokine receptor interaction	8583	237	KEGG:00000	0.00033998	1	1	2.20348e-09	0.151735	1
626	GO:0030546	c(1, 1, 1, 5.9867821990787e-06, 0.154440045838086, 1)	c(FALSE, FALSE, FALSE, TRUE, FALSE, FALSE)	410	c(736, 699, 1104, 986, 619, 1463)	c(15, 18, 28, 46, 25, 31)	GO:MF	signaling receptor activator activity	22015	4869	GO:0030545	1	1	1	5.98678e-06	0.15444	1
672	GO:0032612	c(1.53433952085141e-05, 1, 1, 6.84361980157264e-05, 0.17370884196982, 1)	c(TRUE, FALSE, FALSE, TRUE, FALSE, FALSE)	114	c(759, 709, 1120, 1012, 632, 1505)	c(19, 7, 3, 21, 12, 9)	GO:BP	interleukin-1 production	22849	8857	GO:0001816	1.53434e-05	1	1	6.84362e-05	0.173709	1
673	GO:0032652	c(1.53433952085141e-05, 1, 1, 6.84361980157264e-05, 0.17370884196982, 1)	c(TRUE, FALSE, FALSE, TRUE, FALSE, FALSE)	114	c(759, 709, 1120, 1012, 632, 1505)	c(19, 7, 3, 21, 12, 9)	GO:BP	regulation of interleukin-1 production	22849	8897	c("GO:0001817", "GO:0032612")	1.53434e-05	1	1	6.84362e-05	0.173709	1
931	KEGG:05200	c(1, 0.101766165283049, 0.191649462545326, 0.00026079540955375, 0.175295688017686, 1)	c(FALSE, FALSE, FALSE, TRUE, FALSE, FALSE)	520	c(368, 296, 409, 477, 293, 593)	c(33, 32, 40, 55, 31, 42)	KEGG	Pathways in cancer	8583	435	KEGG:00000	1	0.101766	0.191649	0.000260795	0.175296	1
927	GO:0004857	c(1, 1, 1, 0.000256254678794784, 0.193804168123375, 1)	c(FALSE, FALSE, FALSE, TRUE, FALSE, FALSE)	322	c(736, 699, 1104, 986, 619, 1463)	c(18, 11, 9, 36, 21, 23)	GO:MF	enzyme inhibitor activity	22015	1414	GO:0030234	1	1	1	0.000256255	0.193804	1
1239	KEGG:05140	c(0.00296794868780206, 1, 1, 0.0378057152382892, 0.223305515458842, 1)	c(TRUE, FALSE, FALSE, TRUE, FALSE, FALSE)	68	c(368, 296, 409, 477, 293, 593)	c(12, 3, 3, 12, 8, 2)	KEGG	Leishmaniasis	8583	415	KEGG:00000	0.00296795	1	1	0.0378057	0.223306	1
328	GO:0005126	c(1, 1, 1, 3.25224284090445e-09, 0.224863728617062, 1)	c(FALSE, FALSE, FALSE, TRUE, FALSE, FALSE)	280	c(736, 699, 1104, 986, 619, 1463)	c(14, 6, 11, 42, 19, 14)	GO:MF	cytokine receptor binding	22015	1626	GO:0005102	1	1	1	3.25224e-09	0.224864	1
1091	KEGG:04064	c(1, 1, 1, 0.000966341460472286, 0.225719169338904, 1)	c(FALSE, FALSE, FALSE, TRUE, FALSE, FALSE)	100	c(368, 296, 409, 477, 293, 593)	c(10, 4, 3, 18, 10, 8)	KEGG	NF-kappa B signaling pathway	8583	240	KEGG:00000	1	1	1	0.000966341	0.225719	1
1258	GO:0051250	c(0.0344693013554828, 1, 1, 0.00326800516503127, 0.227127524606112, 1)	c(TRUE, FALSE, FALSE, TRUE, FALSE, FALSE)	154	c(759, 709, 1120, 1012, 632, 1505)	c(17, 9, 5, 22, 14, 9)	GO:BP	negative regulation of lymphocyte activation	22849	15705	c("GO:0002695", "GO:0046649", "GO:0051249")	0.0344693	1	1	0.00326801	0.227128	1
1363	GO:0002285	c(0.0066485578627258, 1, 1, 0.216724791832139, 0.232535998087616, 1)	c(TRUE, FALSE, FALSE, FALSE, FALSE, FALSE)	214	c(759, 709, 1120, 1012, 632, 1505)	c(22, 7, 8, 23, 17, 12)	GO:BP	lymphocyte activation involved in immune response	22849	940	c("GO:0002366", "GO:0046649")	0.00664856	1	1	0.216725	0.232536	1
546	GO:0042129	c(1.69317251903608e-06, 1, 1, 1, 0.237140714864298, 1)	c(TRUE, FALSE, FALSE, FALSE, FALSE, FALSE)	174	c(759, 709, 1120, 1012, 632, 1505)	c(25, 8, 5, 14, 15, 14)	GO:BP	regulation of T cell proliferation	22849	11551	c("GO:0042098", "GO:0050670", "GO:0050863")	1.69317e-06	1	1	1	0.237141	1
39	GO:0040017	c(6.69227393487436e-07, 1, 1, 4.27261262815597e-20, 0.239563214615196, 1)	c(TRUE, FALSE, FALSE, TRUE, FALSE, FALSE)	562	c(759, 709, 1120, 1012, 632, 1505)	c(50, 20, 41, 85, 32, 43)	GO:BP	positive regulation of locomotion	22849	11464	c("GO:0040011", "GO:0040012", "GO:0048518")	6.69227e-07	1	1	4.27261e-20	0.239563	1
172	GO:0050900	c(2.43294006405786e-12, 1, 1, 1.61588762851649e-09, 0.243334844779196, 1)	c(TRUE, FALSE, FALSE, TRUE, FALSE, FALSE)	346	c(759, 709, 1120, 1012, 632, 1505)	c(46, 16, 21, 49, 23, 20)	GO:BP	leukocyte migration	22849	15413	c("GO:0002376", "GO:0016477")	2.43294e-12	1	1	1.61589e-09	0.243335	1
101	GO:0032675	c(2.63531149111714e-15, 1, 1, 0.00365190688537036, 0.243464295138446, 1)	c(TRUE, FALSE, FALSE, TRUE, FALSE, FALSE)	155	c(759, 709, 1120, 1012, 632, 1505)	c(34, 8, 3, 22, 14, 8)	GO:BP	regulation of interleukin-6 production	22849	8920	c("GO:0001817", "GO:0032635")	2.63531e-15	1	1	0.00365191	0.243464	1
102	GO:0032635	c(2.63531149111714e-15, 1, 1, 0.00365190688537036, 0.243464295138446, 1)	c(TRUE, FALSE, FALSE, TRUE, FALSE, FALSE)	155	c(759, 709, 1120, 1012, 632, 1505)	c(34, 8, 3, 22, 14, 8)	GO:BP	interleukin-6 production	22849	8880	GO:0001816	2.63531e-15	1	1	0.00365191	0.243464	1
428	GO:0070665	c(1.34844685457077e-07, 1, 1, 1, 0.243464295138446, 1)	c(TRUE, FALSE, FALSE, FALSE, FALSE, FALSE)	155	c(759, 709, 1120, 1012, 632, 1505)	c(25, 6, 6, 15, 14, 12)	GO:BP	positive regulation of leukocyte proliferation	22849	18998	c("GO:0008284", "GO:0070661", "GO:0070663")	1.34845e-07	1	1	1	0.243464	1
1046	GO:1903556	c(1, 1, 1, 0.000705792472585831, 0.262587431410077, 1)	c(FALSE, FALSE, FALSE, TRUE, FALSE, FALSE)	69	c(759, 709, 1120, 1012, 632, 1505)	c(8, 3, 1, 15, 9, 5)	GO:BP	negative regulation of tumor necrosis factor superfamily cytokine production	22849	26609	c("GO:0001818", "GO:0071706", "GO:1903555")	1	1	1	0.000705792	0.262587	1
396	GO:0043068	c(0.185557962763077, 1, 1, 5.13541965834865e-08, 0.281755341868857, 1)	c(FALSE, FALSE, FALSE, TRUE, FALSE, FALSE)	567	c(759, 709, 1120, 1012, 632, 1505)	c(37, 28, 34, 63, 32, 36)	GO:BP	positive regulation of programmed cell death	22849	12125	c("GO:0010942", "GO:0012501", "GO:0043067")	0.185558	1	1	5.13542e-08	0.281755	1
578	GO:0032946	c(2.75151076004438e-06, 1, 1, 1, 0.29960047982779, 1)	c(TRUE, FALSE, FALSE, FALSE, FALSE, FALSE)	139	c(759, 709, 1120, 1012, 632, 1505)	c(22, 6, 6, 12, 13, 12)	GO:BP	positive regulation of mononuclear cell proliferation	22849	9137	c("GO:0032943", "GO:0032944", "GO:0070665")	2.75151e-06	1	1	1	0.2996	1
36	GO:0030335	c(1.29750388367839e-06, 1, 1, 1.45947574482494e-20, 0.30065367014409, 1)	c(TRUE, FALSE, FALSE, TRUE, FALSE, FALSE)	519	c(759, 709, 1120, 1012, 632, 1505)	c(47, 19, 38, 82, 30, 40)	GO:BP	positive regulation of cell migration	22849	7814	c("GO:0016477", "GO:0030334", "GO:2000147")	1.2975e-06	1	1	1.45948e-20	0.300654	1
43	GO:2000147	c(2.1436443717303e-06, 1, 1, 9.18514463895715e-20, 0.311531903836637, 1)	c(TRUE, FALSE, FALSE, TRUE, FALSE, FALSE)	545	c(759, 709, 1120, 1012, 632, 1505)	c(48, 19, 40, 83, 31, 41)	GO:BP	positive regulation of cell motility	22849	29371	c("GO:0040017", "GO:0048870", "GO:0051272", "GO:2000145")	2.14364e-06	1	1	9.18514e-20	0.311532	1
33	GO:0035239	c(8.96655046290146e-05, 0.000601288781664501, 0.00123166642881686, 3.06483872310141e-21, 0.322246448978188, 1)	c(TRUE, TRUE, TRUE, TRUE, FALSE, FALSE)	832	c(759, 709, 1120, 1012, 632, 1505)	c(59, 54, 74, 109, 42, 66)	GO:BP	tube morphogenesis	22849	10253	c("GO:0009653", "GO:0035295")	8.96655e-05	0.000601289	0.00123167	3.06484e-21	0.322246	1
1060	KEGG:04061	c(0.0108362056710077, 1, 1, 0.000751731339148191, 0.345130079991923, 1)	c(TRUE, FALSE, FALSE, TRUE, FALSE, FALSE)	89	c(368, 296, 409, 477, 293, 593)	c(13, 7, 5, 17, 9, 6)	KEGG	Viral protein interaction with cytokine and cytokine receptor	8583	238	KEGG:00000	0.0108362	1	1	0.000751731	0.34513	1
1218	KEGG:04640	c(0.0025061305947677, 1, 1, 1, 0.345130079991923, 1)	c(TRUE, FALSE, FALSE, FALSE, FALSE, FALSE)	89	c(368, 296, 409, 477, 293, 593)	c(14, 3, 3, 11, 9, 12)	KEGG	Hematopoietic cell lineage	8583	316	KEGG:00000	0.00250613	1	1	1	0.34513	1
1044	GO:0022612	c(1, 1, 1, 0.000695546770389311, 0.346005098090764, 1)	c(FALSE, FALSE, FALSE, TRUE, FALSE, FALSE)	141	c(759, 709, 1120, 1012, 632, 1505)	c(12, 5, 6, 22, 13, 13)	GO:BP	gland morphogenesis	22849	7604	c("GO:0009887", "GO:0048732")	1	1	1	0.000695547	0.346005	1
463	GO:0005178	c(0.0374482629088691, 1, 1, 3.3996847677859e-07, 0.349390950905758, 1)	c(TRUE, FALSE, FALSE, TRUE, FALSE, FALSE)	140	c(736, 699, 1104, 986, 619, 1463)	c(15, 8, 6, 26, 12, 10)	GO:MF	integrin binding	22015	1677	c("GO:0005102", "GO:0044877", "GO:0050839")	0.0374483	1	1	3.39968e-07	0.349391	1
182	GO:0042060	c(0.000581305490991262, 1, 1, 4.85550897874407e-12, 0.356780864810187, 1)	c(TRUE, FALSE, FALSE, TRUE, FALSE, FALSE)	332	c(759, 709, 1120, 1012, 632, 1505)	c(31, 13, 14, 52, 22, 30)	GO:BP	wound healing	22849	11511	GO:0009611	0.000581305	1	1	4.85551e-12	0.356781	1
1644	GO:0002440	c(0.316003339663955, 1, 1, 0.026968089230666, 0.359859874621985, 1)	c(FALSE, FALSE, FALSE, TRUE, FALSE, FALSE)	201	c(759, 709, 1120, 1012, 632, 1505)	c(18, 10, 6, 24, 16, 12)	GO:BP	production of molecular mediator of immune response	22849	1086	c("GO:0002376", "GO:0010467")	0.316003	1	1	0.0269681	0.35986	1
1102	GO:0040013	c(0.036701146492772, 1, 0.724871606293369, 0.00107782166857739, 0.369376257941688, 1)	c(TRUE, FALSE, FALSE, TRUE, FALSE, FALSE)	310	c(759, 709, 1120, 1012, 632, 1505)	c(26, 12, 30, 35, 21, 32)	GO:BP	negative regulation of locomotion	22849	11460	c("GO:0040011", "GO:0040012", "GO:0048519")	0.0367011	1	0.724872	0.00107782	0.369376	1
607	GO:0002695	c(4.40723997061129e-06, 1, 1, 9.38694006869819e-05, 0.39102132497898, 1)	c(TRUE, FALSE, FALSE, TRUE, FALSE, FALSE)	182	c(759, 709, 1120, 1012, 632, 1505)	c(25, 12, 7, 27, 15, 9)	GO:BP	negative regulation of leukocyte activation	22849	1336	c("GO:0002683", "GO:0002694", "GO:0045321", "GO:0050866")	4.40724e-06	1	1	9.38694e-05	0.391021	1
126	GO:0050865	c(5.64666650750457e-14, 1, 1, 1.10364289496415e-07, 0.395850151748774, 1)	c(TRUE, FALSE, FALSE, TRUE, FALSE, FALSE)	707	c(759, 709, 1120, 1012, 632, 1505)	c(72, 28, 30, 72, 37, 43)	GO:BP	regulation of cell activation	22849	15384	c("GO:0001775", "GO:0050794")	5.64667e-14	1	1	1.10364e-07	0.39585	1
512	GO:0050867	c(8.82956120630879e-07, 1, 1, 0.51327390671286, 0.400761083750235, 1)	c(TRUE, FALSE, FALSE, FALSE, FALSE, FALSE)	478	c(759, 709, 1120, 1012, 632, 1505)	c(45, 16, 18, 39, 28, 25)	GO:BP	positive regulation of cell activation	22849	15386	c("GO:0001775", "GO:0048522", "GO:0050865")	8.82956e-07	1	1	0.513274	0.400761	1
282	GO:0070372	c(5.0714874745071e-08, 1, 1, 4.88656364057919e-10, 0.403512307260838, 1)	c(TRUE, FALSE, FALSE, TRUE, FALSE, FALSE)	312	c(759, 709, 1120, 1012, 632, 1505)	c(37, 12, 19, 47, 21, 22)	GO:BP	regulation of ERK1 and ERK2 cascade	22849	18824	c("GO:0043408", "GO:0070371")	5.07149e-08	1	1	4.88656e-10	0.403512	1
85	GO:0008284	c(2.30701349222625e-10, 0.0561272552887289, 1, 3.67090334498191e-16, 0.41112989934699, 1)	c(TRUE, FALSE, FALSE, TRUE, FALSE, FALSE)	923	c(759, 709, 1120, 1012, 632, 1505)	c(77, 52, 63, 106, 45, 75)	GO:BP	positive regulation of cell population proliferation	22849	3568	c("GO:0008283", "GO:0042127", "GO:0048522")	2.30701e-10	0.0561273	1	3.6709e-16	0.41113	1
519	GO:0050839	c(8.33586087949868e-05, 1, 1, 1.0880948666374e-06, 0.442807358794852, 1)	c(TRUE, FALSE, FALSE, TRUE, FALSE, FALSE)	273	c(736, 699, 1104, 986, 619, 1463)	c(28, 15, 21, 37, 18, 31)	GO:MF	cell adhesion molecule binding	22015	9068	GO:0005515	8.33586e-05	1	1	1.08809e-06	0.442807	1
437	GO:0043065	c(1, 1, 1, 1.81945640427435e-07, 0.443302068035997, 1)	c(FALSE, FALSE, FALSE, TRUE, FALSE, FALSE)	556	c(759, 709, 1120, 1012, 632, 1505)	c(34, 28, 33, 61, 31, 36)	GO:BP	positive regulation of apoptotic process	22849	12122	c("GO:0006915", "GO:0042981", "GO:0043068")	1	1	1	1.81946e-07	0.443302	1
346	GO:0060326	c(6.98871387083842e-09, 1, 1, 1.14077198766098e-08, 0.453548002698562, 1)	c(TRUE, FALSE, FALSE, TRUE, FALSE, FALSE)	292	c(759, 709, 1120, 1012, 632, 1505)	c(37, 15, 13, 43, 20, 19)	GO:BP	cell chemotaxis	22849	17101	c("GO:0006935", "GO:0016477", "GO:0070887")	6.98871e-09	1	1	1.14077e-08	0.453548	1
1387	GO:0032653	c(0.00750756221711897, 1, 1, 1, 0.476399048118783, 1)	c(TRUE, FALSE, FALSE, FALSE, FALSE, FALSE)	59	c(759, 709, 1120, 1012, 632, 1505)	c(11, 3, 2, 7, 8, 3)	GO:BP	regulation of interleukin-10 production	22849	8898	c("GO:0001817", "GO:0032613")	0.00750756	1	1	1	0.476399	1
1388	GO:0032613	c(0.00750756221711897, 1, 1, 1, 0.476399048118783, 1)	c(TRUE, FALSE, FALSE, FALSE, FALSE, FALSE)	59	c(759, 709, 1120, 1012, 632, 1505)	c(11, 3, 2, 7, 8, 3)	GO:BP	interleukin-10 production	22849	8858	GO:0001816	0.00750756	1	1	1	0.476399	1
143	GO:0009611	c(2.61558185112837e-05, 1, 1, 2.77253994980242e-13, 0.503589494823594, 1)	c(TRUE, FALSE, FALSE, TRUE, FALSE, FALSE)	460	c(759, 709, 1120, 1012, 632, 1505)	c(41, 20, 27, 65, 27, 38)	GO:BP	response to wounding	22849	3983	GO:0006950	2.61558e-05	1	1	2.77254e-13	0.503589	1
204	GO:0002694	c(1.48221807135032e-11, 1, 1, 2.01975806760428e-06, 0.515005861533129, 1)	c(TRUE, FALSE, FALSE, TRUE, FALSE, FALSE)	664	c(759, 709, 1120, 1012, 632, 1505)	c(65, 27, 28, 66, 35, 37)	GO:BP	regulation of leukocyte activation	22849	1335	c("GO:0002682", "GO:0045321", "GO:0050865")	1.48222e-11	1	1	2.01976e-06	0.515006	1
724	GO:0002696	c(2.95852589323491e-05, 1, 1, 0.524743612979913, 0.539590675827962, 1)	c(TRUE, FALSE, FALSE, FALSE, FALSE, FALSE)	462	c(759, 709, 1120, 1012, 632, 1505)	c(41, 16, 18, 38, 27, 25)	GO:BP	positive regulation of leukocyte activation	22849	1337	c("GO:0002684", "GO:0002694", "GO:0045321", "GO:0050867")	2.95853e-05	1	1	0.524744	0.539591	1
1033	KEGG:05150	c(0.000624404671263416, 1, 1, 1, 0.549498408540249, 1)	c(TRUE, FALSE, FALSE, FALSE, FALSE, FALSE)	113	c(368, 296, 409, 477, 293, 593)	c(17, 4, 4, 10, 10, 6)	KEGG	Staphylococcus aureus infection	8583	421	KEGG:00000	0.000624405	1	1	1	0.549498	1
47	GO:0051272	c(6.21656314907311e-06, 1, 1, 1.98052448483221e-19, 0.551181235565279, 1)	c(TRUE, FALSE, FALSE, TRUE, FALSE, FALSE)	563	c(759, 709, 1120, 1012, 632, 1505)	c(48, 19, 41, 84, 31, 43)	GO:BP	positive regulation of cellular component movement	22849	15721	c("GO:0006928", "GO:0048522", "GO:0051270")	6.21656e-06	1	1	1.98052e-19	0.551181	1
856	GO:0030099	c(0.000126880463472921, 1, 1, 0.000567583350662439, 0.556057507604113, 1)	c(TRUE, FALSE, FALSE, TRUE, FALSE, FALSE)	414	c(759, 709, 1120, 1012, 632, 1505)	c(37, 11, 30, 43, 25, 29)	GO:BP	myeloid cell differentiation	22849	7702	c("GO:0030097", "GO:0030154")	0.00012688	1	1	0.000567583	0.556058	1
697	GO:0050729	c(2.23792561641512e-05, 1, 1, 0.00013727353814611, 0.565686267119214, 1)	c(TRUE, FALSE, FALSE, TRUE, FALSE, FALSE)	129	c(759, 709, 1120, 1012, 632, 1505)	c(20, 10, 6, 22, 12, 5)	GO:BP	positive regulation of inflammatory response	22849	15280	c("GO:0006954", "GO:0031349", "GO:0032103", "GO:0050727")	2.23793e-05	1	1	0.000137274	0.565686	1
516	GO:0097529	c(9.55318041333257e-07, 1, 1, 1.04796994038203e-05, 0.593202729796659, 1)	c(TRUE, FALSE, FALSE, TRUE, FALSE, FALSE)	210	c(759, 709, 1120, 1012, 632, 1505)	c(28, 11, 10, 31, 16, 13)	GO:BP	myeloid leukocyte migration	22849	21870	GO:0050900	9.55318e-07	1	1	1.04797e-05	0.593203	1
91	GO:0001525	c(0.00595838133817757, 0.0529816672761493, 0.002276770945592, 5.30285847644418e-16, 0.597879683018863, 1)	c(TRUE, FALSE, TRUE, TRUE, FALSE, FALSE)	465	c(759, 709, 1120, 1012, 632, 1505)	c(36, 32, 48, 70, 27, 34)	GO:BP	angiogenesis	22849	437	c("GO:0048514", "GO:0048646")	0.00595838	0.0529817	0.00227677	5.30286e-16	0.59788	1
1296	GO:0002700	c(0.114718588068428, 1, 1, 0.00445819624723685, 0.604631762039952, 1)	c(FALSE, FALSE, FALSE, TRUE, FALSE, FALSE)	169	c(759, 709, 1120, 1012, 632, 1505)	c(17, 7, 6, 23, 14, 12)	GO:BP	regulation of production of molecular mediator of immune response	22849	1341	c("GO:0002440", "GO:0002697", "GO:0010468")	0.114719	1	1	0.0044582	0.604632	1
698	GO:0071674	c(2.33044279550299e-05, 1, 1, 0.0517413441796591, 0.604631762039952, 1)	c(TRUE, FALSE, FALSE, FALSE, FALSE, FALSE)	169	c(759, 709, 1120, 1012, 632, 1505)	c(23, 4, 9, 21, 14, 11)	GO:BP	mononuclear cell migration	22849	19658	GO:0050900	2.33044e-05	1	1	0.0517413	0.604632	1
72	GO:0048514	c(0.00111831319010865, 0.00287651391611277, 0.000542300252695874, 1.96279095637501e-17, 0.622823912963241, 1)	c(TRUE, TRUE, TRUE, TRUE, FALSE, FALSE)	567	c(759, 709, 1120, 1012, 632, 1505)	c(43, 40, 57, 81, 31, 43)	GO:BP	blood vessel morphogenesis	22849	14836	c("GO:0001568", "GO:0035239")	0.00111831	0.00287651	0.0005423	1.96279e-17	0.622824	1
1606	TF:M10198	c(0.0234656766352168, 1, 1, 1, 0.67759303583193, 1)	c(TRUE, FALSE, FALSE, FALSE, FALSE, FALSE)	611	c(820, 746, 1123, 1066, 679, 1556)	c(45, 25, 30, 40, 35, 56)	TF	Factor: COE1; motif: NNYCCCWGGGGAN	21833	810	TF:M00000	0.0234657	1	1	1	0.677593	1
598	GO:0019900	c(0.0729688552042689, 0.471428658827192, 1, 3.51631763742155e-06, 0.704478560964783, 1)	c(FALSE, FALSE, FALSE, TRUE, FALSE, FALSE)	800	c(736, 699, 1104, 986, 619, 1463)	c(47, 42, 41, 73, 38, 53)	GO:MF	kinase binding	22015	4613	GO:0019899	0.0729689	0.471429	1	3.51632e-06	0.704479	1
962	TF:M10275_1	c(1, 1, 1, 0.000322683819305651, 0.722001493575629, 1)	c(FALSE, FALSE, FALSE, TRUE, FALSE, FALSE)	362	c(820, 746, 1123, 1066, 679, 1556)	c(12, 14, 14, 42, 24, 30)	TF	Factor: c-Jun; motif: NNTGAGTCAY; match class: 1	21833	1815	TF:M10275	1	1	1	0.000322684	0.722001	1
1505	GO:0045621	c(0.0128914726747799, 1, 1, 1, 0.739264969987298, 1)	c(TRUE, FALSE, FALSE, FALSE, FALSE, FALSE)	114	c(759, 709, 1120, 1012, 632, 1505)	c(15, 7, 5, 14, 11, 9)	GO:BP	positive regulation of lymphocyte differentiation	22849	13353	c("GO:0030098", "GO:0045619", "GO:0051251", "GO:1902107")	0.0128915	1	1	1	0.739265	1
1749	REAC:R-MMU-5656169	c(1, 0.0397728598758365, 1, 1, 0.774135295508246, 1)	c(FALSE, TRUE, FALSE, FALSE, FALSE, FALSE)	27	c(-1, 375, -1, 538, 308, -1)	c(-1, 7, -1, 2, 5, -1)	REAC	Termination of translesion DNA synthesis	8710	1542	REAC:R-MMU-110313	1	0.0397729	1	1	0.774135	1
380	KEGG:04380	c(1.96077401924223e-08, 1, 1, 0.780274800537652, 0.834327336586096, 1)	c(TRUE, FALSE, FALSE, FALSE, FALSE, FALSE)	120	c(368, 296, 409, 477, 293, 593)	c(24, 3, 7, 14, 10, 6)	KEGG	Osteoclast differentiation	8583	292	KEGG:00000	1.96077e-08	1	1	0.780275	0.834327	1
711	GO:0097435	c(8.27405028095599e-05, 1, 1, 2.81497019386889e-05, 0.853714036833417, 1)	c(TRUE, FALSE, FALSE, TRUE, FALSE, FALSE)	709	c(759, 709, 1120, 1012, 632, 1505)	c(53, 33, 36, 66, 36, 56)	GO:BP	supramolecular fiber organization	22849	21838	GO:0016043	8.27405e-05	1	1	2.81497e-05	0.853714	1
1546	GO:0002698	c(0.0160133497939581, 1, 1, 1, 0.859434647464487, 1)	c(TRUE, FALSE, FALSE, FALSE, FALSE, FALSE)	116	c(759, 709, 1120, 1012, 632, 1505)	c(15, 2, 4, 14, 11, 5)	GO:BP	negative regulation of immune effector process	22849	1339	c("GO:0002252", "GO:0002683", "GO:0002697")	0.0160133	1	1	1	0.859435	1
1111	GO:0097191	c(1, 1, 1, 0.0011601328142827, 0.90085765512295, 1)	c(FALSE, FALSE, FALSE, TRUE, FALSE, FALSE)	218	c(759, 709, 1120, 1012, 632, 1505)	c(11, 8, 9, 28, 16, 13)	GO:BP	extrinsic apoptotic signaling pathway	22849	21695	c("GO:0007166", "GO:0097190")	1	1	1	0.00116013	0.900858	1
693	GO:0045859	c(0.00934764547262759, 1, 1, 2.21377607380735e-05, 0.911605943618961, 1)	c(TRUE, FALSE, FALSE, TRUE, FALSE, FALSE)	554	c(759, 709, 1120, 1012, 632, 1505)	c(40, 31, 30, 56, 30, 43)	GO:BP	regulation of protein kinase activity	22849	13573	c("GO:0001932", "GO:0043549")	0.00934765	1	1	2.21378e-05	0.911606	1
361	GO:0010942	c(0.000606640933192171, 1, 1, 1.33059273552868e-08, 0.937078812569463, 1)	c(TRUE, FALSE, FALSE, TRUE, FALSE, FALSE)	633	c(759, 709, 1120, 1012, 632, 1505)	c(47, 30, 41, 69, 33, 42)	GO:BP	positive regulation of cell death	22849	5063	c("GO:0008219", "GO:0010941", "GO:0048522")	0.000606641	1	1	1.33059e-08	0.937079	1
1582	GO:0002704	c(0.0200346798977198, 1, 1, 1, 0.937973124445624, 1)	c(TRUE, FALSE, FALSE, FALSE, FALSE, FALSE)	65	c(759, 709, 1120, 1012, 632, 1505)	c(11, 1, 2, 4, 8, 3)	GO:BP	negative regulation of leukocyte mediated immunity	22849	1345	c("GO:0002443", "GO:0002698", "GO:0002703")	0.0200347	1	1	1	0.937973	1
276	GO:0070371	c(2.13771241007491e-08, 1, 1, 3.71325531135054e-10, 0.968088526411345, 1)	c(TRUE, FALSE, FALSE, TRUE, FALSE, FALSE)	333	c(759, 709, 1120, 1012, 632, 1505)	c(39, 16, 22, 49, 21, 22)	GO:BP	ERK1 and ERK2 cascade	22849	18823	GO:0000165	2.13771e-08	1	1	3.71326e-10	0.968089	1
561	GO:0050671	c(2.07241231577907e-06, 1, 1, 1, 0.984786152193082, 1)	c(TRUE, FALSE, FALSE, FALSE, FALSE, FALSE)	137	c(759, 709, 1120, 1012, 632, 1505)	c(22, 6, 6, 11, 12, 12)	GO:BP	positive regulation of lymphocyte proliferation	22849	15257	c("GO:0032946", "GO:0046651", "GO:0050670", "GO:0051251")	2.07241e-06	1	1	1	0.984786	1
1713	GO:0071347	c(1, 1, 1, 0.0355279181944129, 0.988252749796785, 1)	c(FALSE, FALSE, FALSE, TRUE, FALSE, FALSE)	82	c(759, 709, 1120, 1012, 632, 1505)	c(4, 5, 4, 14, 9, 4)	GO:BP	cellular response to interleukin-1	22849	19376	c("GO:0070555", "GO:0071345")	1	1	1	0.0355279	0.988253	1
1303	GO:0072593	c(0.960192146403561, 1, 1, 0.00454308729219261, 0.996395967968385, 1)	c(FALSE, FALSE, FALSE, TRUE, FALSE, FALSE)	220	c(759, 709, 1120, 1012, 632, 1505)	c(18, 8, 9, 27, 16, 17)	GO:BP	reactive oxygen species metabolic process	22849	20348	GO:0044237	0.960192	1	1	0.00454309	0.996396	1
69	GO:0001568	c(0.000369685616364977, 0.000283112812727023, 0.00189993582757445, 1.36358708326719e-17, 1, 1)	c(TRUE, TRUE, TRUE, TRUE, FALSE, FALSE)	662	c(759, 709, 1120, 1012, 632, 1505)	c(49, 47, 62, 89, 32, 51)	GO:BP	blood vessel development	22849	464	c("GO:0001944", "GO:0048856")	0.000369686	0.000283113	0.00189994	1.36359e-17	1	1
78	GO:0001944	c(0.000599466676243484, 9.57903643514535e-06, 0.00855448600509633, 8.48997073005737e-17, 1, 1)	c(TRUE, TRUE, TRUE, TRUE, FALSE, FALSE)	693	c(759, 709, 1120, 1012, 632, 1505)	c(50, 52, 62, 90, 34, 55)	GO:BP	vasculature development	22849	671	c("GO:0048731", "GO:0072359")	0.000599467	9.57904e-06	0.00855449	8.48997e-17	1	1
134	GO:0001503	c(1, 1, 1, 9.4310285876031e-14, 1, 1)	c(FALSE, FALSE, FALSE, TRUE, FALSE, FALSE)	369	c(759, 709, 1120, 1012, 632, 1505)	c(20, 21, 24, 58, 14, 42)	GO:BP	ossification	22849	425	GO:0032501	1	1	1	9.43103e-14	1	1
135	GO:0001667	c(1, 1, 1, 1.02501975521048e-13, 1, 1)	c(FALSE, FALSE, FALSE, TRUE, FALSE, FALSE)	404	c(759, 709, 1120, 1012, 632, 1505)	c(18, 13, 33, 61, 19, 33)	GO:BP	ameboidal-type cell migration	22849	489	GO:0016477	1	1	1	1.02502e-13	1	1
162	GO:0001501	c(1, 1, 1, 1.21058104880492e-12, 1, 1)	c(FALSE, FALSE, FALSE, TRUE, FALSE, FALSE)	511	c(759, 709, 1120, 1012, 632, 1505)	c(18, 19, 28, 68, 16, 50)	GO:BP	skeletal system development	22849	423	GO:0048731	1	1	1	1.21058e-12	1	1
186	GO:0001934	c(0.0758243271237736, 1, 1, 6.35622319992106e-12, 1, 1)	c(FALSE, FALSE, FALSE, TRUE, FALSE, FALSE)	714	c(759, 709, 1120, 1012, 632, 1505)	c(45, 32, 38, 82, 35, 59)	GO:BP	positive regulation of protein phosphorylation	22849	664	c("GO:0001932", "GO:0006468", "GO:0031401", "GO:0042327")	0.0758243	1	1	6.35622e-12	1	1
188	GO:0001763	c(1, 1, 1, 7.00846889475974e-12, 1, 1)	c(FALSE, FALSE, FALSE, TRUE, FALSE, FALSE)	217	c(759, 709, 1120, 1012, 632, 1505)	c(11, 15, 15, 41, 12, 27)	GO:BP	morphogenesis of a branching structure	22849	541	c("GO:0009653", "GO:0032501")	1	1	1	7.00847e-12	1	1
189	GO:0042327	c(0.0210119722920368, 1, 1, 7.13865291071813e-12, 1, 1)	c(TRUE, FALSE, FALSE, TRUE, FALSE, FALSE)	785	c(759, 709, 1120, 1012, 632, 1505)	c(50, 34, 45, 87, 35, 69)	GO:BP	positive regulation of phosphorylation	22849	11670	c("GO:0016310", "GO:0042325", "GO:0045937")	0.021012	1	1	7.13865e-12	1	1
191	GO:0022603	c(1.20745316321092e-08, 1, 1, 8.12942318146662e-12, 1, 1)	c(TRUE, FALSE, FALSE, TRUE, FALSE, FALSE)	901	c(759, 709, 1120, 1012, 632, 1505)	c(72, 44, 62, 95, 39, 82)	GO:BP	regulation of anatomical structure morphogenesis	22849	7595	c("GO:0009653", "GO:0050793")	1.20745e-08	1	1	8.12942e-12	1	1
193	GO:0018108	c(0.746768294356555, 1, 1, 8.83141208275782e-12, 1, 1)	c(FALSE, FALSE, FALSE, TRUE, FALSE, FALSE)	292	c(759, 709, 1120, 1012, 632, 1505)	c(22, 12, 17, 48, 17, 26)	GO:BP	peptidyl-tyrosine phosphorylation	22849	6001	c("GO:0006468", "GO:0018212")	0.746768	1	1	8.83141e-12	1	1
202	GO:0018212	c(0.859413401281709, 1, 1, 1.32703404066395e-11, 1, 1)	c(FALSE, FALSE, FALSE, TRUE, FALSE, FALSE)	295	c(759, 709, 1120, 1012, 632, 1505)	c(22, 12, 17, 48, 17, 26)	GO:BP	peptidyl-tyrosine modification	22849	6092	GO:0018193	0.859413	1	1	1.32703e-11	1	1
207	GO:1901342	c(4.98725300206053e-06, 1, 1, 1.73874112869998e-11, 1, 1)	c(TRUE, FALSE, FALSE, TRUE, FALSE, FALSE)	286	c(759, 709, 1120, 1012, 632, 1505)	c(32, 19, 24, 47, 17, 24)	GO:BP	regulation of vasculature development	22849	24648	c("GO:0001944", "GO:2000026")	4.98725e-06	1	1	1.73874e-11	1	1
223	GO:0045765	c(3.50875331141799e-06, 1, 1, 4.49065126407936e-11, 1, 1)	c(TRUE, FALSE, FALSE, TRUE, FALSE, FALSE)	282	c(759, 709, 1120, 1012, 632, 1505)	c(32, 19, 24, 46, 15, 24)	GO:BP	regulation of angiogenesis	22849	13491	c("GO:0001525", "GO:0022603", "GO:1901342")	3.50875e-06	1	1	4.49065e-11	1	1
230	GO:0050731	c(1, 1, 1, 5.6713747026396e-11, 1, 1)	c(FALSE, FALSE, FALSE, TRUE, FALSE, FALSE)	180	c(759, 709, 1120, 1012, 632, 1505)	c(15, 6, 10, 36, 12, 14)	GO:BP	positive regulation of peptidyl-tyrosine phosphorylation	22849	15282	c("GO:0001934", "GO:0018108", "GO:0050730")	1	1	1	5.67137e-11	1	1
243	GO:0090130	c(1, 1, 1, 8.75390058510944e-11, 1, 1)	c(FALSE, FALSE, FALSE, TRUE, FALSE, FALSE)	287	c(759, 709, 1120, 1012, 632, 1505)	c(14, 10, 25, 46, 13, 25)	GO:BP	tissue migration	22849	21149	GO:0032501	1	1	1	8.7539e-11	1	1
244	GO:0010562	c(0.00164648555066719, 1, 1, 9.39812461767531e-11, 1, 1)	c(TRUE, FALSE, FALSE, TRUE, FALSE, FALSE)	864	c(759, 709, 1120, 1012, 632, 1505)	c(57, 38, 49, 90, 37, 78)	GO:BP	positive regulation of phosphorus metabolic process	22849	4713	c("GO:0006793", "GO:0031325", "GO:0051174")	0.00164649	1	1	9.39812e-11	1	1
245	GO:0045937	c(0.00164648555066719, 1, 1, 9.39812461767531e-11, 1, 1)	c(TRUE, FALSE, FALSE, TRUE, FALSE, FALSE)	864	c(759, 709, 1120, 1012, 632, 1505)	c(57, 38, 49, 90, 37, 78)	GO:BP	positive regulation of phosphate metabolic process	22849	13645	c("GO:0006796", "GO:0010562", "GO:0019220")	0.00164649	1	1	9.39812e-11	1	1
248	GO:0031589	c(0.017684156352086, 1, 1, 1.05368166823213e-10, 1, 1)	c(TRUE, FALSE, FALSE, TRUE, FALSE, FALSE)	334	c(759, 709, 1120, 1012, 632, 1505)	c(28, 13, 26, 50, 16, 29)	GO:BP	cell-substrate adhesion	22849	8387	GO:0007155	0.0176842	1	1	1.05368e-10	1	1
249	GO:0050730	c(0.485702790414146, 1, 1, 1.08933474325847e-10, 1, 1)	c(FALSE, FALSE, FALSE, TRUE, FALSE, FALSE)	245	c(759, 709, 1120, 1012, 632, 1505)	c(20, 8, 13, 42, 16, 19)	GO:BP	regulation of peptidyl-tyrosine phosphorylation	22849	15281	c("GO:0001932", "GO:0018108")	0.485703	1	1	1.08933e-10	1	1
261	GO:0090132	c(1, 1, 1, 1.72064330672403e-10, 1, 1)	c(FALSE, FALSE, FALSE, TRUE, FALSE, FALSE)	281	c(759, 709, 1120, 1012, 632, 1505)	c(14, 10, 24, 45, 11, 24)	GO:BP	epithelium migration	22849	21151	GO:0090130	1	1	1	1.72064e-10	1	1
267	GO:1904018	c(0.00190646734371564, 1, 1, 2.08516679690552e-10, 1, 1)	c(TRUE, FALSE, FALSE, TRUE, FALSE, FALSE)	168	c(759, 709, 1120, 1012, 632, 1505)	c(20, 11, 14, 34, 12, 12)	GO:BP	positive regulation of vasculature development	22849	27016	c("GO:0001944", "GO:0051094", "GO:0051240", "GO:1901342")	0.00190647	1	1	2.08517e-10	1	1
268	GO:0045766	c(0.00190646734371564, 1, 1, 2.08516679690552e-10, 1, 1)	c(TRUE, FALSE, FALSE, TRUE, FALSE, FALSE)	168	c(759, 709, 1120, 1012, 632, 1505)	c(20, 11, 14, 34, 12, 12)	GO:BP	positive regulation of angiogenesis	22849	13492	c("GO:0001525", "GO:0045765", "GO:1904018")	0.00190647	1	1	2.08517e-10	1	1
277	GO:0007167	c(0.0153662326883723, 1, 0.0118677410207504, 3.79515475406224e-10, 1, 1)	c(TRUE, FALSE, TRUE, TRUE, FALSE, FALSE)	885	c(759, 709, 1120, 1012, 632, 1505)	c(55, 36, 74, 90, 38, 72)	GO:BP	enzyme-linked receptor protein signaling pathway	22849	3067	GO:0007166	0.0153662	1	0.0118677	3.79515e-10	1	1
278	GO:0048762	c(1, 1, 1, 3.93852731161301e-10, 1, 1)	c(FALSE, FALSE, FALSE, TRUE, FALSE, FALSE)	222	c(759, 709, 1120, 1012, 632, 1505)	c(10, 14, 13, 39, 11, 21)	GO:BP	mesenchymal cell differentiation	22849	15058	c("GO:0030154", "GO:0060485")	1	1	1	3.93853e-10	1	1
283	GO:0010631	c(1, 1, 1, 4.99981097419316e-10, 1, 1)	c(FALSE, FALSE, FALSE, TRUE, FALSE, FALSE)	278	c(759, 709, 1120, 1012, 632, 1505)	c(14, 10, 24, 44, 11, 24)	GO:BP	epithelial cell migration	22849	4776	c("GO:0001667", "GO:0090132")	1	1	1	4.99981e-10	1	1
284	GO:0015629	c(0.0316048460032329, 1, 1, 5.06521082715692e-10, 1, 1)	c(TRUE, FALSE, FALSE, TRUE, FALSE, FALSE)	440	c(759, 711, 1098, 1002, 624, 1489)	c(31, 11, 24, 56, 21, 44)	GO:CC	actin cytoskeleton	22605	836	GO:0005856	0.0316048	1	1	5.06521e-10	1	1
234	GO:0006935	c(6.38778550014148e-11, 1, 1, 6.14363641814763e-10, 1, 1)	c(TRUE, FALSE, FALSE, TRUE, FALSE, FALSE)	566	c(759, 709, 1120, 1012, 632, 1505)	c(58, 24, 38, 67, 28, 48)	GO:BP	chemotaxis	22849	2873	c("GO:0042221", "GO:0042330")	6.38779e-11	1	1	6.14364e-10	1	1
239	GO:0042330	c(7.44553126390101e-11, 1, 1, 7.25683754382607e-10, 1, 1)	c(TRUE, FALSE, FALSE, TRUE, FALSE, FALSE)	568	c(759, 709, 1120, 1012, 632, 1505)	c(58, 24, 38, 67, 28, 49)	GO:BP	taxis	22849	11671	c("GO:0009605", "GO:0040011")	7.44553e-11	1	1	7.25684e-10	1	1
291	GO:0060348	c(1, 1, 1, 7.46211634274879e-10, 1, 1)	c(FALSE, FALSE, FALSE, TRUE, FALSE, FALSE)	237	c(759, 709, 1120, 1012, 632, 1505)	c(10, 7, 14, 40, 6, 28)	GO:BP	bone development	22849	17122	c("GO:0001501", "GO:0048513")	1	1	1	7.46212e-10	1	1
297	GO:0007229	c(9.38953891270759e-06, 1, 1, 1.02646022385032e-09, 1, 1)	c(TRUE, FALSE, FALSE, TRUE, FALSE, FALSE)	88	c(759, 709, 1120, 1012, 632, 1505)	c(17, 2, 2, 24, 2, 2)	GO:BP	integrin-mediated signaling pathway	22849	3125	GO:0007166	9.38954e-06	1	1	1.02646e-09	1	1
302	GO:0060485	c(1, 1, 1, 1.26896494218563e-09, 1, 1)	c(FALSE, FALSE, FALSE, TRUE, FALSE, FALSE)	274	c(759, 709, 1120, 1012, 632, 1505)	c(12, 18, 17, 43, 14, 22)	GO:BP	mesenchyme development	22849	17250	c("GO:0009888", "GO:0048513")	1	1	1	1.26896e-09	1	1
304	GO:0050673	c(1, 0.997734675136779, 1, 1.37191516721206e-09, 1, 1)	c(FALSE, FALSE, FALSE, TRUE, FALSE, FALSE)	431	c(759, 709, 1120, 1012, 632, 1505)	c(25, 27, 26, 56, 23, 45)	GO:BP	epithelial cell proliferation	22849	15259	GO:0008283	1	0.997735	1	1.37192e-09	1	1
310	GO:0070851	c(1, 1, 1, 1.80993085146997e-09, 1, 1)	c(FALSE, FALSE, FALSE, TRUE, FALSE, FALSE)	130	c(736, 699, 1104, 986, 619, 1463)	c(7, 2, 8, 28, 6, 6)	GO:MF	growth factor receptor binding	22015	9935	GO:0005102	1	1	1	1.80993e-09	1	1
331	GO:0010634	c(1, 1, 1, 4.29430682249851e-09, 1, 1)	c(FALSE, FALSE, FALSE, TRUE, FALSE, FALSE)	137	c(759, 709, 1120, 1012, 632, 1505)	c(5, 5, 10, 29, 4, 13)	GO:BP	positive regulation of epithelial cell migration	22849	4779	c("GO:0010631", "GO:0010632", "GO:0030335")	1	1	1	4.29431e-09	1	1
336	GO:0002009	c(1, 0.491560035678387, 1, 5.04585039548932e-09, 1, 1)	c(FALSE, FALSE, FALSE, TRUE, FALSE, FALSE)	524	c(759, 709, 1120, 1012, 632, 1505)	c(29, 32, 34, 62, 23, 53)	GO:BP	morphogenesis of an epithelium	22849	729	c("GO:0048729", "GO:0060429")	1	0.49156	1	5.04585e-09	1	1
339	GO:0051336	c(9.75549725375679e-06, 1, 1, 5.21199946660854e-09, 1, 1)	c(TRUE, FALSE, FALSE, TRUE, FALSE, FALSE)	822	c(759, 709, 1120, 1012, 632, 1505)	c(61, 23, 36, 83, 38, 59)	GO:BP	regulation of hydrolase activity	22849	15776	GO:0050790	9.7555e-06	1	1	5.212e-09	1	1
340	GO:0043085	c(2.03638167884679e-06, 1, 1, 5.52642733192333e-09, 1, 1)	c(TRUE, FALSE, FALSE, TRUE, FALSE, FALSE)	989	c(759, 709, 1120, 1012, 632, 1505)	c(71, 46, 47, 94, 44, 69)	GO:BP	positive regulation of catalytic activity	22849	12129	c("GO:0044093", "GO:0050790")	2.03638e-06	1	1	5.52643e-09	1	1
353	GO:0098636	c(0.0011881155059807, 1, 1, 1.08183111173347e-08, 1, 1)	c(TRUE, FALSE, FALSE, TRUE, FALSE, FALSE)	38	c(759, 711, 1098, 1002, -1, 1489)	c(9, 2, 2, 15, -1, 1)	GO:CC	protein complex involved in cell adhesion	22605	3586	GO:0032991	0.00118812	1	1	1.08183e-08	1	1
355	GO:0007169	c(1, 1, 1, 1.09040802284785e-08, 1, 1)	c(FALSE, FALSE, FALSE, TRUE, FALSE, FALSE)	547	c(759, 709, 1120, 1012, 632, 1505)	c(33, 22, 45, 63, 24, 43)	GO:BP	transmembrane receptor protein tyrosine kinase signaling pathway	22849	3069	GO:0007167	1	1	1	1.09041e-08	1	1
360	GO:0032432	c(1, 1, 1, 1.28542642413711e-08, 1, 1)	c(FALSE, FALSE, FALSE, TRUE, FALSE, FALSE)	89	c(759, -1, 1098, 1002, 624, 1489)	c(6, -1, 3, 22, 6, 11)	GO:CC	actin filament bundle	22605	1526	c("GO:0015629", "GO:0110165")	1	1	1	1.28543e-08	1	1
383	GO:0031401	c(0.335622567873182, 1, 1, 2.33268417555815e-08, 1, 1)	c(FALSE, FALSE, FALSE, TRUE, FALSE, FALSE)	968	c(759, 709, 1120, 1012, 632, 1505)	c(54, 42, 46, 91, 40, 68)	GO:BP	positive regulation of protein modification process	22849	8299	c("GO:0006464", "GO:0031399", "GO:0032270")	0.335623	1	1	2.33268e-08	1	1
387	GO:0061061	c(0.0300776699658382, 1, 1, 3.14878358962029e-08, 1, 1)	c(TRUE, FALSE, FALSE, TRUE, FALSE, FALSE)	645	c(759, 709, 1120, 1012, 632, 1505)	c(43, 30, 48, 69, 25, 59)	GO:BP	muscle structure development	22849	17803	GO:0048856	0.0300777	1	1	3.14878e-08	1	1
398	GO:0010632	c(1, 1, 1, 5.74435124888324e-08, 1, 1)	c(FALSE, FALSE, FALSE, TRUE, FALSE, FALSE)	214	c(759, 709, 1120, 1012, 632, 1505)	c(11, 7, 19, 35, 6, 17)	GO:BP	regulation of epithelial cell migration	22849	4777	c("GO:0010631", "GO:0030334", "GO:0051239")	1	1	1	5.74435e-08	1	1
400	GO:0042063	c(0.16175006884477, 1, 0.539857808351541, 6.03805855526984e-08, 1, 1)	c(FALSE, FALSE, FALSE, TRUE, FALSE, FALSE)	319	c(759, 709, 1120, 1012, 632, 1505)	c(25, 17, 31, 44, 15, 37)	GO:BP	gliogenesis	22849	11513	GO:0022008	0.16175	1	0.539858	6.03806e-08	1	1
405	GO:0001725	c(1, 1, 1, 8.09279891050583e-08, 1, 1)	c(FALSE, FALSE, FALSE, TRUE, FALSE, FALSE)	80	c(759, -1, 1098, 1002, 624, 1489)	c(6, -1, 1, 20, 6, 10)	GO:CC	stress fiber	22605	183	c("GO:0042641", "GO:0097517")	1	1	1	8.0928e-08	1	1
406	GO:0097517	c(1, 1, 1, 8.09279891050583e-08, 1, 1)	c(FALSE, FALSE, FALSE, TRUE, FALSE, FALSE)	80	c(759, -1, 1098, 1002, 624, 1489)	c(6, -1, 1, 20, 6, 10)	GO:CC	contractile actin filament bundle	22605	3387	GO:0032432	1	1	1	8.0928e-08	1	1
408	GO:0048705	c(1, 1, 1, 8.13570879193753e-08, 1, 1)	c(FALSE, FALSE, FALSE, TRUE, FALSE, FALSE)	239	c(759, 709, 1120, 1012, 632, 1505)	c(10, 6, 16, 37, 7, 21)	GO:BP	skeletal system morphogenesis	22849	15005	c("GO:0001501", "GO:0009887")	1	1	1	8.13571e-08	1	1
414	GO:0042641	c(1, 1, 1, 9.21519218342749e-08, 1, 1)	c(FALSE, FALSE, FALSE, TRUE, FALSE, FALSE)	89	c(759, -1, 1098, 1002, 624, 1489)	c(6, -1, 1, 21, 6, 11)	GO:CC	actomyosin	22605	2057	c("GO:0015629", "GO:0110165")	1	1	1	9.21519e-08	1	1
415	GO:0010810	c(1, 1, 1, 9.83289926100285e-08, 1, 1)	c(FALSE, FALSE, FALSE, TRUE, FALSE, FALSE)	207	c(759, 709, 1120, 1012, 632, 1505)	c(13, 6, 13, 34, 11, 20)	GO:BP	regulation of cell-substrate adhesion	22849	4944	c("GO:0030155", "GO:0031589")	1	1	1	9.8329e-08	1	1
306	GO:0030036	c(1.51091883195798e-09, 1, 1, 1.01920766641098e-07, 1, 1)	c(TRUE, FALSE, FALSE, TRUE, FALSE, FALSE)	662	c(759, 709, 1120, 1012, 632, 1505)	c(61, 21, 32, 69, 24, 61)	GO:BP	actin cytoskeleton organization	22849	7682	c("GO:0007010", "GO:0030029")	1.51092e-09	1	1	1.01921e-07	1	1
427	GO:0048771	c(0.00107896551183182, 1, 1, 1.33782602042488e-07, 1, 1)	c(TRUE, FALSE, FALSE, TRUE, FALSE, FALSE)	177	c(759, 709, 1120, 1012, 632, 1505)	c(21, 6, 8, 31, 13, 18)	GO:BP	tissue remodeling	22849	15065	GO:0032501	0.00107897	1	1	1.33783e-07	1	1
440	GO:0010720	c(1, 1, 1, 1.96265893142555e-07, 1, 1)	c(FALSE, FALSE, FALSE, TRUE, FALSE, FALSE)	343	c(759, 709, 1120, 1012, 632, 1505)	c(20, 14, 21, 45, 15, 32)	GO:BP	positive regulation of cell development	22849	4860	c("GO:0045597", "GO:0048468", "GO:0060284")	1	1	1	1.96266e-07	1	1
446	GO:0008083	c(1, 1, 1, 2.28113929442918e-07, 1, 1)	c(FALSE, FALSE, FALSE, TRUE, FALSE, FALSE)	74	c(736, 699, 1104, 986, 619, 1463)	c(3, 3, 9, 19, 5, 4)	GO:MF	growth factor activity	22015	1956	GO:0048018	1	1	1	2.28114e-07	1	1
450	GO:0061448	c(1, 1, 1, 2.52539793164081e-07, 1, 1)	c(FALSE, FALSE, FALSE, TRUE, FALSE, FALSE)	260	c(759, 709, 1120, 1012, 632, 1505)	c(11, 10, 15, 38, 10, 27)	GO:BP	connective tissue development	22849	18176	GO:0009888	1	1	1	2.5254e-07	1	1
461	GO:0043542	c(1, 1, 1, 3.30121144959614e-07, 1, 1)	c(FALSE, FALSE, FALSE, TRUE, FALSE, FALSE)	205	c(759, 709, 1120, 1012, 632, 1505)	c(11, 8, 20, 33, 9, 16)	GO:BP	endothelial cell migration	22849	12392	GO:0010631	1	1	1	3.30121e-07	1	1
467	GO:0040007	c(1, 1, 1, 3.53496497860467e-07, 1, 1)	c(FALSE, FALSE, FALSE, TRUE, FALSE, FALSE)	971	c(759, 709, 1120, 1012, 632, 1505)	c(48, 40, 57, 88, 37, 84)	GO:BP	growth	22849	11454	GO:0008150	1	1	1	3.53496e-07	1	1
468	GO:0005925	c(0.00149731521252126, 1, 1, 3.54720458012936e-07, 1, 1)	c(TRUE, FALSE, FALSE, TRUE, FALSE, FALSE)	154	c(759, 711, 1098, 1002, 624, 1489)	c(18, 1, 6, 27, 7, 7)	GO:CC	focal adhesion	22605	549	GO:0030055	0.00149732	1	1	3.5472e-07	1	1
473	GO:0051216	c(1, 1, 1, 3.70226897408429e-07, 1, 1)	c(FALSE, FALSE, FALSE, TRUE, FALSE, FALSE)	184	c(759, 709, 1120, 1012, 632, 1505)	c(7, 5, 12, 31, 9, 21)	GO:BP	cartilage development	22849	15678	c("GO:0001501", "GO:0048513", "GO:0061448")	1	1	1	3.70227e-07	1	1
479	GO:0010595	c(1, 1, 1, 4.07830583009087e-07, 1, 1)	c(FALSE, FALSE, FALSE, TRUE, FALSE, FALSE)	96	c(759, 709, 1120, 1012, 632, 1505)	c(3, 5, 6, 22, 3, 9)	GO:BP	positive regulation of endothelial cell migration	22849	4742	c("GO:0010594", "GO:0010634", "GO:0043542")	1	1	1	4.07831e-07	1	1
483	GO:0070848	c(1, 1, 0.356464022182773, 4.33316405905604e-07, 1, 1)	c(FALSE, FALSE, FALSE, TRUE, FALSE, FALSE)	611	c(759, 709, 1120, 1012, 632, 1505)	c(31, 24, 51, 64, 22, 59)	GO:BP	response to growth factor	22849	19096	GO:0010033	1	1	0.356464	4.33316e-07	1	1
487	GO:0048732	c(1, 1, 1, 4.79761773527411e-07, 1, 1)	c(FALSE, FALSE, FALSE, TRUE, FALSE, FALSE)	431	c(759, 709, 1120, 1012, 632, 1505)	c(23, 23, 23, 51, 15, 33)	GO:BP	gland development	22849	15032	GO:0048513	1	1	1	4.79762e-07	1	1
492	GO:0033627	c(0.000116806475152486, 1, 1, 5.21502246386882e-07, 1, 1)	c(TRUE, FALSE, FALSE, TRUE, FALSE, FALSE)	80	c(759, 709, 1120, 1012, 632, 1505)	c(15, 2, 2, 20, 2, 4)	GO:BP	cell adhesion mediated by integrin	22849	9569	GO:0007155	0.000116806	1	1	5.21502e-07	1	1
497	GO:0050679	c(1, 1, 1, 6.46857778336743e-07, 1, 1)	c(FALSE, FALSE, FALSE, TRUE, FALSE, FALSE)	199	c(759, 709, 1120, 1012, 632, 1505)	c(11, 10, 11, 32, 11, 21)	GO:BP	positive regulation of epithelial cell proliferation	22849	15265	c("GO:0008284", "GO:0050673", "GO:0050678")	1	1	1	6.46858e-07	1	1
506	GO:0060284	c(1, 1, 1, 7.88734289539016e-07, 1, 1)	c(FALSE, FALSE, FALSE, TRUE, FALSE, FALSE)	548	c(759, 709, 1120, 1012, 632, 1505)	c(27, 29, 42, 59, 23, 54)	GO:BP	regulation of cell development	22849	17061	c("GO:0045595", "GO:0048468")	1	1	1	7.88734e-07	1	1
508	GO:0003779	c(0.0118335367359006, 1, 1, 8.28553248886179e-07, 1, 1)	c(TRUE, FALSE, FALSE, TRUE, FALSE, FALSE)	333	c(736, 699, 1104, 986, 619, 1463)	c(27, 11, 23, 42, 17, 33)	GO:MF	actin binding	22015	470	GO:0008092	0.0118335	1	1	8.28553e-07	1	1
529	GO:0071363	c(1, 1, 0.758443135964722, 1.35952084928083e-06, 1, 1)	c(FALSE, FALSE, FALSE, TRUE, FALSE, FALSE)	599	c(759, 709, 1120, 1012, 632, 1505)	c(31, 24, 49, 62, 22, 59)	GO:BP	cellular response to growth factor stimulus	22849	19392	c("GO:0070848", "GO:0071310")	1	1	0.758443	1.35952e-06	1	1
539	GO:0030055	c(1.13762436178545e-05, 1, 1, 1.48447317624397e-06, 1, 1)	c(TRUE, FALSE, FALSE, TRUE, FALSE, FALSE)	164	c(759, 711, 1098, 1002, 624, 1489)	c(22, 2, 6, 27, 7, 7)	GO:CC	cell-substrate junction	22605	1026	GO:0070161	1.13762e-05	1	1	1.48447e-06	1	1
542	GO:0050678	c(1, 1, 1, 1.52657421824171e-06, 1, 1)	c(FALSE, FALSE, FALSE, TRUE, FALSE, FALSE)	365	c(759, 709, 1120, 1012, 632, 1505)	c(23, 22, 23, 45, 20, 35)	GO:BP	regulation of epithelial cell proliferation	22849	15264	c("GO:0042127", "GO:0050673")	1	1	1	1.52657e-06	1	1
544	GO:0050878	c(0.602677453233498, 1, 1, 1.63334465144936e-06, 1, 1)	c(FALSE, FALSE, FALSE, TRUE, FALSE, FALSE)	327	c(759, 709, 1120, 1012, 632, 1505)	c(24, 14, 20, 42, 17, 38)	GO:BP	regulation of body fluid levels	22849	15394	GO:0065008	0.602677	1	1	1.63334e-06	1	1
580	GO:0048754	c(1, 1, 1, 2.7883847359921e-06, 1, 1)	c(FALSE, FALSE, FALSE, TRUE, FALSE, FALSE)	166	c(759, 709, 1120, 1012, 632, 1505)	c(10, 12, 12, 28, 9, 20)	GO:BP	branching morphogenesis of an epithelial tube	22849	15050	c("GO:0035239", "GO:0060562", "GO:0061138")	1	1	1	2.78838e-06	1	1
581	GO:0050769	c(1, 1, 1, 2.82739435648067e-06, 1, 1)	c(FALSE, FALSE, FALSE, TRUE, FALSE, FALSE)	270	c(759, 709, 1120, 1012, 632, 1505)	c(15, 12, 17, 37, 12, 28)	GO:BP	positive regulation of neurogenesis	22849	15306	c("GO:0010720", "GO:0022008", "GO:0050767", "GO:0051962")	1	1	1	2.82739e-06	1	1
594	GO:2000379	c(1, 1, 1, 3.27976269424394e-06, 1, 1)	c(FALSE, FALSE, FALSE, TRUE, FALSE, FALSE)	71	c(759, 709, 1120, 1012, 632, 1505)	c(6, 1, 3, 18, 4, 3)	GO:BP	positive regulation of reactive oxygen species metabolic process	22849	29598	c("GO:0031325", "GO:0072593", "GO:2000377")	1	1	1	3.27976e-06	1	1
601	GO:0045596	c(1, 1, 1, 3.94724084356375e-06, 1, 1)	c(FALSE, FALSE, FALSE, TRUE, FALSE, FALSE)	690	c(759, 709, 1120, 1012, 632, 1505)	c(36, 31, 53, 67, 29, 66)	GO:BP	negative regulation of cell differentiation	22849	13328	c("GO:0030154", "GO:0045595", "GO:0048523", "GO:0051093")	1	1	1	3.94724e-06	1	1
602	GO:0060349	c(1, 1, 1, 3.96292113328602e-06, 1, 1)	c(FALSE, FALSE, FALSE, TRUE, FALSE, FALSE)	98	c(759, 709, 1120, 1012, 632, 1505)	c(5, 3, 9, 21, 3, 11)	GO:BP	bone morphogenesis	22849	17123	c("GO:0009887", "GO:0048705", "GO:0060348")	1	1	1	3.96292e-06	1	1
613	GO:0007160	c(1, 1, 1, 5.12011483840033e-06, 1, 1)	c(FALSE, FALSE, FALSE, TRUE, FALSE, FALSE)	204	c(759, 709, 1120, 1012, 632, 1505)	c(16, 8, 18, 31, 12, 16)	GO:BP	cell-matrix adhesion	22849	3060	GO:0031589	1	1	1	5.12011e-06	1	1
620	GO:0010594	c(1, 1, 1, 5.46552588450389e-06, 1, 1)	c(FALSE, FALSE, FALSE, TRUE, FALSE, FALSE)	160	c(759, 709, 1120, 1012, 632, 1505)	c(9, 7, 15, 27, 4, 12)	GO:BP	regulation of endothelial cell migration	22849	4741	c("GO:0010632", "GO:0043542")	1	1	1	5.46553e-06	1	1
621	GO:0007162	c(0.247024547770419, 1, 1, 5.51493713622358e-06, 1, 1)	c(FALSE, FALSE, FALSE, TRUE, FALSE, FALSE)	289	c(759, 709, 1120, 1012, 632, 1505)	c(23, 14, 19, 38, 19, 32)	GO:BP	negative regulation of cell adhesion	22849	3062	c("GO:0007155", "GO:0030155", "GO:0048523")	0.247025	1	1	5.51494e-06	1	1
623	GO:0052547	c(0.810560264647083, 1, 1, 5.82575165229953e-06, 1, 1)	c(FALSE, FALSE, FALSE, TRUE, FALSE, FALSE)	354	c(759, 709, 1120, 1012, 632, 1505)	c(25, 13, 11, 43, 20, 24)	GO:BP	regulation of peptidase activity	22849	16659	c("GO:0030162", "GO:0051336")	0.81056	1	1	5.82575e-06	1	1
629	GO:0110148	c(1, 1, 1, 6.95667737790592e-06, 1, 1)	c(FALSE, FALSE, FALSE, TRUE, FALSE, FALSE)	151	c(759, 709, 1120, 1012, 632, 1505)	c(11, 7, 12, 26, 8, 19)	GO:BP	biomineralization	22849	22747	GO:0008150	1	1	1	6.95668e-06	1	1
635	GO:0048589	c(1, 1, 1, 7.29343179137169e-06, 1, 1)	c(FALSE, FALSE, FALSE, TRUE, FALSE, FALSE)	731	c(759, 709, 1120, 1012, 632, 1505)	c(38, 29, 45, 69, 29, 69)	GO:BP	developmental growth	22849	14901	c("GO:0032502", "GO:0040007")	1	1	1	7.29343e-06	1	1
636	GO:0001649	c(1, 1, 1, 7.35302932435223e-06, 1, 1)	c(FALSE, FALSE, FALSE, TRUE, FALSE, FALSE)	207	c(759, 709, 1120, 1012, 632, 1505)	c(9, 10, 14, 31, 9, 25)	GO:BP	osteoblast differentiation	22849	478	c("GO:0001503", "GO:0030154")	1	1	1	7.35303e-06	1	1
638	GO:0001837	c(1, 1, 1, 7.50543557239176e-06, 1, 1)	c(FALSE, FALSE, FALSE, TRUE, FALSE, FALSE)	141	c(759, 709, 1120, 1012, 632, 1505)	c(3, 9, 9, 25, 7, 13)	GO:BP	epithelial to mesenchymal transition	22849	606	GO:0048762	1	1	1	7.50544e-06	1	1
650	GO:0043534	c(1, 1, 1, 1.03005359141396e-05, 1, 1)	c(FALSE, FALSE, FALSE, TRUE, FALSE, FALSE)	103	c(759, 709, 1120, 1012, 632, 1505)	c(4, 4, 9, 21, 4, 7)	GO:BP	blood vessel endothelial cell migration	22849	12387	GO:0043542	1	1	1	1.03005e-05	1	1
661	GO:0019901	c(0.159155295552914, 0.339953862004902, 1, 1.17006483232599e-05, 1, 1)	c(FALSE, FALSE, FALSE, TRUE, FALSE, FALSE)	714	c(736, 699, 1104, 986, 619, 1463)	c(42, 39, 36, 66, 34, 44)	GO:MF	protein kinase binding	22015	4614	GO:0019900	0.159155	0.339954	1	1.17006e-05	1	1
664	GO:0042692	c(0.279824738924866, 1, 1, 1.25424166552324e-05, 1, 1)	c(FALSE, FALSE, FALSE, TRUE, FALSE, FALSE)	390	c(759, 709, 1120, 1012, 632, 1505)	c(28, 17, 27, 45, 15, 34)	GO:BP	muscle cell differentiation	22849	11884	c("GO:0030154", "GO:0061061")	0.279825	1	1	1.25424e-05	1	1
464	GO:0050866	c(3.40185708482864e-07, 1, 1, 1.43216378346283e-05, 1, 1)	c(TRUE, FALSE, FALSE, TRUE, FALSE, FALSE)	201	c(759, 709, 1120, 1012, 632, 1505)	c(28, 13, 9, 30, 15, 15)	GO:BP	negative regulation of cell activation	22849	15385	c("GO:0001775", "GO:0048523", "GO:0050865")	3.40186e-07	1	1	1.43216e-05	1	1
667	GO:0052548	c(0.55047682794505, 1, 1, 1.4482740718255e-05, 1, 1)	c(FALSE, FALSE, FALSE, TRUE, FALSE, FALSE)	325	c(759, 709, 1120, 1012, 632, 1505)	c(24, 12, 10, 40, 18, 24)	GO:BP	regulation of endopeptidase activity	22849	16660	GO:0052547	0.550477	1	1	1.44827e-05	1	1
614	GO:0002573	c(5.1934403621701e-06, 1, 1, 1.67789536078657e-05, 1, 1)	c(TRUE, FALSE, FALSE, TRUE, FALSE, FALSE)	226	c(759, 709, 1120, 1012, 632, 1505)	c(28, 6, 14, 32, 13, 19)	GO:BP	myeloid leukocyte differentiation	22849	1217	c("GO:0002521", "GO:0030099")	5.19344e-06	1	1	1.6779e-05	1	1
686	GO:0060541	c(1, 1, 1, 2.05628192831683e-05, 1, 1)	c(FALSE, FALSE, FALSE, TRUE, FALSE, FALSE)	240	c(759, 709, 1120, 1012, 632, 1505)	c(12, 8, 14, 33, 5, 19)	GO:BP	respiratory system development	22849	17306	GO:0048731	1	1	1	2.05628e-05	1	1
688	KEGG:00980	c(1, 1, 1, 2.08895499089261e-05, 1, 1)	c(FALSE, FALSE, FALSE, TRUE, FALSE, FALSE)	70	c(368, 296, 409, 477, 293, 593)	c(6, 2, 6, 17, 5, 2)	KEGG	Metabolism of xenobiotics by cytochrome P450	8583	152	KEGG:00000	1	1	1	2.08895e-05	1	1
404	GO:0098802	c(7.61242748654515e-08, 1, 1, 2.38319059257583e-05, 1, 1)	c(TRUE, FALSE, FALSE, TRUE, FALSE, FALSE)	163	c(759, 711, 1098, 1002, 624, 1489)	c(25, 6, 16, 25, 5, 16)	GO:CC	plasma membrane signaling receptor complex	22605	3628	c("GO:0043235", "GO:0098797")	7.61243e-08	1	1	2.38319e-05	1	1
707	GO:0043549	c(0.0324130465782018, 1, 1, 2.70161137028174e-05, 1, 1)	c(TRUE, FALSE, FALSE, TRUE, FALSE, FALSE)	647	c(759, 709, 1120, 1012, 632, 1505)	c(43, 33, 35, 62, 33, 57)	GO:BP	regulation of kinase activity	22849	12396	c("GO:0042325", "GO:0051338")	0.032413	1	1	2.70161e-05	1	1
718	GO:0052697	c(1, 1, 1, 2.87071789712069e-05, 1, 1)	c(FALSE, FALSE, FALSE, TRUE, FALSE, FALSE)	9	c(759, -1, -1, 1012, 632, -1)	c(1, -1, -1, 7, 1, -1)	GO:BP	xenobiotic glucuronidation	22849	16689	c("GO:0006805", "GO:0052695")	1	1	1	2.87072e-05	1	1
719	GO:0052696	c(1, 1, 1, 2.87071789712069e-05, 1, 1)	c(FALSE, FALSE, FALSE, TRUE, FALSE, FALSE)	9	c(759, -1, -1, 1012, 632, -1)	c(1, -1, -1, 7, 1, -1)	GO:BP	flavonoid glucuronidation	22849	16688	c("GO:0009812", "GO:0052695")	1	1	1	2.87072e-05	1	1
735	GO:0009792	c(1, 1, 1, 3.46734049476659e-05, 1, 1)	c(FALSE, FALSE, FALSE, TRUE, FALSE, FALSE)	791	c(759, 709, 1120, 1012, 632, 1505)	c(19, 38, 41, 71, 18, 45)	GO:BP	embryo development ending in birth or egg hatching	22849	4134	GO:0009790	1	1	1	3.46734e-05	1	1
736	GO:0031214	c(1, 1, 1, 3.56961249375186e-05, 1, 1)	c(FALSE, FALSE, FALSE, TRUE, FALSE, FALSE)	141	c(759, 709, 1120, 1012, 632, 1505)	c(11, 5, 12, 24, 7, 18)	GO:BP	biomineral tissue development	22849	8217	c("GO:0009888", "GO:0048513", "GO:0110148")	1	1	1	3.56961e-05	1	1
740	GO:0048608	c(1, 1, 1, 3.69448588741314e-05, 1, 1)	c(FALSE, FALSE, FALSE, TRUE, FALSE, FALSE)	446	c(759, 709, 1120, 1012, 632, 1505)	c(11, 27, 25, 48, 14, 41)	GO:BP	reproductive structure development	22849	14910	c("GO:0003006", "GO:0048856", "GO:0061458")	1	1	1	3.69449e-05	1	1
741	GO:0044092	c(1, 1, 1, 3.72381543446799e-05, 1, 1)	c(FALSE, FALSE, FALSE, TRUE, FALSE, FALSE)	856	c(759, 709, 1120, 1012, 632, 1505)	c(46, 37, 53, 75, 41, 64)	GO:BP	negative regulation of molecular function	22849	12633	GO:0065009	1	1	1	3.72382e-05	1	1
742	GO:0098643	c(1, 1, 1, 3.74798775063234e-05, 1, 1)	c(FALSE, FALSE, FALSE, TRUE, FALSE, FALSE)	11	c(-1, 711, 1098, 1002, -1, 1489)	c(-1, 1, 1, 7, -1, 1)	GO:CC	banded collagen fibril	22605	3589	c("GO:0098644", "GO:0099512")	1	1	1	3.74799e-05	1	1
743	GO:0005583	c(1, 1, 1, 3.74798775063234e-05, 1, 1)	c(FALSE, FALSE, FALSE, TRUE, FALSE, FALSE)	11	c(-1, 711, 1098, 1002, -1, 1489)	c(-1, 1, 1, 7, -1, 1)	GO:CC	fibrillar collagen trimer	22605	246	c("GO:0005581", "GO:0098643")	1	1	1	3.74799e-05	1	1
749	GO:0010001	c(1, 1, 1, 3.95021035825882e-05, 1, 1)	c(FALSE, FALSE, FALSE, TRUE, FALSE, FALSE)	234	c(759, 709, 1120, 1012, 632, 1505)	c(16, 11, 23, 32, 8, 29)	GO:BP	glial cell differentiation	22849	4285	c("GO:0030154", "GO:0042063")	1	1	1	3.95021e-05	1	1
754	GO:0051345	c(0.000170441587352575, 1, 1, 4.54455970721455e-05, 1, 1)	c(TRUE, FALSE, FALSE, TRUE, FALSE, FALSE)	492	c(759, 709, 1120, 1012, 632, 1505)	c(41, 14, 26, 51, 21, 28)	GO:BP	positive regulation of hydrolase activity	22849	15785	c("GO:0043085", "GO:0051336")	0.000170442	1	1	4.54456e-05	1	1
755	GO:0060562	c(1, 1, 1, 4.62684571761044e-05, 1, 1)	c(FALSE, FALSE, FALSE, TRUE, FALSE, FALSE)	352	c(759, 709, 1120, 1012, 632, 1505)	c(22, 20, 27, 41, 13, 33)	GO:BP	epithelial tube morphogenesis	22849	17324	c("GO:0002009", "GO:0035239")	1	1	1	4.62685e-05	1	1
761	GO:0061458	c(1, 1, 1, 4.90063622510845e-05, 1, 1)	c(FALSE, FALSE, FALSE, TRUE, FALSE, FALSE)	450	c(759, 709, 1120, 1012, 632, 1505)	c(11, 27, 25, 48, 14, 41)	GO:BP	reproductive system development	22849	18185	GO:0048731	1	1	1	4.90064e-05	1	1
768	GO:0010035	c(0.287563240012337, 1, 1, 5.19119925733113e-05, 1, 1)	c(FALSE, FALSE, FALSE, TRUE, FALSE, FALSE)	494	c(759, 709, 1120, 1012, 632, 1505)	c(33, 24, 35, 51, 17, 41)	GO:BP	response to inorganic substance	22849	4309	GO:0042221	0.287563	1	1	5.1912e-05	1	1
775	GO:0043536	c(1, 1, 1, 5.67507176104947e-05, 1, 1)	c(FALSE, FALSE, FALSE, TRUE, FALSE, FALSE)	50	c(-1, 709, 1120, 1012, 632, 1505)	c(-1, 2, 2, 14, 1, 5)	GO:BP	positive regulation of blood vessel endothelial cell migration	22849	12389	c("GO:0010595", "GO:0043534", "GO:0043535")	1	1	1	5.67507e-05	1	1
777	GO:0043535	c(1, 1, 1, 5.82305201828478e-05, 1, 1)	c(FALSE, FALSE, FALSE, TRUE, FALSE, FALSE)	84	c(759, 709, 1120, 1012, 632, 1505)	c(4, 3, 6, 18, 2, 6)	GO:BP	regulation of blood vessel endothelial cell migration	22849	12388	c("GO:0010594", "GO:0043534")	1	1	1	5.82305e-05	1	1
778	REAC:R-MMU-114608	c(1, 1, 1, 5.85315542959632e-05, 1, 1)	c(FALSE, FALSE, FALSE, TRUE, FALSE, FALSE)	109	c(404, 375, 444, 538, 308, 568)	c(8, 2, 8, 23, 4, 12)	REAC	Platelet degranulation	8710	1053	REAC:R-MMU-76005	1	1	1	5.85316e-05	1	1
788	GO:0072006	c(1, 1, 1, 6.2695773748798e-05, 1, 1)	c(FALSE, FALSE, FALSE, TRUE, FALSE, FALSE)	145	c(759, 709, 1120, 1012, 632, 1505)	c(11, 12, 12, 24, 5, 21)	GO:BP	nephron development	22849	19877	c("GO:0001822", "GO:0048856")	1	1	1	6.26958e-05	1	1
795	REAC:R-MMU-9006934	c(1, 1, 1, 6.44036744073583e-05, 1, 1)	c(FALSE, FALSE, FALSE, TRUE, FALSE, FALSE)	387	c(404, 375, 444, 538, 308, 568)	c(21, 10, 20, 51, 11, 29)	REAC	Signaling by Receptor Tyrosine Kinases	8710	1407	REAC:R-MMU-162582	1	1	1	6.44037e-05	1	1
808	GO:0051338	c(0.154271384037205, 0.00242873620951502, 1, 7.25023715175561e-05, 1, 1)	c(FALSE, TRUE, FALSE, TRUE, FALSE, FALSE)	758	c(759, 709, 1120, 1012, 632, 1505)	c(46, 49, 38, 68, 37, 61)	GO:BP	regulation of transferase activity	22849	15778	GO:0050790	0.154271	0.00242874	1	7.25024e-05	1	1
813	KEGG:05418	c(1, 1, 0.11130560730338, 7.71762746382685e-05, 1, 1)	c(FALSE, FALSE, FALSE, TRUE, FALSE, FALSE)	140	c(368, 296, 409, 477, 293, 593)	c(11, 7, 16, 24, 7, 10)	KEGG	Fluid shear stress and atherosclerosis	8583	477	KEGG:00000	1	1	0.111306	7.71763e-05	1	1
814	GO:0019838	c(0.484647484084696, 1, 1, 7.8698882157678e-05, 1, 1)	c(FALSE, FALSE, FALSE, TRUE, FALSE, FALSE)	124	c(736, 699, 1104, 986, 619, 1463)	c(12, 6, 10, 21, 5, 15)	GO:MF	growth factor binding	22015	4586	GO:0005515	0.484647	1	1	7.86989e-05	1	1
815	REAC:R-MMU-1442490	c(1, 1, 1, 8.02952114748701e-05, 1, 1)	c(FALSE, FALSE, FALSE, TRUE, FALSE, FALSE)	44	c(404, 375, 444, 538, 308, 568)	c(1, 6, 3, 14, 3, 8)	REAC	Collagen degradation	8710	302	REAC:R-MMU-1474228	1	1	1	8.02952e-05	1	1
817	GO:0002062	c(1, 1, 1, 8.13595830524685e-05, 1, 1)	c(FALSE, FALSE, FALSE, TRUE, FALSE, FALSE)	105	c(759, 709, 1120, 1012, 632, 1505)	c(6, 2, 8, 20, 7, 13)	GO:BP	chondrocyte differentiation	22849	771	c("GO:0030154", "GO:0051216")	1	1	1	8.13596e-05	1	1
824	GO:0072073	c(1, 1, 1, 9.30464813760981e-05, 1, 1)	c(FALSE, FALSE, FALSE, TRUE, FALSE, FALSE)	137	c(759, 709, 1120, 1012, 632, 1505)	c(8, 11, 13, 23, 4, 19)	GO:BP	kidney epithelium development	22849	19942	c("GO:0001822", "GO:0060429")	1	1	1	9.30465e-05	1	1
829	KEGG:04510	c(0.17252633111208, 1, 1, 9.53486476775403e-05, 1, 1)	c(FALSE, FALSE, FALSE, TRUE, FALSE, FALSE)	193	c(368, 296, 409, 477, 293, 593)	c(18, 8, 14, 29, 5, 18)	KEGG	Focal adhesion	8583	296	KEGG:00000	0.172526	1	1	9.53486e-05	1	1
820	GO:0019955	c(8.20604298896467e-05, 1, 1, 0.000105395364893829, 1, 1)	c(TRUE, FALSE, FALSE, TRUE, FALSE, FALSE)	137	c(736, 699, 1104, 986, 619, 1463)	c(19, 5, 5, 22, 10, 15)	GO:MF	cytokine binding	22015	4624	GO:0005515	8.20604e-05	1	1	0.000105395	1	1
843	GO:0048598	c(1, 1, 1, 0.000113259176546803, 1, 1)	c(FALSE, FALSE, FALSE, TRUE, FALSE, FALSE)	611	c(759, 709, 1120, 1012, 632, 1505)	c(22, 23, 43, 58, 25, 52)	GO:BP	embryonic morphogenesis	22849	14906	c("GO:0009653", "GO:0009790")	1	1	1	0.000113259	1	1
851	REAC:R-MMU-76005	c(1, 1, 1, 0.000116776290834334, 1, 1)	c(FALSE, FALSE, FALSE, TRUE, FALSE, FALSE)	113	c(404, 375, 444, 538, 308, 568)	c(9, 2, 9, 23, 4, 12)	REAC	Response to elevated platelet cytosolic Ca2+	8710	1286	REAC:R-MMU-76002	1	1	1	0.000116776	1	1
853	GO:0002063	c(1, 1, 1, 0.000120084427458761, 1, 1)	c(FALSE, FALSE, FALSE, TRUE, FALSE, FALSE)	31	c(-1, -1, 1120, 1012, 632, 1505)	c(-1, -1, 2, 11, 2, 5)	GO:BP	chondrocyte development	22849	772	c("GO:0002062", "GO:0048468")	1	1	1	0.000120084	1	1
579	GO:1903706	c(2.78149893493623e-06, 1, 1, 0.000121222713124062, 1, 1)	c(TRUE, FALSE, FALSE, TRUE, FALSE, FALSE)	392	c(759, 709, 1120, 1012, 632, 1505)	c(39, 18, 32, 43, 23, 32)	GO:BP	regulation of hemopoiesis	22849	26755	c("GO:0002682", "GO:0030097", "GO:2000026")	2.7815e-06	1	1	0.000121223	1	1
860	GO:0014812	c(1, 1, 1, 0.000133449267136038, 1, 1)	c(FALSE, FALSE, FALSE, TRUE, FALSE, FALSE)	108	c(759, 709, 1120, 1012, 632, 1505)	c(9, 1, 11, 20, 5, 12)	GO:BP	muscle cell migration	22849	5240	GO:0016477	1	1	1	0.000133449	1	1
536	GO:0008289	c(1.43083105103456e-06, 1, 1, 0.000144933513184646, 1, 1)	c(TRUE, FALSE, FALSE, TRUE, FALSE, FALSE)	653	c(736, 699, 1104, 986, 619, 1463)	c(53, 18, 38, 59, 29, 41)	GO:MF	lipid binding	22015	2080	GO:0005488	1.43083e-06	1	1	0.000144934	1	1
868	GO:0014013	c(1, 1, 1, 0.000149149302222064, 1, 1)	c(FALSE, FALSE, FALSE, TRUE, FALSE, FALSE)	119	c(759, 709, 1120, 1012, 632, 1505)	c(3, 10, 15, 21, 5, 14)	GO:BP	regulation of gliogenesis	22849	5130	c("GO:0042063", "GO:0050767")	1	1	1	0.000149149	1	1
875	REAC:R-MMU-216083	c(1, 1, 1, 0.000158357015362722, 1, 1)	c(FALSE, FALSE, FALSE, TRUE, FALSE, FALSE)	67	c(404, 375, 444, 538, 308, 568)	c(6, 4, 6, 17, 4, 8)	REAC	Integrin cell surface interactions	8710	682	REAC:R-MMU-1474244	1	1	1	0.000158357	1	1
878	REAC:R-MMU-2022090	c(1, 1, 1, 0.000164828327634417, 1, 1)	c(FALSE, FALSE, FALSE, TRUE, FALSE, FALSE)	53	c(404, 375, 444, 538, 308, 568)	c(4, 6, 4, 15, 5, 9)	REAC	Assembly of collagen fibrils and other multimeric structures	8710	132	REAC:R-MMU-1474290	1	1	1	0.000164828	1	1
887	GO:0043516	c(1, 1, 1, 0.000175673326587579, 1, 1)	c(FALSE, FALSE, FALSE, TRUE, FALSE, FALSE)	32	c(759, -1, 1120, 1012, 632, -1)	c(1, -1, 1, 11, 2, -1)	GO:BP	regulation of DNA damage response, signal transduction by p53 class mediator	22849	12377	c("GO:0030330", "GO:1901796", "GO:2001020")	1	1	1	0.000175673	1	1
888	GO:0043009	c(1, 1, 1, 0.000179148090446352, 1, 1)	c(FALSE, FALSE, FALSE, TRUE, FALSE, FALSE)	776	c(759, 709, 1120, 1012, 632, 1505)	c(18, 38, 41, 68, 18, 44)	GO:BP	chordate embryonic development	22849	12088	GO:0009792	1	1	1	0.000179148	1	1
526	GO:1902105	c(1.3322146302701e-06, 1, 1, 0.000189849904319512, 1, 1)	c(TRUE, FALSE, FALSE, TRUE, FALSE, FALSE)	302	c(759, 709, 1120, 1012, 632, 1505)	c(34, 16, 21, 36, 16, 26)	GO:BP	regulation of leukocyte differentiation	22849	25355	c("GO:0002521", "GO:0045595", "GO:1903706")	1.33221e-06	1	1	0.00018985	1	1
895	GO:0043169	c(1, 0.106406004680226, 1, 0.00019828358608314, 1, 1)	c(FALSE, FALSE, FALSE, TRUE, FALSE, FALSE)	984	c(736, 699, 1104, 986, 619, 1463)	c(48, 52, 67, 79, 33, 79)	GO:MF	cation binding	22015	6766	GO:0043167	1	0.106406	1	0.000198284	1	1
899	TF:M03869_1	c(1, 1, 1, 0.000211847040742508, 1, 1)	c(FALSE, FALSE, FALSE, TRUE, FALSE, FALSE)	531	c(820, 746, 1123, 1066, 679, 1556)	c(18, 21, 19, 55, 31, 45)	TF	Factor: Fra-1; motif: TGACTCAN; match class: 1	21833	1203	TF:M03869	1	1	1	0.000211847	1	1
908	KEGG:04810	c(0.000425119403350158, 1, 1, 0.000224252179276865, 1, 1)	c(TRUE, FALSE, FALSE, TRUE, FALSE, FALSE)	212	c(368, 296, 409, 477, 293, 593)	c(25, 5, 6, 30, 3, 13)	KEGG	Regulation of actin cytoskeleton	8583	348	KEGG:00000	0.000425119	1	1	0.000224252	1	1
918	GO:0030162	c(1, 1, 1, 0.000241354328916076, 1, 1)	c(FALSE, FALSE, FALSE, TRUE, FALSE, FALSE)	640	c(759, 709, 1120, 1012, 632, 1505)	c(31, 24, 22, 59, 30, 37)	GO:BP	regulation of proteolysis	22849	7719	c("GO:0006508", "GO:0051246")	1	1	1	0.000241354	1	1
919	GO:0009812	c(1, 1, 1, 0.000243306884180601, 1, 1)	c(FALSE, FALSE, FALSE, TRUE, FALSE, FALSE)	11	c(759, -1, -1, 1012, 632, -1)	c(1, -1, -1, 7, 2, -1)	GO:BP	flavonoid metabolic process	22849	4151	GO:0071704	1	1	1	0.000243307	1	1
921	GO:0060537	c(1, 1, 1, 0.000247749332779724, 1, 1)	c(FALSE, FALSE, FALSE, TRUE, FALSE, FALSE)	445	c(759, 709, 1120, 1012, 632, 1505)	c(29, 23, 34, 46, 16, 41)	GO:BP	muscle tissue development	22849	17302	GO:0009888	1	1	1	0.000247749	1	1
923	GO:0033674	c(0.196106135408148, 1, 1, 0.000248909630228412, 1, 1)	c(FALSE, FALSE, FALSE, TRUE, FALSE, FALSE)	402	c(759, 709, 1120, 1012, 632, 1505)	c(29, 17, 19, 43, 18, 39)	GO:BP	positive regulation of kinase activity	22849	9602	c("GO:0042327", "GO:0043549", "GO:0051347")	0.196106	1	1	0.00024891	1	1
932	GO:1990266	c(0.136587428427593, 1, 1, 0.000269323283047528, 1, 1)	c(FALSE, FALSE, FALSE, TRUE, FALSE, FALSE)	123	c(759, 709, 1120, 1012, 632, 1505)	c(14, 9, 4, 21, 10, 7)	GO:BP	neutrophil migration	22849	28915	GO:0097530	0.136587	1	1	0.000269323	1	1
934	GO:0031099	c(1, 1, 1, 0.00027463847281698, 1, 1)	c(FALSE, FALSE, FALSE, TRUE, FALSE, FALSE)	145	c(759, 709, 1120, 1012, 632, 1505)	c(10, 8, 12, 23, 8, 13)	GO:BP	regeneration	22849	8147	GO:0048856	1	1	1	0.000274638	1	1
938	GO:0005581	c(1, 1, 1, 0.000276213507894835, 1, 1)	c(FALSE, FALSE, FALSE, TRUE, FALSE, FALSE)	25	c(759, 711, 1098, 1002, -1, 1489)	c(1, 2, 4, 9, -1, 5)	GO:CC	collagen trimer	22605	244	GO:0032991	1	1	1	0.000276214	1	1
941	GO:0005509	c(0.00415869160997783, 1, 0.434979691779449, 0.000279613210793619, 1, 1)	c(TRUE, FALSE, FALSE, TRUE, FALSE, FALSE)	351	c(736, 699, 1104, 986, 619, 1463)	c(29, 21, 32, 38, 17, 35)	GO:MF	calcium ion binding	22015	1877	GO:0046872	0.00415869	1	0.43498	0.000279613	1	1
942	GO:0048660	c(1, 1, 1, 0.000280954765108712, 1, 1)	c(FALSE, FALSE, FALSE, TRUE, FALSE, FALSE)	168	c(759, 709, 1120, 1012, 632, 1505)	c(12, 8, 19, 25, 11, 15)	GO:BP	regulation of smooth muscle cell proliferation	22849	14961	c("GO:0042127", "GO:0048659")	1	1	1	0.000280955	1	1
943	GO:0098644	c(1, 1, 1, 0.000285474395720075, 1, 1)	c(FALSE, FALSE, FALSE, TRUE, FALSE, FALSE)	19	c(-1, 711, 1098, 1002, -1, 1489)	c(-1, 1, 1, 8, -1, 5)	GO:CC	complex of collagen trimers	22605	3590	c("GO:0062023", "GO:0099080")	1	1	1	0.000285474	1	1
969	GO:0061041	c(1, 1, 1, 0.000339801524783618, 1, 1)	c(FALSE, FALSE, FALSE, TRUE, FALSE, FALSE)	114	c(759, 709, 1120, 1012, 632, 1505)	c(10, 7, 6, 20, 9, 13)	GO:BP	regulation of wound healing	22849	17783	c("GO:0042060", "GO:1903034")	1	1	1	0.000339802	1	1
723	GO:0055065	c(2.95496077291895e-05, 1, 1, 0.000358201905478836, 1, 1)	c(TRUE, FALSE, FALSE, TRUE, FALSE, FALSE)	480	c(759, 709, 1120, 1012, 632, 1505)	c(42, 25, 38, 48, 21, 44)	GO:BP	metal ion homeostasis	22849	16770	c("GO:0055080", "GO:0098771")	2.95496e-05	1	1	0.000358202	1	1
982	GO:0033002	c(1, 1, 1, 0.000364517444071928, 1, 1)	c(FALSE, FALSE, FALSE, TRUE, FALSE, FALSE)	244	c(759, 709, 1120, 1012, 632, 1505)	c(15, 12, 22, 31, 16, 22)	GO:BP	muscle cell proliferation	22849	9178	GO:0008283	1	1	1	0.000364517	1	1
994	GO:0008305	c(0.0004803094241696, 1, 1, 0.000405841907654519, 1, 1)	c(TRUE, FALSE, FALSE, TRUE, FALSE, FALSE)	26	c(759, 711, -1, 1002, -1, -1)	c(8, 1, -1, 9, -1, -1)	GO:CC	integrin complex	22605	619	c("GO:0005887", "GO:0098636", "GO:0098802")	0.000480309	1	1	0.000405842	1	1
995	KEGG:00982	c(1, 1, 0.532514323230683, 0.000410720942725134, 1, 1)	c(FALSE, FALSE, FALSE, TRUE, FALSE, FALSE)	68	c(368, 296, 409, 477, 293, 593)	c(5, 2, 9, 15, 3, 5)	KEGG	Drug metabolism - cytochrome P450	8583	154	KEGG:00000	1	1	0.532514	0.000410721	1	1
1006	GO:0030855	c(1, 1, 0.0382869355280985, 0.000449738326995162, 1, 1)	c(FALSE, FALSE, TRUE, TRUE, FALSE, FALSE)	605	c(759, 709, 1120, 1012, 632, 1505)	c(28, 32, 54, 56, 30, 50)	GO:BP	epithelial cell differentiation	22849	8026	c("GO:0030154", "GO:0060429")	1	1	0.0382869	0.000449738	1	1
1007	GO:0051347	c(0.940735394413188, 0.593628270788747, 1, 0.000459429184305198, 1, 1)	c(FALSE, FALSE, FALSE, TRUE, FALSE, FALSE)	484	c(759, 709, 1120, 1012, 632, 1505)	c(31, 30, 20, 48, 20, 42)	GO:BP	positive regulation of transferase activity	22849	15787	c("GO:0043085", "GO:0051338")	0.940735	0.593628	1	0.000459429	1	1
798	KEGG:04610	c(6.48263579745732e-05, 1, 1, 0.000461022365343382, 1, 1)	c(TRUE, FALSE, FALSE, TRUE, FALSE, FALSE)	86	c(368, 296, 409, 477, 293, 593)	c(16, 3, 3, 17, 4, 6)	KEGG	Complement and coagulation cascades	8583	303	KEGG:00000	6.48264e-05	1	1	0.000461022	1	1
1011	GO:0072009	c(1, 1, 1, 0.000491060220943777, 1, 1)	c(FALSE, FALSE, FALSE, TRUE, FALSE, FALSE)	106	c(759, 709, 1120, 1012, 632, 1505)	c(6, 10, 9, 19, 4, 14)	GO:BP	nephron epithelium development	22849	19880	c("GO:0072006", "GO:0072073")	1	1	1	0.00049106	1	1
1023	GO:0043517	c(1, 1, 1, 0.000561510315051947, 1, 1)	c(FALSE, FALSE, FALSE, TRUE, FALSE, FALSE)	12	c(-1, -1, 1120, 1012, -1, -1)	c(-1, -1, 1, 7, -1, -1)	GO:BP	positive regulation of DNA damage response, signal transduction by p53 class mediator	22849	12378	c("GO:0030330", "GO:0043516", "GO:1901798", "GO:2001022")	1	1	1	0.00056151	1	1
936	GO:0032611	c(0.000275604599558356, 1, 1, 0.0005971024509936, 1, 1)	c(TRUE, FALSE, FALSE, TRUE, FALSE, FALSE)	97	c(759, 709, 1120, 1012, 632, 1505)	c(16, 6, 3, 18, 9, 7)	GO:BP	interleukin-1 beta production	22849	8856	GO:0032612	0.000275605	1	1	0.000597102	1	1
937	GO:0032651	c(0.000275604599558356, 1, 1, 0.0005971024509936, 1, 1)	c(TRUE, FALSE, FALSE, TRUE, FALSE, FALSE)	97	c(759, 709, 1120, 1012, 632, 1505)	c(16, 6, 3, 18, 9, 7)	GO:BP	regulation of interleukin-1 beta production	22849	8896	c("GO:0032611", "GO:0032652")	0.000275605	1	1	0.000597102	1	1
1031	KEGG:05215	c(1, 1, 1, 0.000618189844096316, 1, 1)	c(FALSE, FALSE, FALSE, TRUE, FALSE, FALSE)	97	c(368, 296, 409, 477, 293, 593)	c(5, 4, 2, 18, 6, 8)	KEGG	Prostate cancer	8583	448	KEGG:00000	1	1	1	0.00061819	1	1
1035	GO:0048659	c(1, 1, 0.870080192071712, 0.000627857708533757, 1, 1)	c(FALSE, FALSE, FALSE, TRUE, FALSE, FALSE)	175	c(759, 709, 1120, 1012, 632, 1505)	c(12, 8, 20, 25, 12, 15)	GO:BP	smooth muscle cell proliferation	22849	14960	GO:0033002	1	1	0.87008	0.000627858	1	1
1043	GO:0046872	c(1, 0.0127201919867699, 1, 0.000690272978511984, 1, 1)	c(FALSE, TRUE, FALSE, TRUE, FALSE, FALSE)	881	c(736, 699, 1104, 986, 619, 1463)	c(46, 51, 54, 71, 31, 66)	GO:MF	metal ion binding	22015	7318	GO:0043169	1	0.0127202	1	0.000690273	1	1
1045	WP:WP85	c(0.048687262398327, 1, 1, 0.000695730436285267, 1, 1)	c(TRUE, FALSE, FALSE, TRUE, FALSE, FALSE)	179	c(243, 182, 251, 365, 169, 329)	c(21, 10, 13, 33, 5, 13)	WP	Focal adhesion	4305	187	WP:000000	0.0486873	1	1	0.00069573	1	1
1049	GO:0030324	c(1, 1, 1, 0.000715917421236003, 1, 1)	c(FALSE, FALSE, FALSE, TRUE, FALSE, FALSE)	213	c(759, 709, 1120, 1012, 632, 1505)	c(12, 6, 13, 28, 5, 16)	GO:BP	lung development	22849	7806	c("GO:0030323", "GO:0048513", "GO:0060541")	1	1	1	0.000715917	1	1
1074	GO:0001938	c(1, 1, 1, 0.000835428513105669, 1, 1)	c(FALSE, FALSE, FALSE, TRUE, FALSE, FALSE)	89	c(759, 709, 1120, 1012, 632, 1505)	c(5, 4, 7, 17, 6, 10)	GO:BP	positive regulation of endothelial cell proliferation	22849	668	c("GO:0001935", "GO:0001936", "GO:0050679")	1	1	1	0.000835429	1	1
1077	GO:0060350	c(1, 1, 1, 0.000864413040610214, 1, 1)	c(FALSE, FALSE, FALSE, TRUE, FALSE, FALSE)	61	c(759, 709, 1120, 1012, 632, 1505)	c(3, 2, 5, 14, 3, 5)	GO:BP	endochondral bone morphogenesis	22849	17124	GO:0060349	1	1	1	0.000864413	1	1
1082	GO:0030282	c(1, 1, 1, 0.000897184663685375, 1, 1)	c(FALSE, FALSE, FALSE, TRUE, FALSE, FALSE)	110	c(759, 709, 1120, 1012, 632, 1505)	c(11, 3, 8, 19, 7, 14)	GO:BP	bone mineralization	22849	7788	c("GO:0001503", "GO:0031214")	1	1	1	0.000897185	1	1
1083	GO:0043491	c(1, 1, 1, 0.000917990677972489, 1, 1)	c(FALSE, FALSE, FALSE, TRUE, FALSE, FALSE)	203	c(759, 709, 1120, 1012, 632, 1505)	c(13, 5, 15, 27, 15, 10)	GO:BP	protein kinase B signaling	22849	12366	GO:0035556	1	1	1	0.000917991	1	1
1089	GO:0030323	c(1, 1, 1, 0.000958393415237219, 1, 1)	c(FALSE, FALSE, FALSE, TRUE, FALSE, FALSE)	216	c(759, 709, 1120, 1012, 632, 1505)	c(12, 6, 13, 28, 5, 17)	GO:BP	respiratory tube development	22849	7805	c("GO:0035295", "GO:0048513")	1	1	1	0.000958393	1	1
1093	GO:0051047	c(1, 1, 1, 0.000987257991779327, 1, 1)	c(FALSE, FALSE, FALSE, TRUE, FALSE, FALSE)	379	c(759, 709, 1120, 1012, 632, 1505)	c(15, 17, 25, 40, 4, 39)	GO:BP	positive regulation of secretion	22849	15538	c("GO:0046903", "GO:0051046", "GO:0051050")	1	1	1	0.000987258	1	1
1094	REAC:R-MMU-3000171	c(1, 1, 1, 0.000987271245240714, 1, 1)	c(FALSE, FALSE, FALSE, TRUE, FALSE, FALSE)	33	c(404, 375, 444, 538, 308, 568)	c(1, 1, 4, 11, 1, 5)	REAC	Non-integrin membrane-ECM interactions	8710	929	REAC:R-MMU-1474244	1	1	1	0.000987271	1	1
1110	GO:0030020	c(1, 1, 1, 0.0011377929049962, 1, 1)	c(FALSE, FALSE, FALSE, TRUE, FALSE, FALSE)	35	c(736, 699, 1104, 986, 619, 1463)	c(1, 5, 6, 10, 2, 4)	GO:MF	extracellular matrix structural constituent conferring tensile strength	22015	4721	GO:0005201	1	1	1	0.00113779	1	1
1114	GO:0046631	c(0.00209618513661493, 1, 1, 0.00121548644586353, 1, 1)	c(TRUE, FALSE, FALSE, TRUE, FALSE, FALSE)	169	c(759, 709, 1120, 1012, 632, 1505)	c(20, 11, 10, 24, 12, 18)	GO:BP	alpha-beta T cell activation	22849	14247	GO:0042110	0.00209619	1	1	0.00121549	1	1
1126	GO:1901615	c(1, 1, 1, 0.0013565655142208, 1, 1)	c(FALSE, FALSE, FALSE, TRUE, FALSE, FALSE)	457	c(759, 709, 1120, 1012, 632, 1505)	c(26, 16, 37, 45, 13, 41)	GO:BP	organic hydroxy compound metabolic process	22849	24894	GO:0071704	1	1	1	0.00135657	1	1
1127	GO:1903532	c(1, 1, 1, 0.00136675930971986, 1, 1)	c(FALSE, FALSE, FALSE, TRUE, FALSE, FALSE)	327	c(759, 709, 1120, 1012, 632, 1505)	c(14, 15, 21, 36, 2, 38)	GO:BP	positive regulation of secretion by cell	22849	26586	c("GO:0032940", "GO:0048522", "GO:0051047", "GO:1903530")	1	1	1	0.00136676	1	1
1128	GO:0014033	c(1, 1, 1, 0.00137111763030106, 1, 1)	c(FALSE, FALSE, FALSE, TRUE, FALSE, FALSE)	92	c(759, 709, 1120, 1012, 632, 1505)	c(5, 7, 5, 17, 3, 10)	GO:BP	neural crest cell differentiation	22849	5147	c("GO:0048762", "GO:0048863")	1	1	1	0.00137112	1	1
1131	GO:0036075	c(1, 1, 1, 0.00138598013636232, 1, 1)	c(FALSE, FALSE, FALSE, TRUE, FALSE, FALSE)	31	c(759, 709, 1120, 1012, 632, 1505)	c(3, 2, 3, 10, 2, 1)	GO:BP	replacement ossification	22849	10853	GO:0001503	1	1	1	0.00138598	1	1
1132	GO:0001958	c(1, 1, 1, 0.00138598013636232, 1, 1)	c(FALSE, FALSE, FALSE, TRUE, FALSE, FALSE)	31	c(759, 709, 1120, 1012, 632, 1505)	c(3, 2, 3, 10, 2, 1)	GO:BP	endochondral ossification	22849	683	c("GO:0036075", "GO:0060350")	1	1	1	0.00138598	1	1
1143	GO:0006196	c(1, 1, 1, 0.00146594527294065, 1, 1)	c(FALSE, FALSE, FALSE, TRUE, FALSE, FALSE)	9	c(-1, -1, -1, 1012, -1, -1)	c(-1, -1, -1, 6, -1, -1)	GO:BP	AMP catabolic process	22849	2216	c("GO:0009154", "GO:0009169", "GO:0046033")	1	1	1	0.00146595	1	1
1154	GO:0035985	c(1, 1, 1, 0.00154779286668878, 1, 1)	c(FALSE, FALSE, FALSE, TRUE, FALSE, FALSE)	4	c(-1, -1, -1, 1002, -1, -1)	c(-1, -1, -1, 4, -1, -1)	GO:CC	senescence-associated heterochromatin focus	22605	1893	GO:0000792	1	1	1	0.00154779	1	1
637	GO:0098771	c(7.38425698191309e-06, 1, 1, 0.00155860821995143, 1, 1)	c(TRUE, FALSE, FALSE, TRUE, FALSE, FALSE)	566	c(759, 709, 1120, 1012, 632, 1505)	c(48, 26, 45, 52, 23, 58)	GO:BP	inorganic ion homeostasis	22849	22088	GO:0050801	7.38426e-06	1	1	0.00155861	1	1
1161	GO:1901681	c(1, 1, 0.0117187587099396, 0.00166346572977396, 1, 1)	c(FALSE, FALSE, TRUE, TRUE, FALSE, FALSE)	224	c(736, 699, 1104, 986, 619, 1463)	c(11, 8, 27, 27, 11, 24)	GO:MF	sulfur compound binding	22015	12013	GO:0005488	1	1	0.0117188	0.00166347	1	1
1172	GO:0097530	c(0.0222227414415418, 1, 1, 0.00184496617176233, 1, 1)	c(TRUE, FALSE, FALSE, TRUE, FALSE, FALSE)	149	c(759, 709, 1120, 1012, 632, 1505)	c(17, 9, 5, 22, 12, 9)	GO:BP	granulocyte migration	22849	21871	GO:0097529	0.0222227	1	1	0.00184497	1	1
1173	REAC:R-MMU-1474290	c(1, 1, 1, 0.00187414502410777, 1, 1)	c(FALSE, FALSE, FALSE, TRUE, FALSE, FALSE)	79	c(404, 375, 444, 538, 308, 568)	c(5, 8, 6, 17, 6, 11)	REAC	Collagen formation	8710	303	REAC:R-MMU-1474244	1	1	1	0.00187415	1	1
1175	GO:0001968	c(1, 1, 1, 0.00191104334561335, 1, 1)	c(FALSE, FALSE, FALSE, TRUE, FALSE, FALSE)	45	c(736, 699, 1104, 986, 619, 1463)	c(4, 1, 3, 11, 4, 3)	GO:MF	fibronectin binding	22015	364	GO:0005515	1	1	1	0.00191104	1	1
1178	HP:0002982	c(1, 1, 1, 0.00193637335896582, 1, 1)	c(FALSE, FALSE, FALSE, TRUE, FALSE, FALSE)	30	c(223, -1, 275, 299, -1, 392)	c(2, -1, 1, 11, -1, 5)	HP	Tibial bowing	4671	2167	c("HP:0002979", "HP:0002992")	1	1	1	0.00193637	1	1
1179	GO:0019898	c(0.827535115793129, 1, 0.701655331654303, 0.00198288985169846, 1, 1)	c(FALSE, FALSE, FALSE, TRUE, FALSE, FALSE)	316	c(759, 711, 1098, 1002, 624, 1489)	c(21, 14, 28, 33, 14, 22)	GO:CC	extrinsic component of membrane	22605	983	c("GO:0016020", "GO:0110165")	0.827535	1	0.701655	0.00198289	1	1
1184	GO:1903034	c(1, 1, 1, 0.00207308929042178, 1, 1)	c(FALSE, FALSE, FALSE, TRUE, FALSE, FALSE)	150	c(759, 709, 1120, 1012, 632, 1505)	c(12, 8, 11, 22, 10, 15)	GO:BP	regulation of response to wounding	22849	26147	c("GO:0009611", "GO:0080134")	1	1	1	0.00207309	1	1
1185	GO:0005901	c(1, 1, 1, 0.00207496072589719, 1, 1)	c(FALSE, FALSE, FALSE, TRUE, FALSE, FALSE)	86	c(759, 711, 1098, 1002, 624, 1489)	c(7, 4, 5, 15, 2, 12)	GO:CC	caveola	22605	529	GO:0044853	1	1	1	0.00207496	1	1
1186	GO:0006066	c(1, 1, 1, 0.00207627697606241, 1, 1)	c(FALSE, FALSE, FALSE, TRUE, FALSE, FALSE)	291	c(759, 709, 1120, 1012, 632, 1505)	c(12, 7, 16, 33, 8, 20)	GO:BP	alcohol metabolic process	22849	2098	c("GO:0044281", "GO:1901615")	1	1	1	0.00207628	1	1
1188	GO:0014065	c(1, 1, 1, 0.00209593108018255, 1, 1)	c(FALSE, FALSE, FALSE, TRUE, FALSE, FALSE)	116	c(759, 709, 1120, 1012, 632, 1505)	c(12, 3, 6, 19, 3, 12)	GO:BP	phosphatidylinositol 3-kinase signaling	22849	5179	GO:0048015	1	1	1	0.00209593	1	1
1196	GO:0014909	c(1, 1, 1, 0.0022016269629935, 1, 1)	c(FALSE, FALSE, FALSE, TRUE, FALSE, FALSE)	95	c(759, 709, 1120, 1012, 632, 1505)	c(9, 1, 11, 17, 5, 11)	GO:BP	smooth muscle cell migration	22849	5331	GO:0014812	1	1	1	0.00220163	1	1
1199	GO:0052695	c(1, 1, 1, 0.00225007083309887, 1, 1)	c(FALSE, FALSE, FALSE, TRUE, FALSE, FALSE)	14	c(759, -1, -1, 1012, 632, -1)	c(1, -1, -1, 7, 1, -1)	GO:BP	cellular glucuronidation	22849	16687	GO:0019585	1	1	1	0.00225007	1	1
1200	GO:0009169	c(1, 1, 1, 0.00225007083309887, 1, 1)	c(FALSE, FALSE, FALSE, TRUE, FALSE, FALSE)	14	c(-1, -1, -1, 1012, -1, -1)	c(-1, -1, -1, 7, -1, -1)	GO:BP	purine ribonucleoside monophosphate catabolic process	22849	3767	c("GO:0009128", "GO:0009158", "GO:0009167")	1	1	1	0.00225007	1	1
1202	GO:0014910	c(1, 1, 1, 0.00227393287805061, 1, 1)	c(FALSE, FALSE, FALSE, TRUE, FALSE, FALSE)	85	c(759, 709, 1120, 1012, 632, 1505)	c(9, 1, 10, 16, 4, 11)	GO:BP	regulation of smooth muscle cell migration	22849	5332	c("GO:0014909", "GO:0030334")	1	1	1	0.00227393	1	1
1207	GO:0010811	c(1, 1, 1, 0.0023513146126649, 1, 1)	c(FALSE, FALSE, FALSE, TRUE, FALSE, FALSE)	128	c(759, 709, 1120, 1012, 632, 1505)	c(8, 3, 11, 20, 8, 14)	GO:BP	positive regulation of cell-substrate adhesion	22849	4945	c("GO:0010810", "GO:0031589", "GO:0045785")	1	1	1	0.00235131	1	1
1208	GO:0015020	c(1, 1, 1, 0.00237203002849163, 1, 1)	c(FALSE, FALSE, FALSE, TRUE, FALSE, FALSE)	30	c(-1, -1, 1104, 986, 619, 1463)	c(-1, -1, 1, 9, 2, 1)	GO:MF	glucuronosyltransferase activity	22015	2862	c("GO:0008194", "GO:0016758")	1	1	1	0.00237203	1	1
1209	GO:0051101	c(1, 1, 1, 0.00239979723621688, 1, 1)	c(FALSE, FALSE, FALSE, TRUE, FALSE, FALSE)	117	c(759, 709, 1120, 1012, 632, 1505)	c(1, 9, 11, 19, 3, 7)	GO:BP	regulation of DNA binding	22849	15578	GO:0051098	1	1	1	0.0023998	1	1
1210	GO:0002040	c(1, 1, 1, 0.00239979723621688, 1, 1)	c(FALSE, FALSE, FALSE, TRUE, FALSE, FALSE)	117	c(759, 709, 1120, 1012, 632, 1505)	c(5, 10, 15, 19, 7, 11)	GO:BP	sprouting angiogenesis	22849	758	GO:0001525	1	1	1	0.0023998	1	1
1223	GO:0046124	c(1, 1, 1, 0.00256786638251755, 1, 1)	c(FALSE, FALSE, FALSE, TRUE, FALSE, FALSE)	6	c(-1, -1, -1, 1012, -1, -1)	c(-1, -1, -1, 5, -1, -1)	GO:BP	purine deoxyribonucleoside catabolic process	22849	13824	c("GO:0006152", "GO:0046121", "GO:0046122")	1	1	1	0.00256787	1	1
1224	GO:0044853	c(1, 1, 1, 0.00258169200661737, 1, 1)	c(FALSE, FALSE, FALSE, TRUE, FALSE, FALSE)	121	c(759, 711, 1098, 1002, 624, 1489)	c(10, 4, 9, 18, 4, 13)	GO:CC	plasma membrane raft	22605	2419	c("GO:0045121", "GO:0098590")	1	1	1	0.00258169	1	1
1228	GO:0009410	c(1, 1, 1, 0.00261653646487168, 1, 1)	c(FALSE, FALSE, FALSE, TRUE, FALSE, FALSE)	294	c(759, 709, 1120, 1012, 632, 1505)	c(16, 17, 21, 33, 11, 34)	GO:BP	response to xenobiotic stimulus	22849	3915	GO:0042221	1	1	1	0.00261654	1	1
1229	GO:0045669	c(1, 1, 1, 0.00264643743902522, 1, 1)	c(FALSE, FALSE, FALSE, TRUE, FALSE, FALSE)	76	c(759, 709, 1120, 1012, 632, 1505)	c(3, 4, 7, 15, 3, 9)	GO:BP	positive regulation of osteoblast differentiation	22849	13401	c("GO:0001649", "GO:0045597", "GO:0045667")	1	1	1	0.00264644	1	1
1230	GO:0014015	c(1, 1, 1, 0.00264643743902522, 1, 1)	c(FALSE, FALSE, FALSE, TRUE, FALSE, FALSE)	76	c(759, 709, 1120, 1012, 632, 1505)	c(2, 7, 11, 15, 3, 10)	GO:BP	positive regulation of gliogenesis	22849	5132	c("GO:0014013", "GO:0042063", "GO:0050769")	1	1	1	0.00264644	1	1
869	REAC:R-MMU-76002	c(0.000152394764982518, 1, 1, 0.00275377286278684, 1, 1)	c(TRUE, FALSE, FALSE, TRUE, FALSE, FALSE)	235	c(404, 375, 444, 538, 308, 568)	c(30, 5, 15, 33, 6, 22)	REAC	Platelet activation, signaling and aggregation	8710	1051	REAC:R-MMU-109582	0.000152395	1	1	0.00275377	1	1
665	GO:0050801	c(1.3708424954601e-05, 1, 1, 0.00278422342872913, 1, 1)	c(TRUE, FALSE, FALSE, TRUE, FALSE, FALSE)	577	c(759, 709, 1120, 1012, 632, 1505)	c(48, 26, 45, 52, 24, 59)	GO:BP	ion homeostasis	22849	15330	GO:0048878	1.37084e-05	1	1	0.00278422	1	1
913	KEGG:04015	c(0.000229791554724253, 1, 1, 0.00280848479578494, 1, 1)	c(TRUE, FALSE, FALSE, TRUE, FALSE, FALSE)	205	c(368, 296, 409, 477, 293, 593)	c(25, 8, 11, 27, 4, 22)	KEGG	Rap1 signaling pathway	8583	232	KEGG:00000	0.000229792	1	1	0.00280848	1	1
1234	GO:0045860	c(0.0573775613210443, 1, 1, 0.00281205437540872, 1, 1)	c(FALSE, FALSE, FALSE, TRUE, FALSE, FALSE)	337	c(759, 709, 1120, 1012, 632, 1505)	c(27, 16, 13, 36, 17, 29)	GO:BP	positive regulation of protein kinase activity	22849	13574	c("GO:0001934", "GO:0033674", "GO:0045859")	0.0573776	1	1	0.00281205	1	1
1235	GO:0001890	c(1, 1, 1, 0.00292160894612234, 1, 1)	c(FALSE, FALSE, FALSE, TRUE, FALSE, FALSE)	165	c(759, 709, 1120, 1012, 632, 1505)	c(2, 12, 12, 23, 5, 12)	GO:BP	placenta development	22849	629	c("GO:0048513", "GO:0048608")	1	1	1	0.00292161	1	1
1236	GO:0032720	c(1, 1, 1, 0.00293318903060124, 1, 1)	c(FALSE, FALSE, FALSE, TRUE, FALSE, FALSE)	67	c(759, 709, 1120, 1012, 632, 1505)	c(8, 3, 1, 14, 8, 5)	GO:BP	negative regulation of tumor necrosis factor production	22849	8965	c("GO:0032640", "GO:0032680", "GO:1903556")	1	1	1	0.00293319	1	1
1247	KEGG:00983	c(1, 1, 1, 0.00311704165490953, 1, 1)	c(FALSE, FALSE, FALSE, TRUE, FALSE, FALSE)	89	c(368, 296, 409, 477, 293, 593)	c(1, 7, 8, 16, 2, 3)	KEGG	Drug metabolism - other enzymes	8583	155	KEGG:00000	1	1	1	0.00311704	1	1
1250	GO:0010717	c(1, 1, 1, 0.00315043415235771, 1, 1)	c(FALSE, FALSE, FALSE, TRUE, FALSE, FALSE)	87	c(759, 709, 1120, 1012, 632, 1505)	c(3, 5, 7, 16, 5, 8)	GO:BP	regulation of epithelial to mesenchymal transition	22849	4857	c("GO:0001837", "GO:0045595")	1	1	1	0.00315043	1	1
1270	GO:0048864	c(1, 1, 1, 0.00369394880585232, 1, 1)	c(FALSE, FALSE, FALSE, TRUE, FALSE, FALSE)	88	c(759, 709, 1120, 1012, 632, 1505)	c(5, 6, 5, 16, 2, 10)	GO:BP	stem cell development	22849	15153	c("GO:0048468", "GO:0048863")	1	1	1	0.00369395	1	1
1273	GO:0030330	c(1, 1, 1, 0.00373724191008658, 1, 1)	c(FALSE, FALSE, FALSE, TRUE, FALSE, FALSE)	59	c(759, 709, 1120, 1012, 632, 1505)	c(1, 2, 2, 13, 6, 2)	GO:BP	DNA damage response, signal transduction by p53 class mediator	22849	7812	c("GO:0042770", "GO:0072331")	1	1	1	0.00373724	1	1
1274	GO:0051098	c(1, 1, 1, 0.00375484094034142, 1, 1)	c(FALSE, FALSE, FALSE, TRUE, FALSE, FALSE)	370	c(759, 709, 1120, 1012, 632, 1505)	c(11, 18, 28, 38, 14, 25)	GO:BP	regulation of binding	22849	15575	GO:0065009	1	1	1	0.00375484	1	1
1277	KEGG:05204	c(1, 1, 1, 0.00386366612543631, 1, 1)	c(FALSE, FALSE, FALSE, TRUE, FALSE, FALSE)	81	c(368, 296, 409, 477, 293, 593)	c(3, 2, 7, 15, 4, 1)	KEGG	Chemical carcinogenesis - DNA adducts	8583	438	KEGG:00000	1	1	1	0.00386367	1	1
1284	GO:0009128	c(1, 1, 1, 0.00405715757820984, 1, 1)	c(FALSE, FALSE, FALSE, TRUE, FALSE, FALSE)	15	c(-1, 709, -1, 1012, -1, -1)	c(-1, 1, -1, 7, -1, -1)	GO:BP	purine nucleoside monophosphate catabolic process	22849	3727	c("GO:0009125", "GO:0009126")	1	1	1	0.00405716	1	1
1285	GO:0006063	c(1, 1, 1, 0.00405715757820984, 1, 1)	c(FALSE, FALSE, FALSE, TRUE, FALSE, FALSE)	15	c(759, -1, -1, 1012, 632, -1)	c(1, -1, -1, 7, 1, -1)	GO:BP	uronic acid metabolic process	22849	2095	GO:0032787	1	1	1	0.00405716	1	1
1286	GO:0019585	c(1, 1, 1, 0.00405715757820984, 1, 1)	c(FALSE, FALSE, FALSE, TRUE, FALSE, FALSE)	15	c(759, -1, -1, 1012, 632, -1)	c(1, -1, -1, 7, 1, -1)	GO:BP	glucuronate metabolic process	22849	6813	GO:0006063	1	1	1	0.00405716	1	1
1289	GO:0001776	c(0.0386621584477379, 1, 1, 0.0041209306916528, 1, 1)	c(TRUE, FALSE, FALSE, TRUE, FALSE, FALSE)	110	c(759, 709, 1120, 1012, 632, 1505)	c(14, 6, 1, 18, 7, 6)	GO:BP	leukocyte homeostasis	22849	553	c("GO:0002376", "GO:0048872")	0.0386622	1	1	0.00412093	1	1
902	GO:0055074	c(0.000219271595780975, 1, 0.973059805332611, 0.00442244656743246, 1, 1)	c(TRUE, FALSE, FALSE, TRUE, FALSE, FALSE)	301	c(759, 709, 1120, 1012, 632, 1505)	c(30, 15, 29, 33, 12, 29)	GO:BP	calcium ion homeostasis	22849	16779	c("GO:0055065", "GO:0072507")	0.000219272	1	0.97306	0.00442245	1	1
523	GO:0002366	c(1.21997592672555e-06, 1, 1, 0.00442244656743246, 1, 1)	c(TRUE, FALSE, FALSE, TRUE, FALSE, FALSE)	301	c(759, 709, 1120, 1012, 632, 1505)	c(34, 10, 14, 33, 19, 14)	GO:BP	leukocyte activation involved in immune response	22849	1021	c("GO:0002263", "GO:0045321")	1.21998e-06	1	1	0.00442245	1	1
1295	GO:0001701	c(1, 1, 1, 0.00445477987471223, 1, 1)	c(FALSE, FALSE, FALSE, TRUE, FALSE, FALSE)	508	c(759, 709, 1120, 1012, 632, 1505)	c(10, 29, 28, 47, 11, 27)	GO:BP	in utero embryonic development	22849	504	GO:0043009	1	1	1	0.00445478	1	1
1267	GO:0007596	c(0.00363401666945058, 1, 1, 0.00452327939437833, 1, 1)	c(TRUE, FALSE, FALSE, TRUE, FALSE, FALSE)	145	c(759, 709, 1120, 1012, 632, 1505)	c(18, 6, 4, 21, 10, 13)	GO:BP	blood coagulation	22849	3457	c("GO:0007599", "GO:0042060", "GO:0050817")	0.00363402	1	1	0.00452328	1	1
1300	GO:2000377	c(1, 1, 1, 0.00452327939437833, 1, 1)	c(FALSE, FALSE, FALSE, TRUE, FALSE, FALSE)	145	c(759, 709, 1120, 1012, 632, 1505)	c(11, 4, 4, 21, 8, 14)	GO:BP	regulation of reactive oxygen species metabolic process	22849	29596	c("GO:0031323", "GO:0072593")	1	1	1	0.00452328	1	1
1304	GO:0009158	c(1, 1, 1, 0.00460677052356579, 1, 1)	c(FALSE, FALSE, FALSE, TRUE, FALSE, FALSE)	21	c(-1, -1, 1120, 1012, -1, 1505)	c(-1, -1, 1, 8, -1, 1)	GO:BP	ribonucleoside monophosphate catabolic process	22849	3757	c("GO:0009125", "GO:0009161")	1	1	1	0.00460677	1	1
1307	GO:0030593	c(0.272078477531951, 1, 1, 0.00463622308087963, 1, 1)	c(FALSE, FALSE, FALSE, TRUE, FALSE, FALSE)	100	c(759, 709, 1120, 1012, 632, 1505)	c(12, 9, 3, 17, 9, 7)	GO:BP	neutrophil chemotaxis	22849	7917	c("GO:0071621", "GO:1990266")	0.272078	1	1	0.00463622	1	1
1310	GO:0051146	c(0.0852418660177642, 1, 1, 0.00474041857226383, 1, 1)	c(FALSE, FALSE, FALSE, TRUE, FALSE, FALSE)	288	c(759, 709, 1120, 1012, 632, 1505)	c(24, 9, 23, 32, 13, 27)	GO:BP	striated muscle cell differentiation	22849	15615	GO:0042692	0.0852419	1	1	0.00474042	1	1
1316	GO:2000116	c(1, 1, 1, 0.00496140951235703, 1, 1)	c(FALSE, FALSE, FALSE, TRUE, FALSE, FALSE)	221	c(759, 709, 1120, 1012, 632, 1505)	c(18, 9, 7, 27, 12, 16)	GO:BP	regulation of cysteine-type endopeptidase activity	22849	29340	GO:0052548	1	1	1	0.00496141	1	1
1318	KEGG:05202	c(0.103350078155295, 1, 1, 0.00498723665929848, 1, 1)	c(FALSE, FALSE, FALSE, TRUE, FALSE, FALSE)	200	c(368, 296, 409, 477, 293, 593)	c(19, 10, 13, 26, 7, 7)	KEGG	Transcriptional misregulation in cancer	8583	436	KEGG:00000	0.10335	1	1	0.00498724	1	1
1323	GO:0001726	c(1, 1, 1, 0.00506062140634909, 1, 1)	c(FALSE, FALSE, FALSE, TRUE, FALSE, FALSE)	139	c(759, 711, 1098, 1002, 624, 1489)	c(10, 7, 3, 19, 7, 8)	GO:CC	ruffle	22605	184	c("GO:0031252", "GO:0120025")	1	1	1	0.00506062	1	1
1331	KEGG:04151	c(0.861440037311428, 1, 1, 0.00528603241756251, 1, 1)	c(FALSE, FALSE, FALSE, TRUE, FALSE, FALSE)	348	c(368, 296, 409, 477, 293, 593)	c(25, 14, 23, 38, 17, 29)	KEGG	PI3K-Akt signaling pathway	8583	268	KEGG:00000	0.86144	1	1	0.00528603	1	1
543	GO:0002263	c(1.58663132484293e-06, 1, 1, 0.00550400847518586, 1, 1)	c(TRUE, FALSE, FALSE, TRUE, FALSE, FALSE)	304	c(759, 709, 1120, 1012, 632, 1505)	c(34, 11, 14, 33, 19, 14)	GO:BP	cell activation involved in immune response	22849	918	c("GO:0001775", "GO:0002252", "GO:0006955")	1.58663e-06	1	1	0.00550401	1	1
1338	KEGG:05146	c(1, 1, 1, 0.00553184939651392, 1, 1)	c(FALSE, FALSE, FALSE, TRUE, FALSE, FALSE)	103	c(368, 296, 409, 477, 293, 593)	c(10, 6, 4, 17, 4, 11)	KEGG	Amoebiasis	8583	420	KEGG:00000	1	1	1	0.00553185	1	1
1346	WP:WP3632	c(1, 0.680259130173381, 1, 0.00591493558684217, 1, 1)	c(FALSE, FALSE, FALSE, TRUE, FALSE, FALSE)	60	c(243, 182, 251, 365, 169, 329)	c(6, 7, 2, 15, 5, 4)	WP	Lung fibrosis	4305	18	WP:000000	1	0.680259	1	0.00591494	1	1
897	GO:0072507	c(0.00020677073191456, 1, 1, 0.0061415983336062, 1, 1)	c(TRUE, FALSE, FALSE, TRUE, FALSE, FALSE)	334	c(759, 709, 1120, 1012, 632, 1505)	c(32, 17, 29, 35, 14, 35)	GO:BP	divalent inorganic cation homeostasis	22849	20307	c("GO:0055080", "GO:0098771")	0.000206771	1	1	0.0061416	1	1
1314	GO:0007599	c(0.00490050338412213, 1, 1, 0.00633392067895036, 1, 1)	c(TRUE, FALSE, FALSE, TRUE, FALSE, FALSE)	148	c(759, 709, 1120, 1012, 632, 1505)	c(18, 7, 5, 21, 10, 13)	GO:BP	hemostasis	22849	3460	GO:0050878	0.0049005	1	1	0.00633392	1	1
1354	GO:0030879	c(1, 1, 1, 0.00633392067895036, 1, 1)	c(FALSE, FALSE, FALSE, TRUE, FALSE, FALSE)	148	c(759, 709, 1120, 1012, 632, 1505)	c(4, 7, 9, 21, 10, 12)	GO:BP	mammary gland development	22849	8037	GO:0048732	1	1	1	0.00633392	1	1
1362	GO:0005518	c(1, 1, 1, 0.00662421894088045, 1, 1)	c(FALSE, FALSE, FALSE, TRUE, FALSE, FALSE)	70	c(736, 699, 1104, 986, 619, 1463)	c(6, 1, 5, 13, 6, 9)	GO:MF	collagen binding	22015	1882	GO:0044877	1	1	1	0.00662422	1	1
1366	GO:0099503	c(0.789314875157237, 1, 1, 0.00667819613203669, 1, 1)	c(FALSE, FALSE, FALSE, TRUE, FALSE, FALSE)	602	c(759, 711, 1098, 1002, 624, 1489)	c(34, 15, 43, 50, 16, 55)	GO:CC	secretory vesicle	22605	3776	GO:0031410	0.789315	1	1	0.0066782	1	1
1189	GO:0010038	c(0.00210002731730591, 1, 1, 0.00673867599416586, 1, 1)	c(TRUE, FALSE, FALSE, TRUE, FALSE, FALSE)	265	c(759, 709, 1120, 1012, 632, 1505)	c(26, 10, 20, 30, 11, 28)	GO:BP	response to metal ion	22849	4312	GO:0010035	0.00210003	1	1	0.00673868	1	1
1332	GO:0050817	c(0.00540397292619047, 1, 1, 0.00707038977778597, 1, 1)	c(TRUE, FALSE, FALSE, TRUE, FALSE, FALSE)	149	c(759, 709, 1120, 1012, 632, 1505)	c(18, 7, 4, 21, 11, 14)	GO:BP	coagulation	22849	15342	GO:0032501	0.00540397	1	1	0.00707039	1	1
1379	GO:0014032	c(1, 1, 1, 0.00724428068483065, 1, 1)	c(FALSE, FALSE, FALSE, TRUE, FALSE, FALSE)	82	c(759, 709, 1120, 1012, 632, 1505)	c(4, 6, 5, 15, 2, 9)	GO:BP	neural crest cell development	22849	5146	c("GO:0014033", "GO:0048864")	1	1	1	0.00724428	1	1
1384	GO:0046033	c(1, 1, 1, 0.00748086918888178, 1, 1)	c(FALSE, FALSE, FALSE, TRUE, FALSE, FALSE)	29	c(-1, -1, 1120, 1012, 632, 1505)	c(-1, -1, 1, 9, 1, 1)	GO:BP	AMP metabolic process	22849	13733	c("GO:0009150", "GO:0009167")	1	1	1	0.00748087	1	1
1385	GO:0060317	c(1, 1, 1, 0.00748086918888178, 1, 1)	c(FALSE, FALSE, FALSE, TRUE, FALSE, FALSE)	29	c(-1, 709, 1120, 1012, 632, 1505)	c(-1, 2, 2, 9, 1, 3)	GO:BP	cardiac epithelial to mesenchymal transition	22849	17092	c("GO:0001837", "GO:0003007")	1	1	1	0.00748087	1	1
1389	REAC:R-MMU-75205	c(1, 1, 1, 0.00752307564844857, 1, 1)	c(FALSE, FALSE, FALSE, TRUE, FALSE, FALSE)	11	c(-1, 375, -1, 538, 308, -1)	c(-1, 1, -1, 6, 2, -1)	REAC	Dissolution of Fibrin Clot	8710	383	REAC:R-MMU-109582	1	1	1	0.00752308	1	1
1393	WP:WP1251	c(1, 1, 1, 0.00772870317397705, 1, 1)	c(FALSE, FALSE, FALSE, TRUE, FALSE, FALSE)	135	c(243, 182, 251, 365, 169, 329)	c(7, 5, 11, 25, 5, 10)	WP	Metapathway biotransformation	4305	78	WP:000000	1	1	1	0.0077287	1	1
385	GO:0051249	c(2.848135763432e-08, 1, 1, 0.00791053233478209, 1, 1)	c(TRUE, FALSE, FALSE, TRUE, FALSE, FALSE)	566	c(759, 709, 1120, 1012, 632, 1505)	c(53, 22, 22, 50, 30, 33)	GO:BP	regulation of lymphocyte activation	22849	15704	c("GO:0002694", "GO:0046649")	2.84814e-08	1	1	0.00791053	1	1
1396	REAC:R-MMU-3000178	c(1, 1, 1, 0.00793398025143703, 1, 1)	c(FALSE, FALSE, FALSE, TRUE, FALSE, FALSE)	40	c(404, 375, 444, 538, 308, 568)	c(4, 4, 6, 11, 1, 3)	REAC	ECM proteoglycans	8710	407	REAC:R-MMU-1474244	1	1	1	0.00793398	1	1
1403	GO:0043086	c(1, 1, 1, 0.00814641656063468, 1, 1)	c(FALSE, FALSE, FALSE, TRUE, FALSE, FALSE)	535	c(759, 709, 1120, 1012, 632, 1505)	c(29, 22, 28, 48, 28, 44)	GO:BP	negative regulation of catalytic activity	22849	12130	c("GO:0044092", "GO:0050790")	1	1	1	0.00814642	1	1
1405	TF:M03815_1	c(1, 1, 1, 0.00843813779303645, 1, 1)	c(FALSE, FALSE, FALSE, TRUE, FALSE, FALSE)	288	c(820, 746, 1123, 1066, 679, 1556)	c(9, 14, 7, 33, 13, 22)	TF	Factor: c-Fos; motif: TGACTCAN; match class: 1	21833	463	TF:M03815	1	1	1	0.00843814	1	1
1406	GO:0007519	c(1, 1, 1, 0.00844241652692435, 1, 1)	c(FALSE, FALSE, FALSE, TRUE, FALSE, FALSE)	188	c(759, 709, 1120, 1012, 632, 1505)	c(13, 5, 15, 24, 7, 13)	GO:BP	skeletal muscle tissue development	22849	3383	c("GO:0060537", "GO:0060538")	1	1	1	0.00844242	1	1
1415	GO:0046102	c(1, 1, 1, 0.00865772579495734, 1, 1)	c(FALSE, FALSE, FALSE, TRUE, FALSE, FALSE)	7	c(-1, -1, -1, 1012, -1, -1)	c(-1, -1, -1, 5, -1, -1)	GO:BP	inosine metabolic process	22849	13802	GO:0046128	1	1	1	0.00865773	1	1
1416	GO:0046122	c(1, 1, 1, 0.00865772579495734, 1, 1)	c(FALSE, FALSE, FALSE, TRUE, FALSE, FALSE)	7	c(-1, -1, -1, 1012, -1, -1)	c(-1, -1, -1, 5, -1, -1)	GO:BP	purine deoxyribonucleoside metabolic process	22849	13822	c("GO:0009120", "GO:0042278")	1	1	1	0.00865773	1	1
1417	GO:0003415	c(1, 1, 1, 0.00865772579495734, 1, 1)	c(FALSE, FALSE, FALSE, TRUE, FALSE, FALSE)	7	c(-1, -1, -1, 1012, -1, -1)	c(-1, -1, -1, 5, -1, -1)	GO:BP	chondrocyte hypertrophy	22849	1984	c("GO:0002063", "GO:0048588")	1	1	1	0.00865773	1	1
1426	GO:0001952	c(1, 1, 1, 0.00904541732276667, 1, 1)	c(FALSE, FALSE, FALSE, TRUE, FALSE, FALSE)	116	c(759, 709, 1120, 1012, 632, 1505)	c(7, 3, 7, 18, 8, 8)	GO:BP	regulation of cell-matrix adhesion	22849	677	c("GO:0007160", "GO:0010810")	1	1	1	0.00904542	1	1
552	GO:0050920	c(1.83954415731345e-06, 1, 1, 0.0100855678463277, 1, 1)	c(TRUE, FALSE, FALSE, TRUE, FALSE, FALSE)	216	c(759, 709, 1120, 1012, 632, 1505)	c(28, 7, 11, 26, 15, 20)	GO:BP	regulation of chemotaxis	22849	15433	c("GO:0006935", "GO:0032101", "GO:0040012")	1.83954e-06	1	1	0.0100856	1	1
1449	HP:0006323	c(1, 1, 1, 0.0101511951020134, 1, 1)	c(FALSE, FALSE, FALSE, TRUE, FALSE, FALSE)	23	c(223, -1, -1, 299, 166, 392)	c(4, -1, -1, 9, 1, 3)	HP	Premature loss of primary teeth	4671	4152	c("HP:0006480", "HP:0006481")	1	1	1	0.0101512	1	1
1452	HP:0100781	c(1, 1, 1, 0.0102079232478356, 1, 1)	c(FALSE, FALSE, FALSE, TRUE, FALSE, FALSE)	6	c(-1, -1, -1, 299, -1, 392)	c(-1, -1, -1, 5, -1, 1)	HP	Abnormal sacroiliac joint morphology	4671	15528	c("HP:0001367", "HP:0002867", "HP:0005107")	1	1	1	0.0102079	1	1
917	GO:0032970	c(0.000241176382157822, 1, 1, 0.0102449719328492, 1, 1)	c(TRUE, FALSE, FALSE, TRUE, FALSE, FALSE)	371	c(759, 709, 1120, 1012, 632, 1505)	c(34, 15, 16, 37, 14, 31)	GO:BP	regulation of actin filament-based process	22849	9159	c("GO:0030029", "GO:0050794")	0.000241176	1	1	0.010245	1	1
1453	GO:0035988	c(1, 1, 1, 0.0102551833938038, 1, 1)	c(FALSE, FALSE, FALSE, TRUE, FALSE, FALSE)	23	c(759, -1, -1, 1012, 632, 1505)	c(1, -1, -1, 8, 1, 2)	GO:BP	chondrocyte proliferation	22849	10800	GO:0008283	1	1	1	0.0102552	1	1
1455	GO:0048701	c(1, 1, 1, 0.0102758598766615, 1, 1)	c(FALSE, FALSE, FALSE, TRUE, FALSE, FALSE)	46	c(759, 709, 1120, 1012, 632, 1505)	c(2, 1, 2, 11, 1, 1)	GO:BP	embryonic cranial skeleton morphogenesis	22849	15001	c("GO:0048704", "GO:1904888")	1	1	1	0.0102759	1	1
1457	KEGG:04657	c(1, 1, 1, 0.0105106066207194, 1, 1)	c(FALSE, FALSE, FALSE, TRUE, FALSE, FALSE)	88	c(368, 296, 409, 477, 293, 593)	c(4, 8, 6, 15, 8, 2)	KEGG	IL-17 signaling pathway	8583	318	KEGG:00000	1	1	1	0.0105106	1	1
1463	KEGG:05218	c(1, 1, 1, 0.0107179437516896, 1, 1)	c(FALSE, FALSE, FALSE, TRUE, FALSE, FALSE)	69	c(368, 296, 409, 477, 293, 593)	c(6, 3, 5, 13, 4, 5)	KEGG	Melanoma	8583	451	KEGG:00000	1	1	1	0.0107179	1	1
870	GO:0007015	c(0.000152687998947924, 1, 1, 0.0109715179087295, 1, 1)	c(TRUE, FALSE, FALSE, TRUE, FALSE, FALSE)	417	c(759, 709, 1120, 1012, 632, 1505)	c(37, 13, 20, 40, 18, 32)	GO:BP	actin filament organization	22849	2936	c("GO:0030036", "GO:0097435")	0.000152688	1	1	0.0109715	1	1
1469	GO:0009167	c(1, 1, 1, 0.0111359935696733, 1, 1)	c(FALSE, FALSE, FALSE, TRUE, FALSE, FALSE)	38	c(-1, -1, 1120, 1012, 632, 1505)	c(-1, -1, 1, 10, 1, 2)	GO:BP	purine ribonucleoside monophosphate metabolic process	22849	3765	c("GO:0009126", "GO:0009161")	1	1	1	0.011136	1	1
1472	GO:0097696	c(1, 1, 1, 0.0111581327079521, 1, 1)	c(FALSE, FALSE, FALSE, TRUE, FALSE, FALSE)	191	c(759, 709, 1120, 1012, 632, 1505)	c(10, 3, 11, 24, 13, 10)	GO:BP	receptor signaling pathway via STAT	22849	21915	GO:0007166	1	1	1	0.0111581	1	1
1490	GO:0004175	c(1, 1, 1, 0.0120847449396607, 1, 1)	c(FALSE, FALSE, FALSE, TRUE, FALSE, FALSE)	336	c(736, 699, 1104, 986, 619, 1463)	c(16, 9, 13, 33, 10, 24)	GO:MF	endopeptidase activity	22015	827	GO:0008233	1	1	1	0.0120847	1	1
1494	GO:0031346	c(1, 1, 1, 0.0124019297289787, 1, 1)	c(FALSE, FALSE, FALSE, TRUE, FALSE, FALSE)	404	c(759, 709, 1120, 1012, 632, 1505)	c(25, 12, 21, 39, 16, 37)	GO:BP	positive regulation of cell projection organization	22849	8277	c("GO:0030030", "GO:0031344", "GO:0051130")	1	1	1	0.0124019	1	1
1496	HP:0012531	c(1, 1, 1, 0.0124715143826688, 1, 1)	c(FALSE, FALSE, FALSE, TRUE, FALSE, FALSE)	728	c(223, 178, 275, 299, 166, 392)	c(44, 34, 36, 75, 35, 53)	HP	Pain	4671	8944	HP:0025142	1	1	1	0.0124715	1	1
1499	GO:0030141	c(1, 1, 1, 0.0126186744972769, 1, 1)	c(FALSE, FALSE, FALSE, TRUE, FALSE, FALSE)	407	c(759, 711, 1098, 1002, 624, 1489)	c(18, 10, 28, 37, 12, 33)	GO:CC	secretory granule	22605	1079	c("GO:0012505", "GO:0099503")	1	1	1	0.0126187	1	1
1501	GO:0040008	c(1, 1, 1, 0.0126986986463044, 1, 1)	c(FALSE, FALSE, FALSE, TRUE, FALSE, FALSE)	624	c(759, 709, 1120, 1012, 632, 1505)	c(34, 24, 36, 53, 28, 54)	GO:BP	regulation of growth	22849	11455	c("GO:0040007", "GO:0050789")	1	1	1	0.0126987	1	1
1504	GO:0033628	c(1, 1, 1, 0.0128820239715638, 1, 1)	c(FALSE, FALSE, FALSE, TRUE, FALSE, FALSE)	47	c(759, -1, 1120, 1012, 632, 1505)	c(7, -1, 1, 11, 1, 3)	GO:BP	regulation of cell adhesion mediated by integrin	22849	9570	c("GO:0030155", "GO:0033627")	1	1	1	0.012882	1	1
1510	GO:0003007	c(1, 1, 1, 0.0132169745090042, 1, 1)	c(FALSE, FALSE, FALSE, TRUE, FALSE, FALSE)	260	c(759, 709, 1120, 1012, 632, 1505)	c(7, 17, 22, 29, 11, 31)	GO:BP	heart morphogenesis	22849	1583	c("GO:0007507", "GO:0009887")	1	1	1	0.013217	1	1
1514	KEGG:05207	c(1, 1, 0.302549355398302, 0.0134234113099771, 1, 1)	c(FALSE, FALSE, FALSE, TRUE, FALSE, FALSE)	212	c(368, 296, 409, 477, 293, 593)	c(11, 7, 20, 26, 12, 13)	KEGG	Chemical carcinogenesis - receptor activation	8583	441	KEGG:00000	1	1	0.302549	0.0134234	1	1
1422	GO:0046849	c(0.00875775672173743, 1, 1, 0.013931119030375, 1, 1)	c(TRUE, FALSE, FALSE, TRUE, FALSE, FALSE)	97	c(759, 709, 1120, 1012, 632, 1505)	c(14, 3, 3, 16, 6, 12)	GO:BP	bone remodeling	22849	14402	GO:0048771	0.00875776	1	1	0.0139311	1	1
1530	GO:0043281	c(0.620480078117734, 1, 1, 0.0146489201607952, 1, 1)	c(FALSE, FALSE, FALSE, TRUE, FALSE, FALSE)	194	c(759, 709, 1120, 1012, 632, 1505)	c(17, 9, 6, 24, 10, 13)	GO:BP	regulation of cysteine-type endopeptidase activity involved in apoptotic process	22849	12221	GO:2000116	0.62048	1	1	0.0146489	1	1
1531	GO:0009125	c(1, 1, 1, 0.0147861873825563, 1, 1)	c(FALSE, FALSE, FALSE, TRUE, FALSE, FALSE)	24	c(-1, 709, 1120, 1012, -1, 1505)	c(-1, 1, 1, 8, -1, 1)	GO:BP	nucleoside monophosphate catabolic process	22849	3724	c("GO:0009123", "GO:1901292")	1	1	1	0.0147862	1	1
1532	GO:0046632	c(1, 1, 1, 0.0148010024289941, 1, 1)	c(FALSE, FALSE, FALSE, TRUE, FALSE, FALSE)	120	c(759, 709, 1120, 1012, 632, 1505)	c(12, 9, 8, 18, 8, 12)	GO:BP	alpha-beta T cell differentiation	22849	14248	c("GO:0030217", "GO:0046631")	1	1	1	0.014801	1	1
1533	GO:0030278	c(1, 1, 1, 0.0148010024289941, 1, 1)	c(FALSE, FALSE, FALSE, TRUE, FALSE, FALSE)	120	c(759, 709, 1120, 1012, 632, 1505)	c(12, 7, 7, 18, 6, 15)	GO:BP	regulation of ossification	22849	7786	c("GO:0001503", "GO:0051239")	1	1	1	0.014801	1	1
1450	TF:M00658_1	c(0.0101737759267699, 1, 1, 0.0150748158329318, 1, 1)	c(TRUE, FALSE, FALSE, TRUE, FALSE, FALSE)	840	c(820, 746, 1123, 1066, 679, 1556)	c(58, 40, 54, 70, 32, 63)	TF	Factor: PU.1; motif: WGAGGAAG; match class: 1	21833	2823	TF:M00658	0.0101738	1	1	0.0150748	1	1
1539	GO:0014066	c(1, 1, 1, 0.0155591408151907, 1, 1)	c(FALSE, FALSE, FALSE, TRUE, FALSE, FALSE)	87	c(759, 709, 1120, 1012, 632, 1505)	c(10, 2, 4, 15, 2, 9)	GO:BP	regulation of phosphatidylinositol 3-kinase signaling	22849	5180	c("GO:0014065", "GO:1902531")	1	1	1	0.0155591	1	1
1545	GO:0010466	c(1, 1, 1, 0.0159577879476115, 1, 1)	c(FALSE, FALSE, FALSE, TRUE, FALSE, FALSE)	182	c(759, 709, 1120, 1012, 632, 1505)	c(9, 7, 5, 23, 8, 14)	GO:BP	negative regulation of peptidase activity	22849	4647	c("GO:0045861", "GO:0051346", "GO:0052547")	1	1	1	0.0159578	1	1
1569	GO:0051546	c(1, 1, 1, 0.0178470832620455, 1, 1)	c(FALSE, FALSE, FALSE, TRUE, FALSE, FALSE)	18	c(759, -1, -1, 1012, -1, 1505)	c(1, -1, -1, 7, -1, 1)	GO:BP	keratinocyte migration	22849	15915	GO:0010631	1	1	1	0.0178471	1	1
1571	GO:0071621	c(0.12478670006992, 1, 1, 0.0187669355691376, 1, 1)	c(FALSE, FALSE, FALSE, TRUE, FALSE, FALSE)	122	c(759, 709, 1120, 1012, 632, 1505)	c(14, 9, 4, 18, 11, 9)	GO:BP	granulocyte chemotaxis	22849	19612	c("GO:0030595", "GO:0097530")	0.124787	1	1	0.0187669	1	1
1281	GO:0048015	c(0.00401868078793095, 1, 1, 0.018836110799064, 1, 1)	c(TRUE, FALSE, FALSE, TRUE, FALSE, FALSE)	146	c(759, 709, 1120, 1012, 632, 1505)	c(18, 3, 9, 20, 5, 17)	GO:BP	phosphatidylinositol-mediated signaling	22849	14494	GO:0048017	0.00401868	1	1	0.0188361	1	1
1572	GO:0045667	c(1, 1, 1, 0.018836110799064, 1, 1)	c(FALSE, FALSE, FALSE, TRUE, FALSE, FALSE)	146	c(759, 709, 1120, 1012, 632, 1505)	c(6, 8, 11, 20, 6, 17)	GO:BP	regulation of osteoblast differentiation	22849	13399	c("GO:0001649", "GO:0045595")	1	1	1	0.0188361	1	1
1574	GO:0043588	c(1, 1, 1, 0.0190802995897967, 1, 1)	c(FALSE, FALSE, FALSE, TRUE, FALSE, FALSE)	251	c(759, 709, 1120, 1012, 632, 1505)	c(9, 12, 20, 28, 14, 23)	GO:BP	skin development	22849	12429	GO:0048513	1	1	1	0.0190803	1	1
1576	GO:0060538	c(1, 1, 1, 0.0191075540200388, 1, 1)	c(FALSE, FALSE, FALSE, TRUE, FALSE, FALSE)	197	c(759, 709, 1120, 1012, 632, 1505)	c(13, 5, 16, 24, 7, 15)	GO:BP	skeletal muscle organ development	22849	17303	GO:0007517	1	1	1	0.0191076	1	1
1583	HP:0002980	c(1, 1, 1, 0.0201978997860368, 1, 1)	c(FALSE, FALSE, FALSE, TRUE, FALSE, FALSE)	37	c(223, -1, 275, 299, -1, 392)	c(3, -1, 1, 11, -1, 6)	HP	Femoral bowing	4671	2165	c("HP:0002823", "HP:0002979")	1	1	1	0.0201979	1	1
1589	GO:0072080	c(1, 1, 1, 0.0207695021096062, 1, 1)	c(FALSE, FALSE, FALSE, TRUE, FALSE, FALSE)	89	c(759, 709, 1120, 1012, 632, 1505)	c(6, 8, 8, 15, 4, 12)	GO:BP	nephron tubule development	22849	19949	c("GO:0061326", "GO:0072009")	1	1	1	0.0207695	1	1
1590	GO:0048661	c(1, 1, 1, 0.0208781136645466, 1, 1)	c(FALSE, FALSE, FALSE, TRUE, FALSE, FALSE)	100	c(759, 709, 1120, 1012, 632, 1505)	c(9, 6, 11, 16, 3, 7)	GO:BP	positive regulation of smooth muscle cell proliferation	22849	14962	c("GO:0008284", "GO:0048659", "GO:0048660")	1	1	1	0.0208781	1	1
1591	GO:0004713	c(1, 1, 1, 0.0209687927406449, 1, 1)	c(FALSE, FALSE, FALSE, TRUE, FALSE, FALSE)	100	c(736, 699, 1104, 986, 619, 1463)	c(6, 4, 8, 15, 1, 13)	GO:MF	protein tyrosine kinase activity	22015	1283	GO:0004672	1	1	1	0.0209688	1	1
1592	GO:0007517	c(1, 1, 1, 0.0210122705348683, 1, 1)	c(FALSE, FALSE, FALSE, TRUE, FALSE, FALSE)	309	c(759, 709, 1120, 1012, 632, 1505)	c(16, 15, 27, 32, 14, 30)	GO:BP	muscle organ development	22849	3381	c("GO:0048513", "GO:0061061")	1	1	1	0.0210123	1	1
1595	GO:0004866	c(1, 1, 1, 0.0218830394757065, 1, 1)	c(FALSE, FALSE, FALSE, TRUE, FALSE, FALSE)	162	c(736, 699, 1104, 986, 619, 1463)	c(10, 6, 4, 20, 11, 10)	GO:MF	endopeptidase inhibitor activity	22015	1422	c("GO:0030414", "GO:0061135")	1	1	1	0.021883	1	1
1599	GO:0046121	c(1, 1, 1, 0.0222409578805068, 1, 1)	c(FALSE, FALSE, FALSE, TRUE, FALSE, FALSE)	8	c(-1, -1, -1, 1012, -1, 1505)	c(-1, -1, -1, 5, -1, 1)	GO:BP	deoxyribonucleoside catabolic process	22849	13821	c("GO:0009120", "GO:0009164")	1	1	1	0.022241	1	1
1602	GO:0055001	c(1, 1, 1, 0.0227310628196701, 1, 1)	c(FALSE, FALSE, FALSE, TRUE, FALSE, FALSE)	199	c(759, 709, 1120, 1012, 632, 1505)	c(16, 9, 9, 24, 6, 20)	GO:BP	muscle cell development	22849	16729	c("GO:0042692", "GO:0048468")	1	1	1	0.0227311	1	1
1547	GO:0045637	c(0.0161596005801957, 1, 1, 0.0230700801364997, 1, 1)	c(TRUE, FALSE, FALSE, TRUE, FALSE, FALSE)	226	c(759, 709, 1120, 1012, 632, 1505)	c(22, 6, 16, 26, 16, 20)	GO:BP	regulation of myeloid cell differentiation	22849	13369	c("GO:0030099", "GO:0045595", "GO:1903706")	0.0161596	1	1	0.0230701	1	1
1106	GO:0048017	c(0.00111272426107346, 1, 1, 0.0231873329901053, 1, 1)	c(TRUE, FALSE, FALSE, TRUE, FALSE, FALSE)	148	c(759, 709, 1120, 1012, 632, 1505)	c(19, 3, 9, 20, 5, 18)	GO:BP	inositol lipid-mediated signaling	22849	14496	GO:0035556	0.00111272	1	1	0.0231873	1	1
1605	GO:0009126	c(1, 1, 1, 0.0234021848827212, 1, 1)	c(FALSE, FALSE, FALSE, TRUE, FALSE, FALSE)	41	c(-1, 709, 1120, 1012, 632, 1505)	c(-1, 1, 1, 10, 1, 2)	GO:BP	purine nucleoside monophosphate metabolic process	22849	3725	GO:0009123	1	1	1	0.0234022	1	1
1608	GO:0061180	c(1, 1, 1, 0.0236785069643794, 1, 1)	c(FALSE, FALSE, FALSE, TRUE, FALSE, FALSE)	69	c(759, 709, 1120, 1012, 632, 1505)	c(2, 4, 4, 13, 8, 7)	GO:BP	mammary gland epithelium development	22849	17911	c("GO:0030879", "GO:0060429")	1	1	1	0.0236785	1	1
1609	TF:M03866_1	c(1, 1, 1, 0.023999433236196, 1, 1)	c(FALSE, FALSE, FALSE, TRUE, FALSE, FALSE)	106	c(820, 746, 1123, 1066, 679, 1556)	c(4, 6, 2, 17, 8, 5)	TF	Factor: c-Fos:c-Jun; motif: NTGACTCAN; match class: 1	21833	459	TF:M03866	1	1	1	0.0239994	1	1
1625	GO:0007259	c(1, 1, 1, 0.0251242744208309, 1, 1)	c(FALSE, FALSE, FALSE, TRUE, FALSE, FALSE)	187	c(759, 709, 1120, 1012, 632, 1505)	c(9, 3, 11, 23, 13, 9)	GO:BP	receptor signaling pathway via JAK-STAT	22849	3151	GO:0097696	1	1	1	0.0251243	1	1
1627	GO:0072562	c(1, 1, 1, 0.0252361119247401, 1, 1)	c(FALSE, FALSE, FALSE, TRUE, FALSE, FALSE)	11	c(-1, 711, 1098, 1002, -1, 1489)	c(-1, 1, 1, 5, -1, 1)	GO:CC	blood microparticle	22605	3149	c("GO:0005615", "GO:0110165")	1	1	1	0.0252361	1	1
1630	KEGG:00053	c(1, 1, 1, 0.0258179343650847, 1, 1)	c(FALSE, FALSE, FALSE, TRUE, FALSE, FALSE)	31	c(368, -1, 409, 477, 293, 593)	c(1, -1, 1, 8, 2, 1)	KEGG	Ascorbate and aldarate metabolism	8583	8	KEGG:00000	1	1	1	0.0258179	1	1
1632	KEGG:05133	c(0.141941945179917, 1, 1, 0.0258690887411676, 1, 1)	c(FALSE, FALSE, FALSE, TRUE, FALSE, FALSE)	75	c(368, 296, 409, 477, 293, 593)	c(10, 4, 5, 13, 5, 3)	KEGG	Pertussis	8583	412	KEGG:00000	0.141942	1	1	0.0258691	1	1
1636	KEGG:04216	c(1, 1, 1, 0.0264111717586352, 1, 1)	c(FALSE, FALSE, FALSE, TRUE, FALSE, FALSE)	39	c(368, 296, 409, 477, 293, 593)	c(3, 1, 3, 9, 3, 2)	KEGG	Ferroptosis	8583	276	KEGG:00000	1	1	1	0.0264112	1	1
1655	GO:1904888	c(1, 1, 1, 0.027911557384435, 1, 1)	c(FALSE, FALSE, FALSE, TRUE, FALSE, FALSE)	70	c(759, 709, 1120, 1012, 632, 1505)	c(3, 2, 4, 13, 1, 7)	GO:BP	cranial skeletal system development	22849	27817	GO:0048856	1	1	1	0.0279116	1	1
708	GO:0004896	c(2.71576346335883e-05, 1, 1, 0.0283531071866912, 1, 1)	c(TRUE, FALSE, FALSE, TRUE, FALSE, FALSE)	91	c(736, 699, 1104, 986, 619, 1463)	c(16, 3, 3, 14, 3, 9)	GO:MF	cytokine receptor activity	22015	1440	c("GO:0004888", "GO:0140375")	2.71576e-05	1	1	0.0283531	1	1
1667	GO:0043032	c(1, 1, 1, 0.0290214358602116, 1, 1)	c(FALSE, FALSE, FALSE, TRUE, FALSE, FALSE)	26	c(759, 709, 1120, 1012, 632, 1505)	c(1, 3, 1, 8, 2, 1)	GO:BP	positive regulation of macrophage activation	22849	12096	c("GO:0002696", "GO:0042116", "GO:0043030")	1	1	1	0.0290214	1	1
1668	REAC:R-MMU-422475	c(1, 1, 1, 0.0291018107312316, 1, 1)	c(FALSE, FALSE, FALSE, TRUE, FALSE, FALSE)	252	c(404, 375, 444, 538, 308, 568)	c(14, 10, 16, 32, 7, 21)	REAC	Axon guidance	8710	144	REAC:R-MMU-9675108	1	1	1	0.0291018	1	1
1673	GO:0009161	c(1, 1, 1, 0.029949668218031, 1, 1)	c(FALSE, FALSE, FALSE, TRUE, FALSE, FALSE)	51	c(-1, 709, 1120, 1012, 632, 1505)	c(-1, 1, 2, 11, 1, 3)	GO:BP	ribonucleoside monophosphate metabolic process	22849	3759	GO:0009123	1	1	1	0.0299497	1	1
472	GO:0050764	c(3.66818358174285e-07, 1, 1, 0.0307650964849194, 1, 1)	c(TRUE, FALSE, FALSE, TRUE, FALSE, FALSE)	103	c(759, 709, 1120, 1012, 632, 1505)	c(20, 2, 7, 16, 5, 4)	GO:BP	regulation of phagocytosis	22849	15301	c("GO:0006909", "GO:0060627")	3.66818e-07	1	1	0.0307651	1	1
1678	GO:0030414	c(1, 1, 1, 0.0310509860810146, 1, 1)	c(FALSE, FALSE, FALSE, TRUE, FALSE, FALSE)	166	c(736, 699, 1104, 986, 619, 1463)	c(10, 6, 5, 20, 11, 10)	GO:MF	peptidase inhibitor activity	22015	4852	c("GO:0004857", "GO:0061134")	1	1	1	0.031051	1	1
1560	GO:0071900	c(0.017072036776639, 1, 1, 0.0311688252020179, 1, 1)	c(TRUE, FALSE, FALSE, TRUE, FALSE, FALSE)	315	c(759, 709, 1120, 1012, 632, 1505)	c(27, 17, 22, 32, 16, 19)	GO:BP	regulation of protein serine/threonine kinase activity	22849	19798	GO:0045859	0.017072	1	1	0.0311688	1	1
1679	HP:0011001	c(1, 1, 1, 0.0312633675099779, 1, 1)	c(FALSE, FALSE, FALSE, TRUE, FALSE, FALSE)	102	c(223, 178, 275, 299, 166, 392)	c(5, 1, 3, 19, 2, 7)	HP	Increased bone mineral density	4671	7445	HP:0004348	1	1	1	0.0312634	1	1
1577	KEGG:05152	c(0.0191302984710361, 1, 1, 0.0313593398454124, 1, 1)	c(TRUE, FALSE, FALSE, TRUE, FALSE, FALSE)	175	c(368, 296, 409, 477, 293, 593)	c(19, 4, 3, 22, 12, 11)	KEGG	Tuberculosis	8583	422	KEGG:00000	0.0191303	1	1	0.0313593	1	1
1680	REAC:R-MMU-9675108	c(1, 1, 1, 0.0314227691725736, 1, 1)	c(FALSE, FALSE, FALSE, TRUE, FALSE, FALSE)	253	c(404, 375, 444, 538, 308, 568)	c(14, 10, 16, 32, 7, 21)	REAC	Nervous system development	8710	914	REAC:R-MMU-1266738	1	1	1	0.0314228	1	1
1681	GO:0045861	c(1, 1, 1, 0.0317334770229383, 1, 1)	c(FALSE, FALSE, FALSE, TRUE, FALSE, FALSE)	272	c(759, 709, 1120, 1012, 632, 1505)	c(10, 8, 8, 29, 13, 18)	GO:BP	negative regulation of proteolysis	22849	13575	c("GO:0006508", "GO:0030162", "GO:0032269")	1	1	1	0.0317335	1	1
1684	GO:0048568	c(1, 1, 1, 0.0318554376492378, 1, 1)	c(FALSE, FALSE, FALSE, TRUE, FALSE, FALSE)	483	c(759, 709, 1120, 1012, 632, 1505)	c(17, 22, 38, 43, 17, 37)	GO:BP	embryonic organ development	22849	14880	c("GO:0009790", "GO:0048513")	1	1	1	0.0318554	1	1
1687	GO:0030667	c(1, 1, 1, 0.0320551025620219, 1, 1)	c(FALSE, FALSE, FALSE, TRUE, FALSE, FALSE)	84	c(759, 711, 1098, 1002, 624, 1489)	c(1, 2, 7, 13, 4, 10)	GO:CC	secretory granule membrane	22605	1124	c("GO:0030141", "GO:0030659", "GO:0098588")	1	1	1	0.0320551	1	1
1708	GO:0016757	c(1, 1, 1, 0.0346154150517608, 1, 1)	c(FALSE, FALSE, FALSE, TRUE, FALSE, FALSE)	236	c(736, 699, 1104, 986, 619, 1463)	c(4, 6, 17, 25, 13, 16)	GO:MF	glycosyltransferase activity	22015	3728	GO:0016740	1	1	1	0.0346154	1	1
1665	GO:0071248	c(0.0289901813598413, 1, 1, 0.0347045679831293, 1, 1)	c(TRUE, FALSE, FALSE, TRUE, FALSE, FALSE)	152	c(759, 709, 1120, 1012, 632, 1505)	c(17, 8, 16, 20, 6, 16)	GO:BP	cellular response to metal ion	22849	19283	c("GO:0010038", "GO:0071241")	0.0289902	1	1	0.0347046	1	1
1714	REAC:R-MMU-212718	c(1, 1, 1, 0.035561874793109, 1, 1)	c(FALSE, FALSE, FALSE, TRUE, FALSE, FALSE)	9	c(-1, -1, 444, 538, -1, -1)	c(-1, -1, 1, 5, -1, -1)	REAC	EGFR interacts with phospholipase C-gamma	8710	410	REAC:R-MMU-177929	1	1	1	0.0355619	1	1
948	GO:0006875	c(0.000296854988259879, 1, 1, 0.0357258137872349, 1, 1)	c(TRUE, FALSE, FALSE, TRUE, FALSE, FALSE)	392	c(759, 709, 1120, 1012, 632, 1505)	c(35, 18, 32, 37, 17, 35)	GO:BP	cellular metal ion homeostasis	22849	2818	c("GO:0030003", "GO:0055065")	0.000296855	1	1	0.0357258	1	1
1716	GO:0010951	c(1, 1, 1, 0.0357919558627522, 1, 1)	c(FALSE, FALSE, FALSE, TRUE, FALSE, FALSE)	165	c(759, 709, 1120, 1012, 632, 1505)	c(9, 7, 5, 21, 7, 14)	GO:BP	negative regulation of endopeptidase activity	22849	5070	c("GO:0010466", "GO:0052548")	1	1	1	0.035792	1	1
1717	GO:0061326	c(1, 1, 1, 0.0360420348920049, 1, 1)	c(FALSE, FALSE, FALSE, TRUE, FALSE, FALSE)	93	c(759, 709, 1120, 1012, 632, 1505)	c(6, 8, 8, 15, 4, 14)	GO:BP	renal tubule development	22849	18054	c("GO:0035295", "GO:0060429", "GO:0072001")	1	1	1	0.036042	1	1
790	GO:1902107	c(6.30276841571948e-05, 1, 1, 0.0360602329608867, 1, 1)	c(TRUE, FALSE, FALSE, TRUE, FALSE, FALSE)	178	c(759, 709, 1120, 1012, 632, 1505)	c(23, 7, 10, 22, 14, 12)	GO:BP	positive regulation of leukocyte differentiation	22849	25357	c("GO:0002521", "GO:0045597", "GO:1902105", "GO:1903708")	6.30277e-05	1	1	0.0360602	1	1
792	GO:1903708	c(6.30276841571948e-05, 1, 1, 0.0360602329608867, 1, 1)	c(TRUE, FALSE, FALSE, TRUE, FALSE, FALSE)	178	c(759, 709, 1120, 1012, 632, 1505)	c(23, 7, 10, 22, 14, 12)	GO:BP	positive regulation of hemopoiesis	22849	26757	c("GO:0002684", "GO:0030097", "GO:0051094", "GO:0051240", "GO:1903706")	6.30277e-05	1	1	0.0360602	1	1
1718	GO:1903829	c(1, 1, 1, 0.0360772265556046, 1, 1)	c(FALSE, FALSE, FALSE, TRUE, FALSE, FALSE)	454	c(759, 709, 1120, 1012, 632, 1505)	c(18, 17, 23, 41, 12, 42)	GO:BP	positive regulation of protein localization	22849	26852	c("GO:0008104", "GO:0032880", "GO:0048518")	1	1	1	0.0360772	1	1
1720	WP:WP454	c(1, 1, 1, 0.0364018680496501, 1, 1)	c(FALSE, FALSE, FALSE, TRUE, FALSE, FALSE)	14	c(-1, -1, -1, 365, 169, -1)	c(-1, -1, -1, 6, 1, -1)	WP	Osteoclast signaling	4305	164	WP:000000	1	1	1	0.0364019	1	1
1721	REAC:R-MMU-8948216	c(1, 0.44111329948052, 1, 0.0364218981873296, 1, 1)	c(FALSE, FALSE, FALSE, TRUE, FALSE, FALSE)	39	c(404, 375, 444, 538, 308, 568)	c(1, 7, 5, 10, 2, 6)	REAC	Collagen chain trimerization	8710	301	REAC:R-MMU-1650814	1	0.441113	1	0.0364219	1	1
1723	GO:0009116	c(1, 1, 1, 0.0369269877966924, 1, 1)	c(FALSE, FALSE, FALSE, TRUE, FALSE, FALSE)	43	c(759, 709, 1120, 1012, -1, 1505)	c(1, 1, 3, 10, -1, 2)	GO:BP	nucleoside metabolic process	22849	3717	c("GO:0055086", "GO:1901564", "GO:1901657")	1	1	1	0.036927	1	1
1726	GO:0061134	c(1, 1, 1, 0.037458684852076, 1, 1)	c(FALSE, FALSE, FALSE, TRUE, FALSE, FALSE)	209	c(736, 699, 1104, 986, 619, 1463)	c(15, 7, 5, 23, 14, 16)	GO:MF	peptidase regulator activity	22015	9587	GO:0030234	1	1	1	0.0374587	1	1
682	GO:0051051	c(1.91504481027729e-05, 1, 1, 0.0380015470997653, 1, 1)	c(TRUE, FALSE, FALSE, TRUE, FALSE, FALSE)	455	c(759, 709, 1120, 1012, 632, 1505)	c(41, 16, 37, 41, 16, 40)	GO:BP	negative regulation of transport	22849	15542	c("GO:0006810", "GO:0048519", "GO:0051049")	1.91504e-05	1	1	0.0380015	1	1
1733	GO:0045862	c(1, 1, 1, 0.0383365811436263, 1, 1)	c(FALSE, FALSE, FALSE, TRUE, FALSE, FALSE)	333	c(759, 709, 1120, 1012, 632, 1505)	c(23, 14, 14, 33, 16, 20)	GO:BP	positive regulation of proteolysis	22849	13576	c("GO:0006508", "GO:0030162", "GO:0032270")	1	1	1	0.0383366	1	1
1734	GO:0007492	c(1, 1, 1, 0.0384168621970079, 1, 1)	c(FALSE, FALSE, FALSE, TRUE, FALSE, FALSE)	72	c(759, 709, 1120, 1012, -1, 1505)	c(1, 4, 5, 13, -1, 3)	GO:BP	endoderm development	22849	3359	GO:0009888	1	1	1	0.0384169	1	1
1748	GO:0033622	c(1, 1, 1, 0.0396440884473809, 1, 1)	c(FALSE, FALSE, FALSE, TRUE, FALSE, FALSE)	27	c(759, 709, 1120, 1012, 632, 1505)	c(3, 1, 1, 8, 1, 2)	GO:BP	integrin activation	22849	9564	GO:0065003	1	1	1	0.0396441	1	1
1754	GO:0060602	c(1, 1, 1, 0.0402137685167926, 1, 1)	c(FALSE, FALSE, FALSE, TRUE, FALSE, FALSE)	20	c(759, -1, 1120, 1012, 632, -1)	c(3, -1, 1, 7, 1, -1)	GO:BP	branch elongation of an epithelium	22849	17361	c("GO:0003401", "GO:0061138")	1	1	1	0.0402138	1	1
1755	TF:M03882_1	c(1, 1, 1, 0.0404538109432681, 1, 1)	c(FALSE, FALSE, FALSE, TRUE, FALSE, FALSE)	631	c(820, 746, 1123, 1066, 679, 1556)	c(26, 18, 45, 55, 21, 53)	TF	Factor: RelB:p50; motif: RGAAANTCCCYNNHGC; match class: 1	21833	2851	TF:M03882	1	1	1	0.0404538	1	1
1345	GO:0031252	c(0.00583088296817401, 1, 1, 0.0414802289850546, 1, 1)	c(TRUE, FALSE, FALSE, TRUE, FALSE, FALSE)	383	c(759, 711, 1098, 1002, 624, 1489)	c(30, 11, 26, 34, 18, 28)	GO:CC	cell leading edge	22605	1259	GO:0110165	0.00583088	1	1	0.0414802	1	1
1759	REAC:R-MMU-189483	c(1, 1, 1, 0.0416549374430945, 1, 1)	c(FALSE, FALSE, FALSE, TRUE, FALSE, FALSE)	14	c(404, 375, -1, 538, -1, -1)	c(1, 1, -1, 6, -1, -1)	REAC	Heme degradation	8710	625	REAC:R-MMU-189445	1	1	1	0.0416549	1	1
1760	REAC:R-MMU-3000170	c(1, 1, 1, 0.0416549374430945, 1, 1)	c(FALSE, FALSE, FALSE, TRUE, FALSE, FALSE)	14	c(404, -1, 444, 538, 308, -1)	c(1, -1, 1, 6, 1, -1)	REAC	Syndecan interactions	8710	1440	REAC:R-MMU-3000171	1	1	1	0.0416549	1	1
972	GO:0043405	c(0.000342191982522517, 1, 1, 0.0430727939542718, 1, 1)	c(TRUE, FALSE, FALSE, TRUE, FALSE, FALSE)	180	c(759, 709, 1120, 1012, 632, 1505)	c(22, 3, 15, 22, 8, 10)	GO:BP	regulation of MAP kinase activity	22849	12295	GO:0071900	0.000342192	1	1	0.0430728	1	1
1646	GO:0097553	c(0.0271937889386305, 1, 1, 0.0431072745205637, 1, 1)	c(TRUE, FALSE, FALSE, TRUE, FALSE, FALSE)	167	c(759, 709, 1120, 1012, 632, 1505)	c(18, 5, 16, 21, 9, 16)	GO:BP	calcium ion transmembrane import into cytosol	22849	21882	GO:0070588	0.0271938	1	1	0.0431073	1	1
1772	GO:0042562	c(0.936068292963425, 1, 1, 0.0431270318635041, 1, 1)	c(FALSE, FALSE, FALSE, TRUE, FALSE, FALSE)	83	c(736, 699, 1104, 986, 619, 1463)	c(9, 5, 8, 13, 5, 10)	GO:MF	hormone binding	22015	6651	GO:0005488	0.936068	1	1	0.043127	1	1
1774	GO:0046085	c(1, 1, 1, 0.0432687843764475, 1, 1)	c(FALSE, FALSE, FALSE, TRUE, FALSE, FALSE)	14	c(-1, -1, 1120, 1012, -1, -1)	c(-1, -1, 1, 6, -1, -1)	GO:BP	adenosine metabolic process	22849	13785	GO:0046128	1	1	1	0.0432688	1	1
1776	GO:0045927	c(1, 1, 1, 0.0435761510283945, 1, 1)	c(FALSE, FALSE, FALSE, TRUE, FALSE, FALSE)	291	c(759, 709, 1120, 1012, 632, 1505)	c(13, 8, 15, 30, 11, 21)	GO:BP	positive regulation of growth	22849	13635	c("GO:0040007", "GO:0040008", "GO:0048518")	1	1	1	0.0435762	1	1
1793	GO:0001892	c(1, 1, 1, 0.0446217589913813, 1, 1)	c(FALSE, FALSE, FALSE, TRUE, FALSE, FALSE)	106	c(759, 709, 1120, 1012, 632, 1505)	c(1, 10, 8, 16, 3, 7)	GO:BP	embryonic placenta development	22849	630	c("GO:0001701", "GO:0001890", "GO:0003006", "GO:0048568")	1	1	1	0.0446218	1	1
1794	GO:1901796	c(1, 1, 1, 0.044865650341986, 1, 1)	c(FALSE, FALSE, FALSE, TRUE, FALSE, FALSE)	73	c(759, 709, 1120, 1012, 632, 1505)	c(1, 4, 3, 13, 4, 1)	GO:BP	regulation of signal transduction by p53 class mediator	22849	25060	c("GO:0072331", "GO:1902531")	1	1	1	0.0448657	1	1
1795	HP:0100658	c(0.525746929438604, 1, 1, 0.0448751274286602, 1, 1)	c(FALSE, FALSE, FALSE, TRUE, FALSE, FALSE)	47	c(223, 178, 275, 299, 166, 392)	c(9, 1, 2, 12, 2, 1)	HP	Cellulitis	4671	15420	HP:0003549	0.525747	1	1	0.0448751	1	1
1803	GO:2001233	c(1, 1, 1, 0.0459531101408086, 1, 1)	c(FALSE, FALSE, FALSE, TRUE, FALSE, FALSE)	366	c(759, 709, 1120, 1012, 632, 1505)	c(14, 14, 15, 35, 20, 21)	GO:BP	regulation of apoptotic signaling pathway	22849	30397	c("GO:0009966", "GO:0042981", "GO:0097190")	1	1	1	0.0459531	1	1
1804	GO:0051209	c(0.346239293457959, 1, 1, 0.0461102615974915, 1, 1)	c(FALSE, FALSE, FALSE, TRUE, FALSE, FALSE)	118	c(759, 709, 1120, 1012, 632, 1505)	c(13, 4, 10, 17, 5, 7)	GO:BP	release of sequestered calcium ion into cytosol	22849	15673	c("GO:0051283", "GO:0097553")	0.346239	1	1	0.0461103	1	1
1805	GO:1901657	c(1, 1, 1, 0.0464136090378936, 1, 1)	c(FALSE, FALSE, FALSE, TRUE, FALSE, FALSE)	63	c(759, 709, 1120, 1012, -1, 1505)	c(1, 1, 3, 12, -1, 2)	GO:BP	glycosyl compound metabolic process	22849	24933	GO:1901135	1	1	1	0.0464136	1	1
1812	GO:0002020	c(1, 1, 1, 0.0472185713956821, 1, 1)	c(FALSE, FALSE, FALSE, TRUE, FALSE, FALSE)	171	c(736, 699, 1104, 986, 619, 1463)	c(9, 7, 3, 20, 7, 9)	GO:MF	protease binding	22015	366	GO:0019899	1	1	1	0.0472186	1	1
1827	GO:0042453	c(1, 1, 1, 0.048570068286738, 1, 1)	c(FALSE, FALSE, FALSE, TRUE, FALSE, FALSE)	5	c(-1, -1, -1, 1012, -1, -1)	c(-1, -1, -1, 4, -1, -1)	GO:BP	deoxyguanosine metabolic process	22849	11769	GO:0046122	1	1	1	0.0485701	1	1
1828	GO:0046090	c(1, 1, 1, 0.048570068286738, 1, 1)	c(FALSE, FALSE, FALSE, TRUE, FALSE, FALSE)	5	c(-1, -1, -1, 1012, -1, -1)	c(-1, -1, -1, 4, -1, -1)	GO:BP	deoxyadenosine metabolic process	22849	13790	GO:0046122	1	1	1	0.0485701	1	1
1829	GO:0046110	c(1, 1, 1, 0.048570068286738, 1, 1)	c(FALSE, FALSE, FALSE, TRUE, FALSE, FALSE)	5	c(-1, -1, -1, 1012, -1, -1)	c(-1, -1, -1, 4, -1, -1)	GO:BP	xanthine metabolic process	22849	13810	GO:0006144	1	1	1	0.0485701	1	1
1830	GO:0006147	c(1, 1, 1, 0.048570068286738, 1, 1)	c(FALSE, FALSE, FALSE, TRUE, FALSE, FALSE)	5	c(-1, -1, -1, 1012, -1, -1)	c(-1, -1, -1, 4, -1, -1)	GO:BP	guanine catabolic process	22849	2172	c("GO:0006145", "GO:0046098")	1	1	1	0.0485701	1	1
1831	GO:0006157	c(1, 1, 1, 0.048570068286738, 1, 1)	c(FALSE, FALSE, FALSE, TRUE, FALSE, FALSE)	5	c(-1, -1, -1, 1012, -1, -1)	c(-1, -1, -1, 4, -1, -1)	GO:BP	deoxyadenosine catabolic process	22849	2179	c("GO:0046090", "GO:0046124")	1	1	1	0.0485701	1	1
1832	GO:0006161	c(1, 1, 1, 0.048570068286738, 1, 1)	c(FALSE, FALSE, FALSE, TRUE, FALSE, FALSE)	5	c(-1, -1, -1, 1012, -1, -1)	c(-1, -1, -1, 4, -1, -1)	GO:BP	deoxyguanosine catabolic process	22849	2181	c("GO:0042453", "GO:0046124")	1	1	1	0.0485701	1	1
1839	GO:0004908	c(1, 1, 1, 0.049766701071648, 1, 1)	c(FALSE, FALSE, FALSE, TRUE, FALSE, FALSE)	3	c(-1, -1, -1, 986, -1, -1)	c(-1, -1, -1, 3, -1, -1)	GO:MF	interleukin-1 receptor activity	22015	1450	GO:0004896	1	1	1	0.0497667	1	1
1343	REAC:R-MMU-373076	c(0.00576621875312832, 1, 1, 0.0507960539613827, 1, 1)	c(TRUE, FALSE, FALSE, FALSE, FALSE, FALSE)	294	c(404, 375, 444, 538, 308, 568)	c(31, 20, 25, 35, 17, 27)	REAC	Class A/1 (Rhodopsin-like receptors)	8710	286	REAC:R-MMU-500792	0.00576622	1	1	0.0507961	1	1
1559	GO:0002761	c(0.0168626682196223, 1, 1, 0.0511019660988514, 1, 1)	c(TRUE, FALSE, FALSE, FALSE, FALSE, FALSE)	131	c(759, 709, 1120, 1012, 632, 1505)	c(16, 5, 6, 18, 8, 13)	GO:BP	regulation of myeloid leukocyte differentiation	22849	1396	c("GO:0002573", "GO:0045637", "GO:1902105")	0.0168627	1	1	0.051102	1	1
1254	KEGG:04670	c(0.00321998403125684, 1, 1, 0.0695745759945363, 1, 1)	c(TRUE, FALSE, FALSE, FALSE, FALSE, FALSE)	115	c(368, 296, 409, 477, 293, 593)	c(16, 4, 10, 16, 2, 8)	KEGG	Leukocyte transendothelial migration	8583	326	KEGG:00000	0.00321998	1	1	0.0695746	1	1
1237	GO:0071695	c(1, 1, 0.00293439888476543, 0.0813585714397411, 1, 1)	c(FALSE, FALSE, TRUE, FALSE, FALSE, FALSE)	257	c(759, 709, 1120, 1012, 632, 1505)	c(15, 13, 32, 27, 10, 25)	GO:BP	anatomical structure maturation	22849	19674	c("GO:0021700", "GO:0048856")	1	1	0.0029344	0.0813586	1	1
915	GO:0072503	c(0.000235935014957263, 1, 1, 0.0883648211841816, 1, 1)	c(TRUE, FALSE, FALSE, FALSE, FALSE, FALSE)	302	c(759, 709, 1120, 1012, 632, 1505)	c(30, 15, 26, 30, 14, 29)	GO:BP	cellular divalent inorganic cation homeostasis	22849	20303	c("GO:0030003", "GO:0072507")	0.000235935	1	1	0.0883648	1	1
1084	GO:0045444	c(1, 1, 0.000919080873174168, 0.0889190742511777, 1, 1)	c(FALSE, FALSE, TRUE, FALSE, FALSE, FALSE)	244	c(759, 709, 1120, 1012, 632, 1505)	c(9, 13, 32, 26, 7, 26)	GO:BP	fat cell differentiation	22849	13243	GO:0030154	1	1	0.000919081	0.0889191	1	1
220	GO:0140375	c(3.84788559234762e-11, 1, 1, 0.0904929370612218, 1, 1)	c(TRUE, FALSE, FALSE, FALSE, FALSE, FALSE)	126	c(736, 699, 1104, 986, 619, 1463)	c(26, 3, 3, 16, 5, 10)	GO:MF	immune receptor activity	22015	11819	GO:0038023	3.84789e-11	1	1	0.0904929	1	1
1160	GO:0005543	c(0.00165465861050445, 1, 1, 0.0978038391657803, 1, 1)	c(TRUE, FALSE, FALSE, FALSE, FALSE, FALSE)	390	c(736, 699, 1104, 986, 619, 1463)	c(32, 11, 23, 34, 16, 27)	GO:MF	phospholipid binding	22015	1903	GO:0008289	0.00165466	1	1	0.0978038	1	1
633	GO:0006873	c(7.18739578191892e-06, 1, 1, 0.102808519008296, 1, 1)	c(TRUE, FALSE, FALSE, FALSE, FALSE, FALSE)	475	c(759, 709, 1120, 1012, 632, 1505)	c(43, 19, 37, 41, 18, 47)	GO:BP	cellular ion homeostasis	22849	2816	c("GO:0050801", "GO:0055082")	7.1874e-06	1	1	0.102809	1	1
983	GO:0006874	c(0.000375103514206918, 1, 1, 0.103005699875105, 1, 1)	c(TRUE, FALSE, FALSE, FALSE, FALSE, FALSE)	275	c(759, 709, 1120, 1012, 632, 1505)	c(28, 13, 26, 28, 12, 25)	GO:BP	cellular calcium ion homeostasis	22849	2817	c("GO:0006875", "GO:0055074", "GO:0072503")	0.000375104	1	1	0.103006	1	1
1037	GO:0030003	c(0.000638006095161479, 1, 1, 0.107939774614614, 1, 1)	c(TRUE, FALSE, FALSE, FALSE, FALSE, FALSE)	460	c(759, 709, 1120, 1012, 632, 1505)	c(38, 18, 36, 40, 18, 46)	GO:BP	cellular cation homeostasis	22849	7667	c("GO:0006873", "GO:0055080")	0.000638006	1	1	0.10794	1	1
484	GO:0006909	c(4.36562679330526e-07, 1, 1, 0.112384931503457, 1, 1)	c(TRUE, FALSE, FALSE, FALSE, FALSE, FALSE)	336	c(759, 709, 1120, 1012, 632, 1505)	c(37, 4, 10, 32, 7, 14)	GO:BP	phagocytosis	22849	2849	GO:0016192	4.36563e-07	1	1	0.112385	1	1
846	GO:0032732	c(0.00011426560741431, 1, 1, 0.120107395533246, 1, 1)	c(TRUE, FALSE, FALSE, FALSE, FALSE, FALSE)	69	c(759, 709, 1120, 1012, 632, 1505)	c(14, 4, 3, 12, 7, 5)	GO:BP	positive regulation of interleukin-1 production	22849	8977	c("GO:0001819", "GO:0032612", "GO:0032652")	0.000114266	1	1	0.120107	1	1
1067	GO:0030168	c(0.000795161753836038, 1, 1, 0.123090656829459, 1, 1)	c(TRUE, FALSE, FALSE, FALSE, FALSE, FALSE)	80	c(759, 709, 1120, 1012, 632, 1505)	c(14, 3, 2, 13, 3, 7)	GO:BP	platelet activation	22849	7724	c("GO:0001775", "GO:0007596")	0.000795162	1	1	0.123091	1	1
1635	GO:0007188	c(0.484822725786731, 0.0588491576130246, 0.0262847810346017, 0.139638417389663, 1, 1)	c(FALSE, FALSE, TRUE, FALSE, FALSE, FALSE)	208	c(759, 709, 1120, 1012, 632, 1505)	c(18, 19, 26, 23, 8, 27)	GO:BP	adenylate cyclase-modulating G protein-coupled receptor signaling pathway	22849	3086	GO:0007186	0.484823	0.0588492	0.0262848	0.139638	1	1
179	WP:WP3625	c(4.03381506843345e-12, 1, 1, 0.149151582528362, 1, 1)	c(TRUE, FALSE, FALSE, FALSE, FALSE, FALSE)	57	c(243, 182, 251, 365, 169, 329)	c(22, 2, 1, 12, 2, 3)	WP	Tyrobp causal network in microglia	4305	193	WP:000000	4.03382e-12	1	1	0.149152	1	1
1115	GO:0032731	c(0.00121768804288802, 1, 1, 0.149719341367336, 1, 1)	c(TRUE, FALSE, FALSE, FALSE, FALSE, FALSE)	60	c(759, 709, 1120, 1012, 632, 1505)	c(12, 4, 3, 11, 5, 4)	GO:BP	positive regulation of interleukin-1 beta production	22849	8976	c("GO:0032611", "GO:0032651", "GO:0032732")	0.00121769	1	1	0.149719	1	1
1118	GO:0032956	c(0.00123391713248702, 1, 1, 0.151431538460837, 1, 1)	c(TRUE, FALSE, FALSE, FALSE, FALSE, FALSE)	326	c(759, 709, 1120, 1012, 632, 1505)	c(30, 10, 14, 31, 11, 23)	GO:BP	regulation of actin cytoskeleton organization	22849	9146	c("GO:0030036", "GO:0032970", "GO:0051493")	0.00123392	1	1	0.151432	1	1
632	GO:0000904	c(7.15942871750851e-06, 1, 0.219352778404582, 0.17744363157508, 1, 1)	c(TRUE, FALSE, FALSE, FALSE, FALSE, FALSE)	756	c(759, 709, 1120, 1012, 632, 1505)	c(58, 25, 61, 57, 20, 73)	GO:BP	cell morphogenesis involved in differentiation	22849	309	c("GO:0000902", "GO:0048468")	7.15943e-06	1	0.219353	0.177444	1	1
1051	GO:0050921	c(0.000722784304077706, 1, 1, 0.183513279575281, 1, 1)	c(TRUE, FALSE, FALSE, FALSE, FALSE, FALSE)	144	c(759, 709, 1120, 1012, 632, 1505)	c(19, 4, 6, 18, 11, 9)	GO:BP	positive regulation of chemotaxis	22849	15434	c("GO:0006935", "GO:0032103", "GO:0040017", "GO:0050920")	0.000722784	1	1	0.183513	1	1
1137	GO:0045453	c(0.00143048606906298, 1, 1, 0.185300909775173, 1, 1)	c(TRUE, FALSE, FALSE, FALSE, FALSE, FALSE)	72	c(759, 709, 1120, 1012, 632, 1505)	c(13, 2, 1, 12, 5, 6)	GO:BP	bone resorption	22849	13249	c("GO:0001894", "GO:0046849")	0.00143049	1	1	0.185301	1	1
1565	GO:0090066	c(0.0175966282176726, 1, 1, 0.188109448784191, 1, 1)	c(TRUE, FALSE, FALSE, FALSE, FALSE, FALSE)	488	c(759, 709, 1120, 1012, 632, 1505)	c(36, 22, 33, 41, 18, 51)	GO:BP	regulation of anatomical structure size	22849	21090	GO:0065008	0.0175966	1	1	0.188109	1	1
1167	GO:0002886	c(0.00176878945610418, 1, 1, 0.204821364388026, 1, 1)	c(TRUE, FALSE, FALSE, FALSE, FALSE, FALSE)	62	c(759, 709, 1120, 1012, 632, -1)	c(12, 3, 3, 11, 2, -1)	GO:BP	regulation of myeloid leukocyte mediated immunity	22849	1520	c("GO:0002444", "GO:0002703")	0.00176879	1	1	0.204821	1	1
1465	REAC:R-MMU-109582	c(0.0108136567474873, 1, 1, 0.219846407978869, 1, 1)	c(TRUE, FALSE, FALSE, FALSE, FALSE, FALSE)	597	c(404, 375, 444, 538, 308, 568)	c(50, 28, 36, 57, 18, 36)	REAC	Hemostasis	8710	627	REAC:0000000	0.0108137	1	1	0.219846	1	1
1731	GO:0019956	c(0.0383106580204917, 1, 1, 0.247398781412696, 1, 1)	c(TRUE, FALSE, FALSE, FALSE, FALSE, FALSE)	32	c(736, 699, 1104, 986, -1, -1)	c(7, 1, 1, 7, -1, -1)	GO:MF	chemokine binding	22015	4625	GO:0019955	0.0383107	1	1	0.247399	1	1
791	GO:0031644	c(6.30276841571948e-05, 1, 0.143325619304231, 0.336728294979988, 1, 1)	c(TRUE, FALSE, FALSE, FALSE, FALSE, FALSE)	178	c(759, 709, 1120, 1012, 632, 1505)	c(23, 10, 22, 20, 8, 24)	GO:BP	regulation of nervous system process	22849	8408	c("GO:0044057", "GO:0050877")	6.30277e-05	1	0.143326	0.336728	1	1
520	GO:0060627	c(1.09344046947021e-06, 1, 0.0122947091522257, 0.348382560397891, 1, 1)	c(TRUE, FALSE, TRUE, FALSE, FALSE, FALSE)	552	c(759, 709, 1120, 1012, 632, 1505)	c(49, 11, 52, 44, 16, 44)	GO:BP	regulation of vesicle-mediated transport	22849	17385	c("GO:0016192", "GO:0050794", "GO:0051049")	1.09344e-06	1	0.0122947	0.348383	1	1
1292	KEGG:04062	c(0.00419751769467639, 1, 1, 0.357093310040296, 1, 1)	c(TRUE, FALSE, FALSE, FALSE, FALSE, FALSE)	184	c(368, 296, 409, 477, 293, 593)	c(21, 6, 10, 20, 10, 15)	KEGG	Chemokine signaling pathway	8583	239	KEGG:00000	0.00419752	1	1	0.357093	1	1
889	GO:0019725	c(0.000186748407609022, 1, 1, 0.400574595883187, 1, 1)	c(TRUE, FALSE, FALSE, FALSE, FALSE, FALSE)	727	c(759, 709, 1120, 1012, 632, 1505)	c(53, 26, 52, 54, 22, 71)	GO:BP	cellular homeostasis	22849	6935	c("GO:0009987", "GO:0042592")	0.000186748	1	1	0.400575	1	1
335	GO:0032755	c(4.85600685071292e-09, 1, 1, 0.423000637042059, 1, 1)	c(TRUE, FALSE, FALSE, FALSE, FALSE, FALSE)	102	c(759, 709, 1120, 1012, 632, 1505)	c(22, 7, 2, 14, 9, 5)	GO:BP	positive regulation of interleukin-6 production	22849	9000	c("GO:0001819", "GO:0032635", "GO:0032675")	4.85601e-09	1	1	0.423001	1	1
1438	GO:0045619	c(0.00939300840386259, 1, 1, 0.611101301281825, 1, 1)	c(TRUE, FALSE, FALSE, FALSE, FALSE, FALSE)	186	c(759, 709, 1120, 1012, 632, 1505)	c(20, 11, 14, 20, 13, 14)	GO:BP	regulation of lymphocyte differentiation	22849	13351	c("GO:0030098", "GO:0051249", "GO:1902105")	0.00939301	1	1	0.611101	1	1
1275	GO:0099513	c(1, 0.00377602613520257, 1, 0.629276057346873, 1, 1)	c(FALSE, TRUE, FALSE, FALSE, FALSE, FALSE)	480	c(759, 711, 1098, 1002, 624, 1489)	c(22, 34, 26, 36, 24, 33)	GO:CC	polymeric cytoskeletal fiber	22605	3778	c("GO:0005856", "GO:0099512")	1	0.00377603	1	0.629276	1	1
884	GO:0002444	c(0.000171116720966195, 1, 1, 0.638567744358937, 1, 1)	c(TRUE, FALSE, FALSE, FALSE, FALSE, FALSE)	106	c(759, 709, 1120, 1012, 632, 1505)	c(17, 3, 6, 14, 4, 1)	GO:BP	myeloid leukocyte mediated immunity	22849	1090	GO:0002443	0.000171117	1	1	0.638568	1	1
1155	GO:0051015	c(0.00154969018976111, 1, 1, 0.735285824263463, 1, 1)	c(TRUE, FALSE, FALSE, FALSE, FALSE, FALSE)	181	c(736, 699, 1104, 986, 619, 1463)	c(20, 4, 17, 18, 8, 17)	GO:MF	actin filament binding	22015	9080	c("GO:0003779", "GO:0044877")	0.00154969	1	1	0.735286	1	1
751	GO:0003018	c(4.21833045685684e-05, 0.13989291818983, 1, 0.736496235864471, 1, 1)	c(TRUE, FALSE, FALSE, FALSE, FALSE, FALSE)	203	c(759, 709, 1120, 1012, 632, 1505)	c(25, 18, 18, 21, 8, 25)	GO:BP	vascular process in circulatory system	22849	1594	GO:0003013	4.21833e-05	0.139893	1	0.736496	1	1
998	GO:0021700	c(1, 1, 0.000423023882029749, 0.757161743578691, 1, 1)	c(FALSE, FALSE, TRUE, FALSE, FALSE, FALSE)	309	c(759, 709, 1120, 1012, 632, 1505)	c(15, 17, 38, 28, 11, 31)	GO:BP	developmental maturation	22849	7240	GO:0032502	1	1	0.000423024	0.757162	1	1
1838	GO:0051048	c(0.0494710365118024, 1, 1, 0.868510700433009, 1, 1)	c(TRUE, FALSE, FALSE, FALSE, FALSE, FALSE)	191	c(759, 709, 1120, 1012, 632, 1505)	c(19, 8, 17, 20, 8, 22)	GO:BP	negative regulation of secretion	22849	15539	c("GO:0046903", "GO:0051046", "GO:0051051")	0.049471	1	1	0.868511	1	1
726	GO:0006820	c(0.0327366881806173, 1, 3.04610220616012e-05, 0.919280284716518, 1, 1)	c(TRUE, FALSE, TRUE, FALSE, FALSE, FALSE)	442	c(759, 709, 1120, 1012, 632, 1505)	c(33, 25, 51, 36, 17, 46)	GO:BP	anion transport	22849	2774	GO:0006811	0.0327367	1	3.0461e-05	0.91928	1	1
341	GO:0042461	c(1, 1, 5.55730430144548e-09, 1, 1, 1)	c(FALSE, FALSE, TRUE, FALSE, FALSE, FALSE)	59	c(759, 709, 1120, -1, -1, 1505)	c(2, 1, 20, -1, -1, 8)	GO:BP	photoreceptor cell development	22849	11775	c("GO:0046530", "GO:0048666")	1	1	5.5573e-09	1	1	1
345	KEGG:04727	c(0.434939033106931, 1, 6.94334412889542e-09, 1, 1, 1)	c(FALSE, FALSE, TRUE, FALSE, FALSE, FALSE)	87	c(368, 296, 409, 477, 293, 593)	c(10, 3, 22, 2, 1, 11)	KEGG	GABAergic synapse	8583	340	KEGG:00000	0.434939	1	6.94334e-09	1	1	1
347	GO:0046530	c(1, 1, 9.08820776191246e-09, 1, 1, 1)	c(FALSE, FALSE, TRUE, FALSE, FALSE, FALSE)	74	c(759, 709, 1120, 1012, 632, 1505)	c(2, 2, 22, 3, 1, 11)	GO:BP	photoreceptor cell differentiation	22849	14195	GO:0030182	1	1	9.08821e-09	1	1	1
376	KEGG:05033	c(0.739367732679299, 1, 1.75294025467898e-08, 1, 1, 1)	c(FALSE, FALSE, TRUE, FALSE, FALSE, FALSE)	40	c(368, 296, 409, -1, 293, 593)	c(6, 1, 15, -1, 1, 7)	KEGG	Nicotine addiction	8583	403	KEGG:00000	0.739368	1	1.75294e-08	1	1	1
413	GO:0001750	c(1, 1, 9.13431263075345e-08, 1, 1, 1)	c(FALSE, FALSE, TRUE, FALSE, FALSE, FALSE)	74	c(759, 711, 1098, 1002, 624, 1489)	c(5, 2, 20, 3, 2, 9)	GO:CC	photoreceptor outer segment	22605	188	c("GO:0097733", "GO:0110165")	1	1	9.13431e-08	1	1	1
419	KEGG:04744	c(1, 1, 1.19942542053955e-07, 1, 1, 1)	c(FALSE, FALSE, TRUE, FALSE, FALSE, FALSE)	27	c(-1, 296, 409, -1, -1, 593)	c(-1, 2, 12, -1, -1, 3)	KEGG	Phototransduction	8583	345	KEGG:00000	1	1	1.19943e-07	1	1	1
457	GO:0005929	c(1, 1, 2.9167331022831e-07, 1, 1, 1)	c(FALSE, FALSE, TRUE, FALSE, FALSE, FALSE)	632	c(759, 711, 1098, 1002, 624, 1489)	c(26, 19, 68, 19, 10, 57)	GO:CC	cilium	22605	552	c("GO:0043227", "GO:0120025")	1	1	2.91673e-07	1	1	1
478	GO:0097731	c(1, 1, 4.07393621889516e-07, 1, 1, 1)	c(FALSE, FALSE, TRUE, FALSE, FALSE, FALSE)	114	c(759, 711, 1098, 1002, 624, 1489)	c(6, 3, 24, 4, 2, 11)	GO:CC	9+0 non-motile cilium	22605	3500	GO:0097730	1	1	4.07394e-07	1	1	1
504	HP:0000512	c(1, 1, 7.65151953457282e-07, 1, 1, 1)	c(FALSE, FALSE, TRUE, FALSE, FALSE, FALSE)	179	c(223, 178, 275, 299, 166, 392)	c(7, 5, 34, 3, 4, 15)	HP	Abnormal electroretinogram	4671	393	HP:0030453	1	1	7.65152e-07	1	1	1
514	GO:0001754	c(1, 1, 9.26406810759312e-07, 1, 1, 1)	c(FALSE, FALSE, TRUE, FALSE, FALSE, FALSE)	54	c(759, 709, 1120, 1012, 632, 1505)	c(2, 1, 17, 2, 1, 8)	GO:BP	eye photoreceptor cell differentiation	22849	535	c("GO:0046530", "GO:0048592")	1	1	9.26407e-07	1	1	1
524	GO:0097733	c(1, 1, 1.25093262545653e-06, 1, 1, 1)	c(FALSE, FALSE, TRUE, FALSE, FALSE, FALSE)	102	c(759, 711, 1098, 1002, 624, 1489)	c(6, 3, 22, 3, 2, 11)	GO:CC	photoreceptor cell cilium	22605	3502	c("GO:0043005", "GO:0097731")	1	1	1.25093e-06	1	1	1
535	KEGG:04724	c(1, 1, 1.41927391013705e-06, 1, 1, 1)	c(FALSE, FALSE, TRUE, FALSE, FALSE, FALSE)	113	c(368, 296, 409, 477, -1, 593)	c(9, 5, 22, 4, -1, 14)	KEGG	Glutamatergic synapse	8583	337	KEGG:00000	1	1	1.41927e-06	1	1	1
540	GO:0060042	c(1, 1, 1.49988713123023e-06, 1, 1, 1)	c(FALSE, FALSE, TRUE, FALSE, FALSE, FALSE)	70	c(759, 709, 1120, 1012, 632, 1505)	c(2, 2, 19, 4, 1, 13)	GO:BP	retina morphogenesis in camera-type eye	22849	16859	c("GO:0009653", "GO:0048593", "GO:0060041")	1	1	1.49989e-06	1	1	1
551	GO:0009581	c(1, 1, 1.81807628212417e-06, 1, 1, 1)	c(FALSE, FALSE, TRUE, FALSE, FALSE, FALSE)	121	c(759, 709, 1120, 1012, 632, 1505)	c(9, 7, 25, 5, 4, 17)	GO:BP	detection of external stimulus	22849	3958	c("GO:0009605", "GO:0051606")	1	1	1.81808e-06	1	1	1
556	GO:0042462	c(1, 1, 1.94996155065121e-06, 1, 1, 1)	c(FALSE, FALSE, TRUE, FALSE, FALSE, FALSE)	43	c(759, 709, 1120, -1, -1, 1505)	c(2, 1, 15, -1, -1, 6)	GO:BP	eye photoreceptor cell development	22849	11776	c("GO:0001754", "GO:0042461")	1	1	1.94996e-06	1	1	1
568	GO:0005230	c(1, 1, 2.39823660696097e-06, 1, 1, 1)	c(FALSE, FALSE, TRUE, FALSE, FALSE, FALSE)	61	c(736, -1, 1104, 986, 619, 1463)	c(5, -1, 17, 3, 3, 10)	GO:MF	extracellular ligand-gated ion channel activity	22015	1722	GO:0015276	1	1	2.39824e-06	1	1	1
570	GO:1904315	c(1, 1, 2.45116804750652e-06, 1, 1, 1)	c(FALSE, FALSE, TRUE, FALSE, FALSE, FALSE)	47	c(736, -1, 1104, 986, 619, 1463)	c(4, -1, 15, 2, 1, 9)	GO:MF	transmitter-gated ion channel activity involved in regulation of postsynaptic membrane potential	22015	12093	c("GO:0022824", "GO:0099529")	1	1	2.45117e-06	1	1	1
574	GO:0032590	c(1, 1, 2.51105396730539e-06, 1, 1, 1)	c(FALSE, FALSE, TRUE, FALSE, FALSE, FALSE)	49	c(759, -1, 1098, 1002, 624, 1489)	c(5, -1, 15, 2, 2, 5)	GO:CC	dendrite membrane	22605	1547	c("GO:0030425", "GO:0032589")	1	1	2.51105e-06	1	1	1
604	GO:0003407	c(1, 1, 4.19864342551532e-06, 1, 1, 1)	c(FALSE, FALSE, TRUE, FALSE, FALSE, FALSE)	74	c(759, 709, 1120, 1012, -1, 1505)	c(2, 3, 19, 4, -1, 12)	GO:BP	neural retina development	22849	1976	c("GO:0048856", "GO:0060041")	1	1	4.19864e-06	1	1	1
625	GO:0032589	c(1, 1, 5.84963705249282e-06, 1, 1, 1)	c(FALSE, FALSE, TRUE, FALSE, FALSE, FALSE)	67	c(759, 711, 1098, 1002, 624, 1489)	c(6, 3, 17, 3, 3, 9)	GO:CC	neuron projection membrane	22605	1546	c("GO:0031253", "GO:0031256", "GO:0043005")	1	1	5.84964e-06	1	1	1
639	GO:0009582	c(1, 1, 7.86146441318822e-06, 1, 1, 1)	c(FALSE, FALSE, TRUE, FALSE, FALSE, FALSE)	120	c(759, 709, 1120, 1012, 632, 1505)	c(9, 7, 24, 5, 4, 17)	GO:BP	detection of abiotic stimulus	22849	3959	c("GO:0009628", "GO:0051606")	1	1	7.86146e-06	1	1	1
645	GO:0022824	c(1, 1, 8.60815556783942e-06, 1, 1, 1)	c(FALSE, FALSE, TRUE, FALSE, FALSE, FALSE)	51	c(736, -1, 1104, 986, 619, 1463)	c(4, -1, 15, 3, 1, 9)	GO:MF	transmitter-gated ion channel activity	22015	4658	c("GO:0005230", "GO:0022835")	1	1	8.60816e-06	1	1	1
646	GO:0022835	c(1, 1, 8.60815556783942e-06, 1, 1, 1)	c(FALSE, FALSE, TRUE, FALSE, FALSE, FALSE)	51	c(736, -1, 1104, 986, 619, 1463)	c(4, -1, 15, 3, 1, 9)	GO:MF	transmitter-gated channel activity	22015	4665	c("GO:0022834", "GO:0030594")	1	1	8.60816e-06	1	1	1
659	GO:0016079	c(1, 1, 1.11139095994318e-05, 1, 1, 1)	c(FALSE, FALSE, TRUE, FALSE, FALSE, FALSE)	122	c(759, 709, 1120, 1012, 632, 1505)	c(10, 4, 24, 7, 1, 16)	GO:BP	synaptic vesicle exocytosis	22849	5676	c("GO:0007269", "GO:0045055", "GO:0051649", "GO:0099003", "GO:0099504", "GO:0099643")	1	1	1.11139e-05	1	1	1
409	GO:0050953	c(8.58281253222035e-08, 1, 1.70900729933372e-05, 1, 1, 1)	c(TRUE, FALSE, TRUE, FALSE, FALSE, FALSE)	106	c(759, 709, 1120, 1012, 632, 1505)	c(21, 4, 22, 3, 3, 13)	GO:BP	sensory perception of light stimulus	22849	15466	GO:0007600	8.58281e-08	1	1.70901e-05	1	1	1
679	GO:0097730	c(1, 1, 1.77769765692335e-05, 1, 1, 1)	c(FALSE, FALSE, TRUE, FALSE, FALSE, FALSE)	147	c(759, 711, 1098, 1002, 624, 1489)	c(7, 7, 25, 7, 3, 12)	GO:CC	non-motile cilium	22605	3499	GO:0005929	1	1	1.7777e-05	1	1	1
683	REAC:R-MMU-3214847	c(1, 1, 1.93631652305837e-05, 1, 1, 1)	c(FALSE, FALSE, TRUE, FALSE, FALSE, FALSE)	70	c(404, 375, 444, -1, -1, 568)	c(2, 5, 17, -1, -1, 5)	REAC	HATs acetylate histones	8710	605	REAC:R-MMU-3247509	1	1	1.93632e-05	1	1	1
684	GO:0008509	c(1, 1, 1.99455171008155e-05, 1, 1, 1)	c(FALSE, FALSE, TRUE, FALSE, FALSE, FALSE)	285	c(736, 699, 1104, 986, 619, 1463)	c(16, 14, 38, 20, 9, 29)	GO:MF	anion transmembrane transporter activity	22015	2224	GO:0015075	1	1	1.99455e-05	1	1	1
694	GO:0007269	c(1, 1, 2.21901942550409e-05, 1, 1, 1)	c(FALSE, FALSE, TRUE, FALSE, FALSE, FALSE)	166	c(759, 709, 1120, 1012, 632, 1505)	c(13, 6, 28, 12, 5, 23)	GO:BP	neurotransmitter secretion	22849	3160	c("GO:0001505", "GO:0006836", "GO:0007268", "GO:0051649", "GO:0099643")	1	1	2.21902e-05	1	1	1
695	GO:0099643	c(1, 1, 2.21901942550409e-05, 1, 1, 1)	c(FALSE, FALSE, TRUE, FALSE, FALSE, FALSE)	166	c(759, 709, 1120, 1012, 632, 1505)	c(13, 6, 28, 12, 5, 23)	GO:BP	signal release from synapse	22849	22399	c("GO:0023061", "GO:0099536")	1	1	2.21902e-05	1	1	1
700	REAC:R-MMU-427413	c(1, 0.0243014842173664, 2.439922668986e-05, 1, 1, 1)	c(FALSE, TRUE, TRUE, FALSE, FALSE, FALSE)	63	c(404, 375, 444, -1, 308, 568)	c(1, 11, 16, -1, 2, 4)	REAC	NoRC negatively regulates rRNA expression	8710	928	REAC:R-MMU-5250941	1	0.0243015	2.43992e-05	1	1	1
722	GO:0031253	c(1, 1, 2.93212604853411e-05, 1, 1, 1)	c(FALSE, FALSE, TRUE, FALSE, FALSE, FALSE)	288	c(759, 711, 1098, 1002, 624, 1489)	c(19, 14, 37, 23, 9, 27)	GO:CC	cell projection membrane	22605	1260	c("GO:0098590", "GO:0120025")	1	1	2.93213e-05	1	1	1
729	REAC:R-MMU-73728	c(1, 0.0282323931843199, 3.10308565211169e-05, 1, 1, 1)	c(FALSE, TRUE, TRUE, FALSE, FALSE, FALSE)	64	c(404, 375, 444, -1, 308, 568)	c(1, 11, 16, -1, 2, 4)	REAC	RNA Polymerase I Promoter Opening	8710	1159	REAC:R-MMU-73854	1	0.0282324	3.10309e-05	1	1	1
553	GO:0007601	c(1.85217284829589e-06, 1, 3.60877243249628e-05, 1, 1, 1)	c(TRUE, FALSE, TRUE, FALSE, FALSE, FALSE)	101	c(759, 709, 1120, 1012, 632, 1505)	c(19, 3, 21, 3, 3, 13)	GO:BP	visual perception	22849	3462	GO:0050953	1.85217e-06	1	3.60877e-05	1	1	1
747	REAC:R-MMU-427359	c(1, 0.0326951086256623, 3.92637989057261e-05, 1, 1, 1)	c(FALSE, TRUE, TRUE, FALSE, FALSE, FALSE)	65	c(404, 375, 444, -1, 308, 568)	c(1, 11, 16, -1, 2, 4)	REAC	SIRT1 negatively regulates rRNA expression	8710	1312	REAC:R-MMU-5250941	1	0.0326951	3.92638e-05	1	1	1
759	HP:0000662	c(1, 1, 4.81347701049363e-05, 1, 1, 1)	c(FALSE, FALSE, TRUE, FALSE, FALSE, FALSE)	179	c(223, 178, 275, 299, 166, 392)	c(8, 6, 31, 3, 4, 18)	HP	Nyctalopia	4671	519	HP:0000504	1	1	4.81348e-05	1	1	1
762	REAC:R-MMU-5250941	c(1, 0.0377471587377274, 4.9436744405625e-05, 1, 1, 1)	c(FALSE, TRUE, TRUE, FALSE, FALSE, FALSE)	66	c(404, 375, 444, -1, 308, 568)	c(1, 11, 16, -1, 2, 4)	REAC	Negative epigenetic regulation of rRNA expression	8710	899	REAC:R-MMU-212165	1	0.0377472	4.94367e-05	1	1	1
773	HP:0030453	c(1, 1, 5.56641177799783e-05, 1, 1, 1)	c(FALSE, FALSE, TRUE, FALSE, FALSE, FALSE)	220	c(223, 178, 275, 299, 166, 392)	c(8, 5, 35, 5, 6, 18)	HP	Abnormal visual electrophysiology	4671	10592	HP:0012373	1	1	5.56641e-05	1	1	1
780	GO:0015294	c(1, 1, 6.03625232161509e-05, 1, 1, 1)	c(FALSE, FALSE, TRUE, FALSE, FALSE, FALSE)	83	c(736, 699, 1104, 986, 619, 1463)	c(3, 3, 18, 7, 1, 11)	GO:MF	solute:cation symporter activity	22015	3087	c("GO:0015293", "GO:0022853", "GO:0022890")	1	1	6.03625e-05	1	1	1
786	REAC:R-MMU-5625886	c(1, 0.0434506284137237, 6.19498799705723e-05, 1, 1, 1)	c(FALSE, TRUE, TRUE, FALSE, FALSE, FALSE)	67	c(404, 375, 444, 538, 308, 568)	c(1, 11, 16, 1, 2, 4)	REAC	Activated PKN1 stimulates transcription of AR (androgen receptor) regulated genes KLK2 and KLK3	8710	41	REAC:R-MMU-5625740	1	0.0434506	6.19499e-05	1	1	1
789	GO:0099003	c(1, 1, 6.28677905929652e-05, 1, 1, 1)	c(FALSE, FALSE, TRUE, FALSE, FALSE, FALSE)	229	c(759, 709, 1120, 1012, 632, 1505)	c(14, 5, 33, 13, 6, 28)	GO:BP	vesicle-mediated transport in synapse	22849	22212	GO:0016192	1	1	6.28678e-05	1	1	1
810	GO:0015293	c(1, 1, 7.32589321669008e-05, 1, 1, 1)	c(FALSE, FALSE, TRUE, FALSE, FALSE, FALSE)	84	c(736, 699, 1104, 986, 619, 1463)	c(3, 3, 18, 7, 1, 11)	GO:MF	symporter activity	22015	3086	GO:0015291	1	1	7.32589e-05	1	1	1
811	GO:0015370	c(1, 1, 7.383501919702e-05, 1, 1, 1)	c(FALSE, FALSE, TRUE, FALSE, FALSE, FALSE)	59	c(736, 699, 1104, 986, -1, 1463)	c(2, 2, 15, 6, -1, 9)	GO:MF	solute:sodium symporter activity	22015	3151	c("GO:0015081", "GO:0015294")	1	1	7.3835e-05	1	1	1
822	REAC:R-MMU-3214815	c(1, 0.397963658935158, 9.01669090679707e-05, 1, 1, 1)	c(FALSE, FALSE, TRUE, FALSE, FALSE, FALSE)	86	c(404, 375, 444, -1, 308, 568)	c(2, 11, 18, -1, 2, 5)	REAC	HDACs deacetylate histones	8710	607	REAC:R-MMU-3247509	1	0.397964	9.01669e-05	1	1	1
849	HP:0020221	c(1, 1, 0.000116686593775541, 1, 1, 1)	c(FALSE, FALSE, TRUE, FALSE, FALSE, FALSE)	43	c(223, 178, 275, 299, -1, 392)	c(3, 2, 14, 2, -1, 3)	HP	Clonic seizure	4671	9484	HP:0020219	1	1	0.000116687	1	1	1
852	GO:0030594	c(1, 1, 0.00011778486592636, 1, 1, 1)	c(FALSE, FALSE, TRUE, FALSE, FALSE, FALSE)	105	c(736, 699, 1104, 986, 619, 1463)	c(7, 2, 20, 9, 2, 14)	GO:MF	neurotransmitter receptor activity	22015	4899	GO:0038023	1	1	0.000117785	1	1	1
855	REAC:R-MMU-9670095	c(1, 1, 0.000124521640579999, 1, 1, 1)	c(FALSE, FALSE, TRUE, FALSE, FALSE, FALSE)	54	c(404, 375, 444, -1, 308, 568)	c(1, 7, 14, -1, 2, 3)	REAC	Inhibition of DNA recombination at telomere	8710	667	REAC:R-MMU-157579	1	1	0.000124522	1	1	1
871	REAC:R-MMU-2559586	c(1, 0.0528107726787889, 0.000155416132768117, 1, 1, 1)	c(FALSE, FALSE, TRUE, FALSE, FALSE, FALSE)	80	c(404, 375, 444, 538, 308, 568)	c(1, 12, 17, 3, 4, 4)	REAC	DNA Damage/Telomere Stress Induced Senescence	8710	344	REAC:R-MMU-2559583	1	0.0528108	0.000155416	1	1	1
874	REAC:R-MMU-73929	c(1, 0.117426333086535, 0.00015806753240286, 1, 1, 1)	c(FALSE, FALSE, TRUE, FALSE, FALSE, FALSE)	63	c(404, 375, 444, -1, 308, 568)	c(1, 10, 15, -1, 2, 3)	REAC	Base-Excision Repair, AP Site Formation	8710	152	REAC:R-MMU-73884	1	0.117426	0.000158068	1	1	1
877	REAC:R-MMU-110330	c(1, 0.825410271748327, 0.00015937376067326, 1, 1, 1)	c(FALSE, FALSE, TRUE, FALSE, FALSE, FALSE)	55	c(404, 375, 444, -1, 308, 568)	c(1, 8, 14, -1, 2, 3)	REAC	Recognition and association of DNA glycosylase with site containing an affected purine	8710	1203	REAC:R-MMU-73927	1	0.82541	0.000159374	1	1	1
883	GO:0001917	c(1, 1, 0.000170815937548346, 1, 1, 1)	c(FALSE, FALSE, TRUE, FALSE, FALSE, FALSE)	57	c(759, 711, 1098, 1002, -1, 1489)	c(5, 2, 14, 1, -1, 7)	GO:CC	photoreceptor inner segment	22605	191	GO:0110165	1	1	0.000170816	1	1	1
892	HP:0000563	c(1, 1, 0.000191467475793326, 1, 1, 1)	c(FALSE, FALSE, TRUE, FALSE, FALSE, FALSE)	97	c(223, 178, 275, 299, 166, 392)	c(3, 3, 21, 4, 2, 7)	HP	Keratoconus	4671	435	c("HP:0100689", "HP:0100692")	1	1	0.000191467	1	1	1
901	HP:0000548	c(1, 1, 0.000218327323264406, 1, 1, 1)	c(FALSE, FALSE, TRUE, FALSE, FALSE, FALSE)	27	c(223, 178, 275, -1, 166, 392)	c(1, 1, 11, -1, 1, 1)	HP	Cone/cone-rod dystrophy	4671	422	HP:0000556	1	1	0.000218327	1	1	1
910	GO:0009583	c(1, 1, 0.000228272350376763, 1, 1, 1)	c(FALSE, FALSE, TRUE, FALSE, FALSE, FALSE)	51	c(759, 709, 1120, -1, 632, 1505)	c(2, 3, 14, -1, 2, 11)	GO:BP	detection of light stimulus	22849	3960	c("GO:0009416", "GO:0009581", "GO:0009582")	1	1	0.000228272	1	1	1
916	GO:0098739	c(0.828907757478993, 1, 0.00023794325110341, 1, 1, 1)	c(FALSE, FALSE, TRUE, FALSE, FALSE, FALSE)	163	c(759, 709, 1120, 1012, 632, 1505)	c(15, 5, 26, 17, 11, 18)	GO:BP	import across plasma membrane	22849	22065	GO:0055085	0.828908	1	0.000237943	1	1	1
928	REAC:R-MMU-110331	c(1, 0.242198843819404, 0.000256424069235261, 1, 1, 1)	c(FALSE, FALSE, TRUE, FALSE, FALSE, FALSE)	57	c(404, 375, 444, -1, 308, 568)	c(1, 9, 14, -1, 2, 3)	REAC	Cleavage of the damaged purine	8710	294	REAC:R-MMU-73927	1	0.242199	0.000256424	1	1	1
929	REAC:R-MMU-73927	c(1, 0.242198843819404, 0.000256424069235261, 1, 1, 1)	c(FALSE, FALSE, TRUE, FALSE, FALSE, FALSE)	57	c(404, 375, 444, -1, 308, 568)	c(1, 9, 14, -1, 2, 3)	REAC	Depurination	8710	369	REAC:R-MMU-73929	1	0.242199	0.000256424	1	1	1
960	GO:0001228	c(1, 1, 0.000315860138380893, 1, 1, 1)	c(FALSE, FALSE, TRUE, FALSE, FALSE, FALSE)	488	c(736, 699, 1104, 986, 619, 1463)	c(17, 22, 51, 30, 25, 46)	GO:MF	DNA-binding transcription activator activity, RNA polymerase II-specific	22015	243	c("GO:0000981", "GO:0001216")	1	1	0.00031586	1	1	1
961	REAC:R-MMU-5693571	c(1, 1, 0.000318355197743383, 1, 1, 1)	c(FALSE, FALSE, TRUE, FALSE, FALSE, FALSE)	50	c(404, -1, 444, -1, -1, 568)	c(1, -1, 13, -1, -1, 3)	REAC	Nonhomologous End-Joining (NHEJ)	8710	931	REAC:R-MMU-5693532	1	1	0.000318355	1	1	1
963	REAC:R-MMU-212300	c(1, 0.00578200917650617, 0.00032307310548557, 1, 1, 1)	c(FALSE, TRUE, TRUE, FALSE, FALSE, FALSE)	75	c(404, 375, 444, -1, 308, 568)	c(1, 13, 16, -1, 2, 4)	REAC	PRC2 methylates histones and DNA	8710	1004	REAC:R-MMU-212165	1	0.00578201	0.000323073	1	1	1
967	HP:0100689	c(1, 1, 0.000333129317548311, 1, 1, 1)	c(FALSE, FALSE, TRUE, FALSE, FALSE, FALSE)	100	c(223, 178, 275, 299, 166, 392)	c(3, 3, 21, 4, 3, 7)	HP	Decreased corneal thickness	4671	15445	HP:0011486	1	1	0.000333129	1	1	1
987	GO:0033555	c(1, 1, 0.000394966359541177, 1, 1, 1)	c(FALSE, FALSE, TRUE, FALSE, FALSE, FALSE)	96	c(759, 709, 1120, 1012, 632, 1505)	c(5, 6, 19, 8, 3, 13)	GO:BP	multicellular organismal response to stress	22849	9519	c("GO:0006950", "GO:0032501")	1	1	0.000394966	1	1	1
988	HP:0100692	c(1, 1, 0.000398534248420326, 1, 1, 1)	c(FALSE, FALSE, TRUE, FALSE, FALSE, FALSE)	101	c(223, 178, 275, 299, 166, 392)	c(3, 3, 21, 5, 2, 8)	HP	Increased corneal curvature	4671	15448	HP:0100691	1	1	0.000398534	1	1	1
992	REAC:R-MMU-2299718	c(1, 0.00222066461460137, 0.000403445335915341, 1, 1, 1)	c(FALSE, TRUE, TRUE, FALSE, FALSE, FALSE)	59	c(404, 375, 444, -1, 308, 568)	c(1, 12, 14, -1, 2, 3)	REAC	Condensation of Prophase Chromosomes	8710	308	REAC:R-MMU-68875	1	0.00222066	0.000403445	1	1	1
1001	GO:0001216	c(1, 1, 0.000428953718415494, 1, 1, 1)	c(FALSE, FALSE, TRUE, FALSE, FALSE, FALSE)	493	c(736, 699, 1104, 986, 619, 1463)	c(17, 22, 51, 32, 25, 46)	GO:MF	DNA-binding transcription activator activity	22015	237	GO:0003700	1	1	0.000428954	1	1	1
1019	REAC:R-MMU-9018519	c(1, 1, 0.000523955276129872, 1, 1, 1)	c(FALSE, FALSE, TRUE, FALSE, FALSE, FALSE)	116	c(404, 375, 444, 538, 308, 568)	c(1, 12, 20, 1, 3, 5)	REAC	Estrogen-dependent gene expression	8710	446	REAC:R-MMU-8939211	1	1	0.000523955	1	1	1
1029	REAC:R-MMU-2559580	c(1, 0.76520296273501, 0.000607660968379001, 1, 1, 1)	c(FALSE, FALSE, TRUE, FALSE, FALSE, FALSE)	107	c(404, 375, 444, 538, 308, 568)	c(1, 12, 19, 4, 3, 6)	REAC	Oxidative Stress Induced Senescence	8710	972	REAC:R-MMU-2559583	1	0.765203	0.000607661	1	1	1
1041	REAC:R-MMU-8939211	c(1, 1, 0.000681261937713519, 1, 1, 1)	c(FALSE, FALSE, TRUE, FALSE, FALSE, FALSE)	183	c(404, 375, 444, 538, 308, 568)	c(4, 12, 26, 11, 4, 9)	REAC	ESR-mediated signaling	8710	424	REAC:R-MMU-9006931	1	1	0.000681262	1	1	1
1069	HP:0011486	c(1, 1, 0.000796063576254627, 1, 1, 1)	c(FALSE, FALSE, TRUE, FALSE, FALSE, FALSE)	105	c(223, 178, 275, 299, 166, 392)	c(4, 3, 21, 4, 3, 9)	HP	Abnormality of corneal thickness	4671	7915	HP:0000481	1	1	0.000796064	1	1	1
1087	REAC:R-MMU-5693565	c(1, 1, 0.000940093732936382, 1, 1, 1)	c(FALSE, FALSE, TRUE, FALSE, FALSE, FALSE)	63	c(404, -1, 444, -1, 308, 568)	c(1, -1, 14, -1, 1, 4)	REAC	Recruitment and ATM-mediated phosphorylation of repair and signaling proteins at DNA double strand breaks	8710	1206	REAC:R-MMU-5693606	1	1	0.000940094	1	1	1
1090	GO:0042622	c(1, 1, 0.000966027917757255, 1, 1, 1)	c(FALSE, FALSE, TRUE, FALSE, FALSE, FALSE)	10	c(-1, 711, 1098, -1, -1, -1)	c(-1, 1, 6, -1, -1, -1)	GO:CC	photoreceptor outer segment membrane	22605	2054	c("GO:0001750", "GO:0060170")	1	1	0.000966028	1	1	1
1099	HP:0001123	c(1, 1, 0.00103976132794156, 1, 1, 1)	c(FALSE, FALSE, TRUE, FALSE, FALSE, FALSE)	204	c(223, 178, 275, 299, 166, 392)	c(10, 7, 31, 7, 6, 12)	HP	Visual field defect	4671	882	HP:0000505	1	1	0.00103976	1	1	1
1109	REAC:R-MMU-8936459	c(1, 0.265616827821011, 0.0011336544983137, 1, 1, 1)	c(FALSE, FALSE, TRUE, FALSE, FALSE, FALSE)	82	c(404, 375, 444, -1, 308, 568)	c(1, 11, 16, -1, 2, 4)	REAC	RUNX1 regulates genes involved in megakaryocyte differentiation and platelet function	8710	1184	REAC:R-MMU-8878171	1	0.265617	0.00113365	1	1	1
1124	HP:0000556	c(1, 1, 0.00130631357822367, 1, 1, 1)	c(FALSE, FALSE, TRUE, FALSE, FALSE, FALSE)	317	c(223, 178, 275, 299, 166, 392)	c(11, 9, 41, 6, 7, 23)	HP	Retinal dystrophy	4671	430	HP:0000479	1	1	0.00130631	1	1	1
1133	REAC:R-MMU-5693606	c(1, 1, 0.0013963038593136, 1, 1, 1)	c(FALSE, FALSE, TRUE, FALSE, FALSE, FALSE)	65	c(404, -1, 444, -1, 308, 568)	c(1, -1, 14, -1, 1, 4)	REAC	DNA Double Strand Break Response	8710	345	REAC:R-MMU-5693532	1	1	0.0013963	1	1	1
1139	GO:0015291	c(1, 1, 0.00143878465398417, 1, 1, 1)	c(FALSE, FALSE, TRUE, FALSE, FALSE, FALSE)	177	c(736, 699, 1104, 986, 619, 1463)	c(10, 5, 25, 13, 4, 21)	GO:MF	secondary active transmembrane transporter activity	22015	3084	GO:0022804	1	1	0.00143878	1	1	1
1146	HP:0007843	c(1, 1, 0.00148471580470383, 1, 1, 1)	c(FALSE, FALSE, TRUE, FALSE, FALSE, FALSE)	59	c(223, 178, 275, -1, 166, 392)	c(3, 4, 15, -1, 1, 2)	HP	Attenuation of retinal blood vessels	4671	5016	HP:0008046	1	1	0.00148472	1	1	1
1147	HP:0030466	c(1, 1, 0.00148471580470383, 1, 1, 1)	c(FALSE, FALSE, TRUE, FALSE, FALSE, FALSE)	59	c(223, 178, 275, -1, 166, 392)	c(4, 3, 15, -1, 2, 5)	HP	Abnormal full-field electroretinogram	4671	10604	HP:0000512	1	1	0.00148472	1	1	1
1151	HP:0007675	c(1, 1, 0.00154286003308475, 1, 1, 1)	c(FALSE, FALSE, TRUE, FALSE, FALSE, FALSE)	83	c(223, 178, 275, 299, 166, 392)	c(3, 3, 18, 2, 2, 6)	HP	Progressive night blindness	4671	4925	HP:0000662	1	1	0.00154286	1	1	1
1159	GO:0060219	c(1, 1, 0.00164530018413324, 1, 1, 1)	c(FALSE, FALSE, TRUE, FALSE, FALSE, FALSE)	36	c(759, 709, 1120, 1012, -1, 1505)	c(2, 1, 11, 2, -1, 5)	GO:BP	camera-type eye photoreceptor cell differentiation	22849	17003	c("GO:0001754", "GO:0003407", "GO:0060042")	1	1	0.0016453	1	1	1
1162	GO:0046943	c(1, 1, 0.00170200389361334, 1, 1, 1)	c(FALSE, FALSE, TRUE, FALSE, FALSE, FALSE)	156	c(736, 699, 1104, 986, 619, 1463)	c(10, 9, 23, 11, 8, 14)	GO:MF	carboxylic acid transmembrane transporter activity	22015	7343	GO:0005342	1	1	0.001702	1	1	1
1174	GO:0005342	c(1, 1, 0.0019010816130418, 1, 1, 1)	c(FALSE, FALSE, TRUE, FALSE, FALSE, FALSE)	157	c(736, 699, 1104, 986, 619, 1463)	c(10, 10, 23, 11, 8, 14)	GO:MF	organic acid transmembrane transporter activity	22015	1792	GO:0022857	1	1	0.00190108	1	1	1
1182	KEGG:05034	c(1, 1, 0.00205380572157987, 1, 1, 1)	c(FALSE, FALSE, TRUE, FALSE, FALSE, FALSE)	183	c(368, 296, 409, 477, 293, 593)	c(7, 10, 23, 7, 7, 13)	KEGG	Alcoholism	8583	404	KEGG:00000	1	1	0.00205381	1	1	1
1191	GO:0007602	c(1, 1, 0.00213824859843279, 1, 1, 1)	c(FALSE, FALSE, TRUE, FALSE, FALSE, FALSE)	30	c(759, 709, 1120, -1, 632, 1505)	c(2, 1, 10, -1, 1, 6)	GO:BP	phototransduction	22849	3463	c("GO:0007165", "GO:0009583")	1	1	0.00213825	1	1	1
1192	REAC:R-MMU-5625740	c(1, 0.00577848028879854, 0.00217446220261159, 1, 1, 1)	c(FALSE, TRUE, TRUE, FALSE, FALSE, FALSE)	86	c(404, 375, 444, 538, 308, 568)	c(1, 14, 16, 4, 2, 4)	REAC	RHO GTPases activate PKNs	8710	1134	REAC:R-MMU-195258	1	0.00577848	0.00217446	1	1	1
1197	REAC:R-MMU-9006931	c(1, 1, 0.00221558868681894, 1, 1, 1)	c(FALSE, FALSE, TRUE, FALSE, FALSE, FALSE)	231	c(404, 375, 444, 538, 308, 568)	c(7, 15, 29, 13, 8, 13)	REAC	Signaling by Nuclear Receptors	8710	1403	REAC:R-MMU-162582	1	1	0.00221559	1	1	1
1201	GO:0099095	c(1, 1, 0.00225443769125409, 1, 1, 1)	c(FALSE, FALSE, TRUE, FALSE, FALSE, FALSE)	21	c(736, -1, 1104, -1, -1, 1463)	c(2, -1, 8, -1, -1, 4)	GO:MF	ligand-gated anion channel activity	22015	10420	c("GO:0005253", "GO:0015276")	1	1	0.00225444	1	1	1
1205	WP:WP2074	c(1, 1, 0.00233847728339302, 1, 1, 1)	c(FALSE, FALSE, TRUE, FALSE, FALSE, FALSE)	99	c(243, 182, 251, 365, 169, 329)	c(2, 4, 17, 10, 2, 12)	WP	Neural crest differentiation	4305	52	WP:000000	1	1	0.00233848	1	1	1
1253	HP:0031705	c(1, 1, 0.00321356705278848, 1, 1, 1)	c(FALSE, FALSE, TRUE, FALSE, FALSE, FALSE)	17	c(223, 178, 275, -1, -1, 392)	c(1, 1, 8, -1, -1, 3)	HP	Compensatory head posture	4671	11780	HP:0000496	1	1	0.00321357	1	1	1
1261	REAC:R-MMU-73772	c(1, 0.529470009336749, 0.00344711807061226, 1, 1, 1)	c(FALSE, FALSE, TRUE, FALSE, FALSE, FALSE)	89	c(404, 375, 444, -1, 308, 568)	c(1, 11, 16, -1, 2, 4)	REAC	RNA Polymerase I Promoter Escape	8710	1158	REAC:R-MMU-73854	1	0.52947	0.00344712	1	1	1
1264	GO:0046928	c(0.674059742814283, 1, 0.00354359070862414, 1, 1, 1)	c(FALSE, FALSE, TRUE, FALSE, FALSE, FALSE)	110	c(759, 709, 1120, 1012, 632, 1505)	c(12, 5, 19, 8, 4, 16)	GO:BP	regulation of neurotransmitter secretion	22849	14451	c("GO:0001505", "GO:0007269", "GO:0050804", "GO:0051588", "GO:1903530")	0.67406	1	0.00354359	1	1	1
1271	GO:0007613	c(1, 1, 0.00369826182784791, 1, 1, 1)	c(FALSE, FALSE, TRUE, FALSE, FALSE, FALSE)	153	c(759, 709, 1120, 1012, 632, 1505)	c(14, 10, 23, 11, 7, 22)	GO:BP	memory	22849	3473	GO:0007611	1	1	0.00369826	1	1	1
1297	GO:0042490	c(1, 1, 0.00446278152104747, 1, 1, 1)	c(FALSE, FALSE, TRUE, FALSE, FALSE, FALSE)	82	c(759, 709, 1120, 1012, 632, 1505)	c(7, 2, 16, 5, 3, 6)	GO:BP	mechanoreceptor differentiation	22849	11798	GO:0030182	1	1	0.00446278	1	1	1
1305	REAC:R-MMU-5250913	c(1, 0.635487280003445, 0.0046296288096678, 1, 1, 1)	c(FALSE, FALSE, TRUE, FALSE, FALSE, FALSE)	91	c(404, 375, 444, -1, 308, 568)	c(1, 11, 16, -1, 3, 4)	REAC	Positive epigenetic regulation of rRNA expression	8710	1059	REAC:R-MMU-212165	1	0.635487	0.00462963	1	1	1
1306	REAC:R-MMU-5250924	c(1, 0.635487280003445, 0.0046296288096678, 1, 1, 1)	c(FALSE, FALSE, TRUE, FALSE, FALSE, FALSE)	91	c(404, 375, 444, -1, 308, 568)	c(1, 11, 16, -1, 3, 4)	REAC	B-WICH complex positively regulates rRNA expression	8710	148	REAC:R-MMU-5250913	1	0.635487	0.00462963	1	1	1
890	GO:0045055	c(0.000186871328823886, 1, 0.00467020550098914, 1, 1, 1)	c(TRUE, FALSE, TRUE, FALSE, FALSE, FALSE)	250	c(759, 709, 1120, 1012, 632, 1505)	c(27, 8, 31, 20, 4, 27)	GO:BP	regulated exocytosis	22849	13100	GO:0006887	0.000186871	1	0.00467021	1	1	1
1311	GO:0046942	c(0.057848310281122, 1, 0.00485676668896342, 1, 1, 1)	c(FALSE, FALSE, TRUE, FALSE, FALSE, FALSE)	263	c(759, 709, 1120, 1012, 632, 1505)	c(23, 19, 32, 19, 12, 28)	GO:BP	carboxylic acid transport	22849	14458	GO:0015711	0.0578483	1	0.00485677	1	1	1
1317	GO:0005237	c(1, 1, 0.00498264765435259, 1, 1, 1)	c(FALSE, FALSE, TRUE, FALSE, FALSE, FALSE)	17	c(736, -1, 1104, -1, -1, 1463)	c(1, -1, 7, -1, -1, 3)	GO:MF	inhibitory extracellular ligand-gated ion channel activity	22015	1725	GO:0005230	1	1	0.00498265	1	1	1
1319	HP:0040214	c(1, 1, 0.00499506977460628, 1, 1, 1)	c(FALSE, FALSE, TRUE, FALSE, FALSE, FALSE)	136	c(223, 178, 275, 299, 166, 392)	c(4, 5, 23, 5, 4, 8)	HP	Abnormal insulin level	4671	14448	HP:0003117	1	1	0.00499507	1	1	1
1320	HP:0040215	c(1, 1, 0.00499506977460628, 1, 1, 1)	c(FALSE, FALSE, TRUE, FALSE, FALSE, FALSE)	136	c(223, 178, 275, 299, 166, 392)	c(4, 5, 23, 5, 4, 8)	HP	Abnormal circulating insulin level	4671	14449	HP:0040214	1	1	0.00499507	1	1	1
1321	HP:0000613	c(1, 1, 0.00500302197638992, 1, 1, 1)	c(FALSE, FALSE, TRUE, FALSE, FALSE, FALSE)	230	c(223, 178, 275, 299, 166, 392)	c(12, 11, 32, 10, 11, 24)	HP	Photophobia	4671	477	c("HP:0000504", "HP:0000708")	1	1	0.00500302	1	1	1
845	REAC:R-MMU-73884	c(1, 0.00011418563303969, 0.0052778648842352, 1, 1, 1)	c(FALSE, TRUE, TRUE, FALSE, FALSE, FALSE)	82	c(404, 375, 444, 538, 308, 568)	c(1, 16, 15, 1, 2, 3)	REAC	Base Excision Repair	8710	151	REAC:R-MMU-73894	1	0.000114186	0.00527786	1	1	1
1330	GO:0050805	c(1, 1, 0.00527950375989861, 1, 1, 1)	c(FALSE, FALSE, TRUE, FALSE, FALSE, FALSE)	83	c(759, 709, 1120, 1012, 632, 1505)	c(6, 5, 16, 9, 1, 13)	GO:BP	negative regulation of synaptic transmission	22849	15334	c("GO:0007268", "GO:0010648", "GO:0023057", "GO:0050804")	1	1	0.0052795	1	1	1
1336	GO:0008514	c(1, 1, 0.00542770689771059, 1, 1, 1)	c(FALSE, FALSE, TRUE, FALSE, FALSE, FALSE)	167	c(736, 699, 1104, 986, 619, 1463)	c(10, 10, 23, 12, 4, 15)	GO:MF	organic anion transmembrane transporter activity	22015	2229	GO:0008509	1	1	0.00542771	1	1	1
1339	GO:0006334	c(1, 1, 0.00562463549821886, 1, 1, 1)	c(FALSE, FALSE, TRUE, FALSE, FALSE, FALSE)	74	c(759, 709, 1120, 1012, 632, 1505)	c(2, 8, 15, 3, 2, 5)	GO:BP	nucleosome assembly	22849	2339	c("GO:0031497", "GO:0034728", "GO:0065004")	1	1	0.00562464	1	1	1
1340	GO:2000300	c(1, 1, 0.00562463549821886, 1, 1, 1)	c(FALSE, FALSE, TRUE, FALSE, FALSE, FALSE)	74	c(759, 709, 1120, 1012, 632, 1505)	c(8, 4, 15, 3, 1, 9)	GO:BP	regulation of synaptic vesicle exocytosis	22849	29522	c("GO:0016079", "GO:0046928", "GO:1903305")	1	1	0.00562464	1	1	1
1352	HP:0000842	c(1, 1, 0.00626736924499528, 1, 1, 1)	c(FALSE, FALSE, TRUE, FALSE, FALSE, FALSE)	128	c(223, 178, 275, 299, 166, 392)	c(4, 4, 22, 2, 4, 8)	HP	Hyperinsulinemia	4671	659	c("HP:0011014", "HP:0040215")	1	1	0.00626737	1	1	1
1355	REAC:R-MMU-2485179	c(1, 1, 0.00638044177687399, 1, 1, 1)	c(FALSE, FALSE, TRUE, FALSE, FALSE, FALSE)	8	c(-1, 375, 444, -1, -1, -1)	c(-1, 1, 5, -1, -1, -1)	REAC	Activation of the phototransduction cascade	8710	71	REAC:R-MMU-2514856	1	1	0.00638044	1	1	1
1356	GO:0015849	c(0.0126953115990092, 0.703216175148637, 0.0063919926744603, 1, 1, 1)	c(TRUE, FALSE, TRUE, FALSE, FALSE, FALSE)	292	c(759, 709, 1120, 1012, 632, 1505)	c(26, 21, 34, 22, 12, 31)	GO:BP	organic acid transport	22849	5512	GO:0071702	0.0126953	0.703216	0.00639199	1	1	1
1358	GO:0048786	c(1, 1, 0.00643179198450365, 1, 1, 1)	c(FALSE, FALSE, TRUE, FALSE, FALSE, FALSE)	86	c(759, 711, 1098, 1002, 624, 1489)	c(6, 4, 15, 4, 3, 9)	GO:CC	presynaptic active zone	22605	2549	c("GO:0098793", "GO:0110165")	1	1	0.00643179	1	1	1
1375	GO:0051606	c(1, 1, 0.00709592288346227, 1, 1, 1)	c(FALSE, FALSE, TRUE, FALSE, FALSE, FALSE)	255	c(759, 709, 1120, 1012, 632, 1505)	c(15, 9, 31, 12, 9, 21)	GO:BP	detection of stimulus	22849	15968	GO:0050896	1	1	0.00709592	1	1	1
1380	KEGG:05031	c(1, 1, 0.0072906745626135, 1, 1, 1)	c(FALSE, FALSE, TRUE, FALSE, FALSE, FALSE)	67	c(368, 296, 409, 477, 293, 593)	c(4, 1, 12, 5, 3, 8)	KEGG	Amphetamine addiction	8583	401	KEGG:00000	1	1	0.00729067	1	1	1
1390	GO:0043195	c(1, 1, 0.00753226119521794, 1, 1, 1)	c(FALSE, FALSE, TRUE, FALSE, FALSE, FALSE)	77	c(759, 711, 1098, 1002, 624, 1489)	c(6, 3, 14, 7, 4, 10)	GO:CC	terminal bouton	22605	2110	c("GO:0043679", "GO:0098793")	1	1	0.00753226	1	1	1
1392	HP:0007663	c(1, 1, 0.00768111006390201, 1, 1, 1)	c(FALSE, FALSE, TRUE, FALSE, FALSE, FALSE)	476	c(223, 178, 275, 299, 166, 392)	c(19, 12, 52, 21, 12, 36)	HP	Reduced visual acuity	4671	4920	HP:0000505	1	1	0.00768111	1	1	1
1399	HP:0000546	c(1, 1, 0.00801149654744109, 1, 1, 1)	c(FALSE, FALSE, TRUE, FALSE, FALSE, FALSE)	269	c(223, 178, 275, 299, 166, 392)	c(10, 7, 35, 10, 6, 25)	HP	Retinal degeneration	4671	421	HP:0000479	1	1	0.0080115	1	1	1
1400	REAC:R-MMU-2559583	c(1, 0.0216295698892482, 0.00802076841811372, 1, 1, 1)	c(FALSE, TRUE, TRUE, FALSE, FALSE, FALSE)	161	c(404, 375, 444, 538, 308, 568)	c(1, 19, 22, 9, 5, 7)	REAC	Cellular Senescence	8710	259	REAC:R-MMU-2262752	1	0.0216296	0.00802077	1	1	1
348	REAC:R-MMU-774815	c(1, 9.65307453443304e-09, 0.00803373762935938, 1, 1, 1)	c(FALSE, TRUE, TRUE, FALSE, FALSE, FALSE)	75	c(404, 375, 444, -1, 308, 568)	c(1, 20, 14, -1, 2, 3)	REAC	Nucleosome assembly	8710	944	REAC:R-MMU-73886	1	9.65307e-09	0.00803374	1	1	1
349	REAC:R-MMU-606279	c(1, 9.65307453443304e-09, 0.00803373762935938, 1, 1, 1)	c(FALSE, TRUE, TRUE, FALSE, FALSE, FALSE)	75	c(404, 375, 444, -1, 308, 568)	c(1, 20, 14, -1, 2, 3)	REAC	Deposition of new CENPA-containing nucleosomes at the centromere	8710	368	REAC:R-MMU-774815	1	9.65307e-09	0.00803374	1	1	1
1421	REAC:R-MMU-5578749	c(1, 1, 0.00875755353941308, 1, 1, 1)	c(FALSE, FALSE, TRUE, FALSE, FALSE, FALSE)	106	c(404, 375, 444, -1, 308, 568)	c(1, 11, 17, -1, 4, 4)	REAC	Transcriptional regulation by small RNAs	8710	1588	REAC:R-MMU-211000	1	1	0.00875755	1	1	1
1430	REAC:R-MMU-2559582	c(1, 0.0205933736486905, 0.0093030608639279, 1, 1, 1)	c(FALSE, TRUE, TRUE, FALSE, FALSE, FALSE)	96	c(404, 375, 444, 538, 308, 568)	c(1, 14, 16, 2, 3, 5)	REAC	Senescence-Associated Secretory Phenotype (SASP)	8710	1355	REAC:R-MMU-2559583	1	0.0205934	0.00930306	1	1	1
1441	GO:0008081	c(1, 1, 0.00953410060636108, 1, 1, 1)	c(FALSE, FALSE, TRUE, FALSE, FALSE, FALSE)	75	c(736, 699, 1104, 986, 619, 1463)	c(5, 4, 14, 4, 3, 5)	GO:MF	phosphoric diester hydrolase activity	22015	1955	GO:0042578	1	1	0.0095341	1	1	1
1448	GO:0022851	c(1, 1, 0.0101311250512366, 1, 1, 1)	c(FALSE, FALSE, TRUE, FALSE, FALSE, FALSE)	13	c(736, -1, 1104, -1, -1, 1463)	c(2, -1, 6, -1, -1, 4)	GO:MF	GABA-gated chloride ion channel activity	22015	4675	c("GO:0005254", "GO:0016917", "GO:0022824", "GO:0099095")	1	1	0.0101311	1	1	1
1460	GO:0007214	c(1, 1, 0.0106608249253774, 1, 1, 1)	c(FALSE, FALSE, TRUE, FALSE, FALSE, FALSE)	28	c(759, -1, 1120, -1, 632, 1505)	c(4, -1, 9, -1, 2, 7)	GO:BP	gamma-aminobutyric acid signaling pathway	22849	3112	GO:0007267	1	1	0.0106608	1	1	1
1470	GO:0015171	c(1, 1, 0.0111536469900444, 1, 1, 1)	c(FALSE, FALSE, TRUE, FALSE, FALSE, FALSE)	76	c(736, 699, 1104, 986, 619, 1463)	c(4, 4, 14, 4, 5, 8)	GO:MF	amino acid transmembrane transporter activity	22015	2992	GO:0046943	1	1	0.0111536	1	1	1
1471	GO:0005254	c(1, 1, 0.0111536469900444, 1, 1, 1)	c(FALSE, FALSE, TRUE, FALSE, FALSE, FALSE)	76	c(736, 699, 1104, 986, 619, 1463)	c(4, 3, 14, 3, 4, 9)	GO:MF	chloride channel activity	22015	1740	c("GO:0005253", "GO:0015108")	1	1	0.0111536	1	1	1
1474	GO:0035976	c(1, 1, 0.0111833532864156, 1, 1, 1)	c(FALSE, FALSE, TRUE, FALSE, FALSE, FALSE)	5	c(-1, -1, 1098, -1, 624, -1)	c(-1, -1, 4, -1, 1, -1)	GO:CC	transcription factor AP-1 complex	22605	1892	GO:0090575	1	1	0.0111834	1	1	1
1488	HP:0001133	c(1, 1, 0.0119632610239836, 1, 1, 1)	c(FALSE, FALSE, TRUE, FALSE, FALSE, FALSE)	86	c(223, 178, 275, 299, 166, 392)	c(3, 1, 17, 3, 1, 3)	HP	Constriction of peripheral visual field	4671	889	HP:0001123	1	1	0.0119633	1	1	1
1506	GO:0043435	c(1, 1, 0.0130537613151463, 1, 1, 1)	c(FALSE, FALSE, TRUE, FALSE, FALSE, FALSE)	4	c(-1, -1, 1120, -1, -1, -1)	c(-1, -1, 4, -1, -1, -1)	GO:BP	response to corticotropin-releasing hormone	22849	12314	GO:0043434	1	1	0.0130538	1	1	1
1507	GO:0071376	c(1, 1, 0.0130537613151463, 1, 1, 1)	c(FALSE, FALSE, TRUE, FALSE, FALSE, FALSE)	4	c(-1, -1, 1120, -1, -1, -1)	c(-1, -1, 4, -1, -1, -1)	GO:BP	cellular response to corticotropin-releasing hormone stimulus	22849	19405	c("GO:0043435", "GO:0071375")	1	1	0.0130538	1	1	1
1508	GO:0061209	c(1, 1, 0.0130537613151463, 1, 1, 1)	c(FALSE, FALSE, TRUE, FALSE, FALSE, FALSE)	4	c(-1, -1, 1120, -1, -1, -1)	c(-1, -1, 4, -1, -1, -1)	GO:BP	cell proliferation involved in mesonephros development	22849	17937	c("GO:0001823", "GO:0072111")	1	1	0.0130538	1	1	1
1517	GO:1902476	c(1, 1, 0.0137777031083073, 1, 1, 1)	c(FALSE, FALSE, TRUE, FALSE, FALSE, FALSE)	52	c(759, 709, 1120, 1012, 632, 1505)	c(3, 2, 12, 1, 2, 6)	GO:BP	chloride transmembrane transport	22849	25677	c("GO:0006821", "GO:0098661")	1	1	0.0137777	1	1	1
1534	GO:0005253	c(1, 1, 0.0150251080281416, 1, 1, 1)	c(FALSE, FALSE, TRUE, FALSE, FALSE, FALSE)	88	c(736, 699, 1104, 986, 619, 1463)	c(4, 3, 15, 4, 5, 9)	GO:MF	anion channel activity	22015	1739	c("GO:0005216", "GO:0015103")	1	1	0.0150251	1	1	1
1537	GO:0015698	c(1, 1, 0.0153599309483083, 1, 1, 1)	c(FALSE, FALSE, TRUE, FALSE, FALSE, FALSE)	132	c(759, 709, 1120, 1012, 632, 1505)	c(7, 5, 20, 12, 5, 15)	GO:BP	inorganic anion transport	22849	5371	GO:0006820	1	1	0.0153599	1	1	1
1550	GO:0015103	c(1, 1, 0.0166673673519683, 1, 1, 1)	c(FALSE, FALSE, TRUE, FALSE, FALSE, FALSE)	132	c(736, 699, 1104, 986, 619, 1463)	c(5, 5, 19, 8, 5, 14)	GO:MF	inorganic anion transmembrane transporter activity	22015	2928	c("GO:0008509", "GO:0015318")	1	1	0.0166674	1	1	1
1551	GO:1902710	c(1, 1, 0.0167708105104401, 1, 1, 1)	c(FALSE, FALSE, TRUE, FALSE, FALSE, FALSE)	21	c(759, -1, 1098, -1, 624, 1489)	c(2, -1, 7, -1, 1, 5)	GO:CC	GABA receptor complex	22605	4041	GO:0043235	1	1	0.0167708	1	1	1
1563	GO:0015711	c(0.0214965246142387, 1, 0.0174511022238506, 1, 1, 1)	c(TRUE, FALSE, TRUE, FALSE, FALSE, FALSE)	319	c(759, 709, 1120, 1012, 632, 1505)	c(27, 21, 35, 22, 13, 32)	GO:BP	organic anion transport	22849	5384	c("GO:0006820", "GO:0071702")	0.0214965	1	0.0174511	1	1	1
1008	GO:0006887	c(0.000463719590631927, 1, 0.0174846353495692, 1, 1, 1)	c(TRUE, FALSE, TRUE, FALSE, FALSE, FALSE)	346	c(759, 709, 1120, 1012, 632, 1505)	c(32, 10, 37, 23, 6, 37)	GO:BP	exocytosis	22849	2830	c("GO:0016192", "GO:0032940")	0.00046372	1	0.0174846	1	1	1
1570	GO:0008028	c(1, 1, 0.0182293236568832, 1, 1, 1)	c(FALSE, FALSE, TRUE, FALSE, FALSE, FALSE)	60	c(736, 699, 1104, 986, 619, 1463)	c(7, 2, 12, 3, 3, 3)	GO:MF	monocarboxylic acid transmembrane transporter activity	22015	1934	GO:0046943	1	1	0.0182293	1	1	1
1581	KEGG:04721	c(1, 1, 0.0197226955618981, 1, 1, 1)	c(FALSE, FALSE, TRUE, FALSE, FALSE, FALSE)	74	c(368, 296, 409, 477, -1, 593)	c(3, 4, 12, 2, -1, 8)	KEGG	Synaptic vesicle cycle	8583	334	KEGG:00000	1	1	0.0197227	1	1	1
1584	GO:0009584	c(1, 1, 0.0202083031774505, 1, 1, 1)	c(FALSE, FALSE, TRUE, FALSE, FALSE, FALSE)	30	c(-1, 709, 1120, -1, 632, 1505)	c(-1, 2, 9, -1, 1, 5)	GO:BP	detection of visible light	22849	3961	GO:0009583	1	1	0.0202083	1	1	1
1585	REAC:R-MMU-211000	c(1, 1, 0.0204031130887396, 1, 1, 1)	c(FALSE, FALSE, TRUE, FALSE, FALSE, FALSE)	113	c(404, 375, 444, -1, 308, 568)	c(1, 11, 17, -1, 4, 4)	REAC	Gene Silencing by RNA	8710	573	REAC:R-MMU-74160	1	1	0.0204031	1	1	1
1586	HP:0000551	c(1, 1, 0.0206946273587907, 1, 1, 1)	c(FALSE, FALSE, TRUE, FALSE, FALSE, FALSE)	108	c(223, 178, 275, 299, 166, 392)	c(4, 7, 19, 3, 1, 9)	HP	Color vision defect	4671	425	HP:0000504	1	1	0.0206946	1	1	1
1587	REAC:R-MMU-2514859	c(1, 1, 0.02072681326738, 1, 1, 1)	c(FALSE, FALSE, TRUE, FALSE, FALSE, FALSE)	28	c(-1, 375, 444, -1, -1, 568)	c(-1, 1, 8, -1, -1, 3)	REAC	Inactivation, recovery and regulation of the phototransduction cascade	8710	663	REAC:R-MMU-2514856	1	1	0.0207268	1	1	1
1617	GO:0003158	c(1, 1, 0.024708028004083, 1, 1, 1)	c(FALSE, FALSE, TRUE, FALSE, FALSE, FALSE)	125	c(759, 709, 1120, 1012, 632, 1505)	c(8, 10, 19, 12, 4, 7)	GO:BP	endothelium development	22849	1729	GO:0060429	1	1	0.024708	1	1	1
1619	GO:0048469	c(1, 1, 0.024736885791754, 1, 1, 1)	c(FALSE, FALSE, TRUE, FALSE, FALSE, FALSE)	195	c(759, 709, 1120, 1012, 632, 1505)	c(8, 10, 25, 20, 7, 20)	GO:BP	cell maturation	22849	14806	c("GO:0048468", "GO:0048869", "GO:0071695")	1	1	0.0247369	1	1	1
1620	HP:0008046	c(1, 1, 0.0247901648126305, 1, 1, 1)	c(FALSE, FALSE, TRUE, FALSE, FALSE, FALSE)	225	c(223, 178, 275, 299, 166, 392)	c(8, 10, 30, 10, 2, 13)	HP	Abnormal retinal vascular morphology	4671	5114	c("HP:0000479", "HP:0008047")	1	1	0.0247902	1	1	1
1621	GO:0016917	c(1, 1, 0.0249616359644908, 1, 1, 1)	c(FALSE, FALSE, TRUE, FALSE, FALSE, FALSE)	21	c(736, -1, 1104, -1, 619, 1463)	c(2, -1, 7, -1, 1, 5)	GO:MF	GABA receptor activity	22015	3874	GO:0004888	1	1	0.0249616	1	1	1
1626	HP:0001103	c(1, 1, 0.025177025055915, 1, 1, 1)	c(FALSE, FALSE, TRUE, FALSE, FALSE, FALSE)	181	c(223, 178, 275, 299, 166, 392)	c(7, 7, 26, 8, 4, 21)	HP	Abnormal macular morphology	4671	869	HP:0000479	1	1	0.025177	1	1	1
1638	HP:0007984	c(1, 1, 0.0264813193381696, 1, 1, 1)	c(FALSE, FALSE, TRUE, FALSE, FALSE, FALSE)	16	c(223, 178, 275, -1, -1, 392)	c(2, 1, 7, -1, -1, 3)	HP	Electronegative electroretinogram	4671	5081	HP:0030478	1	1	0.0264813	1	1	1
1643	GO:0015108	c(1, 1, 0.0268712086912812, 1, 1, 1)	c(FALSE, FALSE, TRUE, FALSE, FALSE, FALSE)	103	c(736, 699, 1104, 986, 619, 1463)	c(4, 4, 16, 5, 4, 12)	GO:MF	chloride transmembrane transporter activity	22015	2933	GO:0015103	1	1	0.0268712	1	1	1
1647	GO:0015175	c(1, 1, 0.0273119155029696, 1, 1, 1)	c(FALSE, FALSE, TRUE, FALSE, FALSE, FALSE)	36	c(736, 699, 1104, 986, 619, 1463)	c(1, 2, 9, 2, 1, 4)	GO:MF	neutral amino acid transmembrane transporter activity	22015	2996	GO:0015171	1	1	0.0273119	1	1	1
1648	REAC:R-MMU-2514856	c(1, 1, 0.0273613968621008, 1, 1, 1)	c(FALSE, FALSE, TRUE, FALSE, FALSE, FALSE)	29	c(-1, 375, 444, -1, -1, 568)	c(-1, 1, 8, -1, -1, 3)	REAC	The phototransduction cascade	8710	1551	REAC:R-MMU-2187338	1	1	0.0273614	1	1	1
1660	KEGG:05322	c(0.273450272344534, 1, 0.0284409176069504, 1, 1, 1)	c(FALSE, FALSE, TRUE, FALSE, FALSE, FALSE)	124	c(368, 296, 409, 477, 293, 593)	c(13, 6, 16, 8, 10, 3)	KEGG	Systemic lupus erythematosus	8583	466	KEGG:00000	0.27345	1	0.0284409	1	1	1
1661	REAC:R-MMU-73854	c(1, 1, 0.0288088351580821, 1, 1, 1)	c(FALSE, FALSE, TRUE, FALSE, FALSE, FALSE)	105	c(404, 375, 444, -1, 308, 568)	c(1, 11, 16, -1, 2, 4)	REAC	RNA Polymerase I Promoter Clearance	8710	1157	REAC:R-MMU-73864	1	1	0.0288088	1	1	1
1672	REAC:R-MMU-2187338	c(1, 1, 0.0298549471008217, 1, 1, 1)	c(FALSE, FALSE, TRUE, FALSE, FALSE, FALSE)	84	c(404, 375, 444, 538, 308, 568)	c(6, 3, 14, 2, 4, 8)	REAC	Visual phototransduction	8710	1654	REAC:R-MMU-9709957	1	1	0.0298549	1	1	1
1689	REAC:R-MMU-73864	c(1, 1, 0.0323735074458455, 1, 1, 1)	c(FALSE, FALSE, TRUE, FALSE, FALSE, FALSE)	106	c(404, 375, 444, -1, 308, 568)	c(1, 11, 16, -1, 2, 4)	REAC	RNA Polymerase I Transcription	8710	1160	REAC:R-MMU-74160	1	1	0.0323735	1	1	1
1690	HP:0002266	c(1, 1, 0.0326033384132429, 1, 1, 1)	c(FALSE, FALSE, TRUE, FALSE, FALSE, FALSE)	22	c(223, 178, 275, 299, -1, 392)	c(3, 1, 8, 2, -1, 2)	HP	Focal clonic seizure	4671	1673	c("HP:0011153", "HP:0020221")	1	1	0.0326033	1	1	1
949	GO:0017157	c(0.00029763687136349, 1, 0.0351307067355957, 1, 1, 1)	c(TRUE, FALSE, TRUE, FALSE, FALSE, FALSE)	224	c(759, 709, 1120, 1012, 632, 1505)	c(25, 6, 27, 18, 2, 25)	GO:BP	regulation of exocytosis	22849	5893	c("GO:0006887", "GO:0060627", "GO:1903530")	0.000297637	1	0.0351307	1	1	1
1722	HP:0000608	c(1, 1, 0.036502012786074, 1, 1, 1)	c(FALSE, FALSE, TRUE, FALSE, FALSE, FALSE)	84	c(223, 178, 275, 299, 166, 392)	c(6, 4, 16, 4, 2, 6)	HP	Macular degeneration	4671	473	c("HP:0000546", "HP:0001103")	1	1	0.036502	1	1	1
1728	GO:0048167	c(1, 1, 0.0375752931110159, 1, 1, 1)	c(FALSE, FALSE, TRUE, FALSE, FALSE, FALSE)	358	c(759, 709, 1120, 1012, 632, 1505)	c(20, 11, 37, 23, 7, 29)	GO:BP	regulation of synaptic plasticity	22849	14592	c("GO:0050804", "GO:0065008")	1	1	0.0375753	1	1	1
1729	GO:0042596	c(1, 1, 0.0376521426368451, 1, 1, 1)	c(FALSE, FALSE, TRUE, FALSE, FALSE, FALSE)	57	c(759, 709, 1120, 1012, -1, 1505)	c(4, 2, 12, 4, -1, 7)	GO:BP	fear response	22849	11836	GO:0033555	1	1	0.0376521	1	1	1
1747	GO:0032328	c(1, 1, 0.0396433677406648, 1, 1, 1)	c(FALSE, FALSE, TRUE, FALSE, FALSE, FALSE)	13	c(759, -1, 1120, -1, -1, 1505)	c(1, -1, 6, -1, -1, 1)	GO:BP	alanine transport	22849	8678	c("GO:0006812", "GO:0015804", "GO:0046942")	1	1	0.0396434	1	1	1
794	GO:1903305	c(6.34377537220671e-05, 1, 0.0401598474003485, 1, 1, 1)	c(TRUE, FALSE, TRUE, FALSE, FALSE, FALSE)	164	c(759, 709, 1120, 1012, 632, 1505)	c(22, 6, 22, 17, 2, 16)	GO:BP	regulation of regulated secretory pathway	22849	26375	c("GO:0017157", "GO:0045055")	6.34378e-05	1	0.0401598	1	1	1
1763	HP:0030329	c(1, 1, 0.0423922703985946, 1, 1, 1)	c(FALSE, FALSE, TRUE, FALSE, FALSE, FALSE)	29	c(223, 178, 275, -1, -1, 392)	c(2, 1, 9, -1, -1, 3)	HP	Retinal thinning	4671	10476	HP:0000479	1	1	0.0423923	1	1	1
1764	HP:0011169	c(1, 1, 0.0423922703985946, 1, 1, 1)	c(FALSE, FALSE, TRUE, FALSE, FALSE, FALSE)	29	c(223, 178, 275, 299, -1, 392)	c(2, 1, 9, 1, -1, 2)	HP	Generalized clonic seizure	4671	7604	c("HP:0020221", "HP:0032677")	1	1	0.0423923	1	1	1
1766	HP:0030470	c(1, 1, 0.0427687459379364, 1, 1, 1)	c(FALSE, FALSE, TRUE, FALSE, FALSE, FALSE)	17	c(223, 178, 275, -1, -1, 392)	c(2, 1, 7, -1, -1, 3)	HP	Abnormal dark-adapted bright flash electroretinogram	4671	10608	HP:0030469	1	1	0.0427687	1	1	1
1767	HP:0030478	c(1, 1, 0.0427687459379364, 1, 1, 1)	c(FALSE, FALSE, TRUE, FALSE, FALSE, FALSE)	17	c(223, 178, 275, -1, -1, 392)	c(2, 1, 7, -1, -1, 3)	HP	Abnormal amplitude of dark-adapted bright flash electroretinogram	4671	10616	HP:0030470	1	1	0.0427687	1	1	1
1768	HP:0030469	c(1, 1, 0.0427687459379364, 1, 1, 1)	c(FALSE, FALSE, TRUE, FALSE, FALSE, FALSE)	17	c(223, 178, 275, -1, -1, 392)	c(2, 1, 7, -1, -1, 3)	HP	Abnormal dark-adapted electroretinogram	4671	10607	HP:0030466	1	1	0.0427687	1	1	1
1769	GO:0008328	c(1, 1, 0.0427952673242509, 1, 1, 1)	c(FALSE, FALSE, TRUE, FALSE, FALSE, FALSE)	40	c(759, 711, 1098, 1002, 624, 1489)	c(3, 1, 9, 3, 2, 4)	GO:CC	ionotropic glutamate receptor complex	22605	620	c("GO:0005887", "GO:0034702", "GO:0098878")	1	1	0.0427953	1	1	1
1770	GO:0048787	c(1, 1, 0.0427952673242509, 1, 1, 1)	c(FALSE, FALSE, TRUE, FALSE, FALSE, FALSE)	40	c(759, 711, 1098, 1002, 624, 1489)	c(5, 2, 9, 1, 2, 4)	GO:CC	presynaptic active zone membrane	22605	2550	c("GO:0042734", "GO:0048786", "GO:0097060")	1	1	0.0427953	1	1	1
1775	HP:0011468	c(1, 1, 0.043510021365623, 1, 1, 1)	c(FALSE, FALSE, TRUE, FALSE, FALSE, FALSE)	12	c(223, -1, 275, 299, -1, 392)	c(2, -1, 6, 1, -1, 1)	HP	Facial tics	4671	7897	HP:0005324	1	1	0.04351	1	1	1
1781	KEGG:04742	c(1, 1, 0.0439257796458935, 1, 1, 1)	c(FALSE, FALSE, TRUE, FALSE, FALSE, FALSE)	92	c(368, 296, 409, 477, 293, 593)	c(3, 2, 13, 2, 3, 10)	KEGG	Taste transduction	8583	344	KEGG:00000	1	1	0.0439258	1	1	1
1785	GO:0015185	c(1, 1, 0.0443796174545235, 1, 1, 1)	c(FALSE, FALSE, TRUE, FALSE, FALSE, FALSE)	6	c(736, -1, 1104, -1, -1, -1)	c(1, -1, 4, -1, -1, -1)	GO:MF	gamma-aminobutyric acid transmembrane transporter activity	22015	3003	c("GO:0008028", "GO:0008514", "GO:0015171")	1	1	0.0443796	1	1	1
1800	REAC:R-MMU-212165	c(1, 0.284065315757571, 0.045492030320343, 1, 1, 1)	c(FALSE, FALSE, TRUE, FALSE, FALSE, FALSE)	109	c(404, 375, 444, -1, 308, 568)	c(1, 13, 16, -1, 3, 4)	REAC	Epigenetic regulation of gene expression	8710	439	REAC:R-MMU-74160	1	0.284065	0.045492	1	1	1
1801	HP:0100691	c(1, 1, 0.0457262003067298, 1, 1, 1)	c(FALSE, FALSE, TRUE, FALSE, FALSE, FALSE)	315	c(223, 178, 275, 299, 166, 392)	c(5, 16, 37, 12, 6, 21)	HP	Abnormality of the curvature of the cornea	4671	15447	HP:0000481	1	1	0.0457262	1	1	1
1394	REAC:R-MMU-5693607	c(1, 0.00776109134245129, 0.0467574303593233, 1, 1, 1)	c(FALSE, TRUE, TRUE, FALSE, FALSE, FALSE)	77	c(404, 375, 444, -1, -1, 568)	c(1, 13, 13, -1, -1, 4)	REAC	Processing of DNA double-strand break ends	8710	1080	REAC:R-MMU-5693567	1	0.00776109	0.0467574	1	1	1
1823	GO:0008066	c(1, 1, 0.0481829951721818, 1, 1, 1)	c(FALSE, FALSE, TRUE, FALSE, FALSE, FALSE)	23	c(736, 699, 1104, 986, -1, 1463)	c(1, 1, 7, 2, -1, 3)	GO:MF	glutamate receptor activity	22015	1947	GO:0004888	1	1	0.048183	1	1	1
1485	REAC:R-MMU-69473	c(1, 0.011839039887322, 0.0697519771898819, 1, 1, 1)	c(FALSE, TRUE, FALSE, FALSE, FALSE, FALSE)	80	c(404, 375, 444, 538, 308, 568)	c(1, 13, 13, 2, 1, 3)	REAC	G2/M DNA damage checkpoint	8710	542	REAC:R-MMU-69481	1	0.011839	0.069752	1	1	1
399	REAC:R-MMU-157579	c(1, 5.98157097990866e-08, 0.0724768362094275, 1, 1, 1)	c(FALSE, TRUE, FALSE, FALSE, FALSE, FALSE)	91	c(404, 375, 444, 538, 308, 568)	c(1, 21, 14, 1, 2, 4)	REAC	Telomere Maintenance	8710	1539	REAC:R-MMU-73886	1	5.98157e-08	0.0724768	1	1	1
1004	GO:0061638	c(1, 0.000439135777456122, 0.0991615403581518, 1, 1, 1)	c(FALSE, TRUE, FALSE, FALSE, FALSE, FALSE)	27	c(-1, 711, 1098, -1, 624, 1489)	c(-1, 8, 7, -1, 1, 1)	GO:CC	CENP-A containing chromatin	22605	2627	c("GO:0000785", "GO:0034506")	1	0.000439136	0.0991615	1	1	1
1005	GO:0043505	c(1, 0.000439135777456122, 0.0991615403581518, 1, 1, 1)	c(FALSE, TRUE, FALSE, FALSE, FALSE, FALSE)	27	c(-1, 711, 1098, -1, 624, 1489)	c(-1, 8, 7, -1, 1, 1)	GO:CC	CENP-A containing nucleosome	22605	2154	c("GO:0000786", "GO:0061638")	1	0.000439136	0.0991615	1	1	1
1050	GO:0048667	c(0.000718358874982743, 1, 0.104287413105078, 1, 1, 1)	c(TRUE, FALSE, FALSE, FALSE, FALSE, FALSE)	597	c(759, 709, 1120, 1012, 632, 1505)	c(45, 19, 52, 39, 13, 57)	GO:BP	cell morphogenesis involved in neuron differentiation	22849	14968	c("GO:0000904", "GO:0048666")	0.000718359	1	0.104287	1	1	1
1027	GO:0034506	c(1, 0.000597895950852901, 0.12670996052029, 1, 1, 1)	c(FALSE, TRUE, FALSE, FALSE, FALSE, FALSE)	28	c(-1, 711, 1098, -1, 624, 1489)	c(-1, 8, 7, -1, 1, 1)	GO:CC	chromosome, centromeric core domain	22605	1729	c("GO:0000775", "GO:0098687")	1	0.000597896	0.12671	1	1	1
1000	KEGG:04613	c(0.000426477739059001, 1, 0.144112597046942, 1, 1, 1)	c(TRUE, FALSE, FALSE, FALSE, FALSE, FALSE)	185	c(368, 296, 409, 477, 293, 593)	c(23, 8, 19, 12, 8, 6)	KEGG	Neutrophil extracellular trap formation	8583	306	KEGG:00000	0.000426478	1	0.144113	1	1	1
1622	REAC:R-MMU-68875	c(1, 0.0249726432157946, 0.167745818604766, 1, 1, 1)	c(FALSE, TRUE, FALSE, FALSE, FALSE, FALSE)	110	c(404, 375, 444, 538, 308, 568)	c(2, 15, 15, 1, 4, 3)	REAC	Mitotic Prophase	8710	857	REAC:R-MMU-68886	1	0.0249726	0.167746	1	1	1
649	GO:0050807	c(9.40615048538564e-06, 1, 0.196379855061072, 1, 1, 1)	c(TRUE, FALSE, FALSE, FALSE, FALSE, FALSE)	247	c(759, 709, 1120, 1012, 632, 1505)	c(29, 8, 27, 17, 6, 31)	GO:BP	regulation of synapse organization	22849	15336	c("GO:0050803", "GO:0050808", "GO:0051128")	9.40615e-06	1	0.19638	1	1	1
1446	GO:0050905	c(0.0100399030736472, 1, 0.228650185947883, 1, 1, 1)	c(TRUE, FALSE, FALSE, FALSE, FALSE, FALSE)	171	c(759, 709, 1120, 1012, 632, 1505)	c(19, 8, 21, 10, 8, 17)	GO:BP	neuromuscular process	22849	15418	GO:0050877	0.0100399	1	0.22865	1	1	1
1018	GO:0070588	c(0.000506375520760587, 1, 0.26878767494784, 1, 1, 1)	c(TRUE, FALSE, FALSE, FALSE, FALSE, FALSE)	279	c(759, 709, 1120, 1012, 632, 1505)	c(28, 10, 29, 25, 10, 33)	GO:BP	calcium ion transmembrane transport	22849	18944	c("GO:0006816", "GO:0098662")	0.000506376	1	0.268788	1	1	1
1104	GO:0032990	c(0.00110883809998741, 1, 0.322342789091788, 1, 1, 1)	c(TRUE, FALSE, FALSE, FALSE, FALSE, FALSE)	687	c(759, 709, 1120, 1012, 632, 1505)	c(49, 23, 56, 44, 13, 68)	GO:BP	cell part morphogenesis	22849	9176	GO:0032989	0.00110884	1	0.322343	1	1	1
1806	GO:0061564	c(0.0464648713910912, 1, 0.391807385383519, 1, 1, 1)	c(TRUE, FALSE, FALSE, FALSE, FALSE, FALSE)	490	c(759, 709, 1120, 1012, 632, 1505)	c(35, 15, 43, 36, 13, 47)	GO:BP	axon development	22849	18256	GO:0031175	0.0464649	1	0.391807	1	1	1
997	GO:0051924	c(0.000417430034641629, 1, 0.461435618430949, 1, 1, 1)	c(TRUE, FALSE, FALSE, FALSE, FALSE, FALSE)	260	c(759, 709, 1120, 1012, 632, 1505)	c(27, 11, 27, 24, 12, 27)	GO:BP	regulation of calcium ion transport	22849	16186	c("GO:0006816", "GO:0010959")	0.00041743	1	0.461436	1	1	1
1382	GO:0015837	c(0.0073228908870515, 1, 0.631448462053659, 1, 1, 1)	c(TRUE, FALSE, FALSE, FALSE, FALSE, FALSE)	109	c(759, 709, 1120, 1012, 632, 1505)	c(15, 7, 15, 10, 4, 13)	GO:BP	amine transport	22849	5501	c("GO:0071702", "GO:0071705")	0.00732289	1	0.631448	1	1	1
1489	GO:0046394	c(0.0120464844306948, 1, 0.848473990144759, 1, 1, 1)	c(TRUE, FALSE, FALSE, FALSE, FALSE, FALSE)	256	c(759, 709, 1120, 1012, 632, 1505)	c(24, 8, 26, 12, 9, 19)	GO:BP	carboxylic acid biosynthetic process	22849	14089	c("GO:0016053", "GO:0019752")	0.0120465	1	0.848474	1	1	1
1503	GO:0016053	c(0.0128792535522296, 1, 0.901035065980041, 1, 1, 1)	c(TRUE, FALSE, FALSE, FALSE, FALSE, FALSE)	257	c(759, 709, 1120, 1012, 632, 1505)	c(24, 8, 26, 12, 9, 20)	GO:BP	organic acid biosynthetic process	22849	5653	c("GO:0006082", "GO:0044249", "GO:0044283", "GO:1901576")	0.0128793	1	0.901035	1	1	1
1536	GO:0072330	c(0.0153305140800659, 1, 0.93739024403711, 1, 1, 1)	c(TRUE, FALSE, FALSE, FALSE, FALSE, FALSE)	176	c(759, 709, 1120, 1012, 632, 1505)	c(19, 4, 20, 10, 8, 16)	GO:BP	monocarboxylic acid biosynthetic process	22849	20193	c("GO:0032787", "GO:0046394")	0.0153305	1	0.93739	1	1	1
1	GO:1903047	c(1, 2.96754454467603e-56, 1, 1, 1, 1)	c(FALSE, TRUE, FALSE, FALSE, FALSE, FALSE)	650	c(759, 709, 1120, 1012, 632, 1505)	c(10, 121, 27, 24, 19, 20)	GO:BP	mitotic cell cycle process	22849	26160	c("GO:0000278", "GO:0022402")	1	2.96754e-56	1	1	1	1
2	GO:0000278	c(1, 2.21044121163337e-54, 1, 1, 1, 1)	c(FALSE, TRUE, FALSE, FALSE, FALSE, FALSE)	788	c(759, 709, 1120, 1012, 632, 1505)	c(12, 130, 35, 29, 20, 26)	GO:BP	mitotic cell cycle	22849	118	GO:0007049	1	2.21044e-54	1	1	1	1
3	GO:0000280	c(1, 2.96713205867571e-46, 1, 1, 1, 1)	c(FALSE, TRUE, FALSE, FALSE, FALSE, FALSE)	408	c(759, 709, 1120, 1012, 632, 1505)	c(3, 89, 22, 14, 12, 11)	GO:BP	nuclear division	22849	120	GO:0048285	1	2.96713e-46	1	1	1	1
4	GO:0007059	c(1, 2.827329260317e-45, 1, 1, 1, 1)	c(FALSE, TRUE, FALSE, FALSE, FALSE, FALSE)	308	c(759, 709, 1120, 1012, 632, 1505)	c(2, 78, 7, 6, 4, 6)	GO:BP	chromosome segregation	22849	2972	GO:0009987	1	2.82733e-45	1	1	1	1
5	REAC:R-MMU-1640170	c(1, 5.33004531523262e-44, 1, 1, 1, 1)	c(FALSE, TRUE, FALSE, FALSE, FALSE, FALSE)	558	c(404, 375, 444, 538, 308, 568)	c(3, 111, 19, 14, 9, 7)	REAC	Cell Cycle	8710	250	REAC:0000000	1	5.33005e-44	1	1	1	1
6	GO:0048285	c(1, 5.86519505698075e-43, 1, 1, 1, 1)	c(FALSE, TRUE, FALSE, FALSE, FALSE, FALSE)	456	c(759, 709, 1120, 1012, 632, 1505)	c(4, 90, 23, 14, 12, 18)	GO:BP	organelle fission	22849	14662	GO:0006996	1	5.8652e-43	1	1	1	1
7	GO:0098813	c(1, 2.14510852954791e-42, 1, 1, 1, 1)	c(FALSE, TRUE, FALSE, FALSE, FALSE, FALSE)	259	c(759, 709, 1120, 1012, 632, 1505)	c(1, 70, 7, 5, 4, 5)	GO:BP	nuclear chromosome segregation	22849	22109	c("GO:0007059", "GO:0022402")	1	2.14511e-42	1	1	1	1
8	REAC:R-MMU-69278	c(1, 4.33724751572066e-39, 1, 1, 1, 1)	c(FALSE, TRUE, FALSE, FALSE, FALSE, FALSE)	481	c(404, 375, 444, 538, 308, 568)	c(3, 98, 18, 12, 9, 7)	REAC	Cell Cycle, Mitotic	8710	252	REAC:R-MMU-1640170	1	4.33725e-39	1	1	1	1
9	GO:0051276	c(1, 1.02580597765799e-34, 1, 1, 1, 1)	c(FALSE, TRUE, FALSE, FALSE, FALSE, FALSE)	779	c(759, 709, 1120, 1012, 632, 1505)	c(7, 105, 47, 15, 17, 23)	GO:BP	chromosome organization	22849	15725	GO:0006996	1	1.02581e-34	1	1	1	1
10	GO:0006261	c(1, 7.86870943895118e-34, 1, 1, 1, 1)	c(FALSE, TRUE, FALSE, FALSE, FALSE, FALSE)	132	c(-1, 709, 1120, 1012, 632, -1)	c(-1, 47, 2, 3, 1, -1)	GO:BP	DNA-templated DNA replication	22849	2279	GO:0006260	1	7.86871e-34	1	1	1	1
11	GO:0006260	c(1, 4.35173155420361e-32, 1, 1, 1, 1)	c(FALSE, TRUE, FALSE, FALSE, FALSE, FALSE)	218	c(759, 709, 1120, 1012, 632, 1505)	c(3, 56, 4, 6, 2, 1)	GO:BP	DNA replication	22849	2278	GO:0006259	1	4.35173e-32	1	1	1	1
12	GO:0051726	c(1, 2.2712184415056e-31, 1, 1, 1, 1)	c(FALSE, TRUE, FALSE, FALSE, FALSE, FALSE)	943	c(759, 709, 1120, 1012, 632, 1505)	c(18, 111, 45, 49, 28, 45)	GO:BP	regulation of cell cycle	22849	16066	c("GO:0007049", "GO:0050794")	1	2.27122e-31	1	1	1	1
13	GO:0140014	c(1, 2.71515344848335e-31, 1, 1, 1, 1)	c(FALSE, TRUE, FALSE, FALSE, FALSE, FALSE)	254	c(759, 709, 1120, 1012, 632, 1505)	c(3, 59, 12, 7, 5, 3)	GO:BP	mitotic nuclear division	22849	22948	c("GO:0000280", "GO:1903047")	1	2.71515e-31	1	1	1	1
14	GO:0000819	c(1, 5.73283959426679e-31, 1, 1, 1, 1)	c(FALSE, TRUE, FALSE, FALSE, FALSE, FALSE)	174	c(759, 709, 1120, 1012, 632, 1505)	c(1, 50, 4, 3, 2, 1)	GO:BP	sister chromatid segregation	22849	304	c("GO:0051276", "GO:0098813")	1	5.73284e-31	1	1	1	1
15	GO:0000070	c(1, 2.60696861786371e-30, 1, 1, 1, 1)	c(FALSE, TRUE, FALSE, FALSE, FALSE, FALSE)	146	c(759, 709, 1120, 1012, 632, -1)	c(1, 46, 4, 3, 1, -1)	GO:BP	mitotic sister chromatid segregation	22849	32	c("GO:0000819", "GO:0140014", "GO:1903047")	1	2.60697e-30	1	1	1	1
16	GO:0010564	c(1, 3.79889251647725e-30, 1, 1, 1, 1)	c(FALSE, TRUE, FALSE, FALSE, FALSE, FALSE)	636	c(759, 709, 1120, 1012, 632, 1505)	c(10, 89, 25, 31, 18, 26)	GO:BP	regulation of cell cycle process	22849	4715	c("GO:0022402", "GO:0051726")	1	3.79889e-30	1	1	1	1
18	REAC:R-MMU-69620	c(1, 5.62410442058725e-29, 1, 1, 1, 1)	c(FALSE, TRUE, FALSE, FALSE, FALSE, FALSE)	263	c(404, 375, 444, 538, 308, 568)	c(1, 64, 14, 4, 6, 5)	REAC	Cell Cycle Checkpoints	8710	251	REAC:R-MMU-1640170	1	5.6241e-29	1	1	1	1
19	GO:0006259	c(1, 6.64011327411417e-29, 1, 1, 1, 1)	c(FALSE, TRUE, FALSE, FALSE, FALSE, FALSE)	826	c(759, 709, 1120, 1012, 632, 1505)	c(18, 100, 31, 34, 20, 25)	GO:BP	DNA metabolic process	22849	2277	c("GO:0044260", "GO:0090304")	1	6.64011e-29	1	1	1	1
24	GO:1903046	c(1, 1.46208930784043e-27, 1, 1, 1, 1)	c(FALSE, TRUE, FALSE, FALSE, FALSE, FALSE)	202	c(-1, 709, 1120, 1012, 632, 1505)	c(-1, 50, 12, 9, 7, 8)	GO:BP	meiotic cell cycle process	22849	26159	c("GO:0022402", "GO:0022414", "GO:0051321")	1	1.46209e-27	1	1	1	1
25	GO:0140013	c(1, 2.87905356428812e-27, 1, 1, 1, 1)	c(FALSE, TRUE, FALSE, FALSE, FALSE, FALSE)	186	c(-1, 709, 1120, 1012, 632, 1505)	c(-1, 48, 11, 8, 7, 8)	GO:BP	meiotic nuclear division	22849	22947	c("GO:0000280", "GO:1903046")	1	2.87905e-27	1	1	1	1
26	GO:0098687	c(1, 1.96008937363334e-26, 1, 1, 1, 1)	c(FALSE, TRUE, FALSE, FALSE, FALSE, FALSE)	280	c(-1, 711, 1098, 1002, 624, 1489)	c(-1, 56, 9, 4, 6, 4)	GO:CC	chromosomal region	22605	3608	c("GO:0005694", "GO:0110165")	1	1.96009e-26	1	1	1	1
28	GO:0000775	c(1, 5.10483714836298e-25, 1, 1, 1, 1)	c(FALSE, TRUE, FALSE, FALSE, FALSE, FALSE)	192	c(-1, 711, 1098, 1002, 624, 1489)	c(-1, 46, 8, 4, 4, 4)	GO:CC	chromosome, centromeric region	22605	100	GO:0098687	1	5.10484e-25	1	1	1	1
29	GO:0044770	c(1, 6.297388161179e-24, 1, 1, 1, 1)	c(FALSE, TRUE, FALSE, FALSE, FALSE, FALSE)	471	c(759, 709, 1120, 1012, 632, 1505)	c(10, 69, 18, 20, 16, 21)	GO:BP	cell cycle phase transition	22849	12978	GO:0022402	1	6.29739e-24	1	1	1	1
34	GO:0044772	c(1, 5.25848832152455e-21, 1, 1, 1, 1)	c(FALSE, TRUE, FALSE, FALSE, FALSE, FALSE)	387	c(759, 709, 1120, 1012, 632, 1505)	c(7, 59, 15, 17, 14, 16)	GO:BP	mitotic cell cycle phase transition	22849	12980	c("GO:0044770", "GO:1903047")	1	5.25849e-21	1	1	1	1
35	REAC:R-MMU-68962	c(1, 1.36173088172879e-20, 1, 1, 1, 1)	c(FALSE, TRUE, FALSE, FALSE, FALSE, FALSE)	29	c(-1, 375, -1, -1, -1, -1)	c(-1, 21, -1, -1, -1, -1)	REAC	Activation of the pre-replicative complex	8710	72	c("REAC:R-MMU-69002", "REAC:R-MMU-69206")	1	1.36173e-20	1	1	1	1
37	GO:0005819	c(1, 3.15250675653246e-20, 1, 1, 1, 1)	c(FALSE, TRUE, FALSE, FALSE, FALSE, FALSE)	317	c(759, 711, 1098, 1002, 624, 1489)	c(5, 52, 7, 7, 4, 11)	GO:CC	spindle	22605	460	c("GO:0015630", "GO:0043232")	1	3.15251e-20	1	1	1	1
38	GO:0051321	c(1, 3.66274559761428e-20, 1, 1, 1, 1)	c(FALSE, TRUE, FALSE, FALSE, FALSE, FALSE)	323	c(-1, 709, 1120, 1012, 632, 1505)	c(-1, 53, 14, 9, 7, 10)	GO:BP	meiotic cell cycle	22849	15761	c("GO:0007049", "GO:0022414")	1	3.66275e-20	1	1	1	1
45	GO:0061982	c(1, 1.24678161707011e-19, 1, 1, 1, 1)	c(FALSE, TRUE, FALSE, FALSE, FALSE, FALSE)	124	c(-1, 709, 1120, 1012, 632, 1505)	c(-1, 34, 7, 3, 5, 4)	GO:BP	meiosis I cell cycle process	22849	18486	GO:1903046	1	1.24678e-19	1	1	1	1
46	KEGG:04110	c(1, 1.87460456675253e-19, 1, 1, 1, 1)	c(FALSE, TRUE, FALSE, FALSE, FALSE, FALSE)	119	c(-1, 296, 409, 477, 293, 593)	c(-1, 33, 3, 10, 2, 1)	KEGG	Cell cycle	8583	248	KEGG:00000	1	1.8746e-19	1	1	1	1
53	GO:0000793	c(1, 7.18372112150802e-19, 1, 1, 1, 1)	c(FALSE, TRUE, FALSE, FALSE, FALSE, FALSE)	313	c(-1, 711, 1098, 1002, 624, 1489)	c(-1, 50, 2, 6, 4, 2)	GO:CC	condensed chromosome	22605	110	GO:0005694	1	7.18372e-19	1	1	1	1
54	GO:0090068	c(1, 9.306514768635e-19, 1, 1, 1, 1)	c(FALSE, TRUE, FALSE, FALSE, FALSE, FALSE)	246	c(759, 709, 1120, 1012, 632, 1505)	c(5, 45, 5, 16, 4, 8)	GO:BP	positive regulation of cell cycle process	22849	21092	c("GO:0010564", "GO:0022402", "GO:0045787")	1	9.30651e-19	1	1	1	1
56	GO:0045787	c(1, 2.33810275151556e-18, 1, 1, 1, 1)	c(FALSE, TRUE, FALSE, FALSE, FALSE, FALSE)	326	c(759, 709, 1120, 1012, 632, 1505)	c(5, 51, 8, 22, 9, 14)	GO:BP	positive regulation of cell cycle	22849	13513	c("GO:0007049", "GO:0048522", "GO:0051726")	1	2.3381e-18	1	1	1	1
58	GO:0006281	c(1, 2.62857435040064e-18, 1, 1, 1, 1)	c(FALSE, TRUE, FALSE, FALSE, FALSE, FALSE)	408	c(759, 709, 1120, 1012, 632, 1505)	c(1, 57, 11, 10, 11, 12)	GO:BP	DNA repair	22849	2297	c("GO:0006259", "GO:0006974")	1	2.62857e-18	1	1	1	1
60	GO:0007127	c(1, 5.98699362357104e-18, 1, 1, 1, 1)	c(FALSE, TRUE, FALSE, FALSE, FALSE, FALSE)	120	c(-1, 709, 1120, 1012, 632, 1505)	c(-1, 32, 7, 3, 5, 4)	GO:BP	meiosis I	22849	3032	c("GO:0061982", "GO:0140013")	1	5.98699e-18	1	1	1	1
62	REAC:R-MMU-2500257	c(1, 8.41945628415488e-18, 1, 1, 1, 1)	c(FALSE, TRUE, FALSE, FALSE, FALSE, FALSE)	112	c(-1, 375, 444, 538, 308, 568)	c(-1, 34, 2, 1, 2, 2)	REAC	Resolution of Sister Chromatid Cohesion	8710	1283	REAC:R-MMU-68877	1	8.41946e-18	1	1	1	1
63	GO:0006974	c(1, 9.78631683777589e-18, 1, 1, 1, 1)	c(FALSE, TRUE, FALSE, FALSE, FALSE, FALSE)	682	c(759, 709, 1120, 1012, 632, 1505)	c(9, 74, 18, 39, 27, 25)	GO:BP	cellular response to DNA damage stimulus	22849	2904	GO:0033554	1	9.78632e-18	1	1	1	1
66	REAC:R-MMU-141424	c(1, 1.1765898558714e-17, 1, 1, 1, 1)	c(FALSE, TRUE, FALSE, FALSE, FALSE, FALSE)	85	c(-1, 375, -1, -1, 308, 568)	c(-1, 30, -1, -1, 2, 1)	REAC	Amplification of signal from the kinetochores	8710	105	REAC:R-MMU-69618	1	1.17659e-17	1	1	1	1
67	REAC:R-MMU-141444	c(1, 1.1765898558714e-17, 1, 1, 1, 1)	c(FALSE, TRUE, FALSE, FALSE, FALSE, FALSE)	85	c(-1, 375, -1, -1, 308, 568)	c(-1, 30, -1, -1, 2, 1)	REAC	Amplification of signal from unattached kinetochores via a MAD2 inhibitory signal	8710	104	REAC:R-MMU-141424	1	1.17659e-17	1	1	1	1
68	GO:0007346	c(1, 1.32238888222288e-17, 1, 1, 1, 1)	c(FALSE, TRUE, FALSE, FALSE, FALSE, FALSE)	436	c(759, 709, 1120, 1012, 632, 1505)	c(9, 58, 21, 19, 13, 18)	GO:BP	regulation of mitotic cell cycle	22849	3225	c("GO:0000278", "GO:0051726")	1	1.32239e-17	1	1	1	1
71	GO:1901987	c(1, 1.79265668428366e-17, 1, 1, 1, 1)	c(FALSE, TRUE, FALSE, FALSE, FALSE, FALSE)	368	c(759, 709, 1120, 1012, 632, 1505)	c(8, 53, 14, 16, 12, 16)	GO:BP	regulation of cell cycle phase transition	22849	25245	c("GO:0010564", "GO:0044770")	1	1.79266e-17	1	1	1	1
73	GO:0140097	c(1, 2.28528207263797e-17, 1, 1, 1, 1)	c(FALSE, TRUE, FALSE, FALSE, FALSE, FALSE)	178	c(736, 699, 1104, 986, 619, 1463)	c(3, 37, 2, 5, 1, 3)	GO:MF	catalytic activity, acting on DNA	22015	11754	GO:0140640	1	2.28528e-17	1	1	1	1
75	REAC:R-MMU-73886	c(1, 5.39560411699571e-17, 1, 1, 1, 1)	c(FALSE, TRUE, FALSE, FALSE, FALSE, FALSE)	118	c(404, 375, 444, 538, 308, 568)	c(1, 34, 14, 1, 2, 4)	REAC	Chromosome Maintenance	8710	280	REAC:R-MMU-1640170	1	5.3956e-17	1	1	1	1
77	GO:0051983	c(1, 6.94626327970532e-17, 1, 1, 1, 1)	c(FALSE, TRUE, FALSE, FALSE, FALSE, FALSE)	86	c(759, 709, 1120, 1012, 632, -1)	c(1, 27, 2, 1, 1, -1)	GO:BP	regulation of chromosome segregation	22849	16240	c("GO:0007059", "GO:0050794")	1	6.94626e-17	1	1	1	1
80	GO:0000779	c(1, 2.00610633684138e-16, 1, 1, 1, 1)	c(FALSE, TRUE, FALSE, FALSE, FALSE, FALSE)	120	c(-1, 711, 1098, 1002, 624, 1489)	c(-1, 30, 1, 2, 3, 2)	GO:CC	condensed chromosome, centromeric region	22605	102	c("GO:0000775", "GO:0000793")	1	2.00611e-16	1	1	1	1
83	REAC:R-MMU-69618	c(1, 2.97692705552927e-16, 1, 1, 1, 1)	c(FALSE, TRUE, FALSE, FALSE, FALSE, FALSE)	101	c(-1, 375, -1, -1, 308, 568)	c(-1, 31, -1, -1, 2, 1)	REAC	Mitotic Spindle Checkpoint	8710	858	REAC:R-MMU-69620	1	2.97693e-16	1	1	1	1
84	GO:0000776	c(1, 3.55681264512372e-16, 1, 1, 1, 1)	c(FALSE, TRUE, FALSE, FALSE, FALSE, FALSE)	113	c(-1, 711, 1098, 1002, 624, 1489)	c(-1, 29, 1, 1, 3, 2)	GO:CC	kinetochore	22605	101	c("GO:0000779", "GO:0043232", "GO:0099080")	1	3.55681e-16	1	1	1	1
90	REAC:R-MMU-69306	c(1, 5.23244147841921e-16, 1, 1, 1, 1)	c(FALSE, TRUE, FALSE, FALSE, FALSE, FALSE)	118	c(-1, 375, -1, 538, 308, 568)	c(-1, 33, -1, 2, 2, 1)	REAC	DNA Replication	8710	348	REAC:0000000	1	5.23244e-16	1	1	1	1
96	GO:0006270	c(1, 1.45027280361583e-15, 1, 1, 1, 1)	c(FALSE, TRUE, FALSE, FALSE, FALSE, FALSE)	29	c(-1, 709, -1, -1, -1, -1)	c(-1, 17, -1, -1, -1, -1)	GO:BP	DNA replication initiation	22849	2286	c("GO:0006259", "GO:0006261")	1	1.45027e-15	1	1	1	1
100	REAC:R-MMU-9648025	c(1, 2.28827833067685e-15, 1, 1, 1, 1)	c(FALSE, TRUE, FALSE, FALSE, FALSE, FALSE)	100	c(-1, 375, 444, 538, 308, 568)	c(-1, 30, 2, 1, 2, 2)	REAC	EML4 and NUDC in mitotic spindle formation	8710	412	REAC:R-MMU-68877	1	2.28828e-15	1	1	1	1
105	KEGG:03030	c(1, 3.26616640505424e-15, 1, 1, 1, 1)	c(FALSE, TRUE, FALSE, FALSE, FALSE, FALSE)	32	c(-1, 296, -1, -1, -1, -1)	c(-1, 17, -1, -1, -1, -1)	KEGG	DNA replication	8583	212	KEGG:00000	1	3.26617e-15	1	1	1	1
107	REAC:R-MMU-68877	c(1, 3.98031783330974e-15, 1, 1, 1, 1)	c(FALSE, TRUE, FALSE, FALSE, FALSE, FALSE)	178	c(404, 375, 444, 538, 308, 568)	c(1, 39, 2, 4, 2, 2)	REAC	Mitotic Prometaphase	8710	856	REAC:R-MMU-68886	1	3.98032e-15	1	1	1	1
108	GO:0000228	c(1, 4.01236494958528e-15, 1, 1, 1, 1)	c(FALSE, TRUE, FALSE, FALSE, FALSE, FALSE)	311	c(759, 711, 1098, 1002, 624, 1489)	c(1, 45, 9, 8, 2, 4)	GO:CC	nuclear chromosome	22605	41	c("GO:0005694", "GO:0031981")	1	4.01236e-15	1	1	1	1
110	REAC:R-MMU-68886	c(1, 8.70094595915104e-15, 1, 1, 1, 1)	c(FALSE, TRUE, FALSE, FALSE, FALSE, FALSE)	365	c(404, 375, 444, 538, 308, 568)	c(3, 56, 17, 5, 7, 5)	REAC	M Phase	8710	771	REAC:R-MMU-69278	1	8.70095e-15	1	1	1	1
112	GO:0006310	c(1, 1.38689711181781e-14, 1, 1, 1, 1)	c(FALSE, TRUE, FALSE, FALSE, FALSE, FALSE)	271	c(759, 709, 1120, 1012, 632, 1505)	c(5, 42, 12, 7, 4, 7)	GO:BP	DNA recombination	22849	2325	GO:0006259	1	1.3869e-14	1	1	1	1
116	GO:1901990	c(1, 2.03373822480246e-14, 1, 1, 1, 1)	c(FALSE, TRUE, FALSE, FALSE, FALSE, FALSE)	287	c(759, 709, 1120, 1012, 632, 1505)	c(6, 43, 11, 13, 10, 11)	GO:BP	regulation of mitotic cell cycle phase transition	22849	25248	c("GO:0007346", "GO:0044772", "GO:1901987")	1	2.03374e-14	1	1	1	1
122	GO:0017116	c(1, 3.93675898979979e-14, 1, 1, 1, 1)	c(FALSE, TRUE, FALSE, FALSE, FALSE, FALSE)	21	c(-1, 699, -1, -1, -1, -1)	c(-1, 14, -1, -1, -1, -1)	GO:MF	single-stranded DNA helicase activity	22015	3981	GO:0003678	1	3.93676e-14	1	1	1	1
123	REAC:R-MMU-5663220	c(1, 3.99842635880155e-14, 1, 1, 1, 1)	c(FALSE, TRUE, FALSE, FALSE, FALSE, FALSE)	126	c(404, 375, 444, 538, 308, 568)	c(1, 32, 2, 2, 2, 2)	REAC	RHO GTPases Activate Formins	8710	1125	REAC:R-MMU-195258	1	3.99843e-14	1	1	1	1
129	REAC:R-MMU-195258	c(1, 6.10962186250228e-14, 1, 1, 1, 1)	c(FALSE, TRUE, FALSE, FALSE, FALSE, FALSE)	298	c(404, 375, 444, 538, 308, 568)	c(13, 49, 20, 14, 6, 10)	REAC	RHO GTPase Effectors	8710	1123	REAC:R-MMU-194315	1	6.10962e-14	1	1	1	1
130	GO:0072686	c(1, 7.13681754077002e-14, 1, 1, 1, 1)	c(FALSE, TRUE, FALSE, FALSE, FALSE, FALSE)	146	c(759, 711, 1098, 1002, 624, 1489)	c(4, 30, 4, 3, 3, 7)	GO:CC	mitotic spindle	22605	3154	GO:0005819	1	7.13682e-14	1	1	1	1
131	GO:0010948	c(1, 7.39815331970593e-14, 1, 1, 1, 1)	c(FALSE, TRUE, FALSE, FALSE, FALSE, FALSE)	257	c(759, 709, 1120, 1012, 632, 1505)	c(2, 40, 10, 11, 10, 10)	GO:BP	negative regulation of cell cycle process	22849	5067	c("GO:0010564", "GO:0022402", "GO:0045786")	1	7.39815e-14	1	1	1	1
132	REAC:R-MMU-176187	c(1, 7.40528016840529e-14, 1, 1, 1, 1)	c(FALSE, TRUE, FALSE, FALSE, FALSE, FALSE)	34	c(-1, 375, -1, -1, -1, -1)	c(-1, 18, -1, -1, -1, -1)	REAC	Activation of ATR in response to replication stress	8710	46	REAC:R-MMU-69481	1	7.40528e-14	1	1	1	1
136	GO:0044786	c(1, 1.06541742162577e-13, 1, 1, 1, 1)	c(FALSE, TRUE, FALSE, FALSE, FALSE, FALSE)	35	c(-1, 709, 1120, -1, -1, -1)	c(-1, 17, 1, -1, -1, -1)	GO:BP	cell cycle DNA replication	22849	12990	c("GO:0006261", "GO:0022402")	1	1.06542e-13	1	1	1	1
139	WP:WP413	c(1, 1.38374240257162e-13, 1, 1, 1, 1)	c(FALSE, TRUE, FALSE, FALSE, FALSE, FALSE)	57	c(-1, 182, 251, 365, 169, 329)	c(-1, 21, 1, 6, 2, 1)	WP	G1 to S cell cycle control	4305	77	WP:000000	1	1.38374e-13	1	1	1	1
147	GO:0045132	c(1, 3.34484083576066e-13, 1, 1, 1, 1)	c(FALSE, TRUE, FALSE, FALSE, FALSE, FALSE)	97	c(-1, 709, 1120, 1012, 632, 1505)	c(-1, 25, 4, 2, 3, 3)	GO:BP	meiotic chromosome segregation	22849	13139	c("GO:0098813", "GO:0140013", "GO:1903046")	1	3.34484e-13	1	1	1	1
152	GO:0051304	c(1, 4.35880555423409e-13, 1, 1, 1, 1)	c(FALSE, TRUE, FALSE, FALSE, FALSE, FALSE)	89	c(759, 709, 1120, 1012, 632, -1)	c(1, 24, 3, 2, 1, -1)	GO:BP	chromosome separation	22849	15747	c("GO:0007059", "GO:0022402")	1	4.35881e-13	1	1	1	1
153	GO:0005657	c(1, 4.6856799278883e-13, 1, 1, 1, 1)	c(FALSE, TRUE, FALSE, FALSE, FALSE, FALSE)	61	c(-1, 711, -1, 1002, 624, 1489)	c(-1, 20, -1, 1, 1, 1)	GO:CC	replication fork	22605	314	c("GO:0005694", "GO:0110165")	1	4.68568e-13	1	1	1	1
160	GO:0045786	c(1, 1.14573717275234e-12, 1, 1, 1, 1)	c(FALSE, TRUE, FALSE, FALSE, FALSE, FALSE)	334	c(759, 709, 1120, 1012, 632, 1505)	c(5, 44, 17, 18, 13, 16)	GO:BP	negative regulation of cell cycle	22849	13512	c("GO:0007049", "GO:0048523", "GO:0051726")	1	1.14574e-12	1	1	1	1
163	REAC:R-MMU-2555396	c(1, 1.27134314375841e-12, 1, 1, 1, 1)	c(FALSE, TRUE, FALSE, FALSE, FALSE, FALSE)	209	c(-1, 375, 444, 538, 308, 568)	c(-1, 39, 2, 1, 4, 2)	REAC	Mitotic Metaphase and Anaphase	8710	854	REAC:R-MMU-68886	1	1.27134e-12	1	1	1	1
167	GO:0008094	c(1, 1.69170904687412e-12, 1, 1, 1, 1)	c(FALSE, TRUE, FALSE, FALSE, FALSE, FALSE)	80	c(-1, 699, -1, -1, -1, 1463)	c(-1, 22, -1, -1, -1, 1)	GO:MF	ATP-dependent activity, acting on DNA	22015	1961	c("GO:0140097", "GO:0140657")	1	1.69171e-12	1	1	1	1
168	GO:0008608	c(1, 1.70697670550674e-12, 1, 1, 1, 1)	c(FALSE, TRUE, FALSE, FALSE, FALSE, FALSE)	34	c(-1, 709, -1, -1, -1, -1)	c(-1, 16, -1, -1, -1, -1)	GO:BP	attachment of spindle microtubules to kinetochore	22849	3628	c("GO:0022402", "GO:0098813")	1	1.70698e-12	1	1	1	1
171	GO:0044839	c(1, 1.95651763744101e-12, 1, 1, 1, 1)	c(FALSE, TRUE, FALSE, FALSE, FALSE, FALSE)	145	c(759, 709, 1120, 1012, 632, 1505)	c(2, 29, 3, 7, 5, 5)	GO:BP	cell cycle G2/M phase transition	22849	13027	GO:0044770	1	1.95652e-12	1	1	1	1
175	GO:1901988	c(1, 3.59603961632334e-12, 1, 1, 1, 1)	c(FALSE, TRUE, FALSE, FALSE, FALSE, FALSE)	220	c(759, 709, 1120, 1012, 632, 1505)	c(2, 35, 8, 9, 9, 10)	GO:BP	negative regulation of cell cycle phase transition	22849	25246	c("GO:0010948", "GO:0044770", "GO:1901987")	1	3.59604e-12	1	1	1	1
176	GO:0000226	c(1, 3.71771127716754e-12, 1, 1, 1, 1)	c(FALSE, TRUE, FALSE, FALSE, FALSE, FALSE)	586	c(759, 709, 1120, 1012, 632, 1505)	c(5, 59, 31, 21, 10, 44)	GO:BP	microtubule cytoskeleton organization	22849	103	c("GO:0007010", "GO:0007017")	1	3.71771e-12	1	1	1	1
177	REAC:R-MMU-69242	c(1, 4.00656600192749e-12, 1, 1, 1, 1)	c(FALSE, TRUE, FALSE, FALSE, FALSE, FALSE)	137	c(-1, 375, -1, 538, 308, 568)	c(-1, 31, -1, 2, 3, 1)	REAC	S Phase	8710	1299	REAC:R-MMU-69278	1	4.00657e-12	1	1	1	1
178	REAC:R-MMU-2467813	c(1, 4.0138987859422e-12, 1, 1, 1, 1)	c(FALSE, TRUE, FALSE, FALSE, FALSE, FALSE)	175	c(-1, 375, 444, 538, 308, 568)	c(-1, 35, 2, 1, 4, 2)	REAC	Separation of Sister Chromatids	8710	1361	REAC:R-MMU-68882	1	4.0139e-12	1	1	1	1
180	GO:0051310	c(1, 4.22797345908462e-12, 1, 1, 1, 1)	c(FALSE, TRUE, FALSE, FALSE, FALSE, FALSE)	63	c(-1, 709, 1120, 1012, -1, -1)	c(-1, 20, 1, 3, -1, -1)	GO:BP	metaphase plate congression	22849	15753	c("GO:0022402", "GO:0051303", "GO:0098813")	1	4.22797e-12	1	1	1	1
185	REAC:R-MMU-68882	c(1, 6.02095663480416e-12, 1, 1, 1, 1)	c(FALSE, TRUE, FALSE, FALSE, FALSE, FALSE)	208	c(-1, 375, 444, 538, 308, 568)	c(-1, 38, 2, 1, 4, 2)	REAC	Mitotic Anaphase	8710	851	REAC:R-MMU-2555396	1	6.02096e-12	1	1	1	1
187	GO:0051303	c(1, 6.63252222517515e-12, 1, 1, 1, 1)	c(FALSE, TRUE, FALSE, FALSE, FALSE, FALSE)	81	c(-1, 709, 1120, 1012, 632, 1505)	c(-1, 22, 2, 3, 1, 1)	GO:BP	establishment of chromosome localization	22849	15746	c("GO:0050000", "GO:0051649", "GO:0051656")	1	6.63252e-12	1	1	1	1
194	GO:0007051	c(1, 9.48176154824685e-12, 1, 1, 1, 1)	c(FALSE, TRUE, FALSE, FALSE, FALSE, FALSE)	165	c(759, 709, 1120, 1012, 632, 1505)	c(1, 30, 5, 4, 4, 4)	GO:BP	spindle organization	22849	2964	c("GO:0000226", "GO:0022402")	1	9.48176e-12	1	1	1	1
198	GO:0050000	c(1, 1.16344672012564e-11, 1, 1, 1, 1)	c(FALSE, TRUE, FALSE, FALSE, FALSE, FALSE)	83	c(-1, 709, 1120, 1012, 632, 1505)	c(-1, 22, 2, 3, 1, 1)	GO:BP	chromosome localization	22849	15231	GO:0051640	1	1.16345e-11	1	1	1	1
199	GO:1905818	c(1, 1.16787961777258e-11, 1, 1, 1, 1)	c(FALSE, TRUE, FALSE, FALSE, FALSE, FALSE)	66	c(759, 709, 1120, 1012, 632, -1)	c(1, 20, 2, 1, 1, -1)	GO:BP	regulation of chromosome separation	22849	28670	c("GO:0010564", "GO:0051304", "GO:0051983")	1	1.16788e-11	1	1	1	1
205	REAC:R-MMU-453279	c(1, 1.49653090178077e-11, 1, 1, 1, 1)	c(FALSE, TRUE, FALSE, FALSE, FALSE, FALSE)	125	c(-1, 375, 444, 538, 308, 568)	c(-1, 29, 1, 4, 3, 1)	REAC	Mitotic G1 phase and G1/S transition	8710	852	REAC:R-MMU-69278	1	1.49653e-11	1	1	1	1
208	GO:1901991	c(1, 1.76644839663654e-11, 1, 1, 1, 1)	c(FALSE, TRUE, FALSE, FALSE, FALSE, FALSE)	157	c(759, 709, 1120, 1012, 632, 1505)	c(2, 29, 6, 8, 7, 7)	GO:BP	negative regulation of mitotic cell cycle phase transition	22849	25249	c("GO:0044772", "GO:0045930", "GO:1901988", "GO:1901990")	1	1.76645e-11	1	1	1	1
210	REAC:R-MMU-69206	c(1, 2.30993283652562e-11, 1, 1, 1, 1)	c(FALSE, TRUE, FALSE, FALSE, FALSE, FALSE)	101	c(-1, 375, -1, 538, 308, 568)	c(-1, 26, -1, 1, 3, 1)	REAC	G1/S Transition	8710	539	REAC:R-MMU-453279	1	2.30993e-11	1	1	1	1
211	GO:0045930	c(1, 2.51913685128453e-11, 1, 1, 1, 1)	c(FALSE, TRUE, FALSE, FALSE, FALSE, FALSE)	208	c(759, 709, 1120, 1012, 632, 1505)	c(3, 33, 13, 8, 8, 9)	GO:BP	negative regulation of mitotic cell cycle	22849	13638	c("GO:0000278", "GO:0007346", "GO:0045786")	1	2.51914e-11	1	1	1	1
214	REAC:R-MMU-69239	c(1, 2.66384535337849e-11, 1, 1, 1, 1)	c(FALSE, TRUE, FALSE, FALSE, FALSE, FALSE)	110	c(-1, 375, -1, 538, 308, 568)	c(-1, 27, -1, 1, 2, 1)	REAC	Synthesis of DNA	8710	1446	c("REAC:R-MMU-69242", "REAC:R-MMU-69306")	1	2.66385e-11	1	1	1	1
227	REAC:R-MMU-69002	c(1, 5.14263480379841e-11, 1, 1, 1, 1)	c(FALSE, TRUE, FALSE, FALSE, FALSE, FALSE)	80	c(-1, 375, -1, 538, 308, -1)	c(-1, 23, -1, 1, 2, -1)	REAC	DNA Replication Pre-Initiation	8710	349	REAC:R-MMU-69306	1	5.14263e-11	1	1	1	1
228	GO:0005815	c(1, 5.25086234590827e-11, 1, 1, 1, 1)	c(FALSE, TRUE, FALSE, FALSE, FALSE, FALSE)	712	c(759, 711, 1098, 1002, 624, 1489)	c(16, 63, 28, 22, 16, 37)	GO:CC	microtubule organizing center	22605	456	c("GO:0015630", "GO:0110165")	1	5.25086e-11	1	1	1	1
232	GO:0000086	c(1, 6.04461437786767e-11, 1, 1, 1, 1)	c(FALSE, TRUE, FALSE, FALSE, FALSE, FALSE)	130	c(759, 709, 1120, 1012, 632, 1505)	c(1, 26, 3, 6, 3, 4)	GO:BP	G2/M transition of mitotic cell cycle	22849	45	c("GO:0044772", "GO:0044839")	1	6.04461e-11	1	1	1	1
237	GO:0006302	c(1, 6.98325730889857e-11, 1, 1, 1, 1)	c(FALSE, TRUE, FALSE, FALSE, FALSE, FALSE)	242	c(759, 709, 1120, 1012, 632, 1505)	c(1, 35, 6, 5, 6, 7)	GO:BP	double-strand break repair	22849	2317	GO:0006281	1	6.98326e-11	1	1	1	1
240	GO:0000075	c(1, 7.79178077934651e-11, 1, 1, 1, 1)	c(FALSE, TRUE, FALSE, FALSE, FALSE, FALSE)	154	c(759, 709, 1120, 1012, 632, 1505)	c(1, 28, 3, 5, 5, 5)	GO:BP	cell cycle checkpoint signaling	22849	35	c("GO:0035556", "GO:1901988")	1	7.79178e-11	1	1	1	1
242	GO:0140657	c(1, 7.93636156675835e-11, 1, 1, 1, 1)	c(FALSE, TRUE, FALSE, FALSE, FALSE, FALSE)	399	c(736, 699, 1104, 986, 619, 1463)	c(12, 45, 28, 18, 12, 36)	GO:MF	ATP-dependent activity	22015	11908	GO:0003674	1	7.93636e-11	1	1	1	1
247	GO:0007093	c(1, 1.05277148370826e-10, 1, 1, 1, 1)	c(FALSE, TRUE, FALSE, FALSE, FALSE, FALSE)	122	c(759, 709, 1120, 1012, 632, 1505)	c(1, 25, 3, 4, 5, 4)	GO:BP	mitotic cell cycle checkpoint signaling	22849	3002	c("GO:0000075", "GO:0045930", "GO:1903047")	1	1.05277e-10	1	1	1	1
252	GO:0033260	c(1, 1.29366116313401e-10, 1, 1, 1, 1)	c(FALSE, TRUE, FALSE, FALSE, FALSE, FALSE)	30	c(-1, 709, 1120, -1, -1, -1)	c(-1, 14, 1, -1, -1, -1)	GO:BP	nuclear DNA replication	22849	9326	GO:0044786	1	1.29366e-10	1	1	1	1
259	GO:0003678	c(1, 1.64216550178013e-10, 1, 1, 1, 1)	c(FALSE, TRUE, FALSE, FALSE, FALSE, FALSE)	46	c(-1, 699, -1, -1, -1, 1463)	c(-1, 16, -1, -1, -1, 1)	GO:MF	DNA helicase activity	22015	403	c("GO:0004386", "GO:0008094")	1	1.64217e-10	1	1	1	1
260	GO:0005813	c(1, 1.67002857538884e-10, 1, 1, 1, 1)	c(FALSE, TRUE, FALSE, FALSE, FALSE, FALSE)	584	c(759, 711, 1098, 1002, 624, 1489)	c(12, 55, 20, 16, 15, 29)	GO:CC	centrosome	22605	454	GO:0005815	1	1.67003e-10	1	1	1	1
262	GO:0006275	c(1, 1.89513865997857e-10, 1, 1, 1, 1)	c(FALSE, TRUE, FALSE, FALSE, FALSE, FALSE)	125	c(759, 709, 1120, 1012, 632, -1)	c(2, 25, 3, 3, 1, -1)	GO:BP	regulation of DNA replication	22849	2291	c("GO:0006260", "GO:0051052")	1	1.89514e-10	1	1	1	1
263	GO:0033044	c(1, 1.94593645562523e-10, 1, 1, 1, 1)	c(FALSE, TRUE, FALSE, FALSE, FALSE, FALSE)	184	c(759, 709, 1120, 1012, 632, 1505)	c(1, 30, 3, 1, 3, 2)	GO:BP	regulation of chromosome organization	22849	9206	c("GO:0033043", "GO:0051276")	1	1.94594e-10	1	1	1	1
272	GO:0010389	c(1, 3.07090756480214e-10, 1, 1, 1, 1)	c(FALSE, TRUE, FALSE, FALSE, FALSE, FALSE)	96	c(-1, 709, 1120, 1012, 632, 1505)	c(-1, 22, 2, 4, 3, 3)	GO:BP	regulation of G2/M transition of mitotic cell cycle	22849	4580	c("GO:0000086", "GO:1901990", "GO:1902749")	1	3.07091e-10	1	1	1	1
275	GO:0045005	c(1, 3.64279116094665e-10, 1, 1, 1, 1)	c(FALSE, TRUE, FALSE, FALSE, FALSE, FALSE)	45	c(-1, 709, 1120, 1012, -1, -1)	c(-1, 16, 1, 1, -1, -1)	GO:BP	DNA-templated DNA replication maintenance of fidelity	22849	13064	c("GO:0006259", "GO:0006261")	1	3.64279e-10	1	1	1	1
280	REAC:R-MMU-69481	c(1, 4.18247992671041e-10, 1, 1, 1, 1)	c(FALSE, TRUE, FALSE, FALSE, FALSE, FALSE)	151	c(404, 375, 444, 538, 308, 568)	c(1, 30, 13, 3, 3, 3)	REAC	G2/M Checkpoints	8710	541	REAC:R-MMU-69620	1	4.18248e-10	1	1	1	1
281	GO:1902749	c(1, 4.56504220420752e-10, 1, 1, 1, 1)	c(FALSE, TRUE, FALSE, FALSE, FALSE, FALSE)	108	c(759, 709, 1120, 1012, 632, 1505)	c(1, 23, 2, 5, 5, 4)	GO:BP	regulation of cell cycle G2/M phase transition	22849	25884	c("GO:0044839", "GO:1901987")	1	4.56504e-10	1	1	1	1
285	GO:0051301	c(1, 5.50978109068673e-10, 1, 1, 1, 1)	c(FALSE, TRUE, FALSE, FALSE, FALSE, FALSE)	288	c(759, 709, 1120, 1012, 632, 1505)	c(5, 37, 8, 15, 3, 17)	GO:BP	cell division	22849	15744	GO:0009987	1	5.50978e-10	1	1	1	1
294	GO:0033045	c(1, 8.39999629317568e-10, 1, 1, 1, 1)	c(FALSE, TRUE, FALSE, FALSE, FALSE, FALSE)	63	c(759, 709, 1120, -1, 632, -1)	c(1, 18, 2, -1, 1, -1)	GO:BP	regulation of sister chromatid segregation	22849	9207	c("GO:0000819", "GO:0010564", "GO:0033044", "GO:0051983")	1	8.4e-10	1	1	1	1
296	GO:1902850	c(1, 9.96877751658211e-10, 1, 1, 1, 1)	c(FALSE, TRUE, FALSE, FALSE, FALSE, FALSE)	134	c(759, 709, 1120, 1012, 632, 1505)	c(1, 25, 5, 3, 4, 1)	GO:BP	microtubule cytoskeleton organization involved in mitosis	22849	25976	c("GO:0000226", "GO:1903047")	1	9.96878e-10	1	1	1	1
300	GO:0000725	c(1, 1.24984788713601e-09, 1, 1, 1, 1)	c(FALSE, TRUE, FALSE, FALSE, FALSE, FALSE)	147	c(759, 709, 1120, 1012, -1, 1505)	c(1, 26, 4, 1, -1, 3)	GO:BP	recombinational repair	22849	260	c("GO:0006281", "GO:0006310")	1	1.24985e-09	1	1	1	1
301	GO:0000724	c(1, 1.24984788713601e-09, 1, 1, 1, 1)	c(FALSE, TRUE, FALSE, FALSE, FALSE, FALSE)	147	c(759, 709, 1120, 1012, -1, 1505)	c(1, 26, 4, 1, -1, 3)	GO:BP	double-strand break repair via homologous recombination	22849	259	c("GO:0000725", "GO:0006302")	1	1.24985e-09	1	1	1	1
307	GO:0051783	c(1, 1.51982979553901e-09, 1, 1, 1, 1)	c(FALSE, TRUE, FALSE, FALSE, FALSE, FALSE)	125	c(759, 709, 1120, 1012, 632, 1505)	c(2, 24, 8, 5, 4, 4)	GO:BP	regulation of nuclear division	22849	16090	c("GO:0000280", "GO:0033043")	1	1.51983e-09	1	1	1	1
308	GO:0090329	c(1, 1.68010678971912e-09, 1, 1, 1, 1)	c(FALSE, TRUE, FALSE, FALSE, FALSE, FALSE)	49	c(-1, 709, 1120, -1, -1, -1)	c(-1, 16, 1, -1, -1, -1)	GO:BP	regulation of DNA-templated DNA replication	22849	21340	c("GO:0006261", "GO:0006275")	1	1.68011e-09	1	1	1	1
314	TF:M00918_1	c(1, 1.99371255884887e-09, 1, 1, 1, 1)	c(FALSE, TRUE, FALSE, FALSE, FALSE, FALSE)	982	c(820, 746, 1123, 1066, 679, 1556)	c(25, 79, 47, 41, 26, 78)	TF	Factor: E2F; motif: TTTSGCGSG; match class: 1	21833	777	TF:M00918	1	1.99371e-09	1	1	1	1
316	REAC:R-MMU-5685942	c(1, 2.10413595425579e-09, 1, 1, 1, 1)	c(FALSE, TRUE, FALSE, FALSE, FALSE, FALSE)	55	c(-1, 375, -1, 538, 308, -1)	c(-1, 18, -1, 1, 1, -1)	REAC	HDR through Homologous Recombination (HRR)	8710	612	REAC:R-MMU-5693567	1	2.10414e-09	1	1	1	1
323	REAC:R-MMU-73894	c(1, 2.60970677109264e-09, 1, 1, 1, 1)	c(FALSE, TRUE, FALSE, FALSE, FALSE, FALSE)	287	c(404, 375, 444, 538, 308, 568)	c(1, 41, 17, 2, 9, 5)	REAC	DNA Repair	8710	347	REAC:0000000	1	2.60971e-09	1	1	1	1
324	GO:0051225	c(1, 2.64666395350327e-09, 1, 1, 1, 1)	c(FALSE, TRUE, FALSE, FALSE, FALSE, FALSE)	106	c(-1, 709, 1120, 1012, 632, 1505)	c(-1, 22, 3, 2, 3, 1)	GO:BP	spindle assembly	22849	15686	c("GO:0007051", "GO:0140694")	1	2.64666e-09	1	1	1	1
334	KEGG:03460	c(1, 4.69131422972494e-09, 1, 1, 1, 1)	c(FALSE, TRUE, FALSE, FALSE, FALSE, FALSE)	49	c(-1, 296, 409, -1, 293, -1)	c(-1, 15, 1, -1, 2, -1)	KEGG	Fanconi anemia pathway	8583	226	KEGG:00000	1	4.69131e-09	1	1	1	1
337	GO:0000785	c(1, 5.09804062418214e-09, 1, 1, 1, 1)	c(FALSE, TRUE, FALSE, FALSE, FALSE, FALSE)	581	c(759, 711, 1098, 1002, 624, 1489)	c(7, 52, 32, 24, 15, 21)	GO:CC	chromatin	22605	106	c("GO:0005694", "GO:0110165")	1	5.09804e-09	1	1	1	1
343	GO:0000922	c(1, 6.17783753264652e-09, 1, 1, 1, 1)	c(FALSE, TRUE, FALSE, FALSE, FALSE, FALSE)	130	c(759, 711, 1098, 1002, 624, 1489)	c(1, 23, 4, 1, 1, 3)	GO:CC	spindle pole	22605	137	c("GO:0005819", "GO:0110165")	1	6.17784e-09	1	1	1	1
356	GO:0004386	c(1, 1.09743865184714e-08, 1, 1, 1, 1)	c(FALSE, TRUE, FALSE, FALSE, FALSE, FALSE)	77	c(-1, 699, -1, 986, 619, 1463)	c(-1, 18, -1, 1, 3, 1)	GO:MF	helicase activity	22015	1006	c("GO:0140640", "GO:0140657")	1	1.09744e-08	1	1	1	1
359	GO:0000910	c(1, 1.26982499457252e-08, 1, 1, 1, 1)	c(FALSE, TRUE, FALSE, FALSE, FALSE, FALSE)	162	c(759, 709, 1120, 1012, 632, 1505)	c(1, 26, 3, 7, 2, 6)	GO:BP	cytokinesis	22849	312	c("GO:0022402", "GO:0051301")	1	1.26982e-08	1	1	1	1
366	GO:0042555	c(1, 1.43153872357251e-08, 1, 1, 1, 1)	c(FALSE, TRUE, FALSE, FALSE, FALSE, FALSE)	10	c(-1, 711, -1, -1, -1, -1)	c(-1, 8, -1, -1, -1, -1)	GO:CC	MCM complex	22605	2026	GO:0032991	1	1.43154e-08	1	1	1	1
369	GO:0006271	c(1, 1.50848656662892e-08, 1, 1, 1, 1)	c(FALSE, TRUE, FALSE, FALSE, FALSE, FALSE)	9	c(-1, 709, -1, -1, -1, -1)	c(-1, 8, -1, -1, -1, -1)	GO:BP	DNA strand elongation involved in DNA replication	22849	2287	c("GO:0006261", "GO:0022616")	1	1.50849e-08	1	1	1	1
375	GO:0051233	c(1, 1.71483875647113e-08, 1, 1, 1, 1)	c(FALSE, TRUE, FALSE, FALSE, FALSE, FALSE)	37	c(-1, 711, -1, -1, -1, 1489)	c(-1, 13, -1, -1, -1, 1)	GO:CC	spindle midzone	22605	2553	c("GO:0005819", "GO:0110165")	1	1.71484e-08	1	1	1	1
391	GO:0003777	c(1, 4.73135530055145e-08, 1, 1, 1, 1)	c(FALSE, TRUE, FALSE, FALSE, FALSE, FALSE)	55	c(-1, 699, 1104, 986, 619, 1463)	c(-1, 15, 4, 1, 1, 8)	GO:MF	microtubule motor activity	22015	468	c("GO:0003774", "GO:0140657")	1	4.73136e-08	1	1	1	1
392	GO:0007017	c(1, 5.00258205634995e-08, 1, 1, 1, 1)	c(FALSE, TRUE, FALSE, FALSE, FALSE, FALSE)	852	c(759, 709, 1120, 1012, 632, 1505)	c(9, 65, 50, 26, 17, 72)	GO:BP	microtubule-based process	22849	2938	GO:0009987	1	5.00258e-08	1	1	1	1
395	GO:0071162	c(1, 5.10391406792523e-08, 1, 1, 1, 1)	c(FALSE, TRUE, FALSE, FALSE, FALSE, FALSE)	11	c(-1, 711, -1, -1, -1, -1)	c(-1, 8, -1, -1, -1, -1)	GO:CC	CMG complex	22605	3020	c("GO:0000228", "GO:0031261")	1	5.10391e-08	1	1	1	1
401	REAC:R-MMU-5693538	c(1, 6.66991258860517e-08, 1, 1, 1, 1)	c(FALSE, TRUE, FALSE, FALSE, FALSE, FALSE)	110	c(404, 375, 444, 538, 308, 568)	c(1, 23, 13, 1, 1, 4)	REAC	Homology Directed Repair	8710	635	REAC:R-MMU-5693532	1	6.66991e-08	1	1	1	1
402	GO:0033047	c(1, 6.83724412167484e-08, 1, 1, 1, 1)	c(FALSE, TRUE, FALSE, FALSE, FALSE, FALSE)	44	c(-1, 709, 1120, -1, 632, -1)	c(-1, 14, 2, -1, 1, -1)	GO:BP	regulation of mitotic sister chromatid segregation	22849	9209	c("GO:0000070", "GO:0033045")	1	6.83724e-08	1	1	1	1
403	GO:0051052	c(1, 7.61217467996638e-08, 1, 1, 1, 1)	c(FALSE, TRUE, FALSE, FALSE, FALSE, FALSE)	458	c(759, 709, 1120, 1012, 632, 1505)	c(13, 44, 17, 23, 9, 16)	GO:BP	regulation of DNA metabolic process	22849	15543	c("GO:0006259", "GO:0019219", "GO:0060255")	1	7.61217e-08	1	1	1	1
410	GO:0007292	c(1, 8.83363898371082e-08, 1, 1, 1, 1)	c(FALSE, TRUE, FALSE, FALSE, FALSE, FALSE)	150	c(759, 709, 1120, 1012, 632, 1505)	c(3, 24, 11, 10, 6, 9)	GO:BP	female gamete generation	22849	3183	GO:0007276	1	8.83364e-08	1	1	1	1
411	GO:0010965	c(1, 8.95821060966699e-08, 1, 1, 1, 1)	c(FALSE, TRUE, FALSE, FALSE, FALSE, FALSE)	53	c(759, 709, 1120, -1, 632, -1)	c(1, 15, 2, -1, 1, -1)	GO:BP	regulation of mitotic sister chromatid separation	22849	5082	c("GO:0051306", "GO:1905818")	1	8.95821e-08	1	1	1	1
420	GO:1902099	c(1, 1.20513393449887e-07, 1, 1, 1, 1)	c(FALSE, TRUE, FALSE, FALSE, FALSE, FALSE)	54	c(759, 709, 1120, -1, 632, -1)	c(1, 15, 2, -1, 1, -1)	GO:BP	regulation of metaphase/anaphase transition of cell cycle	22849	25349	c("GO:0033045", "GO:0044784", "GO:1901987")	1	1.20513e-07	1	1	1	1
421	GO:0007052	c(1, 1.21392601221277e-07, 1, 1, 1, 1)	c(FALSE, TRUE, FALSE, FALSE, FALSE, FALSE)	104	c(-1, 709, 1120, 1012, 632, 1505)	c(-1, 20, 5, 1, 4, 1)	GO:BP	mitotic spindle organization	22849	2965	c("GO:0007051", "GO:1902850")	1	1.21393e-07	1	1	1	1
[truncated: 392 more rows]
