# Supplementary material for: Lens Epithelial Explants Treated with Vitreous Humor Undergo Alterations in Chromatin Landscape with Concurrent Activation of Genes Associated with Fiber Cell Differentiation and Innate Immune Response
Source: Cells. 2023 Feb 3;12(3):501. doi: 10.3390/cells12030501 (PMC9914805; doi:10.3390/cells12030501)
Supplement: Supplementary file 1 [file cells-12-00501-s001.zip › S6_Pearson_correlation_DEGs_PromoterAccessibility.xlsx]

## Sheet: correlation_all_genes
gene	ens	r
Rnf227	ENSMUSG00000043419.12	0.997165
Wbp11	ENSMUSG00000030216.13	0.995907
Sbk1	ENSMUSG00000042978.12	0.994056
Sox6os	ENSMUSG00000030664.4	0.993224
Atp6v1e2	ENSMUSG00000053375.9	0.992838
Cul2	ENSMUSG00000024231.16	0.991961
Gm30339	ENSMUSG00000116237.2	0.991026
Gm11550	ENSMUSG00000083388.2	0.990911
Kcnj3	ENSMUSG00000026824.12	0.990416
Gm40761	ENSMUSG00000112246.2	0.99008
Lmln	ENSMUSG00000022802.3	0.988705
Bpifa2	ENSMUSG00000042459.9	0.988566
Gm33489	ENSMUSG00000113252.2	0.988222
Gm10130	ENSMUSG00000095315.3	0.987976
Ccdc158	ENSMUSG00000050050.18	0.987941
Hdac10	ENSMUSG00000062906.13	0.987575
Gm13400	ENSMUSG00000084143.2	0.987197
Emp3	ENSMUSG00000040212.13	0.987054
Tmco6	ENSMUSG00000006850.9	0.986579
Gm43689	ENSMUSG00000104675.2	0.984556
Acsm5	ENSMUSG00000030972.7	0.984389
Gm30122	ENSMUSG00000112433.2	0.984252
Fam3b	ENSMUSG00000022938.9	0.983368
Nkapd1	ENSMUSG00000059820.15	0.98284
Ppp1r42	ENSMUSG00000025916.11	0.981891
Gm39129	ENSMUSG00000109271.2	0.981869
Itprid1	ENSMUSG00000037973.7	0.981332
Gm7284	ENSMUSG00000087244.2	0.980463
Fxyd4	ENSMUSG00000004988.10	0.980439
Ccnj	ENSMUSG00000025010.15	0.978304
Olfr556	ENSMUSG00000073969.4	0.977159
Necab2	ENSMUSG00000031837.15	0.976951
Krt4	ENSMUSG00000059668.7	0.976869
Cd177	ENSMUSG00000052212.7	0.976707
BC106175	ENSMUSG00000112657.2	0.976357
Slc7a4	ENSMUSG00000022756.18	0.976244
2700062C07Rik	ENSMUSG00000024273.9	0.975904
Gm42793	ENSMUSG00000105954.2	0.975841
S100a3	ENSMUSG00000001021.14	0.975776
Tmem238	ENSMUSG00000030431.9	0.975018
Gm29508	ENSMUSG00000100789.7	0.97468
Fgfrl1	ENSMUSG00000008090.15	0.974412
Krt86	ENSMUSG00000067614.6	0.974376
1810008I18Rik	ENSMUSG00000100094.2	0.973432
Mcf2l	ENSMUSG00000031442.22	0.972645
Ift74	ENSMUSG00000028576.13	0.97181
Prrg3	ENSMUSG00000033361.14	0.971636
Gm18949	ENSMUSG00000115808.2	0.97079
Gm45693	ENSMUSG00000109902.2	0.970729
Zfp64	ENSMUSG00000027551.16	0.97053
4932443L11Rik	ENSMUSG00000086805.10	0.96965
Fah	ENSMUSG00000030630.17	0.969027
Nsun7	ENSMUSG00000029206.14	0.968761
Kcns2	ENSMUSG00000050963.8	0.968579
Slc38a9	ENSMUSG00000047789.6	0.968543
Ofd1	ENSMUSG00000040586.9	0.968141
Gm50393	ENSMUSG00000118378.2	0.966459
Gm38117	ENSMUSG00000102934.2	0.966355
Gm6822	ENSMUSG00000061863.7	0.965511
Pkp3	ENSMUSG00000054065.13	0.965143
Ctsw	ENSMUSG00000024910.6	0.964833
Sost	ENSMUSG00000001494.7	0.964704
Rab11fip1	ENSMUSG00000031488.15	0.964293
Meaf6	ENSMUSG00000028863.14	0.96425
Soat2	ENSMUSG00000023045.14	0.964072
Sncg	ENSMUSG00000023064.5	0.963916
Chac1	ENSMUSG00000027313.4	0.963767
Synj2	ENSMUSG00000023805.18	0.963381
Capsl	ENSMUSG00000039676.5	0.963311
Igsf1	ENSMUSG00000031111.17	0.963255
Kcnab3os	ENSMUSG00000086900.2	0.962684
Gm12180	ENSMUSG00000083159.2	0.962379
R3hdml	ENSMUSG00000078949.3	0.961839
Slc13a3	ENSMUSG00000018459.16	0.961806
Nemp1	ENSMUSG00000040195.12	0.961582
2700046A07Rik	ENSMUSG00000041789.8	0.960023
Col7a1	ENSMUSG00000025650.14	0.958915
Zfp54	ENSMUSG00000023882.16	0.958794
Cyb5r1	ENSMUSG00000026456.19	0.958711
Gm15751	ENSMUSG00000086753.2	0.958707
Tubgcp6	ENSMUSG00000051786.16	0.957101
Gm3289	ENSMUSG00000106871.2	0.957016
Trmt61b	ENSMUSG00000085492.8	0.95661
Gm32220	ENSMUSG00000112063.2	0.956445
Olfr1342	ENSMUSG00000043383.6	0.956308
Foxp2	ENSMUSG00000029563.17	0.956244
Rnf170	ENSMUSG00000013878.19	0.955551
Dock3	ENSMUSG00000039716.13	0.955109
Gm29417	ENSMUSG00000100320.2	0.954592
Gm13162	ENSMUSG00000082779.2	0.952843
Gm43302	ENSMUSG00000079362.6	0.952665
Ttbk1	ENSMUSG00000015599.10	0.952616
Wdr72	ENSMUSG00000044976.18	0.95257
Myl2	ENSMUSG00000013936.13	0.952061
Gm14698	ENSMUSG00000071748.3	0.951273
Htr2b	ENSMUSG00000026228.7	0.951003
Lpar2	ENSMUSG00000031861.17	0.950968
B230307C23Rik	ENSMUSG00000080717.11	0.950947
Nr2e3	ENSMUSG00000032292.9	0.950585
Pifo	ENSMUSG00000010136.15	0.950471
Mmp10	ENSMUSG00000047562.4	0.950396
ENSMUSG00002075500	ENSMUSG00002075500.1	0.949992
Ice2	ENSMUSG00000032235.16	0.94992
Nobox	ENSMUSG00000029736.16	0.949036
Gm26666	ENSMUSG00000097419.2	0.948627
Mab21l2	ENSMUSG00000057777.5	0.948616
Flywch2	ENSMUSG00000023911.13	0.948478
Slc44a1	ENSMUSG00000028412.18	0.948298
Rnf112	ENSMUSG00000010086.18	0.948227
Gm32391	ENSMUSG00000104011.2	0.947758
Slc6a3	ENSMUSG00000021609.7	0.947388
Agpat4	ENSMUSG00000023827.9	0.947131
2310015D24Rik	ENSMUSG00000099411.2	0.946764
Krt10	ENSMUSG00000019761.11	0.946629
Cyp2j9	ENSMUSG00000015224.11	0.946619
Taf6	ENSMUSG00000036980.14	0.946442
Draxin	ENSMUSG00000029005.5	0.945565
1810010H24Rik	ENSMUSG00000078607.7	0.945309
Emc3	ENSMUSG00000030286.7	0.944553
Gm26511	ENSMUSG00000097155.2	0.944518
Gm47580	ENSMUSG00000112317.2	0.943684
Gjb3	ENSMUSG00000042367.13	0.94318
Senp6	ENSMUSG00000034252.15	0.943027
Prr36	ENSMUSG00000064125.15	0.942947
Gm2788	ENSMUSG00000085995.3	0.942816
Gm16310	ENSMUSG00000086331.2	0.942804
Gsdme	ENSMUSG00000029821.16	0.942784
Upk3bl	ENSMUSG00000006143.13	0.942738
Lpar1	ENSMUSG00000038668.15	0.94229
Trmt44	ENSMUSG00000029097.12	0.942157
Mppe1	ENSMUSG00000062526.5	0.942133
Gm6434	ENSMUSG00000091233.4	0.94201
Slc15a1	ENSMUSG00000025557.11	0.941564
Scn9a	ENSMUSG00000075316.12	0.940857
Snca	ENSMUSG00000025889.14	0.940531
Gm1673	ENSMUSG00000070858.13	0.93976
Cmtm5	ENSMUSG00000040759.10	0.939746
2900042K21Rik	ENSMUSG00000103669.2	0.939713
Morc2a	ENSMUSG00000034543.16	0.939703
Gm41177	ENSMUSG00000114693.2	0.939636
Ddx28	ENSMUSG00000045538.7	0.939112
Entpd7	ENSMUSG00000025192.14	0.938963
Csrp2	ENSMUSG00000020186.8	0.938829
Cwc22	ENSMUSG00000027014.15	0.938588
Mbtd1	ENSMUSG00000059474.14	0.938166
Gm10845	ENSMUSG00000095959.3	0.937655
Sephs1	ENSMUSG00000026662.14	0.937623
C1ql1	ENSMUSG00000045532.6	0.937547
Heph	ENSMUSG00000031209.15	0.936803
Nomo1	ENSMUSG00000030835.7	0.936337
Trpc5	ENSMUSG00000041710.5	0.935172
Gm37435	ENSMUSG00000102676.2	0.93496
1700001G17Rik	ENSMUSG00000103746.2	0.934912
Duxbl1	ENSMUSG00000048502.15	0.934758
Nuak1	ENSMUSG00000020032.15	0.934226
Inava	ENSMUSG00000041605.17	0.933898
Dipk2b	ENSMUSG00000037358.7	0.933784
Dnaaf4	ENSMUSG00000092192.8	0.932943
Lefty1	ENSMUSG00000038793.9	0.932706
Ggt1	ENSMUSG00000006345.11	0.93259
Ppp4r4	ENSMUSG00000021209.13	0.932138
Gm4793	ENSMUSG00000054412.6	0.931946
Mier3	ENSMUSG00000032727.15	0.931501
Tigd3	ENSMUSG00000044390.6	0.931273
Fibcd1	ENSMUSG00000026841.8	0.930677
E230034D01Rik	ENSMUSG00000111283.2	0.930584
Cnksr3	ENSMUSG00000015202.14	0.930423
Pdzph1	ENSMUSG00000024227.15	0.929871
Smad2	ENSMUSG00000024563.17	0.929799
Gm27252	ENSMUSG00000098708.8	0.929131
Gprc6a	ENSMUSG00000019905.9	0.929094
Paqr6	ENSMUSG00000041423.17	0.928886
Mitd1	ENSMUSG00000026088.16	0.928872
4930570G19Rik	ENSMUSG00000085084.8	0.928674
4930417O13Rik	ENSMUSG00000108129.3	0.928071
Adcy7	ENSMUSG00000031659.14	0.927942
Piga	ENSMUSG00000031381.17	0.927912
Mettl5	ENSMUSG00000051730.16	0.927902
Myh7	ENSMUSG00000053093.17	0.927534
Dnm1l	ENSMUSG00000022789.16	0.926876
Isg20l2	ENSMUSG00000048039.9	0.926732
H1f8	ENSMUSG00000042279.14	0.926401
Has2	ENSMUSG00000022367.8	0.926305
Rprd1b	ENSMUSG00000027651.17	0.92628
Siah1b	ENSMUSG00000040749.12	0.926015
Halr1	ENSMUSG00000085412.8	0.925985
Cgref1	ENSMUSG00000029161.8	0.925449
Gxylt1	ENSMUSG00000036197.17	0.925126
Galt	ENSMUSG00000036073.18	0.924588
Gm10501	ENSMUSG00000073415.5	0.924351
Neurod4	ENSMUSG00000048015.5	0.924096
Letm1	ENSMUSG00000005299.7	0.92408
Gm26876	ENSMUSG00000097372.2	0.923689
Ttll11	ENSMUSG00000026885.14	0.922912
Gm7452	ENSMUSG00000107310.2	0.922736
Gm43837	ENSMUSG00000105443.2	0.922702
6430571L13Rik	ENSMUSG00000037977.7	0.922275
Gm42802	ENSMUSG00000106760.2	0.922027
Akap3	ENSMUSG00000030344.12	0.922027
Gnai1	ENSMUSG00000057614.7	0.921979
A730085E03Rik	ENSMUSG00000117889.2	0.921938
Rmdn3	ENSMUSG00000070730.12	0.921636
Gm37963	ENSMUSG00000104399.2	0.921598
Tsix	ENSMUSG00000085715.3	0.921442
Camsap3	ENSMUSG00000044433.17	0.920735
E130008D07Rik	ENSMUSG00000117011.2	0.920034
Lrit1	ENSMUSG00000041044.10	0.919548
Gm38575	ENSMUSG00000111752.2	0.91947
Cbx3-ps3	ENSMUSG00000080793.2	0.919224
Ush2a	ENSMUSG00000026609.16	0.919134
Tnfrsf8	ENSMUSG00000028602.13	0.919129
U6	ENSMUSG00000119265.2	0.919122
Nt5m	ENSMUSG00000032615.15	0.919058
Zic4	ENSMUSG00000036972.15	0.918887
Efhc2	ENSMUSG00000025038.8	0.918687
Gria1	ENSMUSG00000020524.17	0.918628
Arhgef28	ENSMUSG00000021662.12	0.918002
1110035H17Rik	ENSMUSG00000099098.5	0.917831
Gm31374	ENSMUSG00000110864.2	0.917815
Stpg1	ENSMUSG00000028801.15	0.917814
Gm5454	ENSMUSG00000047643.6	0.917676
Apcdd1	ENSMUSG00000071847.14	0.917538
Smug1	ENSMUSG00000036061.11	0.916257
Smarcad1	ENSMUSG00000029920.10	0.916227
Gm26555	ENSMUSG00000097399.8	0.915939
Hif3a	ENSMUSG00000004328.16	0.915828
Zfp69	ENSMUSG00000064141.15	0.915733
Smpd4	ENSMUSG00000005899.15	0.915141
Tor2a	ENSMUSG00000009563.17	0.914969
Arfrp1	ENSMUSG00000038671.16	0.914926
Sf1	ENSMUSG00000024949.18	0.914814
Dnajb5	ENSMUSG00000036052.15	0.914694
Serpine1	ENSMUSG00000037411.11	0.914129
A930033H14Rik	ENSMUSG00000090622.2	0.913349
Tbx5	ENSMUSG00000018263.12	0.913243
Heatr3	ENSMUSG00000031657.17	0.913083
Cisd2	ENSMUSG00000028165.10	0.912863
ENSMUSG00002075741	ENSMUSG00002075741.1	0.912815
Zgrf1	ENSMUSG00000051278.13	0.912774
4930438A08Rik	ENSMUSG00000069873.5	0.912398
Deup1	ENSMUSG00000039977.17	0.911949
Rbp3	ENSMUSG00000041534.10	0.911828
Ism1	ENSMUSG00000074766.11	0.911581
Gm42902	ENSMUSG00000106396.2	0.911554
Bex3	ENSMUSG00000046432.13	0.910944
Xpo5	ENSMUSG00000067150.7	0.910826
Sirt4	ENSMUSG00000029524.17	0.910733
Hoxd9	ENSMUSG00000043342.10	0.910551
Wdr33	ENSMUSG00000024400.17	0.91022
ENSMUSG00002076106	ENSMUSG00002076106.1	0.910128
Krtdap	ENSMUSG00000074199.8	0.910027
Ap1m1	ENSMUSG00000003033.16	0.909774
Dr1	ENSMUSG00000029265.5	0.909693
6330418K02Rik	ENSMUSG00000085227.2	0.90921
Gm12972	ENSMUSG00000086548.2	0.909024
Smpd2	ENSMUSG00000019822.13	0.908831
Rhox5	ENSMUSG00000095180.11	0.908575
Clcc1	ENSMUSG00000027884.17	0.908393
Gm13782	ENSMUSG00000086542.2	0.908391
Nsmaf	ENSMUSG00000028245.16	0.908239
Gm13586	ENSMUSG00000082931.2	0.908029
Ube2q2	ENSMUSG00000032307.17	0.907844
Gm6559	ENSMUSG00000107660.2	0.907577
Septin6	ENSMUSG00000050379.16	0.907571
Gm47718	ENSMUSG00000112771.2	0.907282
Rho	ENSMUSG00000030324.9	0.907121
Adam5	ENSMUSG00000031554.19	0.90705
Rgs3	ENSMUSG00000059810.19	0.906985
Gm12676	ENSMUSG00000085710.2	0.906492
C030047K22Rik	ENSMUSG00000084873.4	0.905656
Gm14104	ENSMUSG00000086575.2	0.905604
Ttll3	ENSMUSG00000030276.20	0.905535
U6	ENSMUSG00002076771.1	0.905325
Gm17455	ENSMUSG00000090439.4	0.904839
Gm45205	ENSMUSG00000108353.2	0.904799
Slc24a1	ENSMUSG00000034452.8	0.904782
Mir6386	ENSMUSG00000098766.3	0.904748
Snhg4	ENSMUSG00000117694.2	0.904627
Gm5844	ENSMUSG00000082896.2	0.904127
Rnf39	ENSMUSG00000036492.13	0.903863
Uqcrc2	ENSMUSG00000030884.13	0.903801
Upb1	ENSMUSG00000033427.15	0.903687
Steap4	ENSMUSG00000012428.10	0.903512
Klhl31	ENSMUSG00000044938.9	0.903402
Slc7a6os	ENSMUSG00000033106.7	0.903115
Gm44958	ENSMUSG00000107658.2	0.903048
Gm9857	ENSMUSG00000051638.3	0.902929
Prpf38b	ENSMUSG00000027881.15	0.902782
Dlec1	ENSMUSG00000038060.16	0.902567
Rnf166	ENSMUSG00000014470.5	0.901759
Prss33	ENSMUSG00000049620.10	0.901684
Rfc4	ENSMUSG00000022881.16	0.901395
Gm17806	ENSMUSG00000103876.2	0.901011
3010003L21Rik	ENSMUSG00000085355.3	0.900802
Ccdc63	ENSMUSG00000043036.14	0.900784
Rgl3	ENSMUSG00000040146.10	0.900758
Cd46	ENSMUSG00000016493.14	0.900626
Pigl	ENSMUSG00000014245.9	0.900265
Sh3d21	ENSMUSG00000073758.11	0.900178
Lrfn4	ENSMUSG00000045045.8	0.900143
Zhx2	ENSMUSG00000071757.11	0.899699
B3gat1	ENSMUSG00000045994.18	0.89956
Slc22a21	ENSMUSG00000063652.11	0.899452
Ppp6c	ENSMUSG00000026753.6	0.899175
Hmgn5	ENSMUSG00000031245.9	0.899172
Glrx2	ENSMUSG00000018196.19	0.899134
Gm48651	ENSMUSG00000111091.2	0.899011
Echdc2	ENSMUSG00000028601.19	0.898824
Zranb2	ENSMUSG00000028180.19	0.89869
Nfe2	ENSMUSG00000058794.13	0.898427
Magel2	ENSMUSG00000056972.7	0.898148
BC030500	ENSMUSG00000049946.8	0.898145
Rnf182	ENSMUSG00000044164.3	0.897842
Teddm2	ENSMUSG00000045968.8	0.897726
Gm50341	ENSMUSG00000117979.2	0.897041
Cnot7	ENSMUSG00000031601.17	0.896982
Tmpo	ENSMUSG00000019961.18	0.8968
Bbs5	ENSMUSG00000063145.11	0.896765
Gm19590	ENSMUSG00000107061.2	0.896747
Akap7	ENSMUSG00000039166.17	0.895817
Nppb	ENSMUSG00000029019.9	0.895817
Plppr1	ENSMUSG00000063446.5	0.895783
Mir126a	ENSMUSG00000065540.3	0.89573
Cobl	ENSMUSG00000020173.18	0.895716
Tmem107	ENSMUSG00000020895.15	0.895585
Zfp783	ENSMUSG00000072653.15	0.895107
Fcnaos	ENSMUSG00000052403.12	0.894854
Tff2	ENSMUSG00000024028.8	0.894799
Gm12218	ENSMUSG00000082380.2	0.89478
Robo4	ENSMUSG00000032125.22	0.894198
Abca13	ENSMUSG00000004668.15	0.893906
Prpf19	ENSMUSG00000024735.14	0.893885
Fcgbp	ENSMUSG00000047730.18	0.893633
Raver2	ENSMUSG00000035275.15	0.893551
Myrf	ENSMUSG00000036098.16	0.89338
Mns1	ENSMUSG00000032221.15	0.893263
Cdc73	ENSMUSG00000026361.10	0.89323
1500009L16Rik	ENSMUSG00000087651.4	0.892991
Stard10	ENSMUSG00000030688.16	0.892242
Megf11	ENSMUSG00000036466.18	0.89194
Gask1b	ENSMUSG00000027955.17	0.891605
1600019K03Rik	ENSMUSG00000099429.2	0.89152
Dus4l	ENSMUSG00000020648.4	0.891505
Gm50017	ENSMUSG00000117528.2	0.891471
Nmrk2	ENSMUSG00000004939.8	0.891257
Sstr2	ENSMUSG00000047904.7	0.8912
Arfip1	ENSMUSG00000074513.10	0.891145
Selenbp1	ENSMUSG00000068874.14	0.891078
Tmx3	ENSMUSG00000024614.8	0.891037
Ptgis	ENSMUSG00000017969.14	0.890845
Gm39473	ENSMUSG00000113845.2	0.890844
Gm47885	ENSMUSG00000114739.2	0.890739
Tmem266	ENSMUSG00000032313.12	0.890529
Gm10209	ENSMUSG00000108080.2	0.890307
U2surp	ENSMUSG00000032407.15	0.890229
Ints14	ENSMUSG00000034263.14	0.890022
Gm19972	ENSMUSG00000112592.2	0.889851
Stk40	ENSMUSG00000042608.16	0.889831
Pantr2	ENSMUSG00000097063.4	0.889811
Ifit3b	ENSMUSG00000062488.10	0.889539
Kcng4	ENSMUSG00000045246.12	0.889487
Gm9871	ENSMUSG00000052236.8	0.889294
Gm20707	ENSMUSG00000093594.2	0.889119
Rcbtb2	ENSMUSG00000022106.15	0.888748
Kazn	ENSMUSG00000040606.15	0.888665
U6	ENSMUSG00000119004.1	0.88861
Tinf2	ENSMUSG00000007589.10	0.888552
Decr1	ENSMUSG00000028223.9	0.888542
Fmr1	ENSMUSG00000000838.18	0.888531
Cenpx	ENSMUSG00000025144.18	0.888512
Zfp131	ENSMUSG00000094870.9	0.888454
Eny2	ENSMUSG00000022338.9	0.88827
Gm14097	ENSMUSG00000084839.2	0.888217
Tex9	ENSMUSG00000090626.10	0.88794
Rnf121	ENSMUSG00000070426.13	0.887832
Alg8	ENSMUSG00000035704.18	0.887793
Gm18943	ENSMUSG00000109472.2	0.887656
Oas1c	ENSMUSG00000001166.18	0.887473
Ak7	ENSMUSG00000041323.7	0.887432
Oprl1	ENSMUSG00000027584.18	0.887197
Slc38a3	ENSMUSG00000010064.16	0.887016
Dll3	ENSMUSG00000003436.12	0.886956
ENSMUSG00002076286	ENSMUSG00002076286.1	0.886893
Gm45828	ENSMUSG00000108526.2	0.886724
Hyls1	ENSMUSG00000050555.10	0.886301
Dlg2	ENSMUSG00000052572.20	0.886126
Gm16041	ENSMUSG00000085623.2	0.886008
Trpv4	ENSMUSG00000014158.13	0.886008
Gm15217	ENSMUSG00000079261.3	0.885744
Calml4	ENSMUSG00000032246.15	0.885244
Klhdc8b	ENSMUSG00000032609.13	0.885136
Kctd20	ENSMUSG00000005936.20	0.885106
Heca	ENSMUSG00000039879.10	0.885095
Pla2g12a	ENSMUSG00000027999.16	0.884857
Cacnb2	ENSMUSG00000057914.16	0.884704
Wfikkn2	ENSMUSG00000044177.5	0.884555
Rsph1	ENSMUSG00000024033.11	0.884389
G2e3	ENSMUSG00000035293.14	0.884005
Cnmd	ENSMUSG00000022025.14	0.883349
Slc27a3	ENSMUSG00000027932.15	0.88327
4930428N03Rik	ENSMUSG00000089887.3	0.882977
Zfp995	ENSMUSG00000078546.9	0.882864
Gm10556	ENSMUSG00000097043.2	0.882758
D330037F02Rik	ENSMUSG00000111398.2	0.882557
Commd1	ENSMUSG00000051355.19	0.882501
Phf12	ENSMUSG00000037791.16	0.882468
Gm47040	ENSMUSG00000114935.2	0.882238
Tsn	ENSMUSG00000026374.15	0.882096
Gal3st4	ENSMUSG00000075593.11	0.882066
2410004I01Rik	ENSMUSG00000085338.2	0.881889
Gm12951	ENSMUSG00000085920.2	0.881831
Gm26885	ENSMUSG00000097125.3	0.881798
Rapgefl1	ENSMUSG00000038020.6	0.881482
Rabepk	ENSMUSG00000070953.14	0.88098
Ppil4	ENSMUSG00000015757.11	0.880928
Ist1	ENSMUSG00000031729.7	0.880859
Ccdc43	ENSMUSG00000020925.17	0.880816
Cpsf4l	ENSMUSG00000018727.20	0.88045
Efcab1	ENSMUSG00000068617.6	0.88036
Pex5	ENSMUSG00000005069.13	0.880197
Gm5122	ENSMUSG00000111290.2	0.880139
Csgalnact2	ENSMUSG00000042042.15	0.880075
Slc8a2	ENSMUSG00000030376.9	0.879971
Tmem216	ENSMUSG00000024667.13	0.879969
Cdca3	ENSMUSG00000023505.14	0.879863
Szt2	ENSMUSG00000033253.19	0.879744
Lrrc34	ENSMUSG00000027702.8	0.879597
Asic3	ENSMUSG00000038276.13	0.879477
Gm4925	ENSMUSG00000069540.5	0.878538
Naa10	ENSMUSG00000031388.15	0.878479
Uqcc1	ENSMUSG00000005882.19	0.878434
Tars2	ENSMUSG00000028107.15	0.877977
Gm47485	ENSMUSG00000111563.2	0.877871
4933424G05Rik	ENSMUSG00000117450.2	0.877692
Tspan6	ENSMUSG00000067377.13	0.877432
Ankle1	ENSMUSG00000046295.14	0.8772
Sag	ENSMUSG00000056055.14	0.877124
Zfp472	ENSMUSG00000053600.9	0.877109
Shld1	ENSMUSG00000044991.11	0.876635
Myh10	ENSMUSG00000020900.16	0.876558
Smurf1	ENSMUSG00000038780.15	0.876543
Xylt2	ENSMUSG00000020868.16	0.876434
Gpr85	ENSMUSG00000048216.14	0.876325
Naa40	ENSMUSG00000024764.11	0.876156
Mat2b	ENSMUSG00000042032.14	0.876007
Bdkrb1	ENSMUSG00000041347.6	0.875925
Zfp874b	ENSMUSG00000059839.10	0.875722
Caps2	ENSMUSG00000035694.16	0.875448
Pcx	ENSMUSG00000024892.18	0.875447
Pla1a	ENSMUSG00000002847.8	0.874802
Chadl	ENSMUSG00000063765.13	0.874554
Lrrc66	ENSMUSG00000067206.4	0.874465
Map3k9	ENSMUSG00000042724.9	0.873225
Nphs1os	ENSMUSG00000087009.2	0.873055
4833413G10Rik	ENSMUSG00000104950.2	0.873028
Gm26826	ENSMUSG00000097635.3	0.872992
Ptdss2	ENSMUSG00000025495.16	0.872755
5730471H19Rik	ENSMUSG00000087179.9	0.872643
Mmp1b	ENSMUSG00000041620.9	0.872577
Igfbp2	ENSMUSG00000039323.19	0.872377
Ager	ENSMUSG00000015452.15	0.872305
Fndc11	ENSMUSG00000047841.9	0.872154
Wnk2	ENSMUSG00000037989.16	0.872129
Haus2	ENSMUSG00000027285.14	0.872108
Lrrc49	ENSMUSG00000047766.16	0.872015
A930035D04Rik	ENSMUSG00000052241.4	0.871978
Lrrn4	ENSMUSG00000043110.3	0.87197
Gm44066	ENSMUSG00000107946.2	0.871722
Gm28626	ENSMUSG00000099644.2	0.871704
Gm29480	ENSMUSG00000101995.2	0.871684
Ppp1r14d	ENSMUSG00000027317.9	0.87167
Rev1	ENSMUSG00000026082.12	0.871465
Mapk1ip1	ENSMUSG00000041775.8	0.87116
Acd	ENSMUSG00000038000.11	0.871079
Clrn1	ENSMUSG00000043850.16	0.870839
Zrsr1	ENSMUSG00000044068.8	0.870677
Cpne5	ENSMUSG00000024008.17	0.870507
Iqcf1	ENSMUSG00000066383.8	0.870489
Slc6a21	ENSMUSG00000070568.13	0.870254
Elac2	ENSMUSG00000020549.15	0.870201
6030407O03Rik	ENSMUSG00000100301.7	0.870154
Tnk1	ENSMUSG00000001583.14	0.870146
Gm9484	ENSMUSG00000105006.2	0.869859
Tmem235	ENSMUSG00000070330.3	0.86965
Kansl3	ENSMUSG00000010453.13	0.869313
Prkar1b	ENSMUSG00000025855.14	0.869177
L3mbtl1	ENSMUSG00000035576.14	0.869175
Gm44641	ENSMUSG00000108378.2	0.869011
Cerox1	ENSMUSG00000091475.5	0.868902
Gm48420	ENSMUSG00000113070.2	0.868757
Gm28616	ENSMUSG00000100420.2	0.868606
Drosha	ENSMUSG00000022191.17	0.868403
Ehhadh	ENSMUSG00000022853.8	0.868283
Zfp326	ENSMUSG00000029290.13	0.868278
Zfp384	ENSMUSG00000038346.19	0.868132
Tmem214	ENSMUSG00000038828.14	0.868069
Mettl2	ENSMUSG00000020691.14	0.867971
6430573P05Rik	ENSMUSG00000102545.2	0.867912
Npdc1	ENSMUSG00000015094.17	0.867647
B230112J18Rik	ENSMUSG00000086715.2	0.86761
Ing5	ENSMUSG00000026283.14	0.867495
Gm26559	ENSMUSG00000097027.3	0.86711
ENSMUSG00002076274	ENSMUSG00002076274.1	0.867055
BC064078	ENSMUSG00000087150.8	0.866679
Comp	ENSMUSG00000031849.10	0.866515
Runx1	ENSMUSG00000022952.18	0.866484
A830008E24Rik	ENSMUSG00000100627.7	0.866334
Gm11592	ENSMUSG00000086680.3	0.866327
Trap1	ENSMUSG00000005981.12	0.866077
Amer3	ENSMUSG00000045174.11	0.866076
Ambra1	ENSMUSG00000040506.17	0.865873
Surf2	ENSMUSG00000014873.16	0.865712
Gm37679	ENSMUSG00000103971.2	0.865539
Percc1	ENSMUSG00000114245.2	0.865214
Adprm	ENSMUSG00000020910.17	0.865177
Nsrp1	ENSMUSG00000037958.14	0.865024
Mycl	ENSMUSG00000028654.14	0.86497
Alkbh3	ENSMUSG00000040174.15	0.864884
Sirt1	ENSMUSG00000020063.17	0.864834
Lrrc74b	ENSMUSG00000022759.16	0.864616
Gm14267	ENSMUSG00000085682.3	0.864276
Gm50244	ENSMUSG00000118053.2	0.864249
Gm32842	ENSMUSG00000110480.2	0.864216
Gm42879	ENSMUSG00000106590.2	0.864074
Tspoap1	ENSMUSG00000034156.17	0.863777
Acsm2	ENSMUSG00000030945.18	0.86371
Plscr3	ENSMUSG00000019461.13	0.863584
Rnf43	ENSMUSG00000034177.16	0.863376
Pkdcc	ENSMUSG00000024247.15	0.863299
Cdh12	ENSMUSG00000040452.10	0.863297
Srebf2	ENSMUSG00000022463.9	0.863259
Zfp946	ENSMUSG00000071266.14	0.862762
Gm4482	ENSMUSG00000107066.3	0.862743
Gm11837	ENSMUSG00000086587.8	0.862551
Gm42775	ENSMUSG00000105484.2	0.862303
Scg5	ENSMUSG00000023236.8	0.861818
Tedc2	ENSMUSG00000024118.15	0.861732
Klhdc9	ENSMUSG00000045259.5	0.861478
Nfu1	ENSMUSG00000029993.17	0.861317
Gm38307	ENSMUSG00000103398.2	0.861292
Car14	ENSMUSG00000038526.15	0.861056
Sh2d6	ENSMUSG00000052631.16	0.860941
M1ap	ENSMUSG00000030041.10	0.860862
Cspp1	ENSMUSG00000056763.17	0.860619
Tie1	ENSMUSG00000033191.15	0.860611
Lrtm2	ENSMUSG00000055003.15	0.860184
Gm6420	ENSMUSG00000102766.2	0.860088
Lrrc73	ENSMUSG00000071073.6	0.85995
Gm13094	ENSMUSG00000082140.2	0.859873
Hnmt	ENSMUSG00000026986.15	0.859787
ENSMUSG00002076705	ENSMUSG00002076705.1	0.859663
Cplx1	ENSMUSG00000033615.10	0.859569
B230217C12Rik	ENSMUSG00000050538.9	0.859541
Cenpm	ENSMUSG00000068101.12	0.859456
Ndufa10	ENSMUSG00000026260.13	0.859428
Gm2115	ENSMUSG00000097789.3	0.859314
Patl1	ENSMUSG00000046139.9	0.859222
Foxj1	ENSMUSG00000034227.8	0.859174
Rd3	ENSMUSG00000049353.18	0.858648
Rasgef1b	ENSMUSG00000089809.10	0.858465
5530601H04Rik	ENSMUSG00000087174.8	0.858121
Catip	ENSMUSG00000073650.9	0.857895
Aass	ENSMUSG00000029695.14	0.85763
Gm29609	ENSMUSG00000101678.4	0.85753
Amt	ENSMUSG00000032607.13	0.857206
Nelfa	ENSMUSG00000029111.8	0.856889
Gm10165	ENSMUSG00000112258.2	0.856869
Gm46430	ENSMUSG00000113204.2	0.856707
Pyroxd2	ENSMUSG00000060224.5	0.856667
Rdx	ENSMUSG00000032050.19	0.856621
Zzz3	ENSMUSG00000039068.17	0.855988
Upk3b	ENSMUSG00000042985.8	0.855832
Pdcd6	ENSMUSG00000021576.7	0.855778
Gm15408	ENSMUSG00000086610.2	0.855714
E030018B13Rik	ENSMUSG00000095061.2	0.855587
Arf4os	ENSMUSG00000090861.2	0.855481
Gm34611	ENSMUSG00000113933.2	0.855388
Hnrnpul1	ENSMUSG00000040725.14	0.855307
Nt5dc1	ENSMUSG00000039480.15	0.854741
Fdps	ENSMUSG00000059743.13	0.854389
Smagp	ENSMUSG00000053559.14	0.8542
Lrrfip2	ENSMUSG00000032497.20	0.853872
Gm10840	ENSMUSG00000075480.3	0.853767
S100a7a	ENSMUSG00000063767.5	0.853621
Sdr39u1	ENSMUSG00000022223.10	0.853417
St8sia4	ENSMUSG00000040710.11	0.853348
Dmac1	ENSMUSG00000028398.9	0.852975
Mtmr2	ENSMUSG00000031918.17	0.852855
Bud13	ENSMUSG00000032077.6	0.852787
B430319F04Rik	ENSMUSG00000110062.2	0.85277
5330406M23Rik	ENSMUSG00000104030.2	0.852761
Zmiz2	ENSMUSG00000041164.16	0.852674
Snhg16	ENSMUSG00000020812.19	0.852635
Ms4a5	ENSMUSG00000054523.14	0.852323
Cckar	ENSMUSG00000029193.8	0.852214
4930519P11Rik	ENSMUSG00000097602.3	0.851961
P4htm	ENSMUSG00000006675.11	0.851763
Polb	ENSMUSG00000031536.7	0.851579
Snhg11	ENSMUSG00000044349.17	0.85151
Scyl3	ENSMUSG00000026584.15	0.851028
Gjb4	ENSMUSG00000046623.9	0.85083
Gm48796	ENSMUSG00000111390.2	0.850663
Kcnt2	ENSMUSG00000052726.17	0.850351
Phtf2	ENSMUSG00000039987.16	0.850342
Gm43081	ENSMUSG00000106103.2	0.850324
Taf1d	ENSMUSG00000031939.17	0.850321
Gm42878	ENSMUSG00000105340.6	0.850226
Prelid3a	ENSMUSG00000024530.9	0.849604
Ifitm7	ENSMUSG00000065968.9	0.849573
Pdik1l	ENSMUSG00000050890.16	0.849345
Yes1	ENSMUSG00000014932.16	0.849331
Rtn1	ENSMUSG00000021087.19	0.849158
Prr3	ENSMUSG00000038500.16	0.849157
Spata24	ENSMUSG00000024352.13	0.848991
Sltm	ENSMUSG00000032212.11	0.84891
Gm6517	ENSMUSG00000082420.3	0.848847
1700066M21Rik	ENSMUSG00000038323.4	0.848407
Adpgk	ENSMUSG00000025236.12	0.848302
Gpm6a	ENSMUSG00000031517.9	0.848167
2700080J24Rik	ENSMUSG00000108671.2	0.848127
BC001981	ENSMUSG00000097022.3	0.848015
Pappa2	ENSMUSG00000073530.12	0.847997
Mdn1	ENSMUSG00000058006.13	0.847893
Cdkn1c	ENSMUSG00000037664.14	0.847475
Dkk1	ENSMUSG00000024868.9	0.847421
Trit1	ENSMUSG00000028653.17	0.84741
Amfr	ENSMUSG00000031751.15	0.847407
Ankrd9	ENSMUSG00000037904.15	0.847361
Apbb1	ENSMUSG00000037032.17	0.847302
Abcb1a	ENSMUSG00000040584.9	0.847264
Tjap1	ENSMUSG00000012296.17	0.846937
Tmod3	ENSMUSG00000058587.10	0.846865
Klhl40	ENSMUSG00000074001.4	0.846733
Bet1l	ENSMUSG00000025484.10	0.846652
Gm37028	ENSMUSG00000104071.2	0.846482
Zcchc8	ENSMUSG00000029427.12	0.846289
Parl	ENSMUSG00000033918.17	0.846282
Gm7862	ENSMUSG00000046580.11	0.845901
Crym	ENSMUSG00000030905.6	0.845788
Rpa1	ENSMUSG00000000751.14	0.845762
Fam71f1	ENSMUSG00000039742.16	0.845343
Polr3f	ENSMUSG00000027427.14	0.845177
Hmgn2	ENSMUSG00000003038.16	0.845061
Pou5f1-rs13	ENSMUSG00000081463.2	0.844599
Sowahc	ENSMUSG00000098188.2	0.844446
Stmnd1	ENSMUSG00000063529.4	0.844091
Rnf31	ENSMUSG00000047098.19	0.844014
Cuedc1	ENSMUSG00000018378.14	0.844014
Frg2f1	ENSMUSG00000087385.9	0.843875
Marchf5	ENSMUSG00000023307.15	0.843597
Pfn2	ENSMUSG00000027805.17	0.843541
Gm7368	ENSMUSG00000110867.2	0.843377
A330094K24Rik	ENSMUSG00000097666.3	0.843236
Lexm	ENSMUSG00000054362.10	0.843101
Gm42686	ENSMUSG00000104535.2	0.842973
Mn1	ENSMUSG00000070576.5	0.842952
Gm17315	ENSMUSG00000118651.2	0.842835
Btbd9	ENSMUSG00000062202.15	0.842646
Wdr82	ENSMUSG00000020257.14	0.842556
Sgca	ENSMUSG00000001508.16	0.842541
Zdhhc6	ENSMUSG00000024982.11	0.842468
Adprs	ENSMUSG00000042558.17	0.842349
2810004N23Rik	ENSMUSG00000031984.9	0.842199
4930532G15Rik	ENSMUSG00000097261.3	0.841772
Mir338	ENSMUSG00000065600.3	0.841688
Cdc26	ENSMUSG00000066149.12	0.841258
Ubtf	ENSMUSG00000020923.18	0.841235
Rspo1	ENSMUSG00000028871.8	0.841052
Spcs2	ENSMUSG00000035227.8	0.841004
Bckdhb	ENSMUSG00000032263.15	0.840871
Mpig6b	ENSMUSG00000073414.9	0.840744
Nbeal2	ENSMUSG00000056724.16	0.840704
Gm29009	ENSMUSG00000101659.2	0.840701
Gm19385	ENSMUSG00000110730.2	0.840694
Gm19141	ENSMUSG00000116345.2	0.840601
Vmn1r42	ENSMUSG00000068232.4	0.839848
Cmtr2	ENSMUSG00000046441.6	0.839835
Hsd17b4	ENSMUSG00000024507.7	0.839678
Gm19840	ENSMUSG00000091194.2	0.839561
Abcc9	ENSMUSG00000030249.16	0.839425
Nova1	ENSMUSG00000021047.8	0.839175
Qtrt1	ENSMUSG00000002825.9	0.839066
Mpped1	ENSMUSG00000041708.13	0.838721
Dynlt2b	ENSMUSG00000014075.16	0.838719
Ssr1	ENSMUSG00000021427.11	0.838714
Rabl2	ENSMUSG00000022621.17	0.838701
Rundc3b	ENSMUSG00000040570.15	0.838351
1700013F07Rik	ENSMUSG00000027886.8	0.838342
Suz12	ENSMUSG00000017548.16	0.838204
Gm44199	ENSMUSG00000107560.2	0.838168
Taf6l	ENSMUSG00000003680.17	0.838063
Gm49731	ENSMUSG00000116534.2	0.837845
Gm49188	ENSMUSG00000115300.2	0.837789
2700038G22Rik	ENSMUSG00000097180.6	0.837541
Slc25a26	ENSMUSG00000045100.12	0.837535
Gm11774	ENSMUSG00000081686.2	0.837502
Gm48857	ENSMUSG00000114768.2	0.837442
Gm26807	ENSMUSG00000097484.2	0.837408
9330102E08Rik	ENSMUSG00000107879.3	0.83698
Cecr2	ENSMUSG00000071226.12	0.836683
Gm43598	ENSMUSG00000106927.2	0.836615
Sat2	ENSMUSG00000069835.11	0.836539
Rangrf	ENSMUSG00000032892.15	0.836152
Esrp1	ENSMUSG00000040728.16	0.836114
Ogdh	ENSMUSG00000020456.18	0.836031
Top3a	ENSMUSG00000002814.16	0.835877
Slc22a8	ENSMUSG00000063796.10	0.835869
Hectd2os	ENSMUSG00000087579.8	0.835825
Rnf138	ENSMUSG00000024317.16	0.83565
Camkmt	ENSMUSG00000071037.7	0.835353
Gcc2	ENSMUSG00000038039.14	0.835261
Eif3c	ENSMUSG00000030738.12	0.835232
Col25a1	ENSMUSG00000058897.19	0.835088
Gdpd2	ENSMUSG00000019359.15	0.835046
Mzt1	ENSMUSG00000033186.10	0.835029
Sult6b1	ENSMUSG00000038045.15	0.83492
Mrps30	ENSMUSG00000021731.11	0.834853
Kcnt1	ENSMUSG00000058740.15	0.834781
Tab2	ENSMUSG00000015755.17	0.834387
Nkg7	ENSMUSG00000004612.10	0.833978
Ppif	ENSMUSG00000021868.8	0.833907
Tmem165	ENSMUSG00000029234.14	0.833795
Mettl15	ENSMUSG00000057234.10	0.833764
Kcnj10	ENSMUSG00000044708.6	0.833536
Cops8	ENSMUSG00000034432.12	0.833471
Aasdh	ENSMUSG00000055923.17	0.833405
Gm49768	ENSMUSG00000115220.2	0.833226
Bcas3os2	ENSMUSG00000085514.2	0.832871
Seh1l	ENSMUSG00000079614.5	0.832776
Nat10	ENSMUSG00000027185.16	0.832446
Armc8	ENSMUSG00000032468.12	0.832412
Anp32e	ENSMUSG00000015749.13	0.832173
Gm44663	ENSMUSG00000108317.2	0.832127
Pigbos1	ENSMUSG00000098332.3	0.831952
Npepl1	ENSMUSG00000039263.17	0.831677
Gm21992	ENSMUSG00000096370.9	0.831541
Trub1	ENSMUSG00000025086.14	0.831352
Crisp2	ENSMUSG00000023930.15	0.830936
Rdh1	ENSMUSG00000089789.2	0.830921
D830035M03Rik	ENSMUSG00000111828.2	0.830821
Fmod	ENSMUSG00000041559.8	0.83062
Gm26676	ENSMUSG00000097593.3	0.830539
Gle1	ENSMUSG00000019715.15	0.830461
Scg3	ENSMUSG00000032181.8	0.830024
Zic1	ENSMUSG00000032368.15	0.829974
Ccdc89	ENSMUSG00000044362.9	0.82996
Tnfsf9	ENSMUSG00000035678.9	0.829895
Gm13571	ENSMUSG00000086196.8	0.829666
Pnliprp2	ENSMUSG00000025091.5	0.829587
Nfkbiz	ENSMUSG00000035356.18	0.829413
Cnot10	ENSMUSG00000056167.9	0.829347
Myl4	ENSMUSG00000061086.13	0.829223
Rps23rg1	ENSMUSG00000065952.14	0.829181
Gm35853	ENSMUSG00000116114.2	0.829171
Slc25a17	ENSMUSG00000022404.9	0.829082
6330562C20Rik	ENSMUSG00000093424.4	0.828899
Hey2	ENSMUSG00000019789.10	0.82849
Gng7	ENSMUSG00000048240.15	0.828453
Nusap1	ENSMUSG00000027306.16	0.828341
Kcnd3	ENSMUSG00000040896.17	0.827925
Lekr1	ENSMUSG00000074579.15	0.827846
Ociad2	ENSMUSG00000029153.12	0.827765
Nprl3	ENSMUSG00000020289.16	0.827541
Actr6	ENSMUSG00000019948.5	0.827456
Tpgs2	ENSMUSG00000024269.12	0.827287
Tfpt	ENSMUSG00000006335.17	0.826685
Hmgcr	ENSMUSG00000021670.15	0.826574
B3gat3	ENSMUSG00000071649.7	0.826531
Hoga1	ENSMUSG00000025176.15	0.826509
Dusp19	ENSMUSG00000027001.11	0.825932
Pnp	ENSMUSG00000115338.3	0.825883
Ccdc88a	ENSMUSG00000032740.18	0.825849
Slc7a5	ENSMUSG00000040010.11	0.825717
E130311K13Rik	ENSMUSG00000048581.13	0.82562
Gtpbp1	ENSMUSG00000042535.10	0.82553
Gm31816	ENSMUSG00000109844.3	0.825489
7SK	ENSMUSG00002076315.1	0.825459
Cfap91	ENSMUSG00000022805.18	0.82543
Fmo4	ENSMUSG00000026692.13	0.825077
Racgap1	ENSMUSG00000023015.15	0.825038
Gm14377	ENSMUSG00000109501.2	0.825036
Gm20387	ENSMUSG00000092448.2	0.82491
Nit1	ENSMUSG00000013997.11	0.824886
Spag5	ENSMUSG00000002055.10	0.824871
Rp31-ps19	ENSMUSG00000097529.2	0.824628
Pmvk	ENSMUSG00000027952.17	0.824507
Gm50069	ENSMUSG00000117634.2	0.824387
Tmem109	ENSMUSG00000034659.15	0.824363
Rhbdd2	ENSMUSG00000039917.11	0.824278
Sftpc	ENSMUSG00000022097.5	0.824167
Tlcd2	ENSMUSG00000038217.14	0.824152
Gm11760	ENSMUSG00000081048.2	0.824147
Snrnp48	ENSMUSG00000021431.16	0.823496
Trmt2a	ENSMUSG00000022721.20	0.823468
Gm15839	ENSMUSG00000084999.3	0.823303
Usp54	ENSMUSG00000034235.18	0.82327
Serpinf1	ENSMUSG00000000753.16	0.822963
B4galnt4	ENSMUSG00000055629.6	0.822897
Nelfb	ENSMUSG00000013465.20	0.822792
Cyb5rl	ENSMUSG00000028621.18	0.822556
Anks6	ENSMUSG00000066191.13	0.822448
Mest	ENSMUSG00000051855.16	0.8224
mmu-mir-344i	ENSMUSG00000119672.1	0.822287
C030005K06Rik	ENSMUSG00000086600.9	0.822229
Clp1	ENSMUSG00000027079.16	0.822225
Gm35315	ENSMUSG00000109771.2	0.822043
Eps8l2	ENSMUSG00000025504.15	0.821962
Ruvbl1	ENSMUSG00000030079.16	0.821934
Exosc9	ENSMUSG00000027714.12	0.82183
Rab3c	ENSMUSG00000021700.11	0.821772
Crbn	ENSMUSG00000005362.15	0.821213
Gm25661	ENSMUSG00000088329.4	0.821013
Kmt5a	ENSMUSG00000049327.18	0.82094
Lingo2	ENSMUSG00000045083.15	0.820927
Cdk16	ENSMUSG00000031065.15	0.820903
Tpst1	ENSMUSG00000034118.16	0.820901
Zcchc18	ENSMUSG00000031428.12	0.820785
Mrpl27-ps	ENSMUSG00000071867.6	0.820749
Gm10244	ENSMUSG00000068601.3	0.820729
Gm7072	ENSMUSG00000117284.2	0.820609
1110028F11Rik	ENSMUSG00000085972.2	0.820595
Pnn	ENSMUSG00000020994.6	0.820557
Exph5	ENSMUSG00000034584.4	0.820462
Wif1	ENSMUSG00000020218.12	0.820183
Plcb4	ENSMUSG00000039943.17	0.820153
D930020B18Rik	ENSMUSG00000047642.16	0.819882
Stfa3	ENSMUSG00000054905.3	0.819834
Tmem41b	ENSMUSG00000047554.15	0.819829
Gm14808	ENSMUSG00000085553.2	0.819791
Poc5	ENSMUSG00000021671.10	0.819765
Cdk13	ENSMUSG00000041297.9	0.819752
Gcg	ENSMUSG00000000394.16	0.819639
Gm12827	ENSMUSG00000087228.2	0.819529
Smc1a	ENSMUSG00000041133.12	0.819412
Gm15634	ENSMUSG00000086279.2	0.819227
Cndp1	ENSMUSG00000056162.15	0.8186
Ing3	ENSMUSG00000029670.13	0.818477
Igfbp5	ENSMUSG00000026185.9	0.818438
Nasp	ENSMUSG00000028693.16	0.818402
Epha6	ENSMUSG00000055540.16	0.818329
Zfp397	ENSMUSG00000024276.8	0.818139
Phyhipl	ENSMUSG00000037747.10	0.818129
Pou4f1	ENSMUSG00000048349.10	0.818077
Prrxl1	ENSMUSG00000041730.15	0.818062
Gm11454	ENSMUSG00000086152.2	0.81805
Zmym5	ENSMUSG00000040123.18	0.817987
Acot2	ENSMUSG00000021226.8	0.81772
Gm46593	ENSMUSG00000116860.2	0.817692
Prdm5	ENSMUSG00000029913.15	0.817111
A430073D23Rik	ENSMUSG00000105471.2	0.817084
Peli3	ENSMUSG00000024901.16	0.816945
Gm30083	ENSMUSG00000115726.2	0.81693
Mpdz	ENSMUSG00000028402.19	0.816887
Cnksr1	ENSMUSG00000028841.15	0.816795
Tenm2	ENSMUSG00000049336.17	0.816742
Dlgap3	ENSMUSG00000042388.15	0.816714
Gm23639	ENSMUSG00000092819.3	0.816684
Tmem101	ENSMUSG00000020921.7	0.816429
Gm44280	ENSMUSG00000107944.2	0.816248
Zyx	ENSMUSG00000029860.17	0.815946
Nt5c3	ENSMUSG00000029780.15	0.815805
Arfip2	ENSMUSG00000030881.16	0.815515
U2	ENSMUSG00000119892.1	0.815358
Ppp1r14b	ENSMUSG00000056612.8	0.815344
Gm48937	ENSMUSG00000115831.2	0.815334
Ubxn2a	ENSMUSG00000020634.13	0.815316
Klb	ENSMUSG00000029195.11	0.815095
Synpo2	ENSMUSG00000050315.15	0.815017
Gm10505	ENSMUSG00000073430.6	0.814839
Hmgb3	ENSMUSG00000015217.12	0.814815
2810402E24Rik	ENSMUSG00000099966.2	0.8146
Prodh	ENSMUSG00000003526.13	0.814516
Wdr93	ENSMUSG00000039099.8	0.814511
Maged2	ENSMUSG00000025268.16	0.814479
Tmcc1	ENSMUSG00000030126.18	0.814388
A930002H24Rik	ENSMUSG00000045506.4	0.814284
Sema3g	ENSMUSG00000021904.7	0.81384
Creb3l4	ENSMUSG00000027938.12	0.813786
5031434C07Rik	ENSMUSG00000044574.6	0.813779
Rhot2	ENSMUSG00000025733.18	0.813564
Kcnj5	ENSMUSG00000032034.7	0.813517
ENSMUSG00002075803	ENSMUSG00002075803.1	0.81344
Nsfl1c	ENSMUSG00000027455.17	0.81332
Gm15241	ENSMUSG00000087505.2	0.813317
Gm42930	ENSMUSG00000106940.2	0.813
9330175M20Rik	ENSMUSG00000101799.2	0.812947
Dlst	ENSMUSG00000004789.11	0.812773
Timm44	ENSMUSG00000002949.16	0.812767
Dnah1	ENSMUSG00000019027.9	0.8126
Gm26803	ENSMUSG00000097265.2	0.812441
Gm44507	ENSMUSG00000108449.2	0.812334
Commd7	ENSMUSG00000056941.18	0.812018
Rgs5	ENSMUSG00000026678.11	0.811879
Tob2	ENSMUSG00000048546.9	0.811828
Mzt2	ENSMUSG00000022671.14	0.811572
5S_rRNA	ENSMUSG00002076076.1	0.811463
Triobp	ENSMUSG00000033088.20	0.811384
Dthd1	ENSMUSG00000090326.3	0.811163
Rufy2	ENSMUSG00000020070.19	0.810987
2310043P16Rik	ENSMUSG00000108732.2	0.81085
Plin5	ENSMUSG00000011305.12	0.810738
Calr4	ENSMUSG00000028558.15	0.810579
Gm49678	ENSMUSG00000116610.2	0.810565
Lemd2	ENSMUSG00000044857.9	0.810551
Gm10039	ENSMUSG00000091478.3	0.810234
Arhgef39	ENSMUSG00000051517.15	0.81021
Gemin8	ENSMUSG00000040621.15	0.810113
Cfap126	ENSMUSG00000026649.15	0.810043
Gm45427	ENSMUSG00000110233.2	0.809891
4930568A12Rik	ENSMUSG00000101223.7	0.809885
Xrcc3	ENSMUSG00000021287.13	0.809837
Sez6l	ENSMUSG00000058153.16	0.80981
Sla	ENSMUSG00000022372.15	0.809709
Tfam	ENSMUSG00000003923.15	0.809622
4930432J09Rik	ENSMUSG00000115727.2	0.809531
Gm42809	ENSMUSG00000105941.2	0.809357
Gm3510	ENSMUSG00000096936.2	0.809126
Ythdf1	ENSMUSG00000038848.15	0.809013
Urb1	ENSMUSG00000039929.15	0.808984
Cilp2	ENSMUSG00000044006.9	0.808691
Tmem147	ENSMUSG00000006315.10	0.808676
Rbm48	ENSMUSG00000040302.18	0.808594
Gm34730	ENSMUSG00000109930.2	0.808568
Prkg2	ENSMUSG00000029334.15	0.808552
Ppp6r1	ENSMUSG00000052296.8	0.808548
Fam166b	ENSMUSG00000042788.13	0.808306
Pax6os1	ENSMUSG00000086029.8	0.80829
Shld2	ENSMUSG00000041471.10	0.808149
Gad1-ps	ENSMUSG00000090665.3	0.808136
Gsr	ENSMUSG00000031584.17	0.807926
Ehd1	ENSMUSG00000024772.10	0.807743
A630072M18Rik	ENSMUSG00000101013.2	0.807637
Ptpn22	ENSMUSG00000027843.14	0.807342
Ctdsp1	ENSMUSG00000026176.14	0.807293
Olfml2b	ENSMUSG00000038463.9	0.80706
Sfmbt1	ENSMUSG00000006527.17	0.806948
Lrrc23	ENSMUSG00000030125.12	0.806765
Usp37	ENSMUSG00000033364.14	0.806453
Aox3	ENSMUSG00000064294.13	0.806422
Plekha4	ENSMUSG00000040428.20	0.805874
Gm22847	ENSMUSG00000088332.4	0.8056
Adal	ENSMUSG00000027259.16	0.805508
ENSMUSG00002075414	ENSMUSG00002075414.1	0.80544
Mtus2	ENSMUSG00000029651.17	0.805307
Gm45902	ENSMUSG00000051396.16	0.805258
Glra2	ENSMUSG00000018589.9	0.805126
Hpf1	ENSMUSG00000038005.16	0.805106
Cep57	ENSMUSG00000031922.13	0.805081
Oas1e	ENSMUSG00000066867.9	0.805069
Acy1	ENSMUSG00000023262.14	0.804976
Afap1l2	ENSMUSG00000025083.19	0.804472
Znhit3	ENSMUSG00000020526.13	0.80412
Plk5	ENSMUSG00000035486.15	0.804088
Ccnd2	ENSMUSG00000000184.13	0.803902
Bsnd	ENSMUSG00000025418.8	0.803892
Spats1	ENSMUSG00000023935.11	0.803441
Slc24a3	ENSMUSG00000063873.11	0.803436
Dgkeos	ENSMUSG00000063109.14	0.803352
Rfx8	ENSMUSG00000057173.9	0.803314
Gm7289	ENSMUSG00000092056.3	0.80329
Ddx56	ENSMUSG00000004393.11	0.803287
Akap8	ENSMUSG00000024045.7	0.803213
Katnb1	ENSMUSG00000031787.9	0.803152
Chsy3	ENSMUSG00000058152.9	0.802494
Bpifb4	ENSMUSG00000074665.12	0.802281
Tsen15	ENSMUSG00000014980.15	0.802272
Pabpc1l	ENSMUSG00000054582.5	0.802181
Asf1a	ENSMUSG00000019857.8	0.802084
Gm13316	ENSMUSG00000085281.4	0.802025
Cpsf4	ENSMUSG00000029625.17	0.801734
Gm1627	ENSMUSG00000100987.2	0.801729
Gabrg1	ENSMUSG00000001260.11	0.80153
Unc5c	ENSMUSG00000059921.16	0.801526
Gm9613	ENSMUSG00000092409.2	0.80138
Gm48226	ENSMUSG00000112302.2	0.80129
Sox14	ENSMUSG00000053747.10	0.800528
Kdf1	ENSMUSG00000037600.17	0.800491
Arhgap27os2	ENSMUSG00000085360.2	0.800321
Ywhab	ENSMUSG00000018326.10	0.800217
Slc29a2	ENSMUSG00000024891.7	0.800054
Scml4	ENSMUSG00000044770.15	0.800049
Xpnpep3	ENSMUSG00000022401.13	0.800023
Clic4	ENSMUSG00000037242.9	0.799986
I730030J21Rik	ENSMUSG00000116504.2	0.799949
Gm15418	ENSMUSG00000085573.2	0.799607
Gm17194	ENSMUSG00000091507.2	0.799579
Cox15	ENSMUSG00000040018.10	0.79949
Gtf3c3	ENSMUSG00000041303.8	0.799468
Fry	ENSMUSG00000056602.14	0.799466
ENSMUSG00002076302	ENSMUSG00002076302.1	0.799365
Gm48702	ENSMUSG00000110750.2	0.799361
Ttc14	ENSMUSG00000027677.18	0.79931
A830092H15Rik	ENSMUSG00000074664.4	0.799309
Frmpd4	ENSMUSG00000049176.17	0.799276
Phlpp1	ENSMUSG00000044340.8	0.798992
Nmu	ENSMUSG00000029236.5	0.798847
Tysnd1	ENSMUSG00000020087.6	0.798544
Cplane2	ENSMUSG00000073733.5	0.798491
Ksr2	ENSMUSG00000061578.9	0.798467
Gm43412	ENSMUSG00000105107.2	0.798432
Hnrnpll	ENSMUSG00000024095.16	0.798356
Gm28155	ENSMUSG00000099428.2	0.798344
Eif4h	ENSMUSG00000040731.14	0.798183
Gm11470	ENSMUSG00000082665.2	0.798005
Acrbp	ENSMUSG00000072770.10	0.797958
Crebzf	ENSMUSG00000051451.7	0.797926
6330549D23Rik	ENSMUSG00000045327.8	0.797878
Zfp942	ENSMUSG00000071267.12	0.797846
Gm13375	ENSMUSG00000075514.5	0.797768
Thoc1	ENSMUSG00000024287.9	0.797743
Gm42748	ENSMUSG00000105742.2	0.79748
Dctd	ENSMUSG00000031562.16	0.797434
Gm29253	ENSMUSG00000099519.2	0.796803
Dpp3	ENSMUSG00000063904.5	0.796709
Gm45217	ENSMUSG00000108751.2	0.796272
Wbscr25	ENSMUSG00000054909.12	0.796252
Zfp423	ENSMUSG00000045333.16	0.796154
Hikeshi	ENSMUSG00000062797.15	0.795929
Dmrt2	ENSMUSG00000048138.11	0.795852
Srrm1	ENSMUSG00000028809.17	0.795835
Nnat	ENSMUSG00000067786.17	0.795487
Mapk14	ENSMUSG00000053436.16	0.795385
Gm22871	ENSMUSG00000093443.3	0.79524
Kcnd1	ENSMUSG00000009731.5	0.795165
Gm15264	ENSMUSG00000081355.2	0.795027
Pigx	ENSMUSG00000023791.19	0.794633
Rtraf	ENSMUSG00000021807.7	0.794593
Rrm2	ENSMUSG00000020649.12	0.794522
Col6a2	ENSMUSG00000020241.14	0.794407
Aloxe3	ENSMUSG00000020892.11	0.794381
Gm46641	ENSMUSG00000117641.2	0.794366
Ing4	ENSMUSG00000030330.16	0.794325
Casp8ap2	ENSMUSG00000028282.13	0.793994
Fam204a	ENSMUSG00000057858.9	0.793826
Firre	ENSMUSG00000085396.8	0.793824
Ttc1	ENSMUSG00000041278.11	0.793556
4930503L19Rik	ENSMUSG00000044906.7	0.793539
Saal1	ENSMUSG00000006763.15	0.793451
Fads6	ENSMUSG00000044788.11	0.793439
Mrps17	ENSMUSG00000034211.15	0.793405
Ighmbp2	ENSMUSG00000024831.15	0.793379
Ccnyl1	ENSMUSG00000070871.11	0.793319
Rrn3	ENSMUSG00000022682.9	0.793116
Rpl7a-ps8	ENSMUSG00000070778.6	0.792824
Tmem131l	ENSMUSG00000033767.15	0.792732
Zfp940	ENSMUSG00000050855.17	0.79259
Msrb2	ENSMUSG00000023094.15	0.792564
Gm11667	ENSMUSG00000082544.2	0.792363
Tmem237	ENSMUSG00000038079.15	0.792226
Smarcb1	ENSMUSG00000000902.14	0.791831
Hdac8	ENSMUSG00000067567.13	0.791322
Tm9sf2	ENSMUSG00000025544.14	0.791122
Gm14002	ENSMUSG00000086416.2	0.791084
Gm16138	ENSMUSG00000089811.3	0.790962
Crnkl1	ENSMUSG00000001767.6	0.790496
Magef1	ENSMUSG00000116632.2	0.790467
Odc1	ENSMUSG00000011179.9	0.79026
Gm42508	ENSMUSG00000106536.2	0.790092
Gm16070	ENSMUSG00000085125.8	0.790031
Pdzd11	ENSMUSG00000015668.14	0.79002
Gpr137c	ENSMUSG00000049092.12	0.789965
Gm49973	ENSMUSG00000117630.2	0.78996
Gm50364	ENSMUSG00000117732.2	0.789921
Antxr2	ENSMUSG00000029338.14	0.789898
Smad3	ENSMUSG00000032402.13	0.789866
Thy1	ENSMUSG00000032011.6	0.789854
Gm49704	ENSMUSG00000116829.2	0.789773
Ribc2	ENSMUSG00000022431.4	0.789765
Gng10	ENSMUSG00000038607.13	0.789678
Cd2bp2	ENSMUSG00000042502.11	0.789494
Gk	ENSMUSG00000025059.17	0.789431
Fgf9	ENSMUSG00000021974.16	0.789362
Nt5c3b	ENSMUSG00000017176.18	0.789233
Strn4	ENSMUSG00000030374.16	0.789176
Slc50a1	ENSMUSG00000027953.14	0.788817
Gabre	ENSMUSG00000031340.9	0.788602
Dennd1b	ENSMUSG00000056268.16	0.788517
Pnck	ENSMUSG00000002012.14	0.788458
Wdfy1	ENSMUSG00000073643.12	0.788453
Asns	ENSMUSG00000029752.13	0.788452
Dpy19l1	ENSMUSG00000043067.16	0.788402
Rpp30	ENSMUSG00000024800.9	0.788209
Selenoi	ENSMUSG00000075703.17	0.787761
Rnf113a1	ENSMUSG00000036537.7	0.787757
Arvcf	ENSMUSG00000118669.2	0.787513
Cebpzos	ENSMUSG00000062691.11	0.78749
D130020L05Rik	ENSMUSG00000097121.3	0.787332
Slc37a3	ENSMUSG00000029924.13	0.787287
Dsel	ENSMUSG00000038702.7	0.78662
4930583K01Rik	ENSMUSG00000055159.8	0.786284
Gm17229	ENSMUSG00000092051.3	0.786101
Gm43573	ENSMUSG00000104786.2	0.785901
Pycr1	ENSMUSG00000025140.16	0.785656
Cited1	ENSMUSG00000051159.17	0.78559
Mybbp1a	ENSMUSG00000040463.17	0.785452
Slc49a4	ENSMUSG00000022848.9	0.78536
Cyb561	ENSMUSG00000019590.17	0.785321
Gm13528	ENSMUSG00000085087.2	0.785304
Ahcyl1	ENSMUSG00000027893.15	0.785266
Fam228a	ENSMUSG00000079177.5	0.785213
Mannr	ENSMUSG00000102590.2	0.785103
Gm12502	ENSMUSG00000083627.2	0.784965
Cnot3	ENSMUSG00000035632.17	0.784961
Gm15527	ENSMUSG00000086946.8	0.784846
Rcvrn	ENSMUSG00000020907.2	0.784616
Ddx4	ENSMUSG00000021758.15	0.784603
Zbtb34	ENSMUSG00000068966.11	0.784558
Cmss1	ENSMUSG00000022748.9	0.784513
Gstm7	ENSMUSG00000004035.13	0.784427
Gm37868	ENSMUSG00000102179.2	0.784402
Erg	ENSMUSG00000040732.21	0.784111
Rbck1	ENSMUSG00000027466.16	0.784067
Gm11827	ENSMUSG00000086765.8	0.783816
Nop53	ENSMUSG00000041560.13	0.783713
Pex11b	ENSMUSG00000028102.16	0.783581
Dop1b	ENSMUSG00000022946.11	0.783505
Zfp931	ENSMUSG00000078861.9	0.783385
Zfp821	ENSMUSG00000031728.11	0.783294
Fbxo7	ENSMUSG00000001786.15	0.783213
Brpf3	ENSMUSG00000063952.17	0.782709
Cstf1	ENSMUSG00000027498.15	0.782585
Ankrd26	ENSMUSG00000007827.11	0.782572
Pcdh9	ENSMUSG00000055421.9	0.782545
Zfp105	ENSMUSG00000057895.12	0.782499
Zfp952	ENSMUSG00000053390.17	0.782314
Ankrd1	ENSMUSG00000024803.10	0.782199
Hmgb2	ENSMUSG00000054717.8	0.782116
Gm9922	ENSMUSG00000053821.5	0.781885
Slain2	ENSMUSG00000036087.19	0.781811
Mamstr	ENSMUSG00000042918.18	0.781731
Gm28536	ENSMUSG00000100927.2	0.781693
Ttc21b	ENSMUSG00000034848.18	0.781589
Hdac11	ENSMUSG00000034245.11	0.78152
Ctnna1	ENSMUSG00000037815.8	0.781511
5430416N02Rik	ENSMUSG00000097772.8	0.781488
Gm15742	ENSMUSG00000087605.2	0.781401
Mir6769b	ENSMUSG00000098976.3	0.781308
1700028D13Rik	ENSMUSG00000101683.7	0.781307
Gpr19	ENSMUSG00000032641.19	0.781271
Prss46	ENSMUSG00000049719.15	0.781118
Mrpl22	ENSMUSG00000020514.9	0.780964
Psmb2	ENSMUSG00000028837.9	0.780782
Zfp780b	ENSMUSG00000063047.10	0.780672
Susd2	ENSMUSG00000006342.16	0.78061
Eif3e	ENSMUSG00000022336.4	0.780323
Pold4	ENSMUSG00000024854.5	0.779873
Myo19	ENSMUSG00000020527.15	0.779853
Fbxo4	ENSMUSG00000022184.9	0.779851
Mir7665	ENSMUSG00000098632.3	0.779752
Cyp7b1	ENSMUSG00000039519.7	0.779702
Gm50386	ENSMUSG00000117736.2	0.779673
Ap3b2	ENSMUSG00000062444.16	0.779615
Gm17135	ENSMUSG00000091351.2	0.77943
Wfdc3	ENSMUSG00000076434.10	0.779309
Gm20627	ENSMUSG00000093507.2	0.779302
Adck1	ENSMUSG00000021044.16	0.778982
Gm50368	ENSMUSG00000117895.2	0.778966
Eral1	ENSMUSG00000020832.15	0.778736
Npffr2	ENSMUSG00000035528.5	0.778589
Wdr20	ENSMUSG00000037957.15	0.778529
Ereg	ENSMUSG00000029377.6	0.778398
Gm30054	ENSMUSG00000114937.2	0.778243
Zfp101	ENSMUSG00000055240.18	0.778106
Vangl2	ENSMUSG00000026556.16	0.777734
Bend7	ENSMUSG00000048186.15	0.777666
D930015M05Rik	ENSMUSG00000084781.2	0.777377
Heatr5a	ENSMUSG00000035181.7	0.777328
Tmem141	ENSMUSG00000026939.13	0.77729
Gpc5	ENSMUSG00000022112.15	0.77713
Ccdc160	ENSMUSG00000073207.2	0.777116
Vrk1	ENSMUSG00000021115.16	0.776653
Adamts10	ENSMUSG00000024299.18	0.776547
Phox2a	ENSMUSG00000007946.12	0.776546
Hnrnpul2	ENSMUSG00000071659.5	0.776541
Gja4	ENSMUSG00000050234.8	0.776393
Prpsap2	ENSMUSG00000020528.15	0.776377
Sin3a	ENSMUSG00000042557.15	0.776348
Gm49492	ENSMUSG00000116180.2	0.776257
1700047O18Rik	ENSMUSG00000109594.2	0.776208
Cep152	ENSMUSG00000068394.5	0.776161
5430425K12Rik	ENSMUSG00000114554.2	0.776122
Tacc1	ENSMUSG00000065954.12	0.77593
Gm49298	ENSMUSG00000115618.2	0.775864
Srsf4	ENSMUSG00000028911.17	0.775815
Ccdc68	ENSMUSG00000038903.14	0.775356
Rnf20	ENSMUSG00000028309.15	0.775355
Gm43377	ENSMUSG00000106970.2	0.775262
Zfp426	ENSMUSG00000059475.14	0.775229
Mthfsd	ENSMUSG00000031816.16	0.775223
Zfp747	ENSMUSG00000054381.6	0.775093
Poc1a	ENSMUSG00000023345.18	0.774973
Gm43244	ENSMUSG00000105342.2	0.774911
Gatad2a	ENSMUSG00000036180.16	0.774858
Mrpl44	ENSMUSG00000026248.10	0.77469
4930434O05Rik	ENSMUSG00000107839.2	0.774557
Sec11a	ENSMUSG00000025724.13	0.774423
1700112J16Rik	ENSMUSG00000097527.3	0.77423
1700016C15Rik	ENSMUSG00000015962.6	0.774182
Gm44157	ENSMUSG00000107949.2	0.773955
Ccdc38	ENSMUSG00000036168.16	0.773873
Ikzf2	ENSMUSG00000025997.14	0.773673
Arsg	ENSMUSG00000020604.14	0.77354
Gm34294	ENSMUSG00000103662.2	0.773509
Thg1l	ENSMUSG00000011254.17	0.773423
9430053O09Rik	ENSMUSG00000102344.2	0.773415
Best1	ENSMUSG00000037418.7	0.773385
Mkln1	ENSMUSG00000025609.16	0.77312
Bglap	ENSMUSG00000074483.3	0.773115
Gm14064	ENSMUSG00000085640.2	0.772953
Actc1	ENSMUSG00000068614.8	0.772943
Pter	ENSMUSG00000026730.13	0.77282
Gm48552	ENSMUSG00000114004.2	0.772816
Vmn1r40	ENSMUSG00000096051.3	0.772783
Stab1	ENSMUSG00000042286.14	0.772715
Ppp1r16a	ENSMUSG00000033819.17	0.772606
Gm10197	ENSMUSG00000067085.2	0.772546
Tbrg4	ENSMUSG00000000384.16	0.772501
Nrm	ENSMUSG00000059791.15	0.772294
Oxld1	ENSMUSG00000039670.3	0.771901
Acot11	ENSMUSG00000034853.17	0.771739
Cspg4b	ENSMUSG00000021763.18	0.771686
Efna5	ENSMUSG00000048915.13	0.771662
4930444F02Rik	ENSMUSG00000110737.2	0.771516
Gm40723	ENSMUSG00000112134.2	0.771379
Gm42303	ENSMUSG00000110373.2	0.771068
Rab14	ENSMUSG00000026878.18	0.77105
Eml5	ENSMUSG00000051166.11	0.770982
Tm7sf3	ENSMUSG00000040234.17	0.770959
Tmem89	ENSMUSG00000025652.7	0.770738
Mrps22	ENSMUSG00000032459.10	0.770732
Appl1	ENSMUSG00000040760.12	0.770272
Zbtb42	ENSMUSG00000037638.6	0.770217
Etnppl	ENSMUSG00000019232.15	0.770045
Gkn3	ENSMUSG00000030048.6	0.769976
Tspyl3	ENSMUSG00000074671.7	0.769891
Strap	ENSMUSG00000030224.11	0.769878
Gm13974	ENSMUSG00000085222.2	0.769856
9430065F17Rik	ENSMUSG00000097360.9	0.7698
Mdm1	ENSMUSG00000020212.15	0.769794
Ccdc34	ENSMUSG00000027160.17	0.769776
Gm20661	ENSMUSG00000079323.10	0.769648
Mrps15	ENSMUSG00000028861.14	0.769479
Eif5a2	ENSMUSG00000050192.9	0.769376
Trim26	ENSMUSG00000024457.17	0.769037
2010110K18Rik	ENSMUSG00000097755.3	0.768908
Gm49727	ENSMUSG00000116836.2	0.768252
Mtx1	ENSMUSG00000064068.16	0.768098
Med9	ENSMUSG00000061650.7	0.767989
Sema3a	ENSMUSG00000028883.20	0.767779
2700097O09Rik	ENSMUSG00000062198.6	0.767755
Mks1	ENSMUSG00000034121.13	0.767741
Mcat	ENSMUSG00000048755.10	0.767591
Frmd4b	ENSMUSG00000030064.17	0.767518
Ppp1r3d	ENSMUSG00000049999.5	0.767383
Pnma3	ENSMUSG00000046287.8	0.767249
Nrip3	ENSMUSG00000034825.15	0.767199
Erg28	ENSMUSG00000021252.12	0.767105
Gm15700	ENSMUSG00000087492.3	0.766908
Nuak2	ENSMUSG00000009772.16	0.766836
Gm20754	ENSMUSG00000103428.2	0.766832
Morn1	ENSMUSG00000029049.15	0.766641
Gm20554	ENSMUSG00000093587.4	0.766129
Mageh1	ENSMUSG00000047238.5	0.765825
1700019N19Rik	ENSMUSG00000026931.11	0.765772
Phyhd1	ENSMUSG00000079484.13	0.765735
Stac2	ENSMUSG00000017400.11	0.765695
Chchd5	ENSMUSG00000037938.5	0.765549
Mecr	ENSMUSG00000028910.13	0.765527
Dnajc7	ENSMUSG00000014195.17	0.76547
Gm5819	ENSMUSG00000092097.3	0.765378
Igfbp3	ENSMUSG00000020427.12	0.765368
Mfrp	ENSMUSG00000034739.18	0.764785
Armc3	ENSMUSG00000037683.15	0.764606
D730044K07Rik	ENSMUSG00000115685.2	0.764146
Trim7	ENSMUSG00000040350.17	0.763962
Kyat3	ENSMUSG00000040213.14	0.763958
3110083C13Rik	ENSMUSG00000097303.3	0.763747
1700112J05Rik	ENSMUSG00000086632.2	0.763725
Lonp1	ENSMUSG00000041168.11	0.763428
Prph	ENSMUSG00000023484.15	0.763335
Gm8437	ENSMUSG00000118295.2	0.763143
Atxn7	ENSMUSG00000021738.6	0.762894
D330023K18Rik	ENSMUSG00000087269.2	0.762836
Xrcc1	ENSMUSG00000051768.10	0.762674
Ntrk1	ENSMUSG00000028072.7	0.762292
Gm49960	ENSMUSG00000117309.2	0.76229
Maip1	ENSMUSG00000025971.7	0.76189
Gm49717	ENSMUSG00000116893.2	0.761818
Pcgf1	ENSMUSG00000069678.11	0.761469
Gm15138	ENSMUSG00000086286.2	0.761444
Lsm1	ENSMUSG00000037296.8	0.761327
2610306M01Rik	ENSMUSG00000100164.2	0.761268
Tubgcp2	ENSMUSG00000025474.10	0.7612
Marveld2	ENSMUSG00000021636.16	0.761158
Hmx1	ENSMUSG00000067438.6	0.760379
Naf1	ENSMUSG00000014907.11	0.760233
Igfals	ENSMUSG00000046070.10	0.760111
Gm49392	ENSMUSG00000114635.2	0.759961
Bicral	ENSMUSG00000036568.8	0.759947
Aldh1l2	ENSMUSG00000020256.15	0.759833
Sapcd2	ENSMUSG00000026955.14	0.759827
Scn2a	ENSMUSG00000075318.14	0.759807
Idnk	ENSMUSG00000050002.15	0.759787
Zpbp2	ENSMUSG00000017195.16	0.759712
Folh1	ENSMUSG00000001773.15	0.75963
Ltv1	ENSMUSG00000019814.6	0.759629
Grm5	ENSMUSG00000049583.16	0.7596
Mob2	ENSMUSG00000025147.8	0.759517
Angel2	ENSMUSG00000026634.17	0.759409
Fuom	ENSMUSG00000025466.20	0.759386
Olfr433	ENSMUSG00000045381.7	0.759238
Ndufb9	ENSMUSG00000022354.5	0.758902
Ash2l	ENSMUSG00000031575.19	0.758878
Camkk1	ENSMUSG00000020785.18	0.758853
Dock6	ENSMUSG00000032198.10	0.758786
Epha10	ENSMUSG00000028876.8	0.758778
Khsrp	ENSMUSG00000007670.11	0.758744
Lypd1	ENSMUSG00000026344.10	0.75856
Vsnl1	ENSMUSG00000054459.9	0.758556
Senp2	ENSMUSG00000022855.10	0.758327
Ccl25	ENSMUSG00000023235.15	0.758216
Gm13181	ENSMUSG00000081070.2	0.758192
Dffb	ENSMUSG00000029027.10	0.757761
Gcgr	ENSMUSG00000025127.16	0.757657
Eif3d	ENSMUSG00000016554.10	0.75763
Plxnb1	ENSMUSG00000053646.14	0.757591
Lmf1	ENSMUSG00000002279.20	0.757495
Adgra3	ENSMUSG00000029090.13	0.757024
Gm4824	ENSMUSG00000115593.2	0.756745
ENSMUSG00002075018	ENSMUSG00002075018.1	0.75667
2810403D21Rik	ENSMUSG00000086629.9	0.756589
Gpat3	ENSMUSG00000029314.15	0.756578
H3c1	ENSMUSG00000069265.3	0.75648
Gm44202	ENSMUSG00000108288.2	0.756303
Gm21814	ENSMUSG00000096299.4	0.756282
Ankrd49	ENSMUSG00000031931.5	0.756229
Spocd1	ENSMUSG00000028784.15	0.755921
Lypd4	ENSMUSG00000062732.11	0.755681
Gm15890	ENSMUSG00000090105.3	0.755674
Snrpc	ENSMUSG00000024217.11	0.755481
Mrpl19	ENSMUSG00000030045.11	0.755465
Dynlt1f	ENSMUSG00000095677.3	0.755319
Zfp956	ENSMUSG00000045466.19	0.755198
Mtfr1	ENSMUSG00000027601.14	0.755054
Vps45	ENSMUSG00000015747.6	0.754857
Fbxl12	ENSMUSG00000066892.15	0.754753
Gm6030	ENSMUSG00000062284.6	0.754721
Hcst	ENSMUSG00000064109.9	0.754685
Sult5a1	ENSMUSG00000000739.15	0.754476
Gstm6	ENSMUSG00000068762.12	0.754234
Dusp15	ENSMUSG00000042662.17	0.754164
Ranbp6	ENSMUSG00000074909.6	0.754143
Lactbl1	ENSMUSG00000070683.8	0.754113
Gm10964	ENSMUSG00000078620.2	0.754033
Vgf	ENSMUSG00000037428.15	0.754016
Nfxl1	ENSMUSG00000072889.10	0.753991
Blm	ENSMUSG00000030528.13	0.753858
Suclg1	ENSMUSG00000052738.15	0.753776
Tmed5	ENSMUSG00000063406.12	0.753629
Mir93	ENSMUSG00000065527.3	0.75345
Gm16181	ENSMUSG00000081650.2	0.753439
Osgepl1	ENSMUSG00000026096.15	0.753399
Rheb	ENSMUSG00000028945.10	0.753386
Atf6b	ENSMUSG00000015461.16	0.753274
9330117O12Rik	ENSMUSG00000118154.2	0.75322
Zfp59	ENSMUSG00000078779.5	0.753105
Cdkl1	ENSMUSG00000020990.6	0.752866
Ciao3	ENSMUSG00000002280.12	0.752669
Gria2	ENSMUSG00000033981.15	0.752633
Pheta2	ENSMUSG00000049687.6	0.752543
Vstm2a	ENSMUSG00000048834.17	0.752464
Got1l1	ENSMUSG00000039720.8	0.752415
Cr1l	ENSMUSG00000016481.16	0.75218
Kcnj15	ENSMUSG00000062609.15	0.752164
Yod1	ENSMUSG00000046404.6	0.752162
Ophn1	ENSMUSG00000031214.14	0.752131
1810013D15Rik	ENSMUSG00000028177.14	0.752048
Brpf1	ENSMUSG00000001632.17	0.751867
Macroh2a1	ENSMUSG00000015937.16	0.751763
Smarca2	ENSMUSG00000024921.18	0.751264
Zfp811	ENSMUSG00000055202.12	0.751152
Mtus1	ENSMUSG00000045636.17	0.75097
Adgrv1	ENSMUSG00000069170.15	0.750908
Iars	ENSMUSG00000037851.14	0.750636
Odf2	ENSMUSG00000026790.20	0.750582
Gm13092	ENSMUSG00000085787.4	0.750571
C330002G04Rik	ENSMUSG00000097930.3	0.750534
Ppargc1a	ENSMUSG00000029167.14	0.750496
Mtmr11	ENSMUSG00000045934.16	0.750323
Gm26901	ENSMUSG00000097797.7	0.75019
Ints9	ENSMUSG00000021975.10	0.750125
Gm48978	ENSMUSG00000115044.2	0.750108
Ephb3	ENSMUSG00000005958.16	0.750087
Gm36169	ENSMUSG00000116582.2	0.749719
Pithd1	ENSMUSG00000028669.16	0.749544
Pou5f1	ENSMUSG00000024406.17	0.749422
Scarb1	ENSMUSG00000037936.16	0.749314
Gm9993	ENSMUSG00000117505.2	0.749014
Nup155	ENSMUSG00000022142.9	0.748911
C1qtnf4	ENSMUSG00000040794.6	0.748813
Mmp16	ENSMUSG00000028226.16	0.748673
Gm45074	ENSMUSG00000109568.2	0.748649
Pik3cg	ENSMUSG00000020573.18	0.748496
Setd1a	ENSMUSG00000042308.15	0.748474
Gm45132	ENSMUSG00000109101.2	0.748065
Erlec1	ENSMUSG00000020311.18	0.747934
Cygb	ENSMUSG00000020810.6	0.747911
Nsun4	ENSMUSG00000028706.15	0.74789
Zfp146	ENSMUSG00000037029.9	0.747715
Cyp2d26	ENSMUSG00000022445.8	0.747553
Spast	ENSMUSG00000024068.9	0.74744
Srl	ENSMUSG00000022519.15	0.747435
Gm44973	ENSMUSG00000109129.2	0.747157
Oxct1	ENSMUSG00000022186.15	0.747078
Lhfpl4	ENSMUSG00000042873.12	0.746838
Sp8	ENSMUSG00000048562.8	0.746592
Pank4	ENSMUSG00000029056.14	0.746562
Plekhd1os	ENSMUSG00000044062.8	0.746483
Dlg3	ENSMUSG00000000881.13	0.746412
Nfatc2	ENSMUSG00000027544.17	0.746382
Nxpe3	ENSMUSG00000075033.5	0.746335
Taf5l	ENSMUSG00000038697.16	0.746328
Zfx	ENSMUSG00000079509.11	0.7462
Gstm2	ENSMUSG00000040562.13	0.746184
Dusp1	ENSMUSG00000024190.8	0.746162
ENSMUSG00002076922	ENSMUSG00002076922.1	0.746136
Syngr4	ENSMUSG00000040231.17	0.746102
Tmem208	ENSMUSG00000014856.13	0.746083
Gm20404	ENSMUSG00000092625.3	0.745797
Bpifb5	ENSMUSG00000038572.8	0.745744
Ak1	ENSMUSG00000026817.15	0.745728
Mllt10	ENSMUSG00000026743.17	0.745667
Taf10	ENSMUSG00000043866.12	0.745648
Gm16006	ENSMUSG00000090002.2	0.74562
Stpg4	ENSMUSG00000036557.9	0.745593
Map7	ENSMUSG00000019996.18	0.74552
Gm17638	ENSMUSG00000097057.2	0.745398
ENSMUSG00002074932	ENSMUSG00002074932.1	0.745189
Cluap1	ENSMUSG00000014232.15	0.745083
Slc22a5	ENSMUSG00000018900.8	0.745072
Scrn3	ENSMUSG00000008226.15	0.745007
Cox4i1	ENSMUSG00000031818.13	0.744971
Ebpl	ENSMUSG00000021928.10	0.744847
Bst1	ENSMUSG00000029082.18	0.744842
Gm13608	ENSMUSG00000081480.2	0.744659
Nadsyn1	ENSMUSG00000031090.15	0.744648
5730419F03Rik	ENSMUSG00000099364.3	0.744622
Trim47	ENSMUSG00000020773.12	0.744609
Zc3h4	ENSMUSG00000059273.10	0.744436
AA414768	ENSMUSG00000083307.2	0.744395
Cyc1	ENSMUSG00000022551.9	0.744291
Nabp2	ENSMUSG00000025374.14	0.744147
Egflam	ENSMUSG00000042961.14	0.744125
Gm44237	ENSMUSG00000107556.2	0.743913
Tead2	ENSMUSG00000030796.18	0.743882
Gm4972	ENSMUSG00000109609.2	0.743751
Snrnp25	ENSMUSG00000040767.11	0.743699
Bckdk	ENSMUSG00000030802.15	0.743623
Gm15351	ENSMUSG00000086770.2	0.7435
Vegfb	ENSMUSG00000024962.14	0.743429
Poll	ENSMUSG00000025218.7	0.743249
Nars	ENSMUSG00000024587.11	0.743054
Megf6	ENSMUSG00000057751.15	0.743016
Gm29398	ENSMUSG00000101011.7	0.742955
Gm42798	ENSMUSG00000106717.2	0.742832
Htatsf1	ENSMUSG00000067873.12	0.742569
Gm20705	ENSMUSG00000093559.2	0.74168
Pex2	ENSMUSG00000040374.14	0.741561
Epn3	ENSMUSG00000010080.16	0.741503
Gm32401	ENSMUSG00000114585.2	0.741468
Sh3gl1	ENSMUSG00000003200.11	0.741439
Cops5	ENSMUSG00000025917.10	0.741005
Wdr73	ENSMUSG00000025722.17	0.740872
Rad51c	ENSMUSG00000007646.14	0.740754
Slc25a3	ENSMUSG00000061904.13	0.740661
Cited2	ENSMUSG00000039910.11	0.74061
Gm12454	ENSMUSG00000087142.8	0.740445
Rapgef5	ENSMUSG00000041992.10	0.740414
Prim1	ENSMUSG00000025395.15	0.740264
Cep83	ENSMUSG00000020024.8	0.740138
H1f0	ENSMUSG00000096210.3	0.740126
Brd8	ENSMUSG00000003778.15	0.740041
Lrrc1	ENSMUSG00000032352.17	0.739955
Iqce	ENSMUSG00000036555.15	0.739797
Ascc2	ENSMUSG00000020412.17	0.739737
B3gnt2	ENSMUSG00000051650.12	0.739672
BC048403	ENSMUSG00000053684.9	0.739592
Gm23995	ENSMUSG00000088685.3	0.739363
Cacnb4	ENSMUSG00000017412.16	0.739282
4833420G17Rik	ENSMUSG00000062822.9	0.739202
Rab33a	ENSMUSG00000031104.3	0.739196
Mir7064	ENSMUSG00000098593.3	0.739166
Mrps2	ENSMUSG00000035772.12	0.7391
Gm10241	ENSMUSG00000084838.4	0.738807
Gm37008	ENSMUSG00000103887.2	0.738769
Cpox	ENSMUSG00000022742.7	0.738765
Gbp2	ENSMUSG00000028270.13	0.738481
Fbxo45	ENSMUSG00000035764.6	0.738209
Sh3bp4	ENSMUSG00000036206.13	0.738093
Gm12276	ENSMUSG00000081944.2	0.738046
Ptrh1	ENSMUSG00000053746.9	0.737913
Itpa	ENSMUSG00000074797.12	0.737891
Cd320	ENSMUSG00000002308.17	0.737887
Gm49066	ENSMUSG00000115810.2	0.737698
Papolb	ENSMUSG00000074817.3	0.737633
Chsy1	ENSMUSG00000032640.11	0.736876
Tsc22d2	ENSMUSG00000027806.10	0.736821
Fam89a	ENSMUSG00000043068.7	0.736741
Stam	ENSMUSG00000026718.18	0.736525
Atr	ENSMUSG00000032409.16	0.73651
Zcchc3	ENSMUSG00000074682.5	0.736506
Ddx39b	ENSMUSG00000019432.16	0.736429
Ecrg4	ENSMUSG00000026051.9	0.736259
Snapc5	ENSMUSG00000032398.8	0.736207
Gm3587	ENSMUSG00000117727.2	0.73615
Gpatch2	ENSMUSG00000039210.17	0.736041
Dpysl4	ENSMUSG00000025478.16	0.735949
L2hgdh	ENSMUSG00000020988.10	0.73563
Gm47588	ENSMUSG00000113126.2	0.735283
4930512P04Rik	ENSMUSG00000106125.2	0.73514
Synpr	ENSMUSG00000056296.18	0.735117
Iqck	ENSMUSG00000073856.12	0.735093
Zfp949	ENSMUSG00000032425.16	0.734873
Atg12	ENSMUSG00000032905.6	0.734826
Yars2	ENSMUSG00000022792.17	0.734805
Pla2g7	ENSMUSG00000023913.18	0.734769
Cryzl2	ENSMUSG00000033488.12	0.73473
Zfp451	ENSMUSG00000042197.14	0.734634
Bola3	ENSMUSG00000045160.15	0.734594
Pkhd1l1	ENSMUSG00000038725.14	0.734591
Eef1akmt3	ENSMUSG00000080115.4	0.7345
Stx6	ENSMUSG00000026470.15	0.734392
Mapkapk3	ENSMUSG00000032577.17	0.734338
Gm28592	ENSMUSG00000100113.2	0.734172
1700101I11Rik	ENSMUSG00000097675.3	0.733796
Xpa	ENSMUSG00000028329.14	0.733754
Smim8	ENSMUSG00000028295.15	0.733703
Nolc1	ENSMUSG00000015176.12	0.733677
Dll1	ENSMUSG00000014773.14	0.733631
3830408C21Rik	ENSMUSG00000071181.3	0.733578
Mir3065	ENSMUSG00000105524.3	0.733564
Gm25628	ENSMUSG00000065936.3	0.733552
Stra6	ENSMUSG00000032327.15	0.733441
Kcnj2	ENSMUSG00000041695.3	0.733248
Gm19519	ENSMUSG00000118391.2	0.733183
Ankrd55	ENSMUSG00000049985.16	0.733112
Grm2	ENSMUSG00000023192.13	0.733104
Pdyn	ENSMUSG00000027400.12	0.732966
Arl6ip6	ENSMUSG00000026960.7	0.732655
Serpinh1	ENSMUSG00000070436.13	0.73235
Gm43800	ENSMUSG00000106867.2	0.732343
Tmem131	ENSMUSG00000026116.12	0.732092
Mtf2	ENSMUSG00000029267.18	0.732041
Eif2s3x	ENSMUSG00000035150.16	0.731786
Abhd17c	ENSMUSG00000038459.11	0.73178
Atp13a1	ENSMUSG00000031862.12	0.731693
Gm15712	ENSMUSG00000083827.2	0.731655
Gm49396	ENSMUSG00000109378.2	0.731605
2900072N19Rik	ENSMUSG00000087018.2	0.731549
Gabbr1	ENSMUSG00000024462.18	0.731523
Akap14	ENSMUSG00000036551.7	0.73121
Meioc	ENSMUSG00000051455.14	0.731176
Krba1	ENSMUSG00000042810.15	0.731171
Tedc1	ENSMUSG00000037466.14	0.73105
Ndufv1	ENSMUSG00000037916.15	0.731031
Spryd4	ENSMUSG00000051346.10	0.730927
Spout1	ENSMUSG00000039660.17	0.73085
Vdac1	ENSMUSG00000020402.12	0.730678
Rnf165	ENSMUSG00000025427.16	0.730618
Mif4gd	ENSMUSG00000020743.16	0.730584
Zfp354a	ENSMUSG00000020364.15	0.730553
Gm13243	ENSMUSG00000094417.2	0.730494
Efnb1	ENSMUSG00000031217.9	0.730466
Ppp1r9a	ENSMUSG00000032827.16	0.730453
Eid3	ENSMUSG00000109864.2	0.730321
Hcfc1	ENSMUSG00000031386.15	0.730109
Rccd1	ENSMUSG00000038930.12	0.730001
Plppr4	ENSMUSG00000044667.13	0.729948
Gm15261	ENSMUSG00000087201.2	0.729936
A130014A01Rik	ENSMUSG00000097944.2	0.729702
Gm42918	ENSMUSG00000106209.2	0.729592
Pcolce	ENSMUSG00000029718.15	0.72947
Zfp708	ENSMUSG00000058883.17	0.729441
Tlcd5	ENSMUSG00000048503.8	0.72931
Cdk5rap3	ENSMUSG00000018669.15	0.729078
Gm20587	ENSMUSG00000099714.2	0.728894
Cluh	ENSMUSG00000020741.18	0.728699
Mfng	ENSMUSG00000018169.13	0.728664
Gm13131	ENSMUSG00000081772.2	0.728632
Mpi	ENSMUSG00000032306.15	0.728579
Gm17841	ENSMUSG00000109843.2	0.728338
Wtip	ENSMUSG00000036459.16	0.727729
Accs	ENSMUSG00000040272.15	0.727652
9430015G10Rik	ENSMUSG00000059939.14	0.727612
Gm11563	ENSMUSG00000069718.5	0.72748
ENSMUSG00002075231	ENSMUSG00002075231.1	0.72748
Dxo	ENSMUSG00000040482.17	0.727404
Actl6a	ENSMUSG00000027671.15	0.727379
Nup85	ENSMUSG00000020739.12	0.727307
Gm17151	ENSMUSG00000075558.4	0.72721
Cacna1e	ENSMUSG00000004110.18	0.726988
Palm3	ENSMUSG00000047986.13	0.726985
C030034I22Rik	ENSMUSG00000073374.4	0.726806
Tbl3	ENSMUSG00000040688.17	0.726804
Rnps1	ENSMUSG00000034681.18	0.7268
Emx2os	ENSMUSG00000087095.3	0.726742
Gm45671	ENSMUSG00000109917.2	0.726608
Nipsnap1	ENSMUSG00000034285.16	0.726585
Copg2	ENSMUSG00000025607.16	0.726531
Gm8883	ENSMUSG00000099707.7	0.726459
Aptx	ENSMUSG00000028411.16	0.726435
Gm8666	ENSMUSG00000048709.7	0.726425
Hpcal4	ENSMUSG00000046093.10	0.726331
Kifc1	ENSMUSG00000079553.12	0.726238
Lingo3	ENSMUSG00000051067.9	0.726177
Ier5l	ENSMUSG00000089762.4	0.72616
Hcn4	ENSMUSG00000032338.10	0.726156
Ift57	ENSMUSG00000032965.12	0.725917
Etfbkmt	ENSMUSG00000039958.18	0.725799
Sun2	ENSMUSG00000042524.15	0.725701
Ppp1r3e	ENSMUSG00000072494.8	0.725684
Sdhaf3	ENSMUSG00000042505.7	0.725619
Srsf6	ENSMUSG00000016921.15	0.725597
Trpv3	ENSMUSG00000043029.3	0.725376
1700124L16Rik	ENSMUSG00000099354.7	0.72531
Rbis	ENSMUSG00000078784.9	0.725253
7SK	ENSMUSG00002074873.1	0.725213
Fbxo15	ENSMUSG00000034391.13	0.725197
Mir5620	ENSMUSG00000093599.3	0.724855
Gm16894	ENSMUSG00000097899.3	0.724682
2310040G07Rik	ENSMUSG00000072852.5	0.724664
Scaf8	ENSMUSG00000046201.10	0.724611
Tceal5	ENSMUSG00000054034.11	0.724503
Dsc3	ENSMUSG00000059898.10	0.724466
Prss16	ENSMUSG00000006179.10	0.724353
Akap17b	ENSMUSG00000059708.13	0.724197
Mydgf	ENSMUSG00000019579.14	0.724158
Nkx1-2	ENSMUSG00000048528.8	0.724137
Gm37941	ENSMUSG00000103891.2	0.724101
Gm10288	ENSMUSG00000070343.4	0.724035
Btbd3	ENSMUSG00000062098.12	0.723799
Gm13821	ENSMUSG00000107256.2	0.723762
Orc3	ENSMUSG00000040044.12	0.723686
Msh2	ENSMUSG00000024151.14	0.723613
Gm9970	ENSMUSG00000055424.5	0.723523
Arid3a	ENSMUSG00000019564.13	0.723478
1810044D09Rik	ENSMUSG00000100680.2	0.723372
Gm15857	ENSMUSG00000087063.2	0.723365
Cnpy3	ENSMUSG00000023973.14	0.723332
Gm7160	ENSMUSG00000099843.2	0.72331
6720489N17Rik	ENSMUSG00000072066.8	0.723191
Zbtb14	ENSMUSG00000049672.16	0.723179
Rela	ENSMUSG00000024927.9	0.723175
Ramp1	ENSMUSG00000034353.15	0.722911
Jag2	ENSMUSG00000002799.7	0.722837
Kri1	ENSMUSG00000035047.10	0.722805
Gm12522	ENSMUSG00000074281.4	0.722593
Cd1d1	ENSMUSG00000028076.13	0.722466
Zfp976	ENSMUSG00000074158.10	0.722202
3110056K07Rik	ENSMUSG00000085622.10	0.722151
Gm807	ENSMUSG00000097848.3	0.722029
Ube2e2	ENSMUSG00000058317.13	0.721979
Gcdh	ENSMUSG00000003809.15	0.721927
4933417C20Rik	ENSMUSG00000103006.2	0.721883
Gm6225	ENSMUSG00000097746.3	0.721862
Blmh	ENSMUSG00000020840.11	0.72151
Crppa	ENSMUSG00000043153.7	0.721491
Miip	ENSMUSG00000029022.19	0.721434
1700018A14Rik	ENSMUSG00000103616.2	0.721371
H2-K1	ENSMUSG00000061232.17	0.721301
Surf4	ENSMUSG00000014867.10	0.721118
1700071M16Rik	ENSMUSG00000090307.8	0.721052
Pomt2	ENSMUSG00000034126.6	0.720847
Gm32647	ENSMUSG00000108532.2	0.720809
Ano2	ENSMUSG00000038115.17	0.720806
Aspa	ENSMUSG00000020774.10	0.720744
Ssu72	ENSMUSG00000029038.10	0.720742
Tph1	ENSMUSG00000040046.15	0.72067
Irf2	ENSMUSG00000031627.10	0.720659
G3bp1	ENSMUSG00000018583.6	0.720626
Gm16835	ENSMUSG00000087479.2	0.720511
Aatf	ENSMUSG00000018697.15	0.720181
1700023B13Rik	ENSMUSG00000117050.2	0.719978
Slc2a8	ENSMUSG00000026791.15	0.719936
Gm9316	ENSMUSG00000117262.2	0.719932
Crcp	ENSMUSG00000025532.14	0.719873
Gm4349	ENSMUSG00000097532.3	0.719782
Babam2	ENSMUSG00000052139.19	0.719749
Gm42852	ENSMUSG00000106801.2	0.719596
Ess2	ENSMUSG00000003527.10	0.719438
Smim17	ENSMUSG00000093536.8	0.719423
Yju2	ENSMUSG00000003208.10	0.719374
Susd4	ENSMUSG00000038576.16	0.719304
Ccz1	ENSMUSG00000029617.11	0.719233
ENSMUSG00002075602	ENSMUSG00002075602.1	0.71915
Sdhc	ENSMUSG00000058076.13	0.719123
1810041H14Rik	ENSMUSG00000102112.2	0.719082
Aldh7a1	ENSMUSG00000053644.14	0.718836
Ccl3	ENSMUSG00000000982.6	0.718537
Mdk	ENSMUSG00000027239.15	0.718281
Mir148a	ENSMUSG00000065505.3	0.718221
Dnajc24	ENSMUSG00000027166.15	0.71808
Zswim7	ENSMUSG00000014243.6	0.717986
Nip7	ENSMUSG00000031917.13	0.717848
Fbxw8	ENSMUSG00000032867.9	0.717843
Per1	ENSMUSG00000020893.18	0.717509
Rp2	ENSMUSG00000060090.17	0.717277
Mrpl11	ENSMUSG00000024902.6	0.717241
Gm15406	ENSMUSG00000085237.3	0.71723
Trmt11	ENSMUSG00000019792.9	0.717166
Nkx2-9	ENSMUSG00000058669.8	0.717067
Efcab7	ENSMUSG00000073791.14	0.717028
Fndc4	ENSMUSG00000038552.15	0.716874
Phtf1os	ENSMUSG00000089998.3	0.716828
Pld5	ENSMUSG00000055214.16	0.716701
Dipk1a	ENSMUSG00000029270.11	0.716645
Adsl	ENSMUSG00000022407.11	0.716644
Ube2n	ENSMUSG00000074781.6	0.71664
Uhrf1bp1	ENSMUSG00000039512.13	0.716501
Col1a1	ENSMUSG00000001506.11	0.716492
Setd6	ENSMUSG00000031671.12	0.716382
Nme5	ENSMUSG00000035984.15	0.716381
A230028O05Rik	ENSMUSG00000096960.2	0.716223
Herpud2	ENSMUSG00000008429.9	0.716126
Zfp944	ENSMUSG00000033972.10	0.715805
Kcnmb4	ENSMUSG00000054934.11	0.715716
Gm38248	ENSMUSG00000104164.2	0.715504
BC002059	ENSMUSG00000060149.8	0.715444
Secisbp2	ENSMUSG00000035139.15	0.71538
1700028J19Rik	ENSMUSG00000038782.8	0.71529
Adat1	ENSMUSG00000031949.18	0.715058
B4galt3	ENSMUSG00000052423.16	0.71498
Esco1	ENSMUSG00000024293.17	0.714971
Gart	ENSMUSG00000022962.16	0.714948
Sec23b	ENSMUSG00000027429.17	0.714824
Gm29590	ENSMUSG00000100022.3	0.714785
Tecpr2	ENSMUSG00000021275.17	0.714768
Usp42	ENSMUSG00000051306.8	0.714746
Usp1	ENSMUSG00000028560.12	0.714709
Gin1	ENSMUSG00000026333.15	0.714527
Gm13562	ENSMUSG00000086779.2	0.71438
Ifnar1	ENSMUSG00000022967.14	0.713863
Dis3l2	ENSMUSG00000053333.16	0.713825
Sh3bp5	ENSMUSG00000021892.15	0.7135
Ppwd1	ENSMUSG00000021713.10	0.713487
Zfp612	ENSMUSG00000044676.11	0.713487
Gm45714	ENSMUSG00000109866.2	0.713458
Stard8	ENSMUSG00000031216.14	0.713354
Sptbn4	ENSMUSG00000011751.17	0.713294
Cyp51	ENSMUSG00000001467.6	0.713248
Gm44957	ENSMUSG00000107497.2	0.713218
Gm44711	ENSMUSG00000108625.2	0.71304
Crip3	ENSMUSG00000023968.16	0.71282
Zfpl1	ENSMUSG00000024792.10	0.712733
Frmpd1	ENSMUSG00000035615.13	0.712664
Gm6728	ENSMUSG00000091408.4	0.712539
Ccdc40	ENSMUSG00000039963.21	0.712488
Aldh18a1	ENSMUSG00000025007.14	0.712411
Srf	ENSMUSG00000015605.7	0.712334
Epb41l4aos	ENSMUSG00000087590.3	0.71232
Gm30238	ENSMUSG00000103898.2	0.712142
Plxnc1	ENSMUSG00000074785.6	0.712087
Rasl2-9	ENSMUSG00000083649.6	0.711896
Dnaja3	ENSMUSG00000004069.18	0.71169
Matr3	ENSMUSG00000037236.17	0.711668
Ndufv2	ENSMUSG00000024099.16	0.711649
Tmem212	ENSMUSG00000043164.4	0.711637
Odf3b	ENSMUSG00000047394.10	0.711329
5430427N15Rik	ENSMUSG00000104684.2	0.711205
Sugp2	ENSMUSG00000036054.16	0.710622
Pgap4	ENSMUSG00000039611.3	0.710574
Meis3	ENSMUSG00000041420.19	0.710488
2010315B03Rik	ENSMUSG00000074829.11	0.710476
Lypd6	ENSMUSG00000050447.16	0.710444
Vtcn1	ENSMUSG00000051076.9	0.710287
Exog	ENSMUSG00000042787.16	0.710232
Slc38a11	ENSMUSG00000061171.16	0.710023
Utp14b	ENSMUSG00000079470.9	0.709975
Cd82	ENSMUSG00000027215.14	0.709893
Ift81	ENSMUSG00000029469.15	0.709831
Fsip1	ENSMUSG00000027344.15	0.709828
Rdh13	ENSMUSG00000008435.16	0.709824
Gm12094	ENSMUSG00000080851.2	0.709735
Otub1	ENSMUSG00000024767.12	0.709682
Hsbp1l1	ENSMUSG00000078963.4	0.709629
Efcab11	ENSMUSG00000021176.7	0.709529
Slc13a4	ENSMUSG00000029843.5	0.709526
Serp2	ENSMUSG00000052584.11	0.709495
Ddx23	ENSMUSG00000003360.16	0.709475
Plekhh3	ENSMUSG00000035172.16	0.709366
Styx	ENSMUSG00000053205.10	0.709276
Akr1c19	ENSMUSG00000071551.14	0.709241
Gm43097	ENSMUSG00000105175.2	0.709202
Ireb2	ENSMUSG00000032293.9	0.709189
Cpne8	ENSMUSG00000052560.16	0.709182
Gm38123	ENSMUSG00000103080.2	0.709089
Dgki	ENSMUSG00000038665.16	0.709024
Nol6	ENSMUSG00000028430.15	0.709009
Pax6	ENSMUSG00000027168.22	0.70897
Retreg1	ENSMUSG00000022270.17	0.708909
Fgf15	ENSMUSG00000031073.7	0.708848
Mrpl18	ENSMUSG00000057388.10	0.708819
Ilf2	ENSMUSG00000001016.13	0.708808
Knl1	ENSMUSG00000027326.14	0.708638
Lsp1	ENSMUSG00000018819.11	0.708462
Gm45591	ENSMUSG00000109460.2	0.708041
Gm5095	ENSMUSG00000118259.2	0.708037
Slc19a1	ENSMUSG00000001436.16	0.707833
Cdc27	ENSMUSG00000020687.14	0.707648
Cd27	ENSMUSG00000030336.15	0.707504
Gabra4	ENSMUSG00000029211.12	0.707431
Gm29856	ENSMUSG00000102432.2	0.707409
Gm40557	ENSMUSG00000113362.2	0.707383
Tatdn3	ENSMUSG00000026632.18	0.707345
Zc3h3	ENSMUSG00000075600.4	0.707278
Calml3	ENSMUSG00000063130.5	0.707221
Gm15943	ENSMUSG00000086801.2	0.707187
Zfp445	ENSMUSG00000047036.9	0.707174
Fsbp	ENSMUSG00000094595.2	0.706984
Gm37580	ENSMUSG00000102398.2	0.706802
n-R5s33	ENSMUSG00000070225.3	0.706771
Stx8	ENSMUSG00000020903.14	0.70671
Gm36756	ENSMUSG00000113634.2	0.706642
Far1	ENSMUSG00000030759.17	0.706535
Acbd3	ENSMUSG00000026499.6	0.706375
Gm11266	ENSMUSG00000087413.2	0.706023
Atad1	ENSMUSG00000013662.7	0.705956
Gm43416	ENSMUSG00000107255.2	0.705724
Lmtk3	ENSMUSG00000062044.17	0.705723
Rsl1d1	ENSMUSG00000005846.13	0.705681
Gm36862	ENSMUSG00000113093.2	0.705586
Nol7	ENSMUSG00000063200.5	0.705376
Recql4	ENSMUSG00000033762.9	0.705362
Misp	ENSMUSG00000035852.12	0.705273
Gm2155	ENSMUSG00000097288.2	0.705184
Jade3	ENSMUSG00000037315.16	0.705166
Tbx6	ENSMUSG00000030699.17	0.70512
Zbtb39	ENSMUSG00000044617.9	0.70511
Amn1	ENSMUSG00000068250.14	0.705046
Gm45346	ENSMUSG00000109604.2	0.705013
Rev3l	ENSMUSG00000019841.16	0.704789
Fbll1	ENSMUSG00000051062.7	0.704696
Pot1b	ENSMUSG00000024174.10	0.704659
Spef1l	ENSMUSG00000073795.12	0.704621
Ppp1r13b	ENSMUSG00000021285.16	0.704514
Sprr1a	ENSMUSG00000050359.8	0.704499
Txnip	ENSMUSG00000038393.15	0.704439
Rasd2	ENSMUSG00000034472.14	0.704298
9330020H09Rik	ENSMUSG00000091050.2	0.704188
Pcdhga12	ENSMUSG00000102428.2	0.704014
Gm31683	ENSMUSG00000114662.2	0.703741
Slc16a6	ENSMUSG00000041920.15	0.703671
Gm5165	ENSMUSG00000116802.2	0.703596
Gm45242	ENSMUSG00000110378.2	0.703476
Trpt1	ENSMUSG00000047656.10	0.703461
Gpx8	ENSMUSG00000021760.6	0.703283
N4bp2l1	ENSMUSG00000041132.12	0.703106
Tmem9	ENSMUSG00000026411.18	0.70307
Uba5	ENSMUSG00000032557.14	0.703052
Slc5a3	ENSMUSG00000089774.3	0.702994
Gm42651	ENSMUSG00000104877.2	0.702932
Gpatch2l	ENSMUSG00000021254.10	0.702605
Gm10132	ENSMUSG00000063556.6	0.702286
Sys1	ENSMUSG00000045503.17	0.702141
Dus1l	ENSMUSG00000025155.16	0.701981
Srpr	ENSMUSG00000032042.12	0.701817
Slc35d1	ENSMUSG00000028521.18	0.701781
I830134H01Rik	ENSMUSG00000069554.5	0.701775
Pus3	ENSMUSG00000032103.11	0.701729
Pex3	ENSMUSG00000019809.17	0.701593
Gm37163	ENSMUSG00000104515.2	0.701403
Slc4a11	ENSMUSG00000074796.11	0.701368
Unc13a	ENSMUSG00000034799.17	0.701356
Trnt1	ENSMUSG00000013736.17	0.701313
Ercc4	ENSMUSG00000022545.14	0.701079
Uck1	ENSMUSG00000002550.17	0.701072
Gm31925	ENSMUSG00000103158.6	0.700997
Mmadhc	ENSMUSG00000026766.17	0.700795
Scgb1c1	ENSMUSG00000038801.7	0.700589
Ptbp1	ENSMUSG00000006498.17	0.700474
Wdr45	ENSMUSG00000039382.13	0.700434
Trmt10b	ENSMUSG00000035601.10	0.700341
4930579G24Rik	ENSMUSG00000027811.10	0.700335
Gtf2a1	ENSMUSG00000020962.15	0.700323
Nanog	ENSMUSG00000012396.13	0.700204
Dus3l	ENSMUSG00000007603.10	0.700176
Tcof1	ENSMUSG00000024613.17	0.700115
Smpdl3b	ENSMUSG00000028885.9	0.700053
4930527F14Rik	ENSMUSG00000115324.2	0.699993
Satb1	ENSMUSG00000023927.16	0.69994
Tipin	ENSMUSG00000032397.8	0.699901
Gm9924	ENSMUSG00000104299.2	0.699896
C030006K11Rik	ENSMUSG00000116138.2	0.699892
Gm32786	ENSMUSG00000109958.2	0.699766
1700081N11Rik	ENSMUSG00000113209.2	0.699686
Gm45890	ENSMUSG00000110615.2	0.699517
Frem1	ENSMUSG00000059049.15	0.699394
Mapk8ip2	ENSMUSG00000022619.6	0.699069
Abraxas2	ENSMUSG00000030965.20	0.698915
Coq5	ENSMUSG00000041733.11	0.698639
Fosb	ENSMUSG00000003545.4	0.698525
Sp2	ENSMUSG00000018678.14	0.698433
Armcx1	ENSMUSG00000033460.15	0.698396
Psma4	ENSMUSG00000032301.14	0.698295
H2az1	ENSMUSG00000037894.14	0.698229
Gm14636	ENSMUSG00000073274.5	0.698129
Creb1	ENSMUSG00000025958.15	0.698069
Rexo1	ENSMUSG00000047417.19	0.697846
Uqcr10	ENSMUSG00000059534.9	0.697736
Sgk1	ENSMUSG00000019970.16	0.697585
Gm35229	ENSMUSG00000117611.2	0.69753
Lbhd2	ENSMUSG00000087075.3	0.697497
Gm43890	ENSMUSG00000108053.2	0.697285
Gm48815	ENSMUSG00000112696.2	0.69725
Slc1a5	ENSMUSG00000001918.18	0.697059
Duoxa1	ENSMUSG00000027224.15	0.696774
Dguok	ENSMUSG00000014554.14	0.696719
Gm26777	ENSMUSG00000097801.2	0.696645
Gm47484	ENSMUSG00000113529.2	0.696619
Dut	ENSMUSG00000027203.16	0.696501
Hdhd5	ENSMUSG00000058979.8	0.696481
Ppfia1	ENSMUSG00000037519.18	0.696416
4732440D04Rik	ENSMUSG00000090031.3	0.696368
Mtcp1	ENSMUSG00000031200.17	0.696367
Ddt	ENSMUSG00000001666.9	0.69616
Fbl-ps2	ENSMUSG00000051639.4	0.696125
A430035B10Rik	ENSMUSG00000087305.9	0.696037
Pcid2	ENSMUSG00000038542.15	0.696018
Srd5a2	ENSMUSG00000038541.9	0.695732
Ppp3cc	ENSMUSG00000022092.12	0.69573
Tnfsf12	ENSMUSG00000097328.8	0.695608
Dtwd1	ENSMUSG00000023330.13	0.695606
Dpagt1	ENSMUSG00000032123.6	0.695604
4933417O13Rik	ENSMUSG00000101360.3	0.695224
Insig1	ENSMUSG00000045294.12	0.695152
Stoml1	ENSMUSG00000032333.7	0.695116
Elovl1	ENSMUSG00000006390.16	0.694789
Dvl2	ENSMUSG00000020888.17	0.694692
Cul7	ENSMUSG00000038545.14	0.694641
Spire2	ENSMUSG00000010154.8	0.694559
Asb3	ENSMUSG00000020305.14	0.694446
Capg	ENSMUSG00000056737.15	0.694275
Gm21816	ENSMUSG00000096870.3	0.694267
Fam187b	ENSMUSG00000046826.8	0.694199
Chrna4	ENSMUSG00000027577.15	0.694129
Rsad1	ENSMUSG00000039096.11	0.694085
Rnf135	ENSMUSG00000020707.7	0.694004
3830406C13Rik	ENSMUSG00000033111.17	0.693942
Dnaaf5	ENSMUSG00000025857.11	0.693819
Rpl11	ENSMUSG00000059291.16	0.693468
Orc2	ENSMUSG00000026037.15	0.693365
Gm26964	ENSMUSG00000098196.2	0.69336
Cdca7	ENSMUSG00000055612.16	0.693307
Jtb	ENSMUSG00000027937.16	0.693092
Gm43231	ENSMUSG00000107240.2	0.692791
Gm10540	ENSMUSG00000073569.3	0.692689
Ap1ar	ENSMUSG00000074238.7	0.692586
Rd3l	ENSMUSG00000091402.8	0.692544
Gm26109	ENSMUSG00000065904.3	0.692421
Gpkow	ENSMUSG00000031148.15	0.692323
Alg10b	ENSMUSG00000075470.3	0.692279
Zfp2	ENSMUSG00000049321.18	0.692251
5330413D20Rik	ENSMUSG00000109258.2	0.692109
Sbsn	ENSMUSG00000046056.16	0.692096
Maml1	ENSMUSG00000050567.17	0.691984
Lrrc17	ENSMUSG00000039883.6	0.691976
Gm20275	ENSMUSG00000110803.2	0.691793
Nostrin	ENSMUSG00000034738.9	0.691765
Dtnb	ENSMUSG00000071454.14	0.691613
Pdhb	ENSMUSG00000021748.10	0.691555
Rasd1	ENSMUSG00000049892.8	0.691454
Gm15558	ENSMUSG00000087384.2	0.691298
Kat8	ENSMUSG00000030801.11	0.691268
Akr1d1	ENSMUSG00000038641.13	0.691267
A930012O16Rik	ENSMUSG00000054181.12	0.691213
Zfp933	ENSMUSG00000059423.14	0.691112
Abcg8	ENSMUSG00000024254.16	0.691066
Pabpn1	ENSMUSG00000022194.16	0.690982
Meiosin	ENSMUSG00000085601.8	0.690762
Zcchc7	ENSMUSG00000035649.18	0.690719
Pdzk1ip1	ENSMUSG00000028716.16	0.690663
Erbb3	ENSMUSG00000018166.9	0.690546
Rbm15	ENSMUSG00000048109.11	0.690544
Lysmd2	ENSMUSG00000032184.6	0.690542
8430432A02Rik	ENSMUSG00000041878.4	0.690483
Med17	ENSMUSG00000031935.10	0.690415
Pmm1	ENSMUSG00000022474.16	0.690337
Exosc2	ENSMUSG00000039356.16	0.690316
9430081H08Rik	ENSMUSG00000111088.2	0.690185
9530086P17Rik	ENSMUSG00000115790.2	0.690036
Fkbp4	ENSMUSG00000030357.11	0.689602
Gm37584	ENSMUSG00000103115.2	0.689576
Ch25h	ENSMUSG00000050370.6	0.68923
Fadd	ENSMUSG00000031077.8	0.689206
Gm48262	ENSMUSG00000113742.2	0.688939
Gm37376	ENSMUSG00000102349.2	0.688927
Dhodh	ENSMUSG00000031730.19	0.688806
Ly6d	ENSMUSG00000034634.8	0.688755
Clrn2	ENSMUSG00000049530.7	0.688561
[truncated: 9,529 more rows]
