# Supplementary material for: Lens Epithelial Explants Treated with Vitreous Humor Undergo Alterations in Chromatin Landscape with Concurrent Activation of Genes Associated with Fiber Cell Differentiation and Innate Immune Response
Source: Cells. 2023 Feb 3;12(3):501. doi: 10.3390/cells12030501 (PMC9914805; doi:10.3390/cells12030501)
Supplement: Supplementary file 1 [file cells-12-00501-s001.zip › S7_ATAC_seq_RNA_seq_correlation.xlsx]

## Sheet: ECM
Class	Gene	RNA_Cluster	ATAC_Cluster
ECM	Mmp8	4	A
ECM	Tnfrsf11b	4	A
ECM	Adamtsl3	4	A
ECM	Crispld2	4	A
ECM	Fn1	4	A
ECM	Tgfbi	4	A
ECM	Col5a3	4	A
ECM	Mmp9	4	A
ECM	Cyp1b1	4	C
ECM	Mmp10	4	C
ECM	Adamts14	4	C
ECM	Mmp12	5	C
ECM	Mmp13	4	E
ECM	Mmp7	4	Na
ECM	Mmp3	4	Na

## Sheet: Fiber
Class	Gene	RNA_Cluster	ATAC_Cluster
Fib	Nav3	1	A
Fib	Tmod1	1	A
Fib	Sox5	1	A
Fib	Cryba4	1	A
Fib	Crybb1	1	A
Fib	Crygs	1	A
Fib	Lctl	1	A
Fib	Hsf4	1	A
Fib	Slc2a3	4	A
Fib	Jag1	4	A
Fib	Aldh1a1	6	A
Fib	Eln	6	A
Fib	Crybb3	1	B
Fib	Mip	1	B
Fib	Lim2	1	B
Fib	Caprin2	1	B
Fib	Crybb2	1	B
Fib	Dnase2b	1	B
Fib	Dach2	6	B
Fib	Bnip3	6	B
Fib	Gja8	6	B
Fib	Gja3	6	B
Fib	Pla2g7	4	C
Fib	Lgsn	4	C
Fib	Elf3	5	E

## Sheet: Epithelial 
Class	Gene	RNA_Cluster	ATAC_Cluster
Epi	Cdk1	2	A
Epi	Notch4	2	A
Epi	Dll4	3	A
Epi	Dll1	3	A
Epi	Rgs6	3	A
Epi	Flt1	4	A
Epi	Sulf1	6	A
Epi	Cdh1	6	A
Epi	Npnt	6	A
Epi	Foxe3	6	B
Epi	Kdr	6	B
Epi	Pdgfra	6	B
Epi	Gja1	6	B
Epi	Fzd1	6	B
Epi	Emilin3	6	B
Epi	Mme	6	B
Epi	Podn	6	D
Epi	Folr1	6	F
Epi	Dach2	6	B

## Sheet: MAPK
Class	Gene	RNA_Cluster	ATAC_Cluster
Mapk	Spry1	1	A
Mapk	Etv5	2	A
Mapk	Etv4	2	A
Mapk	Etv1	2	A
Mapk	Myc	2	A
Mapk	Ets1	4	A
Mapk	Ets2	5	A
Mapk	Spry4	2	E

## Sheet: Immune
Class	Gene	RNA_Cluster	ATAC_Cluster
Immune	Mcoln2	4	A
Immune	C3	4	A
Immune	Ampd3	4	A
Immune	Krt16	4	A
Immune	Lmo1	4	A
Immune	Csf3	4	A
Immune	Mlkl	4	A
Immune	Lif	4	A
Immune	Runx2	4	A
Immune	Ada	4	A
Immune	Alox15	4	A
Immune	Runx1	4	A
Immune	Cx3cl1	5	A
Immune	Cd44	5	A
Immune	ntn1	5	A
Immune	Klhl6	1	C
Immune	Ccl6	4	C
Immune	Spp1	4	C
Immune	Ppbp	4	C
Immune	Axl	4	C
Immune	Cxcl5	4	C
Immune	Ereg	4	C
Immune	Lcn2	4	F
