# Supplementary material for: Lens Epithelial Explants Treated with Vitreous Humor Undergo Alterations in Chromatin Landscape with Concurrent Activation of Genes Associated with Fiber Cell Differentiation and Innate Immune Response
Source: Cells. 2023 Feb 3;12(3):501. doi: 10.3390/cells12030501 (PMC9914805; doi:10.3390/cells12030501)
Supplement: Supplementary file 1 [file cells-12-00501-s001.zip › S8_Nonregulated_TF_genes.xlsx]

## Sheet: normCounts
ID	TF family	Name	Regulated?	# of 0s	Sum	IMDa	IMDb	IMDc	D0a	D0b	D0c	D1_DMa	D1_DMb	D1_DMc	D5_DMa	D5_DMb	D5_DMc	D1_CMa	D1_CMb	D1_CMc	D5_CMa	D5_CMb	D5_CMc
ENSMUSG00000000001	NO	Gnai3	NO	0	202045	10414.9	10475.6	10890.6	11014.6	11151.8	9985.85	11796.3	13031.5	11418.8	11818.6	10982.6	11056.5	11125.8	10853.3	12005.2	11097.5	10920.9	12004.7
ENSMUSG00000000003	NO	Pbsn	NO	19	0	0	0	0	0	0	0	0	0	0	0	0	0	0	0	0	0	0	0
ENSMUSG00000000028	NO	Cdc45	Yes	0	15331.9	399.748	420.464	572.446	247.638	277.732	305.456	2417.4	2159.55	2939.32	581.312	366.804	372.596	1512.31	1570.37	542.084	262.594	202.588	181.505
ENSMUSG00000000031	NO	H19	Yes	0	273995	781.729	786.406	988.318	18199	54705.4	49605.3	28764.6	8749.97	12183.2	21495.2	31428.9	30341	4932.97	3019.34	2075.78	1575.56	2208.45	2153.78
ENSMUSG00000000037	NO	Scml2	Yes	0	7984.76	647.739	664.425	541.794	380.61	500.786	391.723	341.105	508.477	313.467	146.351	100.742	147.61	567.679	579.187	717.269	492.654	488.803	454.34
ENSMUSG00000000049	NO	Apoh	NO	11	53.4502	0.740274	1.84819	0	4.81785	11.2829	13.2041	2.96613	0	0	0	0	0	0	0	0	18.5907	0	0
ENSMUSG00000000056	NO	Narf	NO	0	65262.8	4104.08	3960.68	4403.94	2104.44	2851.96	2588.01	1576.99	1212.83	1821.74	3026.3	3436.42	3239.09	3261.35	3482.09	5114.54	6482.35	6032.89	6563.07
ENSMUSG00000000058	NO	Cav2	Yes	0	17717.6	320.538	265.216	192.196	768.929	667.425	583.623	1314	968.481	2129.53	2218.81	1885.68	1997.5	1317.1	1093.69	501.317	411.32	507.648	574.572
ENSMUSG00000000094	T-box	Tbx4	NO	19	0	0	0	0	0	0	0	0	0	0	0	0	0	0	0	0	0	0	0
ENSMUSG00000000085	NO	Scmh1	NO	0	35355	2017.99	2064.43	1947.64	1953.16	1923.3	1992.07	1610.61	1674.81	1775.18	1633.4	1590.34	1583.24	2445.73	2760.59	1858.73	2243.67	2206.09	2074.01
ENSMUSG00000000088	NO	Cox5a	NO	0	73974.3	2694.6	2645.69	3134.78	4849.65	3972.44	3976.21	5958.96	5600.18	6086.49	5833.59	4696.98	4534.25	3194.04	2982.51	3544.48	3607.76	3211.96	3449.74
ENSMUSG00000000103	zf-C2H2	Zfy2	NO	19	0	0	0	0	0	0	0	0	0	0	0	0	0	0	0	0	0	0	0
ENSMUSG00000000690	Homeobox	Hoxb6	NO	19	0	0	0	0	0	0	0	0	0	0	0	0	0	0	0	0	0	0	0
ENSMUSG00000000938	Homeobox	Hoxa10	NO	19	0	0	0	0	0	0	0	0	0	0	0	0	0	0	0	0	0	0	0
ENSMUSG00000000120	NO	Ngfr	Yes	0	65178.1	2986.26	3798.04	4137.18	336.286	329.807	294.012	4172.36	2440.49	2712.17	8967.35	9519.68	7143.61	1071.41	1138.47	2653.12	3878.49	4528.79	5070.57
ENSMUSG00000000125	NO	Wnt3	Yes	10	75.7491	5.92219	17.5578	11.598	0	0	7.04221	0	0	0	9.21093	10.3325	5.95202	0	0	0	8.13344	0	0
ENSMUSG00000000126	NO	Wnt9a	NO	0	23996.9	740.274	975.846	696.71	1284.44	1537.07	1379.39	1524.59	2004.23	1552.57	1418.48	1237.32	1195.17	1491	1559.43	1149.17	1470.99	1244.97	1535.28
ENSMUSG00000000127	NO	Fer	NO	0	25719	1537.55	1399.08	1321.35	1019.46	1103.99	986.79	1739.14	1472.01	1841.05	1337.63	1233.87	1153.5	1572.9	1600.23	1695.66	1561.62	1613.64	1529.49
ENSMUSG00000000131	NO	Xpo6	NO	0	126249	8564.22	8166.24	7837.78	5449.95	5733.43	5780.77	6335.66	6348.05	6336.35	5183.71	5719.9	5324.67	7927.31	8918.68	7463.57	7824.37	8829.07	8505.29
ENSMUSG00000000942	Homeobox	Hoxa4	NO	19	0	0	0	0	0	0	0	0	0	0	0	0	0	0	0	0	0	0	0
ENSMUSG00000000142	NO	Axin2	Yes	0	54866.3	3165.41	2538.49	2686.6	3749.25	3696.44	3646.1	2099.03	1296.91	1190.27	1307.95	1820.24	1683.23	5827.12	5846.6	3256.91	3442.77	3949.29	3663.62
ENSMUSG00000000148	NO	Brat1	NO	0	26969.9	1099.31	1102.45	1202.88	1678.54	1632.54	1664.6	1410.89	1616.44	1530.99	1395.97	1536.96	1629.66	1510.07	1698.75	1575.57	1352.47	1625.42	1706.38
ENSMUSG00000000149	NO	Gna12	NO	0	139836	6333.78	6384.58	6393.83	5615.69	5692.64	5421.62	8108.42	7265.09	7781.03	10505.6	10963.6	9679.17	6367.88	6882.57	7296.09	10100.6	9419.17	9624.37
ENSMUSG00000000154	NO	Slc22a18	NO	0	3421.4	143.613	152.476	107.696	156.098	168.375	185.738	113.702	138.496	110.168	209.804	117.963	144.039	209.794	295.564	271.042	257.946	289.748	349.136
ENSMUSG00000000157	NO	Itgb2l	Yes	8	41.2199	0	0	0	1.92714	0	2.64083	2.96613	0	2.2715	5.11718	7.74938	10.7136	0	0.995167	3.30539	0	3.53351	0
ENSMUSG00000000159	NO	Igsf5	Yes	0	136.208	0.740274	8.31687	0.828431	2.89071	0.867913	13.2041	5.93226	0.989256	1.13575	24.5625	32.7196	24.9985	1.1219	10.9468	1.1018	1.16192	3.53351	1.15608
ENSMUSG00000000167	NO	Pih1d2	NO	0	2604.5	128.808	162.641	193.853	179.224	203.092	172.534	138.419	160.259	179.449	122.812	134.323	113.088	105.458	133.352	113.485	126.649	128.384	108.672
ENSMUSG00000000168	NO	Dlat	NO	0	60932.3	2753.82	2739.95	2668.38	2918.66	2974.34	2772.87	4027.02	3831.39	4645.22	3958.65	3519.94	3505.74	3246.76	3522.89	3475.06	3201.09	3409.84	3760.73
ENSMUSG00000000171	NO	Sdhd	NO	0	139119	7046.66	6696.93	6931.48	8685.62	8176.61	8041.32	8570.14	8413.62	8574.92	7661.44	7218.11	6576.98	7466.21	7217.94	8416.62	7544.34	7681.86	8197.77
ENSMUSG00000000182	NO	Fgf23	Yes	9	76.0108	2.96109	8.31687	0	0	6.07539	0	0	2.96777	2.2715	9.21093	20.665	20.2369	0	0	3.30539	0	0	0
ENSMUSG00000000183	NO	Fgf6	NO	19	0	0	0	0	0	0	0	0	0	0	0	0	0	0	0	0	0	0	0
ENSMUSG00000000184	NO	Ccnd2	NO	0	424758	23943.4	24660.4	31357.8	23588.2	24338	21503.4	19583.4	27272.8	16000.5	19621.3	13846.4	13550.4	31506.2	33420.7	28854.9	23152.4	23967.8	24589.8
ENSMUSG00000000194	NO	Gpr107	NO	0	92397.5	4421.65	4094.67	4011.26	5222.55	4860.31	4920.74	5407.26	5483.44	5018.88	5330.06	5672.54	5460.38	5606.11	5754.05	5499.06	5127.55	5096.51	5410.46
ENSMUSG00000000197	NO	Nalcn	Yes	0	1367.95	58.4816	69.3072	80.3578	44.3242	56.4143	79.2249	23.7291	28.6884	13.629	152.492	99.8809	97.6131	45.9977	35.826	181.796	69.7152	147.23	83.2378
ENSMUSG00000000202	NO	Btbd17	Yes	0	7533.85	1549.39	1832.48	1994.03	160.916	171.847	150.527	32.6275	14.8388	20.4435	306.007	369.387	271.412	29.1693	31.8453	80.4311	244.003	151.941	122.545
ENSMUSG00000000204	NO	Slfn4	Yes	11	511.857	0	0	0	25.0528	25.1695	29.0491	0	6.92479	0	4.09375	0	0	234.476	187.091	0	0	0	0
ENSMUSG00000000214	NO	Th	NO	13	64.933	18.5068	21.2542	8.28431	0	0	0	0	0	0	0	0	0	0	0	9.91616	6.97152	0	0
ENSMUSG00000000215	NO	Ins2	NO	12	27.0824	2.22082	4.62048	4.14215	1.92714	0	0	0	0	0	0	0	3.57121	0	0	0	0	10.6005	0
ENSMUSG00000000216	NO	Scnn1g	Yes	11	61.6638	0	0	0	11.5628	5.20748	8.80276	0	0	0	0	0	0	11.219	4.97583	0	9.29536	10.6005	0
ENSMUSG00000000223	NO	Drp2	Yes	0	11492.5	561.868	623.765	774.583	308.343	330.675	409.329	730.657	1072.35	591.726	1190.26	1164.13	1383.25	578.898	571.226	375.712	226.574	332.15	267.055
ENSMUSG00000000244	NO	Tspan32	Yes	0	412.639	38.4942	43.4325	15.7402	20.235	17.3583	24.6477	2.96613	18.7959	7.95026	42.9843	23.2481	34.5217	16.8284	8.9565	25.3413	23.2384	27.0903	20.8095
ENSMUSG00000001496	Homeobox	Nkx2-1	NO	19	0	0	0	0	0	0	0	0	0	0	0	0	0	0	0	0	0	0	0
ENSMUSG00000000248	NO	Clec2g	Yes	2	170.873	11.8444	10.1651	1.65686	3.85428	5.20748	0	6.92097	8.9033	5.67875	15.3515	25.8313	48.8065	4.48758	6.96617	0	3.48576	8.24487	3.46824
ENSMUSG00000000253	NO	Gmpr	Yes	0	12974.4	1364.32	1217.96	785.352	334.359	722.104	723.587	418.225	322.497	441.807	592.57	742.218	765.429	494.756	465.738	601.581	787.782	1180.19	1013.88
ENSMUSG00000000263	NO	Glra1	NO	19	0	0	0	0	0	0	0	0	0	0	0	0	0	0	0	0	0	0	0
ENSMUSG00000000266	NO	Mid2	Yes	0	39943.8	780.248	804.888	570.789	2603.57	2937.89	2559.84	1839	2159.55	1389.02	1954.76	2033.78	1966.55	3600.16	4118	2796.36	2792.09	2264.98	2772.28
ENSMUSG00000000275	NO	Trim25	Yes	0	42240.6	1313.99	1472.09	1166.43	1670.83	1904.2	2061.61	1674.88	3274.44	1478.75	2298.64	1945.95	1943.93	6933.31	7048.77	1657.1	1367.58	1394.56	1633.54
ENSMUSG00000000276	NO	Dgke	NO	0	14571.6	1000.11	949.971	799.436	865.286	870.517	784.326	671.335	698.415	695.08	836.148	614.784	721.384	916.588	822.008	830.754	801.725	817.42	876.309
ENSMUSG00000000278	NO	Scpep1	NO	0	114191	4400.93	4508.67	4287.96	6959.87	6682.06	6570.38	6533.4	5848.48	5726.46	6307.44	6244.28	6221.05	8006.97	7816.04	6454.32	6665.93	7607.66	7349.2
ENSMUSG00000001566	Homeobox	Mnx1	NO	19	0	0	0	0	0	0	0	0	0	0	0	0	0	0	0	0	0	0	0
ENSMUSG00000000290	NO	Itgb2	Yes	0	6669.02	90.3134	63.7627	62.1323	203.313	122.376	140.844	265.963	38.581	255.544	1422.58	625.978	646.389	217.648	198.038	316.215	623.951	732.615	642.781
ENSMUSG00000000295	NO	Hddc2	NO	0	17211	1234.04	1182.84	1039.68	1104.25	941.686	923.41	1195.35	1325.6	1566.2	1008.08	907.538	834.473	639.48	625.96	791.09	630.922	515.893	744.516
ENSMUSG00000000296	NO	Tpd52l1	NO	0	4125.08	296.85	343.764	255.157	167.661	200.488	183.978	198.731	206.754	215.793	197.523	310.836	276.174	144.724	159.227	263.329	210.307	257.947	235.84
ENSMUSG00000000301	NO	Pemt	NO	0	3094.74	176.185	223.631	232.789	201.386	202.224	191.02	243.223	174.109	246.458	172.961	169.625	135.706	135.749	95.536	115.689	156.859	104.828	116.764
ENSMUSG00000000303	NO	Cdh1	Yes	0	281494	29442.9	30772.4	34406.4	17428.1	17659.4	16602.9	2384.77	3501.97	2505.47	952.819	1226.98	1017.79	18761.5	18252.4	20576	19072.9	21535.6	25393.3
ENSMUSG00000000305	NO	Cdh4	Yes	0	80347.2	6949.69	7463	6394.66	2075.53	2719.17	2603.86	2405.53	1822.21	1960.31	4219.63	6052.26	5728.22	5767.66	5345.04	3785.77	4624.44	5509.93	4920.28
ENSMUSG00000000308	NO	Ckmt1	Yes	0	629.219	74.7676	62.8386	67.9313	47.215	48.6031	63.3799	48.4468	8.9033	3.40725	26.6093	7.74938	8.33282	15.7065	37.8163	35.2575	32.5337	22.3789	17.3412
ENSMUSG00000001656	Homeobox	Hoxc11	NO	19	0	0	0	0	0	0	0	0	0	0	0	0	0	0	0	0	0	0	0
ENSMUSG00000000318	NO	Clec10a	Yes	0	905.627	63.6635	38.8121	13.2549	13.49	12.1508	9.68304	19.7742	4.94628	14.7648	340.804	112.796	203.559	8.97516	2.9855	12.1198	16.2669	12.9562	4.62432
ENSMUSG00000000320	NO	Alox12	Yes	0	2268.28	149.535	255.975	472.206	73.2314	107.621	60.7391	83.0517	72.2157	21.5793	63.4531	194.595	101.184	63.948	31.8453	112.383	140.592	91.8714	172.256
ENSMUSG00000000326	NO	Comt	NO	0	64099.7	3485.21	3319.35	2692.4	3441.87	2976.07	3514.94	3984.5	4551.57	3772.96	3281.14	3106.64	3133.14	3584.45	3785.61	3860.69	3991.19	3845.64	3772.29
ENSMUSG00000000339	NO	Rtca	NO	0	34033	1918.05	1899.02	1936.04	2109.26	1832.16	1702.45	2367.96	2016.1	2428.24	1942.48	2097.5	1958.21	1628.99	1691.78	1517.17	1725.45	1671.35	1590.77
ENSMUSG00000000340	NO	Dbt	NO	0	21592.3	1729.28	1564.5	1380.99	1330.69	1198.59	1129.39	1274.45	1173.26	1342.46	1147.27	1158.96	1267.78	1001.85	942.423	1057.72	850.525	1090.68	951.454
ENSMUSG00000000346	NO	Dazap2	NO	0	162504	10884.2	10360	9929.57	6688.14	7611.6	7360.87	8134.12	7612.32	7741.28	10228.2	9115.85	8626.85	8152.81	8247.94	10608.1	10525.8	9948.02	10728.4
ENSMUSG00000000355	NO	Mcts1	NO	0	15472.6	880.185	967.529	1049.62	795.909	801.084	824.819	841.393	897.255	1094.86	1029.58	790.437	945.18	715.769	733.438	817.533	729.686	810.353	747.984
ENSMUSG00000000359	NO	Rem1	Yes	2	377.511	28.1304	29.5711	26.5098	42.3971	15.6224	35.2111	14.8307	24.7314	0	48.1015	15.4988	21.4273	26.9255	17.913	15.4251	6.97152	8.24487	0
ENSMUSG00000000365	NO	Rnf17	NO	0	683.534	32.572	32.3434	31.4804	24.0893	31.2449	47.5349	26.6952	81.119	31.801	30.7031	30.1365	45.2353	49.3634	53.739	35.2575	37.1814	32.9795	30.0581
ENSMUSG00000000374	NO	Trappc10	NO	0	76873.6	4259.53	3819.29	3605.33	3883.19	4041	3894.34	3682.95	3771.04	3648.03	3505.27	3732.62	3478.36	4716.45	4883.28	5156.41	5612.07	5410.99	5773.47
ENSMUSG00000000378	NO	Ccm2	Yes	0	33586	949.771	884.36	1132.46	1575.44	1446.81	1422.53	3235.06	2656.15	3259.6	2792.96	2437.61	2662.93	1565.04	1896.79	1286.9	1401.28	1433.43	1546.84
ENSMUSG00000000381	NO	Wap	NO	19	0	0	0	0	0	0	0	0	0	0	0	0	0	0	0	0	0	0	0
ENSMUSG00000000384	NO	Tbrg4	NO	0	38508.5	1733.72	1749.31	1921.96	2798.21	2345.97	2514.95	2996.78	2852.02	2915.47	2241.33	1951.98	2080.83	1869.08	2229.17	1684.65	1624.36	1491.14	1507.53
ENSMUSG00000000385	NO	Tmprss2	Yes	6	247.029	21.4679	49.9012	22.3676	26.98	19.0941	9.68304	0	0	0	0	0	0	17.9503	13.9323	14.3233	13.943	21.2011	16.1851
ENSMUSG00000000386	NO	Mx1	Yes	1	3096.76	31.0915	31.4193	13.2549	82.8671	153.621	235.034	12.8532	17.8066	0	59.3593	21.526	30.9505	1363.1	954.365	8.81437	6.97152	48.2914	25.4338
ENSMUSG00000000392	NO	Fap	Yes	9	161.356	0	0	0	0	2.60374	6.16193	12.8532	0	7.95026	48.1015	18.9429	44.0449	10.0971	0	0	0	10.6005	0
ENSMUSG00000000394	NO	Gcg	Yes	0	6331.93	139.171	136.766	148.289	112.738	44.2636	61.6193	1129.11	351.186	756.41	664.21	674.196	583.298	168.284	108.473	246.802	613.494	217.9	175.724
ENSMUSG00000000399	NO	Ndufa9	NO	0	67905.8	3508.16	3503.25	3563.91	4091.32	3803.19	3785.19	4057.67	4416.04	4026.24	4001.64	3617.24	3250.99	3609.14	3588.57	4055.71	3933.1	3482.87	3611.6
ENSMUSG00000000402	NO	Egfl6	Yes	1	1548.21	125.106	124.753	96.9264	14.4536	123.244	127.64	5.93226	2.96777	0	18.4219	28.4144	11.904	81.8983	37.8163	136.623	239.355	151.941	220.811
ENSMUSG00000000409	NO	Lck	NO	0	5532.72	353.851	301.255	444.039	494.312	351.505	411.969	338.139	402.627	319.146	179.101	226.454	178.561	353.397	394.086	244.599	176.612	190.81	172.256
ENSMUSG00000000411	NO	Tssk3	NO	15	11.7323	3.70137	0	0	0	0	7.04221	0.988711	0	0	0	0	0	0	0	0	0	0	0
ENSMUSG00000000416	NO	Cttnbp2	NO	0	29558.9	1559.76	1556.18	1330.46	1123.52	1110.93	1113.55	931.365	749.856	666.686	2111.35	2236.13	2276.05	1143.21	1042.93	2334.71	2922.23	2671.34	2678.64
ENSMUSG00000000420	NO	Galnt1	NO	0	163055	9663.53	9735.36	9621.4	7431.06	7503.11	6735.87	9051.65	8672.8	9712.94	8257.08	8845.48	8823.27	9890.63	9336.65	10415.3	8971.18	9886.77	10500.7
ENSMUSG00000001823	Homeobox	Hoxd12	NO	19	0	0	0	0	0	0	0	0	0	0	0	0	0	0	0	0	0	0	0
ENSMUSG00000004842	Pou	Pou1f1	NO	19	0	0	0	0	0	0	0	0	0	0	0	0	0	0	0	0	0	0	0
ENSMUSG00000004872	PAX	Pax3	NO	19	0	0	0	0	0	0	0	0	0	0	0	0	0	0	0	0	0	0	0
ENSMUSG00000000441	NO	Raf1	NO	0	113060	7301.32	7158.98	7035.03	6359.57	5992.07	6023.73	5803.73	5572.48	5351.66	4928.87	5273.02	5179.45	6112.08	6660.65	6706.63	7315.45	7065.85	7219.72
ENSMUSG00000000486	NO	Septin1	NO	0	2676.16	163.6	184.819	248.529	158.989	143.206	166.372	170.058	149.378	107.896	94.1561	203.206	185.703	132.384	109.468	125.605	128.973	81.2708	122.545
ENSMUSG00000000489	NO	Pdgfb	Yes	0	24916.2	390.864	295.711	340.485	269.8	246.487	241.196	5237.2	5429.04	1004	3715.07	2416.08	2768.88	541.875	542.366	218.156	352.062	405.176	501.739
ENSMUSG00000000530	NO	Acvrl1	Yes	0	4038.65	594.44	428.781	532.681	112.738	70.3009	79.2249	74.1533	62.3231	152.191	658.07	324.613	416.641	158.187	115.439	41.8683	66.2294	88.3379	62.4284
ENSMUSG00000000531	NO	Tamalin	Yes	0	4076.42	399.007	531.355	407.588	190.787	184.865	182.217	242.234	222.583	227.15	272.234	255.729	245.223	116.677	111.459	114.587	89.4678	126.029	157.227
ENSMUSG00000000532	NO	Acvr1b	NO	0	60995.8	3982.67	4184.31	4984.67	2713.41	3230.37	2882.91	2747.63	3127.04	2403.25	2948.52	3364.95	3425.98	3254.62	3549.76	3316.41	3577.55	3690.17	3611.6
ENSMUSG00000000538	NO	Tom1l2	NO	0	86940.3	4853.23	5125.96	4539.8	3020.79	3471.65	3159.31	4108.09	3640.46	3970.58	5568.52	5099.95	5316.34	5207.84	5298.27	5648.91	6249.97	6089.42	6571.16
ENSMUSG00000000544	NO	Gpa33	Yes	11	70.1315	19.2471	16.6337	11.598	0	0	0	2.96613	5.93553	6.8145	0	0	0	0	0	0	0	0	6.93648
ENSMUSG00000005503	Homeobox	Evx1	NO	19	0	0	0	0	0	0	0	0	0	0	0	0	0	0	0	0	0	0	0
ENSMUSG00000000555	NO	Itga5	Yes	0	129876	1594.55	1464.69	1500.29	4303.31	4118.25	4161.07	19473.6	12967.2	25411.3	11880	8854.09	10802.9	5500.65	5675.44	2834.92	2823.46	3355.66	3154.94
ENSMUSG00000000560	NO	Gabra2	Yes	0	1871.81	353.851	323.434	208.765	58.7778	115.432	114.436	28.6726	26.7099	15.9005	70.6171	77.4938	84.5186	45.9977	36.8212	91.4491	83.6582	63.6033	71.677
ENSMUSG00000000561	NO	Wdr77	NO	0	85965.9	4062.62	4159.36	5307.76	5857.55	5335.06	5185.71	6237.78	6134.37	7234.73	4864.39	4350.85	4406.87	4094.92	4221.5	3865.1	3589.17	3270.86	3787.32
ENSMUSG00000000562	NO	Adora3	Yes	6	108.546	0	2.77229	2.48529	2.89071	0	0	1.97742	0	3.40725	44.0078	14.6377	15.4752	0	0	2.20359	3.48576	9.4227	5.7804
ENSMUSG00000000563	NO	Atp5pb	NO	0	165650	7839.5	7654.29	8093.77	9963.32	9254.56	8978.82	11061.7	10494	10839.6	9440.18	9044.38	8113.79	7807.27	7787.18	9893.03	10264.4	9355.57	9764.26
ENSMUSG00000006200	Homeobox	Rhox6	NO	19	0	0	0	0	0	0	0	0	0	0	0	0	0	0	0	0	0	0	0
ENSMUSG00000000568	NO	Hnrnpd	NO	0	173189	11119.6	10859.1	11104.3	9884.31	8854.45	8642.55	13145.9	12608.1	13312.1	8828.16	9158.9	9064.92	9141.2	9096.82	7640.96	6715.9	7123.56	6887.93
ENSMUSG00000000579	NO	Dynlt1c	NO	0	24665.6	1227.37	1176.37	1517.69	1271.91	1065.8	1080.98	1976.43	1589.73	1618.44	1352.98	1490.46	1529.67	1281.2	1145.44	1375.04	1354.8	1299.16	1312.15
ENSMUSG00000000581	NO	C1d	NO	0	35461.8	2290.41	2261.26	2158.06	2127.56	2127.25	1827.45	2133.64	2212.96	2093.19	2023.33	1741.89	1698.71	1677.23	1520.61	1986.54	1730.1	1851.56	2000.02
ENSMUSG00000000594	NO	Gm2a	Yes	0	146605	11557.2	11262.9	9995.85	4178.04	5224.84	5168.98	3825.32	3291.25	2630.4	5632.99	5643.27	5817.5	6820	6528.29	12220	13824.5	16053.9	16929.6
ENSMUSG00000000600	NO	Krit1	NO	0	66004	3983.41	3760.15	3467.81	3906.31	3997.61	3785.19	3204.41	3446.57	3029.05	2899.4	3201.35	3176	3757.23	3710.98	4043.59	3990.03	4307.35	4337.61
ENSMUSG00000000605	NO	Clcn4	NO	0	87486.3	4845.83	4770.19	4060.14	3613.39	3542.82	3643.46	5278.73	4164.77	5433.43	5470.27	5427.15	5234.2	4753.47	4570.8	5080.38	5366.91	6080	6150.35
ENSMUSG00000000606	NO	Vmn2r88	NO	17	2.38081	0	0	0	0	0	0	0	0	0	0	0	2.38081	0	0	0	0	0	0
ENSMUSG00000000617	NO	Grm6	NO	3	411.075	28.1304	41.5843	46.3921	10.5993	26.0374	7.92249	79.0969	23.7421	35.2083	51.1718	0	9.52323	12.3408	8.9565	0	18.5907	11.7784	0
ENSMUSG00000000627	NO	Sema4f	NO	0	5400.78	215.42	222.707	231.961	455.769	439.164	382.92	317.376	325.465	270.309	276.328	347.861	323.79	353.397	370.202	191.713	198.688	201.41	276.303
ENSMUSG00000000628	NO	Hk2	Yes	0	151338	16297.9	20637.8	8855.93	5591.6	4941.9	4469.16	6101.33	6791.24	4674.75	7619.48	7092.4	6476.99	8873.07	9908.87	5382.27	8416.95	8511.06	10694.9
ENSMUSG00000000631	NO	Myo18a	NO	0	208118	11855.5	12013.3	9497.96	8437.99	9711.08	9442.72	10219.3	9466.19	13430.3	11107.4	12469.6	11099.3	12939.9	14013.9	10058.3	13954.7	14554.5	13846.4
ENSMUSG00000000632	NO	Sez6	Yes	1	4351.55	276.862	421.388	353.74	120.446	400.108	418.131	87.0065	21.7636	14.7648	41.9609	0	8.33282	252.426	219.932	628.024	449.663	438.156	198.846
ENSMUSG00000000673	NO	Haao	Yes	5	198.154	21.4679	14.7855	6.62745	5.78142	15.6224	14.9647	0	0	0	28.6562	14.6377	15.4752	2.24379	0	6.61078	0	22.3789	28.902
ENSMUSG00000000682	NO	Cd52	Yes	0	1818.75	8.14301	4.62048	5.79902	33.725	18.2262	28.1688	39.5484	5.93553	47.7015	533.21	309.114	327.361	45.9977	60.7052	55.0898	65.0675	140.163	90.1743
ENSMUSG00000000686	NO	Abhd15	Yes	0	671.805	34.7929	41.5843	41.4215	36.6157	31.2449	36.9716	13.8419	13.8496	17.0363	81.8749	68.0223	94.0419	21.316	37.8163	38.5629	24.4003	14.1341	24.2777
ENSMUSG00000012520	Homeobox	Phox2b	NO	19	0	0	0	0	0	0	0	0	0	0	0	0	0	0	0	0	0	0	0
ENSMUSG00000000693	NO	Loxl3	Yes	0	101995	3208.35	3044.9	2743.76	1137.98	1599.56	1611.79	4839.74	3605.84	6151.23	21212.8	18448.7	20698.7	2361.59	2381.43	1953.48	1911.36	2444.01	2639.33
ENSMUSG00000000701	NO	Tcl1b5	NO	19	0	0	0	0	0	0	0	0	0	0	0	0	0	0	0	0	0	0	0
ENSMUSG00000000706	NO	Btn1a1	NO	9	56.1894	2.96109	0	0	0	6.9433	0	0	0	7.95026	6.14062	12.0546	3.57121	10.0971	2.9855	0	3.48576	0	0
ENSMUSG00000000708	NO	Kat2b	NO	0	46793	3230.55	3309.19	2539.14	1706.48	2293.03	2376.75	1634.34	1709.43	1451.49	2034.59	2183.6	1884.41	3237.79	2851.15	2909.84	4249.14	3632.45	3559.57
ENSMUSG00000000711	NO	Rab5b	NO	0	159553	6822.36	6788.41	6392.17	9009.38	9495.84	8970.02	7378.75	7664.75	6988.27	9934.5	9747	9050.64	9092.96	9130.65	9647.33	10690.8	11004.5	11744.6
ENSMUSG00000000724	NO	Cryba1	Yes	0	4.13873e+06	202575	188514	241294	469876	67331.8	82547	24740.5	16111	12527.3	705511	306292	186506	12760.4	21741.4	171409	967613	251209	210169
ENSMUSG00000000730	NO	Dnmt3l	Yes	10	137.55	0	0	0	2.89071	2.60374	0	10.8758	0	64.7378	30.7031	0	14.2848	4.48758	6.96617	0	0	0	0
ENSMUSG00000014704	Homeobox	Hoxa2	NO	19	0	0	0	0	0	0	0	0	0	0	0	0	0	0	0	0	0	0	0
ENSMUSG00000000732	NO	Icosl	Yes	0	8269.19	150.276	146.007	73.7303	316.051	443.504	540.49	425.146	400.649	383.884	355.132	243.675	338.075	2099.07	1791.3	115.689	146.402	162.542	137.574
ENSMUSG00000000738	NO	Spg7	NO	0	96795.1	5002.77	5306.16	5749.31	3985.33	3842.25	3755.26	5834.38	4951.22	5447.06	6711.7	7528.09	7142.42	4379.88	4484.22	4368.62	5911.85	5833.83	6560.76
ENSMUSG00000000739	NO	Sult5a1	Yes	0	2456.18	513.75	513.798	593.985	56.8507	105.885	110.915	29.6613	11.8711	21.5793	33.7734	62.8561	66.6626	52.7291	75.6327	63.9042	42.991	57.7141	41.6189
ENSMUSG00000000740	NO	Rpl13	NO	0	491649	26806.8	28958.4	31081.9	32040.6	26027	29765.7	35161.5	36010.9	38442.9	34484.7	27523.2	25703.2	18306	19215.7	21504.9	22565.6	18401.4	19648.7
ENSMUSG00000000743	NO	Chmp1a	NO	0	95698.6	4048.56	3958.83	4705.49	5567.51	5415.78	5635.53	5715.74	5368.69	5793.46	7144.61	6559.42	6324.61	4312.56	4702.16	5026.39	5177.51	5070.59	5171.15
ENSMUSG00000000751	NO	Rpa1	NO	0	107154	4914.68	5125.96	5302.79	4739.8	4540.92	4431.31	8615.62	8567.94	11387	4572.71	4062.4	3815.24	8084.38	8588.29	5748.07	5140.33	4586.5	4929.53
ENSMUSG00000000753	NO	Serpinf1	Yes	0	259525	14389.4	14058.3	11401.7	7051.41	8105.44	8856.46	17609.9	13330.2	33429.7	25118.2	34021.5	33126.5	7024.19	6697.47	6014.7	6353.38	6466.33	6470.58
ENSMUSG00000000759	NO	Tubgcp3	NO	0	51441.9	3006.99	2980.21	2981.52	2526.48	2441.44	2280.8	2871.22	2760.02	3067.66	2319.11	2393.7	2416.52	3480.12	3695.05	3369.29	2727.03	3060.02	3064.77
ENSMUSG00000000766	NO	Oprm1	NO	19	0	0	0	0	0	0	0	0	0	0	0	0	0	0	0	0	0	0	0
ENSMUSG00000000776	NO	Polr3d	NO	0	27929.7	1350.26	1506.28	1208.68	1544.6	1347.87	1364.43	2556.81	2518.64	2758.74	2191.18	1958.01	2037.97	976.049	1167.33	894.658	779.648	859.822	908.679
ENSMUSG00000019900	RFX	Rfx6	NO	19	0	0	0	0	0	0	0	0	0	0	0	0	0	0	0	0	0	0	0
ENSMUSG00000000787	NO	Ddx3x	NO	0	571138	47664	57178.5	26994.4	28123.7	28333	24572	27873.7	27381.6	31673.8	27133.3	29703.4	26297.2	28900	29604.2	28969.5	35614	31178.6	33942.5
ENSMUSG00000000791	NO	Il12rb1	Yes	0	759.977	14.8055	12.0133	8.28431	70.3406	34.7165	41.373	37.571	33.6347	68.145	158.633	70.6054	92.8515	34.7787	34.8308	5.50898	13.943	10.6005	17.3412
ENSMUSG00000000792	NO	Slc5a5	Yes	0	1147.02	54.7802	44.3566	28.1666	71.3042	147.545	139.084	11.8645	20.7744	18.172	36.8437	12.0546	16.6656	74.0451	33.8357	33.0539	183.583	129.562	91.3304
ENSMUSG00000000794	NO	Kcnn3	Yes	0	12112.3	1598.99	1436.97	816.004	330.505	599.728	504.398	394.496	181.034	966.524	227.203	187.707	199.988	1071.41	913.563	724.982	669.266	777.373	512.144
ENSMUSG00000000804	NO	Usp32	NO	0	81915.6	4915.42	4672.23	4259.79	3467.89	4367.34	3773.74	3280.54	3118.13	3109.69	4381.33	4464.5	3871.19	4384.37	4542.94	5518.9	6729.84	6310.86	6746.89
ENSMUSG00000000805	NO	Car4	NO	15	54.3127	20.7277	20.3301	13.2549	0	0	0	0	0	0	0	0	0	0	0	0	0	0	0
ENSMUSG00000000811	NO	Txnrd3	NO	0	17076.2	1311.02	1217.04	1283.24	1117.74	912.176	899.642	1072.75	1237.56	1458.3	825.913	613.923	611.867	642.846	734.433	838.467	687.856	742.038	869.373
ENSMUSG00000000817	NO	Fasl	NO	15	19.3849	0	0	6.62745	0	7.81122	0	0	4.94628	0	0	0	0	0	0	0	0	0	0
ENSMUSG00000020679	Homeobox	Hnf1b	NO	19	0	0	0	0	0	0	0	0	0	0	0	0	0	0	0	0	0	0	0
ENSMUSG00000000826	NO	Dnajc5	NO	0	180627	9861.92	9247.43	9165.76	9627.03	9604.32	9423.36	9213.79	9204.03	9371.08	8704.33	8955.7	8972.07	10976.6	11364.8	12232.1	11336.8	11544	11822.1
ENSMUSG00000000827	NO	Tpd52l2	NO	0	100527	5112.33	4644.51	5046.8	6036.77	5681.36	5831.83	6430.57	5662.5	6428.35	5961.52	5786.2	5402.05	4973.36	5129.09	5466.01	5896.74	5310.87	5726.07
ENSMUSG00000000838	NO	Fmr1	NO	0	78908.2	5270.75	4754.48	4133.04	4347.63	4742.28	4041.35	4299.9	4803.83	4493.03	3480.71	3174.66	3271.23	5368.27	5038.53	4891.97	4318.86	4016.43	4461.32
ENSMUSG00000021362	GCM	Gcm2	NO	19	0	0	0	0	0	0	0	0	0	0	0	0	0	0	0	0	0	0	0
ENSMUSG00000000869	NO	Il4	NO	0	2058.91	94.755	87.7892	133.377	111.774	104.15	117.957	96.8936	82.1082	78.3668	172.961	210.094	171.418	76.2889	88.5698	93.6527	113.868	95.4049	129.481
ENSMUSG00000000876	NO	Pxmp4	NO	0	17512.9	1276.97	1280.8	1342.89	702.443	880.932	856.509	612.012	577.725	533.803	647.835	632.866	634.485	1010.83	966.307	1463.19	1444.27	1340.38	1308.68
ENSMUSG00000000881	NO	Dlg3	NO	0	79686.5	5160.45	4597.38	4301.21	4139.5	4094.81	4154.9	3989.45	3960.98	3414.07	3683.35	4137.31	3641.44	4775.91	4715.1	5458.3	5311.13	4990.5	5160.74
ENSMUSG00000000884	NO	Gnb1l	NO	0	9215.06	386.423	368.714	439.068	663.9	611.879	617.074	700.007	625.21	629.206	459.523	414.161	448.782	413.979	525.448	510.132	562.369	431.089	408.096
ENSMUSG00000000889	NO	Dbh	NO	14	16.6657	5.92219	0	0	0	0	2.64083	0	0	0	5.11718	0	0	0	2.9855	0	0	0	0
ENSMUSG00000000901	NO	Mmp11	NO	0	24735.8	1518.3	1476.71	1694.97	1052.22	893.95	936.614	1029.25	997.17	866.578	1417.46	1554.18	1740.37	1587.48	1533.55	1692.36	1587.18	1573.59	1583.83
ENSMUSG00000000902	NO	Smarcb1	NO	0	101874	5306.28	5450.32	6333.35	6352.82	5644.91	5995.56	7542.87	6660.66	6440.84	5475.38	5644.99	5459.19	5295.34	5673.44	5313.96	4274.7	4468.72	4541.08
ENSMUSG00000000903	NO	Vpreb3	NO	3	156.522	13.3249	8.31687	14.9118	7.70856	7.81122	3.52111	8.8984	0	0	0	12.9156	4.76161	11.219	2.9855	5.50898	25.5622	9.4227	19.6534
ENSMUSG00000000915	NO	Hip1r	NO	0	44450.5	2633.15	2448.86	2008.94	2918.66	2621.96	2825.69	2351.15	2503.81	2554.3	2081.67	2329.98	2221.29	2694.79	2747.66	2282.92	2213.46	2660.74	2351.47
ENSMUSG00000000916	NO	Nsun5	NO	0	11832.9	471.554	462.048	649.49	1023.31	834.932	848.586	738.567	829.986	829.098	574.148	523.514	616.629	777.473	658.8	542.084	506.597	461.713	484.398
ENSMUSG00000000934	NO	Top1mt	NO	0	11161.8	875.003	882.512	941.097	607.049	394.032	447.18	687.154	643.016	679.179	714.359	671.613	685.672	547.485	462.752	462.754	546.102	460.535	454.34
ENSMUSG00000021685	Homeobox	Otp	NO	19	0	0	0	0	0	0	0	0	0	0	0	0	0	0	0	0	0	0	0
ENSMUSG00000022484	Homeobox	Hoxc10	NO	19	0	0	0	0	0	0	0	0	0	0	0	0	0	0	0	0	0	0	0
ENSMUSG00000000948	NO	Gm38393	Yes	0	4568	507.828	535.976	434.926	142.608	164.903	130.281	118.645	147.399	179.449	147.375	208.372	210.701	316.374	227.893	336.048	273.051	283.859	202.314
ENSMUSG00000000957	NO	Mmp14	Yes	0	255544	10496.3	9871.2	8889.06	9030.58	8473.43	8221.78	26157.3	22810.3	24071.1	23391.7	21402.1	23096.2	15046.9	15361.4	7272.96	6296.44	8128.26	7527.24
ENSMUSG00000000958	NO	Slc7a7	Yes	0	6338.52	212.459	161.717	279.181	238.002	197.884	181.337	637.718	1071.36	463.386	592.57	475.295	498.779	203.063	176.144	237.988	238.194	282.681	190.753
ENSMUSG00000000959	NO	Oxa1l	NO	0	72895.1	3872.37	3859.95	3824.04	4203.09	4198.96	4593.28	4785.36	4797.89	4072.8	3254.53	3349.45	3354.56	3940.1	4475.26	4489.82	3956.34	3826.8	4040.5
ENSMUSG00000000976	NO	Heatr6	NO	0	40822	1872.15	1845.42	2072.73	2484.08	2420.61	2282.56	2090.13	2320.79	2050.03	1681.51	1838.32	1815.37	2635.33	2755.62	2745.68	2797.9	2588.89	2524.88
ENSMUSG00000000982	NO	Ccl3	Yes	0	3483.12	646.259	605.283	25.6814	146.463	101.546	94.1896	180.934	22.7529	67.0093	596.663	140.35	91.6611	140.237	177.14	84.8383	110.382	171.964	79.7696
ENSMUSG00000000983	NO	Wfdc18	NO	17	1.97851	0	0	0	0	0	0	0	1.97851	0	0	0	0	0	0	0	0	0	0
ENSMUSG00000001014	NO	Icam4	NO	2	106.894	10.3638	12.0133	8.28431	0	4.33956	5.28166	1.97742	6.92479	1.13575	1.02344	7.74938	0	3.36569	9.95167	7.71257	18.5907	4.71135	3.46824
ENSMUSG00000001016	NO	Ilf2	NO	0	92413.8	4882.84	5067.75	5894.29	4875.67	4533.98	4499.97	7271.97	6684.4	6886.06	4959.57	5019.87	5097.31	4671.57	4514.08	4483.21	4078.34	4433.38	4559.58
ENSMUSG00000001017	NO	Chtop	NO	0	180096	10425.3	10374.8	10497.9	11927.1	11137.9	10660.1	10929.2	10639.4	9779.95	8959.16	9399.13	9332.76	9193.93	9232.16	9626.39	9096.67	8728.96	10155
ENSMUSG00000001018	NO	Snapin	NO	0	46605.9	2638.33	2610.57	2886.25	2442.65	2567.29	2662.84	2123.75	2034.9	2120.45	2905.54	2677.84	2649.84	2224.72	2228.18	2916.45	3007.05	2969.33	2939.91
ENSMUSG00000001020	NO	S100a4	Yes	0	45070.8	743.235	661.653	793.637	1694.92	1378.25	1322.18	3240	1319.67	3667.34	3734.52	6076.37	3658.11	1293.55	1444.98	1303.42	6373.13	3030.58	3335.29
ENSMUSG00000001021	NO	S100a3	Yes	1	402.051	0.740274	3.69639	0	35.6521	27.7732	50.1758	19.7742	32.6454	63.602	10.2344	23.2481	21.4273	23.5598	33.8357	5.50898	10.4573	22.3789	17.3412
ENSMUSG00000001023	NO	S100a5	NO	17	2.60374	0	0	0	0	2.60374	0	0	0	0	0	0	0	0	0	0	0	0	0
ENSMUSG00000001025	NO	S100a6	Yes	0	718882	4269.16	4110.38	3302.13	52725.6	46861.2	49450.4	86577.4	72171.1	106345	46114	34453.7	31056.4	46820	47812.8	21103.8	23259.3	20144.6	22305.4
ENSMUSG00000001027	NO	Scn4a	Yes	11	63.0556	6.66246	7.39277	9.94117	7.70856	10.415	14.9647	0	0	0	0	0	0	0	5.971	0	0	0	0
ENSMUSG00000001029	NO	Icam2	Yes	2	638.686	167.302	130.298	140.833	8.67213	10.415	17.6055	5.93226	6.92479	11.3575	20.4687	21.526	24.9985	16.8284	31.8453	13.2216	10.4573	0	0
ENSMUSG00000001034	NO	Mapk7	NO	0	48233.4	2645	2550.51	3289.7	2778.94	2424.08	2738.54	2934.49	2662.09	2621.31	2550.4	3088.56	3234.33	2587.09	2675.01	2215.71	2313.38	2530	2394.24
ENSMUSG00000001036	NO	Epn2	NO	0	74206.9	2819.7	3057.84	2787.67	2701.85	3019.47	2776.39	4696.38	4809.76	6419.26	7105.72	7114.79	6434.13	3128.97	3555.73	3124.69	3590.33	3412.2	3652.06
ENSMUSG00000001039	NO	B9d1	NO	0	19084.4	946.81	867.727	1097.67	1269.99	1237.64	1198.06	1275.44	1152.48	1043.76	950.772	1214.07	977.321	908.735	1043.93	1118.32	941.155	1005.87	834.69
ENSMUSG00000001052	NO	Sec24b	NO	0	96588.2	4103.34	4184.31	3647.58	5327.58	5829.77	5165.46	6517.58	6046.33	6894.01	5800.84	5864.56	5698.46	6145.74	6294.43	4640.77	4738.31	4882.14	4806.98
ENSMUSG00000001053	NO	N4bp3	NO	0	8588.26	566.309	474.986	374.451	436.497	376.674	412.85	859.19	804.265	826.827	373.554	326.335	332.123	632.749	699.602	299.689	260.27	255.591	276.303
ENSMUSG00000001054	NO	Rmnd5b	NO	0	22595.2	1539.77	1443.44	1233.53	920.21	1077.95	1122.35	1192.39	1215.8	1150.52	1120.66	988.476	1146.36	1240.82	1318.6	1510.56	1408.25	1513.52	1452.04
ENSMUSG00000001056	NO	Nhp2	NO	0	38217.8	1681.9	1717.9	1895.45	2660.42	1813.94	1926.04	3761.06	3481.19	4513.47	2646.61	2083.72	2067.73	1464.07	1573.36	1314.44	1309.48	1097.75	1209.26
ENSMUSG00000001062	NO	Vps9d1	NO	0	26059.9	1980.97	1958.16	1915.33	1171.7	1234.17	1423.41	1319.93	1234.59	1008.55	1094.05	1128.83	1322.54	1346.27	1398.21	1498.44	1680.14	1692.55	1652.04
ENSMUSG00000022738	Homeobox	Gsc2	NO	19	0	0	0	0	0	0	0	0	0	0	0	0	0	0	0	0	0	0	0
ENSMUSG00000001076	NO	C1ql4	NO	17	5.79902	0	0	5.79902	0	0	0	0	0	0	0	0	0	0	0	0	0	0	0
ENSMUSG00000001082	NO	Mfsd10	NO	0	42536.7	2038.71	2062.58	1961.72	2272.1	1932.84	2330.09	2823.76	2822.35	2922.29	2208.58	2356.67	2737.93	3062.77	3142.74	2019.59	1794	2029.42	2018.52
ENSMUSG00000001089	NO	Luzp1	NO	0	100069	4860.64	4914.35	3993.04	4149.13	4276.21	3592.41	6153.73	5881.12	6988.27	5203.15	5100.81	4891.37	6520.45	6726.33	6389.32	6216.27	6992.82	7219.72
ENSMUSG00000001095	NO	Slc13a2	NO	13	37.9523	0	0	7.45588	0	0	0	5.93226	0	7.95026	0	9.47146	7.14242	0	0	0	0	0	0
ENSMUSG00000001098	NO	Kctd10	NO	0	133752	4506.04	4377.45	4442.05	5022.13	5394.08	5349.44	9917.76	9365.28	8652.15	10240.5	10481.5	10372	8026.04	8968.44	7172.69	7076.09	6743.12	7645.16
ENSMUSG00000001100	NO	Poldip2	NO	0	85794.6	5338.85	5227.61	5530.6	4595.27	4619.03	4791.34	4634.09	4254.79	4967.77	4457.07	4506.69	4399.73	4207.11	4337.93	4677.12	4844.04	5362.7	5042.82
ENSMUSG00000022809	THR-like	Nr1i2	NO	19	0	0	0	0	0	0	0	0	0	0	0	0	0	0	0	0	0	0	0
ENSMUSG00000001105	NO	Ift20	NO	0	45670	2692.37	2821.27	2827.43	2733.65	2358.12	2476.22	2747.63	2762.99	2672.42	2380.51	2244.74	2149.87	1989.12	1983.37	2534.13	2801.39	2624.22	2870.55
ENSMUSG00000001119	NO	Col6a1	Yes	0	54296.2	2549.5	2305.62	1531.77	3186.53	6905.98	7689.21	4047.78	1868.7	6484	1960.9	2149.16	2373.66	2679.09	2610.32	1404.79	1580.21	1760.87	1208.1
ENSMUSG00000001120	NO	Pcbp3	NO	0	38340.9	2143.83	2110.64	2002.32	1865.47	1991.86	2029.04	2104.96	1960.7	2772.37	2148.19	2259.37	2077.25	1984.63	2298.83	2084.6	2019.42	2228.47	2258.98
ENSMUSG00000001123	NO	Lgals9	Yes	0	17011.4	669.207	614.524	415.872	471.186	554.596	861.791	217.516	728.092	179.449	1056.19	563.121	536.872	3767.32	4213.54	426.395	403.186	603.053	729.487
ENSMUSG00000001127	NO	Araf	NO	0	106546	6835.69	6793.96	6735.14	6106.15	6079.73	6231.48	5077.03	5251.96	4875.78	4793.78	4908.8	5138.97	5969.6	5828.69	6575.52	5947.87	6866.8	6529.54
ENSMUSG00000001128	NO	Cfp	Yes	0	7843.05	242.81	340.068	385.22	359.412	310.713	353.871	358.902	281.938	298.702	1185.14	744.801	815.426	314.131	273.671	372.407	443.853	445.223	316.766
ENSMUSG00000001131	NO	Timp1	Yes	0	231368	881.666	945.351	654.46	7256.65	7065.68	7303.65	33062.5	16124.9	52227.5	20707.2	13184.3	14386	12189.4	11435.5	9283.73	6397.53	8725.42	9536.51
ENSMUSG00000001134	NO	Uxt	NO	0	10535	502.646	553.534	593.985	797.836	661.35	691.897	707.917	610.371	768.903	666.257	526.097	441.64	388.176	396.076	527.76	677.399	504.115	519.08
ENSMUSG00000001138	NO	Cnnm3	NO	0	44503.8	2691.63	2630.9	3307.92	2232.59	2425.82	2634.67	2108.92	1716.36	2085.24	2376.42	2527.16	2598.65	2629.72	2460.05	2075.78	2470.24	2809.14	2722.57
ENSMUSG00000001143	NO	Lman2l	NO	0	37365.3	1435.39	1325.15	1618.75	2838.68	2599.4	2546.64	1946.77	1981.48	2174.96	1669.22	1664.39	1782.03	2611.77	2490.9	2296.14	2205.32	2075.35	2102.91
ENSMUSG00000001150	NO	Mcm3ap	NO	0	68509.9	3312.72	3469.98	3144.72	4198.28	4380.36	4088.88	3328.99	3765.11	3755.93	3750.89	3964.24	3899.76	4241.89	4529	3815.52	3863.38	3640.7	3359.57
ENSMUSG00000001151	NO	Pcnt	NO	0	48890.2	2713.1	2893.35	2501.86	1935.81	2484.83	2321.29	2840.57	2571.08	3141.49	2181.97	2216.32	2014.16	3495.83	3927.92	2825.01	2984.97	3010.55	2830.09
ENSMUSG00000001155	NO	Ftcd	NO	14	47.3256	14.0652	0	11.598	16.3807	0	5.28166	0	0	0	0	0	0	0	0	0	0	0	0
ENSMUSG00000024619	Homeobox	Cdx1	NO	19	0	0	0	0	0	0	0	0	0	0	0	0	0	0	0	0	0	0	0
ENSMUSG00000001157	NO	Gmcl1	NO	0	21807.5	1036.38	889.905	991.632	1149.54	1074.48	1124.11	1440.55	1351.32	1481.02	1464.54	1575.71	1634.42	1042.24	1041.94	1066.54	1038.76	1176.66	1227.76
ENSMUSG00000001158	NO	Snrnp27	NO	0	35230.1	1389.49	1388.92	1773.67	2246.08	2155.9	2165.48	2657.65	2526.56	2582.7	2503.33	2204.27	2041.54	1409.1	1404.18	1848.81	1783.55	1550.03	1598.86
ENSMUSG00000001166	NO	Oas1c	Yes	0	2124.27	143.613	126.601	72.0735	135.863	145.809	176.936	70.1985	121.678	72.6881	52.1953	52.5236	42.8545	273.742	209.98	133.317	89.4678	130.74	73.9892
ENSMUSG00000001168	NO	Oas1h	NO	16	43.5899	0	0	0	0	0	0	0	0	0	0	0	0	24.6817	18.9082	0	0	0	0
ENSMUSG00000001173	NO	Ocrl	NO	0	67570.4	5832.62	5746.03	5044.32	2751.96	2883.21	3219.17	2762.46	2905.44	2527.05	2919.86	3166.91	3117.67	4027.6	3690.08	4352.09	3977.25	4714.89	3931.83
ENSMUSG00000001175	NO	Calm1	NO	0	392140	20801.7	22462	19258.5	17352.9	15715.3	16220.9	29330.1	24433.6	28250.7	28986.8	26033.6	24797.3	16919.3	17354.7	18720.6	22294.9	20904.3	22303.1
ENSMUSG00000001211	NO	Agpat3	NO	0	119511	5942.92	6106.43	5388.11	6956.98	6666.44	6955.06	6647.1	6448.96	6355.66	6877.49	7040.74	6784.11	7423.58	7201.03	6281.34	6411.47	6865.62	7158.45
ENSMUSG00000001225	NO	Slc26a3	NO	17	8.31687	0	8.31687	0	0	0	0	0	0	0	0	0	0	0	0	0	0	0	0
ENSMUSG00000001227	NO	Sema6b	NO	0	1522.4	66.6246	87.7892	85.3284	50.1057	102.414	95.9501	79.0969	46.495	54.516	178.078	161.876	128.564	57.2167	74.6375	52.8862	65.0675	89.5157	46.2432
ENSMUSG00000001228	NO	Uhrf1	Yes	0	66629.4	1747.05	1837.1	2500.2	982.842	1209	1180.45	9099.1	8618.4	12395.6	2164.57	1668.7	1697.52	8028.28	8605.21	2462.51	749.438	822.131	861.28
ENSMUSG00000001229	NO	Dpp9	NO	0	57830.4	2439.94	2573.61	2678.32	3215.43	2876.26	2771.11	4011.2	4322.06	4102.33	3092.82	3055.84	3023.62	3567.63	4049.33	3277.84	2804.87	2966.97	3001.19
ENSMUSG00000001240	NO	Ramp2	Yes	0	19852	1084.5	1473.93	818.49	564.652	1444.21	2705.97	532.915	2719.46	290.752	446.218	415.883	341.646	1204.92	3150.7	1930.35	218.441	328.617	180.349
ENSMUSG00000001247	NO	Lsr	Yes	0	34927.2	2300.77	2372.16	1859	4802.44	3761.53	3999.98	1369.36	1779.67	730.288	700.03	848.126	879.708	1800.64	1868.92	1456.57	1325.75	1468.76	1603.48
ENSMUSG00000001248	NO	Gramd1a	NO	0	87144.6	4452.75	4709.2	5637.47	3340.7	2926.6	3235.02	5856.13	4869.12	5023.43	6955.27	8525.18	8991.12	3675.33	3752.77	3396.84	3937.75	4055.3	3804.66
ENSMUSG00000001249	NO	Hpn	Yes	0	2044.36	159.899	137.69	292.436	35.6521	53.8106	58.0982	46.4694	34.6239	22.715	236.414	354.749	284.506	50.4853	61.7003	28.6467	54.6102	65.9589	65.8966
ENSMUSG00000001260	NO	Gabrg1	Yes	1	499.57	96.9758	98.8783	42.25	17.3443	19.962	17.6055	15.8194	1.97851	0	19.4453	30.9975	26.1889	4.48758	7.96133	50.6826	22.0765	17.6676	9.24865
ENSMUSG00000001270	NO	Ckb	Yes	0	136235	8101.55	8653.24	6560.34	2018.68	3717.27	3631.14	4762.62	3218.05	3657.12	10540.4	10817.3	9345.86	6577.67	7249.79	8331.78	12099.1	14015.1	12937.7
ENSMUSG00000025216	Homeobox	Lbx1	NO	19	0	0	0	0	0	0	0	0	0	0	0	0	0	0	0	0	0	0	0
ENSMUSG00000001281	NO	Itgb7	Yes	5	566.959	12.5846	0	4.97058	84.7942	19.0941	29.0491	0	7.91405	5.67875	98.2499	86.1042	97.6131	52.7291	57.7197	0	10.4573	0	0
ENSMUSG00000001285	NO	Myg1	NO	0	33854.4	1297.7	1251.23	1559.94	2153.58	2102.95	2123.23	2849.46	2884.67	3140.35	1568.93	1694.53	1601.09	2001.46	2048.05	1604.22	1366.42	1295.62	1311
ENSMUSG00000026459	bHLH	Myog	NO	19	0	0	0	0	0	0	0	0	0	0	0	0	0	0	0	0	0	0	0
ENSMUSG00000001289	NO	Pfdn5	NO	0	130731	8008.28	8123.73	8564.32	7768.31	7180.24	7484.11	7036.65	6000.82	6854.26	9153.62	7525.51	6647.21	5007.02	5183.82	7001.91	8942.13	7293.17	6956.14
ENSMUSG00000001300	NO	Efnb2	NO	0	355605	22063.1	22585.8	19295	20347.7	20712.7	19004.3	14290.8	17931.2	14094.7	18695.1	23174.9	22382	19832.9	19930.2	20565	19538.8	19540.3	21619.9
ENSMUSG00000001305	NO	Rrp15	NO	0	27955.2	1104.49	1095.98	1352	2478.3	1808.73	1744.71	2647.77	2806.52	2883.67	1593.49	1421.58	1507.05	987.268	1166.34	969.581	808.696	806.819	772.262
ENSMUSG00000001313	NO	Rnd2	NO	0	16779.3	1350.26	1398.16	1176.37	825.78	921.724	857.389	599.159	554.972	525.853	896.53	990.198	913.039	744.938	611.032	847.281	1295.54	1153.1	1117.93
ENSMUSG00000001323	NO	Srr	NO	0	39803.8	2898.91	2821.27	2850.63	2177.67	2176.73	2620.58	969.925	1285.04	1100.54	1687.65	1626.51	1578.47	1904.98	2038.1	2864.67	3100	2957.55	3144.54
ENSMUSG00000001333	NO	Sync	Yes	0	6413.12	206.536	188.516	111.01	305.452	397.504	354.751	197.742	238.411	96.5388	326.476	212.677	190.465	449.88	595.11	401.054	623.951	765.595	751.452
ENSMUSG00000001334	NO	Fndc5	NO	0	964.289	68.8454	64.6868	45.5637	73.2314	64.2256	68.6616	34.6049	60.3446	46.5658	31.7265	49.0794	46.4257	49.3634	61.7003	62.8024	56.9341	49.4692	30.0581
ENSMUSG00000001348	NO	Acp5	Yes	0	11664.3	422.696	407.527	104.382	186.933	430.485	391.723	752.409	561.897	735.967	3120.46	1215.79	1328.49	397.151	391.1	261.126	273.051	369.841	313.298
ENSMUSG00000001349	NO	Cnn1	Yes	1	6397.67	19.9874	84.0928	0	205.241	351.505	345.949	731.646	624.22	434.993	121.789	316.002	221.415	272.621	358.26	160.862	461.282	559.473	1128.33
ENSMUSG00000001366	NO	Fbxo9	NO	0	38728.2	2260.8	2221.53	2128.24	2146.84	2181.93	2303.68	1924.03	1750.98	1911.47	2164.57	2374.75	2228.44	1764.74	1816.18	2021.8	2538.79	2431.06	2558.41
ENSMUSG00000001376	NO	Vps50	NO	0	34129.2	1489.43	1373.21	1509.4	2063	1954.54	1794	1829.11	2087.33	2090.92	2447.04	2118.16	2068.92	1844.4	1737.56	2077.99	2071.7	1701.98	1870.54
ENSMUSG00000001380	NO	Hars	NO	0	69011.3	3052.15	2764.9	3127.33	3753.11	3392.67	3209.49	5580.28	4978.92	6213.69	4422.27	4095.12	3897.38	3661.87	3782.63	3492.69	3483.44	2963.44	3139.92
ENSMUSG00000001383	NO	Zmat2	NO	0	83313.7	4348.37	4145.5	5190.95	5122.34	4892.43	4800.15	5111.63	5179.74	5133.59	5189.85	5037.1	4621.15	3565.38	3558.72	4716.79	4178.26	4085.92	4435.88
ENSMUSG00000001403	NO	Ube2c	Yes	0	16316.5	585.556	723.568	969.264	235.111	307.241	270.245	3065	2404.88	1821.74	815.679	459.796	534.491	831.324	994.171	1336.48	347.414	285.037	329.483
ENSMUSG00000001415	NO	Smg5	NO	0	118990	4360.95	4634.34	4654.95	7781.8	6536.25	6588.87	7592.31	8462.09	7202.93	6208.17	6644.66	6399.61	6541.77	7435.89	6956.74	7078.41	6664.21	7246.31
ENSMUSG00000001416	NO	Cct3	NO	0	264747	10189.9	10454.3	12761.1	17840.5	14837.8	13724.4	19913.6	19598.1	23251.1	17644	16498.4	14940.8	13440.3	13871.6	11609.6	12627.7	10035.2	11508.8
ENSMUSG00000026815	zf-C2H2	Gfi1b	NO	19	0	0	0	0	0	0	0	0	0	0	0	0	0	0	0	0	0	0	0
ENSMUSG00000027434	Homeobox	Nkx2-2	NO	19	0	0	0	0	0	0	0	0	0	0	0	0	0	0	0	0	0	0	0
ENSMUSG00000001420	NO	Tmem79	NO	0	702.568	30.3512	35.1157	41.4215	49.1421	50.3389	24.6477	22.7403	44.5165	42.0228	41.9609	27.5533	34.5217	33.6569	50.7535	34.1557	44.1529	38.8687	56.648
ENSMUSG00000001424	NO	Snd1	NO	0	166106	8294.76	8278.06	8989.3	6602.39	7429.33	7312.46	12202.7	9644.25	14962.4	11060.3	11717.1	11435	8305.39	8792.3	7282.87	7990.52	7771.38	8035.92
ENSMUSG00000001435	NO	Col18a1	Yes	0	1.7771e+06	284652	273128	133315	37902	71792	70948.5	82563.3	49227.3	125358	90005.1	110435	110838	96847.6	84629	45237.5	35758.1	42802.6	31660.4
ENSMUSG00000001436	NO	Slc19a1	NO	0	28821.9	2470.29	2244.63	1926.93	1941.59	1704.58	1727.98	1219.08	964.524	1494.65	821.819	1009.14	1064.22	1494.36	1570.37	1546.92	1825.38	2002.32	1793.08
ENSMUSG00000001440	NO	Kpnb1	NO	0	520061	19447.7	19735	24162.8	32667.9	30257.2	28229.6	38964.1	38995.5	41542.4	32586.2	30510.2	28055.4	30065.7	30387.4	24317.7	26350	21308.3	22477.7
ENSMUSG00000001441	NO	Npepps	NO	0	167274	9388.15	8970.2	9985.91	8272.25	8462.15	8250.83	7829.6	6551.84	7862.8	10365.4	10923.2	10541	9521.52	9490.9	8905.82	10778	10363.8	10810.5
ENSMUSG00000027794	bHLH	Sohlh2	NO	19	0	0	0	0	0	0	0	0	0	0	0	0	0	0	0	0	0	0	0
ENSMUSG00000001445	NO	Mrpl10	NO	0	53159.4	2321.5	2462.72	2617.84	3284.81	3107.13	3226.21	3556.39	3581.11	3675.29	2931.12	3024.84	2858.16	2684.7	2860.11	2863.57	2718.89	2628.93	2756.1
ENSMUSG00000001467	NO	Cyp51	NO	0	68565.2	3478.55	3908	4055.17	3812.85	4599.07	4058.07	6591.73	4872.08	8386.38	2620	2717.45	2476.04	2928.15	3250.21	3000.19	2506.26	2488.77	2816.21
ENSMUSG00000029644	Homeobox	Pdx1	NO	19	0	0	0	0	0	0	0	0	0	0	0	0	0	0	0	0	0	0	0
ENSMUSG00000001473	NO	Tubb6	NO	0	140719	6214.6	10095.8	2804.24	6080.13	5173.63	5623.21	14470.8	13675.5	12961.2	8628.59	7230.17	7278.13	7722	8876.89	5698.49	6002.48	5585.31	6597.75
ENSMUSG00000001482	NO	Def8	NO	0	56618.9	3603.65	3546.68	3233.37	2776.05	2496.99	2822.17	2513.3	2774.86	2882.54	2315.01	2581.4	2652.22	3326.42	3662.21	4064.53	3677.48	3745.53	3944.55
ENSMUSG00000029697	zf-C2H2	Fezf1	NO	19	0	0	0	0	0	0	0	0	0	0	0	0	0	0	0	0	0	0	0
ENSMUSG00000001494	NO	Sost	Yes	10	1077.41	336.824	370.563	335.514	0	0	0	0	0	0	8.18749	0	0	5.60948	0	5.50898	0	9.4227	5.7804
ENSMUSG00000029844	Homeobox	Hoxa1	NO	19	0	0	0	0	0	0	0	0	0	0	0	0	0	0	0	0	0	0	0
ENSMUSG00000031621	Homeobox	Isx	NO	19	0	0	0	0	0	0	0	0	0	0	0	0	0	0	0	0	0	0	0
ENSMUSG00000033726	Homeobox	Emx1	NO	19	0	0	0	0	0	0	0	0	0	0	0	0	0	0	0	0	0	0	0
ENSMUSG00000001506	NO	Col1a1	Yes	0	198587	2620.57	2169.78	1257.56	5903.8	11361	11382.9	15655.2	9547.31	19157.8	17870.2	25487.7	26988.8	11079.8	12507.3	3719.66	6344.08	8526.37	7007.01
ENSMUSG00000001507	NO	Itga3	NO	0	403261	19789.7	20770	17923.9	14329.3	14098.4	13817.7	33415.5	31389.1	31026.4	26916.4	25356.8	24387.8	32154.6	36141.5	13494.8	14756.4	15596.9	17896.1
ENSMUSG00000001508	NO	Sgca	Yes	2	606.752	76.2482	76.7	91.9558	29.8707	29.509	47.5349	11.8645	17.8066	0	17.3984	34.4417	8.33282	38.1444	36.8212	28.6467	40.6672	0	20.8095
ENSMUSG00000035420	Others	Fam170a	NO	19	0	0	0	0	0	0	0	0	0	0	0	0	0	0	0	0	0	0	0
ENSMUSG00000035923	bHLH	Myf6	NO	19	0	0	0	0	0	0	0	0	0	0	0	0	0	0	0	0	0	0	0
ENSMUSG00000001518	NO	Itfg2	NO	0	20543.9	1233.3	1164.36	1041.34	1564.84	1393	1474.46	1054.95	1267.24	979.017	910.858	972.977	1001.13	1161.16	1191.21	1134.85	1073.61	975.25	950.298
ENSMUSG00000001520	NO	Nrip2	Yes	0	4435.74	358.292	401.982	362.853	417.226	354.976	316.019	113.702	200.819	38.6155	100.297	107.63	108.327	222.135	220.927	350.371	214.955	301.527	245.089
ENSMUSG00000037335	bHLH	Hand1	NO	19	0	0	0	0	0	0	0	0	0	0	0	0	0	0	0	0	0	0	0
ENSMUSG00000001524	NO	Gtf2h4	NO	0	14245.9	538.919	603.435	716.593	1024.28	874.856	870.593	1001.56	1157.43	1044.89	918.022	712.082	704.719	786.448	869.776	690.826	598.389	510.004	623.127
ENSMUSG00000001525	NO	Tubb5	Yes	0	952215	33358.2	34375.5	48260.2	31397.9	31462.7	31729.6	107647	101863	95461	54489.8	51428.3	49827.9	64638	68054.5	42331	35037.7	34322.2	36531
ENSMUSG00000001542	NO	Ell2	NO	0	129238	9618.37	9012.71	8789.65	6549.39	5807.21	5086.24	4472.93	4412.08	4801.95	6950.16	6361.38	6137.72	5656.6	5996.87	10122.2	11099.8	8810.23	9552.69
ENSMUSG00000001552	NO	Jup	NO	0	48543.9	2160.12	2141.13	1559.94	1671.79	1867.75	1949.81	2428.27	2176.36	2636.08	4925.8	5219.64	5197.3	2477.14	2894.94	1942.47	2444.68	2428.7	2421.99
ENSMUSG00000001555	NO	Fkbp10	NO	0	310840	18677.1	18840.5	16339.1	15846.9	15793.4	16337.9	18781.5	18168.7	18260.6	12990.5	14749.6	15141.9	18763.7	18339.9	19197.7	16147.2	18439.1	20024.5
ENSMUSG00000001558	NO	Klhl10	NO	0	786.291	43.6761	34.1916	45.5637	50.1057	67.6972	46.6546	37.571	47.4843	23.8508	22.5156	34.4417	33.3313	45.9977	41.797	51.7844	61.5817	50.647	47.3993
ENSMUSG00000038193	bHLH	Hand2	NO	19	0	0	0	0	0	0	0	0	0	0	0	0	0	0	0	0	0	0	0
ENSMUSG00000001569	NO	Nom1	NO	0	46436.6	2149.75	2166.08	2044.57	3182.67	3045.51	2829.21	2764.43	3170.56	3258.47	2633.3	2390.25	2431.99	2473.78	2486.92	2674.06	2422.6	2077.71	2234.7
ENSMUSG00000001576	NO	Ergic1	NO	0	251787	14733.7	14829	16636.5	9612.58	9734.51	9493.78	20271.5	19025.4	20824	15744.5	15885.4	15356.2	14388.3	15223.1	10925.4	9554.47	9327.3	10220.9
ENSMUSG00000001583	NO	Tnk1	NO	2	177.42	28.8707	20.3301	12.4265	10.5993	14.7545	10.5633	7.90969	6.92479	5.67875	12.2812	0	4.76161	3.36569	13.9323	11.018	0	7.06703	6.93648
ENSMUSG00000001588	NO	Acap1	Yes	0	1205.47	19.2471	24.9506	19.8823	15.4171	32.9807	33.4505	104.803	60.3446	49.973	245.625	226.454	264.27	21.316	20.8985	27.5449	18.5907	3.53351	16.1851
ENSMUSG00000001604	NO	Tcea3	NO	0	3700.18	350.149	303.104	185.569	201.386	298.562	293.132	125.566	127.614	105.625	132.023	159.293	109.517	292.815	192.067	199.425	198.688	261.48	164.163
ENSMUSG00000001622	NO	Csn3	Yes	2	64372.6	8.14301	24.9506	0	107.92	125.847	190.14	475.57	688.522	725.745	30274.3	14369.9	15937.1	536.266	794.143	83.7365	0	12.9562	17.3412
ENSMUSG00000001627	NO	Ifrd1	Yes	0	61092.6	5100.48	9148.56	1588.93	5701.45	5024.35	4927.79	2756.53	3906.57	4428.29	2502.3	1900.32	2021.31	2916.93	2692.92	1613.03	1784.71	1538.26	1539.9
ENSMUSG00000001630	NO	Stk38l	NO	0	18371.4	738.053	701.389	647.833	834.452	873.12	799.291	1514.7	914.072	1437.86	1251.66	1284.67	1315.4	1081.51	936.452	975.09	1006.22	1100.1	959.547
ENSMUSG00000001632	NO	Brpf1	NO	0	47994.7	2768.62	2782.45	2552.4	2349.18	2400.65	2396.99	2672.48	2804.54	2918.88	2517.65	2651.15	2562.94	2912.44	3238.27	2591.42	2663.12	2624.22	2587.31
ENSMUSG00000001642	NO	Akr1b3	NO	0	64698.5	4275.08	4293.35	6434.42	2431.09	2393.7	2420.76	2802.01	3057.79	3223.26	3391.67	5271.3	3598.59	3067.26	3624.4	2523.11	5009.04	3102.43	3779.23
ENSMUSG00000038210	Homeobox	Hoxa11	NO	19	0	0	0	0	0	0	0	0	0	0	0	0	0	0	0	0	0	0	0
ENSMUSG00000042372	DM	Dmrt3	NO	19	0	0	0	0	0	0	0	0	0	0	0	0	0	0	0	0	0	0	0
ENSMUSG00000042414	zf-C2H2	Prdm14	NO	19	0	0	0	0	0	0	0	0	0	0	0	0	0	0	0	0	0	0	0
ENSMUSG00000042448	Homeobox	Hoxd1	NO	19	0	0	0	0	0	0	0	0	0	0	0	0	0	0	0	0	0	0	0
ENSMUSG00000001663	NO	Gstt1	Yes	0	16503.3	2210.46	1942.45	1081.93	346.885	963.383	896.121	396.473	309.637	533.803	244.601	380.581	402.356	845.909	804.095	1284.69	1267.65	1455.81	1136.43
ENSMUSG00000001665	NO	Gstt3	NO	0	6801.61	630.713	501.784	373.622	326.65	473.013	448.061	232.347	166.195	336.182	202.64	297.921	310.695	455.489	429.912	315.114	438.044	418.133	445.091
ENSMUSG00000001666	NO	Ddt	NO	0	18726.1	1248.1	1278.95	1169.74	1137.98	943.421	1081.86	1084.62	957.599	876.8	991.71	986.754	923.753	799.911	1039.95	1241.72	1050.38	974.072	938.738
ENSMUSG00000001670	NO	Tat	NO	16	8.57131	0	2.77229	5.79902	0	0	0	0	0	0	0	0	0	0	0	0	0	0	0
ENSMUSG00000001672	NO	Marveld3	Yes	0	368.535	14.8055	5.54458	2.48529	75.1585	38.1882	70.4221	19.7742	9.89256	2.2715	4.09375	7.74938	3.57121	17.9503	15.9227	16.5269	18.5907	27.0903	18.4973
ENSMUSG00000001674	NO	Ddx18	NO	0	49206.4	1571.6	1636.57	1845.74	3575.81	3104.52	3055.44	3625.6	4111.35	4281.78	3686.42	3154.86	2962.91	2464.8	2524.74	2060.36	1719.64	1813.87	2010.42
ENSMUSG00000001687	NO	Ubl3	NO	0	66517.7	3982.67	3953.28	3425.56	3480.42	3401.35	3222.69	3096.64	2773.87	4465.77	4665.85	4582.47	4336.64	2642.06	2764.57	3036.55	4077.18	4047.05	4563.05
ENSMUSG00000001700	NO	Gramd3	NO	0	27866.4	1758.89	1720.67	1463.84	1455.96	1550.09	1523.76	1255.66	1282.08	1301.57	1085.87	1009.14	892.803	1686.21	1766.42	1721.01	1935.76	2065.93	2390.77
ENSMUSG00000001707	NO	Eef1e1	Yes	0	17159.2	549.283	533.204	816.004	1011.75	947.761	690.137	1594.79	1489.82	2062.52	1469.65	1152.94	1240.4	594.604	607.052	594.97	593.741	570.074	640.469
ENSMUSG00000001729	NO	Akt1	NO	0	335245	23466.7	23567.2	24920.9	13293.4	12971.8	12817.7	21286	19853.4	21047.7	20240.5	20372.3	20294	15996	17369.6	15115.5	16737.5	17194.1	18700.8
ENSMUSG00000001739	NO	Cldn15	Yes	0	266.128	31.0915	19.406	13.2549	20.235	26.9053	30.8097	14.8307	9.89256	10.2218	7.16405	15.4988	14.2848	4.48758	8.9565	8.81437	12.7811	8.24487	9.24865
ENSMUSG00000001741	NO	Il16	Yes	2	1038.09	79.2093	61.9145	82.0147	0	0	14.9647	5.93226	3.95702	3.40725	244.601	116.241	155.943	21.316	21.8937	28.6467	63.9056	64.7811	69.3648
ENSMUSG00000001750	NO	Tcirg1	Yes	0	86651.1	1198.5	1118.16	1050.45	2531.3	2215.78	2774.63	9703.21	8157.4	8438.63	7196.8	8114.46	9328	6628.16	6971.14	2227.83	2732.83	3015.27	3248.59
ENSMUSG00000001751	NO	Naglu	NO	0	98931.5	7357.58	7790.13	6274.54	3882.23	4333.49	4365.29	3490.15	3167.6	3082.43	4441.71	5373.76	5206.82	5727.27	6359.11	5625.77	7186.47	7442.76	7824.35
ENSMUSG00000001755	NO	Coasy	NO	0	46844.9	2425.88	2585.62	3225.91	2742.32	2536.91	2475.34	2556.81	2463.25	2487.29	2779.65	2807.86	2678.41	2260.62	2450.1	2471.33	3009.37	2333.3	2554.94
ENSMUSG00000001761	NO	Smo	NO	0	221009	13533.7	13276.5	13175.4	10570.4	10778.6	10644.3	9444.16	9886.62	9086.01	7942.89	8254.81	8464.96	13737.6	13896.5	16764.9	16449.3	17212.9	17889.2
ENSMUSG00000001763	NO	Tspan33	NO	0	4306.26	229.485	207.922	181.426	486.603	350.637	374.998	174.013	190.926	148.783	134.07	180.819	154.752	219.891	240.83	266.635	231.222	266.191	267.055
ENSMUSG00000001767	NO	Crnkl1	NO	0	49986.8	2713.84	2456.25	2292.27	3521.85	3417.84	3530.79	2756.53	2852.02	2645.16	2740.76	3191.02	2817.68	2561.29	2599.38	2444.89	2453.97	2591.24	2400.02
ENSMUSG00000001768	NO	Rin2	NO	0	138102	8473.91	8138.52	6614.19	7140.06	8084.61	7227.07	8706.59	4957.16	7595.9	8130.18	7646.05	8466.15	10504.3	9256.04	6221.84	7100.49	7241.35	6597.75
ENSMUSG00000001773	NO	Folh1	Yes	2	1802.81	548.543	462.048	202.966	4.81785	27.7732	36.0913	0	0	13.629	16.375	18.9429	27.3793	58.3385	34.8308	53.988	103.411	95.4049	98.2669
ENSMUSG00000001774	NO	Chordc1	NO	0	89672.6	3086.2	3156.71	3697.29	6862.55	6073.65	5124.09	5757.26	6055.23	6262.53	6170.3	6374.29	5807.98	4377.63	4427.5	4272.77	4175.94	3749.06	4241.66
ENSMUSG00000001783	NO	Rtcb	NO	0	158674	7558.19	7243.99	8392	10107.9	9619.08	9237.62	9817.9	10212.1	10285.4	10754.3	9941.59	9466.09	7278.86	7452.8	8329.58	8109.04	7335.58	7531.87
ENSMUSG00000001785	NO	Pwp1	NO	0	38136	1639.71	1593.14	1598.87	3041.99	2503.06	2431.32	2640.85	3047.9	2960.9	2255.65	1824.55	1841.55	1892.64	2086.86	1988.74	1690.59	1468.76	1628.92
ENSMUSG00000001786	NO	Fbxo7	NO	0	21367.1	1068.95	989.707	1075.3	1411.63	1333.11	1318.65	1088.57	1211.84	1133.48	1110.43	1091.8	1072.55	1324.96	1278.79	1213.08	1316.45	1220.24	1107.53
ENSMUSG00000001794	NO	Capns1	NO	0	374930	13136.2	12114	13037	19779.2	20559.1	20962.9	30513.6	27882.2	27768	21741.9	22499.9	21027.3	25004.8	28279.7	18325.1	17720.4	16526.2	18052.2
ENSMUSG00000001802	NO	Lrp3	NO	0	24528	1416.88	1417.56	1948.47	1922.32	1591.75	1610.03	1079.67	1391.88	888.157	1246.55	858.459	1029.7	1522.41	1354.42	1533.7	1290.89	1295.62	1129.49
ENSMUSG00000001804	NO	Dsg4	NO	16	10.1443	0	0	0	0	0	0	0	0	0	0	0	0	0	0	6.61078	0	3.53351	0
ENSMUSG00000042499	Homeobox	Hoxd11	NO	19	0	0	0	0	0	0	0	0	0	0	0	0	0	0	0	0	0	0	0
ENSMUSG00000042596	AP-2	Tfap2d	NO	19	0	0	0	0	0	0	0	0	0	0	0	0	0	0	0	0	0	0	0
ENSMUSG00000043219	Homeobox	Hoxa6	NO	19	0	0	0	0	0	0	0	0	0	0	0	0	0	0	0	0	0	0	0
ENSMUSG00000001827	NO	Folr1	Yes	0	408137	47024.4	47113.2	37788	15736.1	16746.4	16772.8	3610.77	4280.51	2296.49	2547.33	3992.65	3525.98	17212.1	16691.9	24074.2	48219.7	44828.5	55675.7
ENSMUSG00000001829	NO	Clpb	NO	0	54751.8	2420.69	2483.05	2673.35	4138.54	3488.14	3499.1	2929.55	3399.08	3007.47	2630.23	2618.43	2286.77	3363.44	3524.88	3119.18	3151.13	2827.99	3190.78
ENSMUSG00000001833	NO	Septin7	NO	0	197627	8864.04	8548.82	8746.57	10401.7	10432.3	9308.04	13154.8	13943.6	13387.1	13991.4	12831.2	12557.6	10686.1	10268.1	10943	9854.24	9258.99	10449.8
ENSMUSG00000001844	NO	Zdhhc4	NO	0	31617.2	2200.09	2092.15	2153.09	1922.32	1629.07	2048.4	1507.78	1517.52	1216.39	1390.85	1511.13	1534.43	1542.61	1713.68	1814.66	1784.71	1882.19	2156.09
ENSMUSG00000001847	NO	Rac1	NO	0	330869	16639.1	16467.4	18597.4	16123.4	15683.2	15041.3	20211.2	19951.3	19708.7	21094	21247.9	19163.1	18152.3	18111	18857.2	20255.7	17039.8	18525
ENSMUSG00000001855	NO	Nup214	NO	0	68758.5	3471.88	3559.62	3417.28	3689.51	3604.44	3473.57	3823.34	3425.79	3941.06	3554.39	3537.16	3330.75	4886.98	5555.02	4375.23	3743.71	3688.99	3679.8
ENSMUSG00000001864	NO	Aif1l	Yes	0	55949.8	1356.18	1287.27	1081.93	2533.23	2304.31	1985.02	6046.95	6246.16	4095.52	2583.15	2676.12	2627.22	5047.41	6129.23	1848.81	1909.03	2706.67	3485.58
ENSMUSG00000001865	NO	Cpa3	NO	11	30.6594	9.62356	4.62048	5.79902	3.85428	0	2.64083	0	0	1.13575	0	0	0	0	2.9855	0	0	0	0
ENSMUSG00000001870	NO	Ltbp1	Yes	0	467935	29136.4	25964.3	15644.9	14067.2	19174.8	17251.7	44352.6	32545.5	49692.5	36609.3	38709.9	39285.7	30788.2	31411.4	13847.4	9301.17	10534.6	9617.44
ENSMUSG00000001891	NO	Ugp2	NO	0	55127.6	3233.51	3043.97	3075.96	2398.33	2418.01	2364.42	3275.6	3211.12	3583.29	3538.02	3501	3321.23	2447.98	2555.59	2928.57	3258.02	3413.37	3559.57
ENSMUSG00000001901	NO	Kcnh6	Yes	9	99.7844	25.9096	12.9374	11.598	0	6.9433	10.5633	7.90969	0	6.8145	0	0	0	8.97516	0	0	8.13344	0	0
ENSMUSG00000001909	NO	Trmt1	NO	0	58235.9	2728.65	2647.54	3011.35	3908.24	3310.22	3865.29	3719.53	4243.91	3876.32	3484.8	3477.75	3674.78	3206.38	3444.27	2566.08	2386.58	2365.1	2319.1
ENSMUSG00000001910	NO	Nacc1	NO	0	175019	9066.13	8810.34	9468.96	7715.31	7674.95	7350.31	11302	10307.1	10856.6	9191.48	10133.6	9654.17	10769.1	11506.1	10424.1	10671.1	10041.1	10076.4
ENSMUSG00000044186	Homeobox	Nkx2-6	NO	19	0	0	0	0	0	0	0	0	0	0	0	0	0	0	0	0	0	0	0
ENSMUSG00000001918	NO	Slc1a5	Yes	0	20142	1231.07	1357.5	1974.15	1326.84	1276.7	1332.74	1496.91	1709.43	2048.89	696.96	425.355	535.682	1152.19	1195.2	701.844	571.664	512.36	596.538
ENSMUSG00000001924	NO	Uba1	NO	0	502257	18454.3	17884	20557.5	24678	26017.4	24351.1	37251.7	31764	39419.6	35141.7	37029.1	33890.8	30588.5	32363.8	22667.3	22286.8	23031.4	24880
ENSMUSG00000001930	NO	Vwf	Yes	0	1944.34	356.072	265.216	338	55.8871	59.886	45.7744	32.6275	48.4735	10.2218	62.4296	42.1911	41.6641	57.2167	68.6665	67.2096	135.945	136.629	120.232
ENSMUSG00000001942	NO	Siae	NO	0	31119.7	1623.42	1473.93	1282.41	1247.82	1843.45	1653.16	1146.9	1265.26	1199.35	1453.28	1447.41	1405.87	2027.26	2067.96	2844.84	2284.33	2495.84	2357.25
ENSMUSG00000001943	NO	Vsig2	Yes	6	260.246	5.18191	7.39277	12.4265	11.5628	11.2829	6.16193	79.0969	43.5272	56.7875	0	5.16625	0	6.73137	14.9275	0	0	0	0
ENSMUSG00000001946	NO	Esam	Yes	0	4131.31	835.029	594.194	580.73	202.35	126.715	169.013	137.431	77.1619	145.376	230.273	162.737	209.511	241.207	219.932	91.4491	66.2294	18.8454	23.1216
ENSMUSG00000001948	NO	Spa17	Yes	0	3728.72	225.043	176.502	289.122	370.011	354.108	363.554	144.352	175.098	138.562	112.578	122.268	101.184	154.822	193.062	215.952	205.66	226.145	160.695
ENSMUSG00000001962	NO	Fam50a	NO	0	69091.7	2655.36	2627.21	2864.71	5002.86	4899.37	4634.66	4798.21	4410.1	4161.39	4024.15	4104.59	3964.04	3656.26	3782.63	3586.35	3414.88	3109.49	3395.41
ENSMUSG00000001964	NO	Emd	NO	0	52860.6	2359.99	2337.04	2211.08	3745.4	3387.46	3379.38	3480.26	3526.7	3566.26	2781.7	2385.09	2155.82	3148.04	3020.33	3298.78	2881.56	2580.64	2615.05
ENSMUSG00000001983	NO	Taco1	NO	0	12261.5	468.593	453.731	641.205	823.853	813.234	772.002	675.289	770.63	735.967	660.116	605.313	577.346	696.697	656.81	872.622	712.257	678.435	647.405
ENSMUSG00000001985	NO	Grik3	Yes	0	21192.3	3579.22	3116.98	2098.42	749.658	578.03	580.102	720.77	530.241	546.296	293.726	724.997	499.969	668.649	596.105	1802.54	1414.06	1441.67	1250.88
ENSMUSG00000001986	NO	Gria3	Yes	0	27578.2	3550.35	3167.8	1533.43	1761.41	1766.2	1448.05	1058.91	1010.03	950.623	1693.79	1629.95	1674.9	1320.47	1183.25	1436.74	680.885	962.294	749.14
ENSMUSG00000044220	Homeobox	Nkx2-3	NO	19	0	0	0	0	0	0	0	0	0	0	0	0	0	0	0	0	0	0	0
ENSMUSG00000001995	NO	Sipa1l2	NO	0	77050.3	5402.52	5332.04	3971.5	2160.33	2448.38	2160.2	4265.3	3938.23	6397.68	3897.25	4545.44	4178.32	3943.46	4426.5	3892.65	4838.23	5575.89	5676.36
ENSMUSG00000001998	NO	Ap4e1	NO	0	18818.2	990.486	1110.76	1047.14	1068.6	1214.21	1139.96	895.772	1159.41	890.429	840.241	933.369	888.041	1231.84	1213.11	1160.19	982.984	1041.21	1010.41
ENSMUSG00000001999	NO	Blvra	NO	0	8393.63	337.565	400.134	417.529	533.818	429.617	534.328	414.27	426.369	461.115	693.89	463.241	455.925	330.959	368.212	423.09	769.191	452.29	482.086
ENSMUSG00000002006	NO	Pdzd4	NO	0	12100.3	488.581	507.329	589.843	896.121	877.46	952.459	603.113	767.662	588.319	595.64	543.317	532.11	572.167	676.713	651.161	689.018	776.195	793.071
ENSMUSG00000002007	NO	Srpk3	Yes	0	679.652	91.7939	62.8386	78.7009	12.5264	23.4336	25.528	17.7968	15.8281	15.9005	40.9375	81.799	29.7601	19.0722	10.9468	41.8683	31.3718	50.647	28.902
ENSMUSG00000002010	NO	Idh3g	NO	0	89823.9	5015.35	4809	4827.27	5092.47	4577.37	4925.15	5527.88	5135.23	5378.92	4905.33	4790.84	4636.62	4339.49	4634.49	5180.65	5480.77	5286.14	5280.98
ENSMUSG00000002012	NO	Pnck	NO	0	6486.27	459.71	509.177	517.769	188.86	391.429	408.448	233.336	220.604	186.263	271.211	245.397	282.126	309.643	181.12	394.443	593.741	652.522	440.467
ENSMUSG00000002014	NO	Ssr4	NO	0	72315.8	3532.59	3483.84	3291.36	4337.99	3476.86	3902.27	5191.72	4246.87	5551.55	4083.51	3693.01	3908.09	3747.13	3495.03	3691.02	4141.08	4171.9	4369.98
ENSMUSG00000002015	NO	Bcap31	NO	0	123381	5374.39	4930.98	5350.01	7130.42	6724.59	6595.03	7617.03	6690.34	7699.25	7923.44	7758.85	7672.15	6770.64	6478.53	6788.17	7160.91	7147.12	7568.86
ENSMUSG00000002017	NO	Fam98a	NO	0	47356.5	2259.31	2235.39	2530.86	2696.07	2411.93	2310.73	3295.37	3326.87	3625.32	2549.38	2660.62	2560.56	2400.86	2551.61	2693.89	2271.55	2402.79	2573.44
ENSMUSG00000002020	NO	Ltbp2	Yes	0	178720	28667.8	26699	14621.8	2412.78	6423.42	6447.14	9764.51	8054.52	19173.7	9527.17	12189.8	12964.7	8308.76	8181.26	1503.95	1232.8	1445.21	1101.74
ENSMUSG00000002028	NO	Kmt2a	NO	0	153268	7820.99	8953.57	5794.87	6310.42	7553.45	7014.04	5758.25	5590.28	6030.84	11217.9	7767.46	7046	12787.4	13826.8	10044	9863.54	11501.6	8386.21
ENSMUSG00000002031	NO	Ift46	NO	0	74774.9	3842.76	4011.5	4058.48	3994	4290.96	4478.85	4249.48	4202.36	3642.35	4665.85	4756.4	4293.79	3547.43	3506.97	3902.56	4457.12	4067.07	4806.98
ENSMUSG00000002032	NO	Tmem25	Yes	0	6478.54	581.115	594.194	557.534	264.982	414.862	391.723	99.8598	116.732	91.9958	135.094	147.238	183.322	346.666	313.477	662.179	515.892	584.208	477.461
ENSMUSG00000002033	NO	Cd3g	Yes	4	1660.77	71.8065	81.3205	86.9852	9.6357	10.415	0	5.93226	0	0	12.2812	20.665	9.52323	0	5.971	89.2455	424.101	340.395	492.49
ENSMUSG00000002043	NO	Trappc6a	NO	0	25927.2	1271.79	1580.2	1975.81	1269.02	1138.7	1312.49	1045.07	1238.55	949.488	1887.22	1543.85	1507.05	992.877	1020.05	2065.87	1979.91	1568.88	1580.36
ENSMUSG00000002052	NO	Supt6	NO	0	202074	10360.9	10662.2	9213.81	11540.7	12539.6	10916.3	10873.8	10554.4	10639.7	11887.2	12633.2	11762.4	12171.4	12348	11368.3	11153.3	10633.5	10815.1
ENSMUSG00000002055	NO	Spag5	Yes	0	33695.3	4267.68	4266.55	5606.82	845.051	764.631	640.841	2567.68	2242.64	2310.12	1151.37	945.424	784.476	1710.89	1612.17	1231.81	1243.25	744.394	759.545
ENSMUSG00000044542	Homeobox	Prop1	NO	19	0	0	0	0	0	0	0	0	0	0	0	0	0	0	0	0	0	0	0
ENSMUSG00000002058	NO	Unc119	NO	0	51928.2	3675.46	3978.24	4435.42	2872.4	2903.17	3256.14	2494.52	2219.89	1985.29	2774.54	2747.58	2490.32	2047.46	2159.51	2513.2	3174.36	3102.43	3098.3
ENSMUSG00000002059	NO	Rab34	NO	0	84177	3961.2	4031.83	3577.16	4631.88	4429.83	4828.32	5561.5	5014.54	5640.14	5857.13	5198.11	5353.24	4740.01	4645.44	3946.63	3904.05	4213.13	4642.82
ENSMUSG00000002064	NO	Sdf2	NO	0	87662.6	4288.4	4047.54	4201.8	5509.7	5308.16	5592.4	5012.76	4478.36	4265.88	4772.28	4953.57	4979.46	3921.02	4126.96	4851.21	5692.24	5602.98	6057.86
ENSMUSG00000002068	NO	Ccne1	Yes	0	14998.5	380.501	382.576	493.745	220.658	383.618	286.09	2173.19	1740.1	2957.5	510.695	430.521	426.164	1416.95	1227.04	480.383	410.158	502.937	575.728
ENSMUSG00000002076	NO	Hsf2bp	Yes	1	727.693	35.5331	34.1916	49.7058	37.5792	45.1315	50.1758	83.0517	72.2157	78.3668	41.9609	35.3027	54.7586	24.6817	30.8502	31.9521	10.4573	11.7784	0
ENSMUSG00000002083	NO	Bbc3	Yes	0	20552.5	613.687	734.657	803.578	2485.05	2288.69	2570.41	755.375	1267.24	428.178	1018.32	817.99	847.567	771.864	703.583	1390.47	1440.78	812.708	802.32
ENSMUSG00000002100	NO	Mybpc3	NO	17	1.73583	0	0	0	0	1.73583	0	0	0	0	0	0	0	0	0	0	0	0	0
ENSMUSG00000002102	NO	Psmc3	NO	0	188318	8512.41	7855.74	8761.48	12235.4	10871.5	10631.1	12744.5	12436.9	12814.7	11545.4	11288.3	9716.07	9383.53	10385.6	9422.56	10933.7	8890.32	9889.11
ENSMUSG00000002103	NO	Acp2	NO	0	108551	5531.32	5187.88	5306.93	6755.59	7055.26	7070.38	4910.93	5524.99	4330.62	5052.71	5576.11	5540.14	6770.64	6516.35	7119.81	6404.5	6763.15	7134.17
ENSMUSG00000002104	NO	Rapsn	Yes	0	18789.8	1743.34	1916.58	1485.38	277.508	416.598	397.885	354.947	383.831	211.25	390.953	387.469	371.406	816.74	827.979	1364.02	2362.18	2479.35	2602.34
ENSMUSG00000002105	NO	Slc39a13	NO	0	106652	5197.46	5036.33	4747.74	4809.18	4276.21	4066.88	6680.72	6627.02	5139.27	4200.18	4915.69	4877.08	7375.34	7295.57	6616.29	7808.1	8180.09	8802.4
ENSMUSG00000002107	NO	Celf2	NO	0	111096	6782.39	6186.83	3925.93	4503.73	4973.14	4165.47	4515.44	5233.16	4420.34	4095.79	3928.93	4385.45	9375.68	8595.25	9628.6	8408.81	9392.08	8579.27
ENSMUSG00000044597	bHLH	Mycs	NO	19	0	0	0	0	0	0	0	0	0	0	0	0	0	0	0	0	0	0	0
ENSMUSG00000002109	NO	Ddb2	NO	0	8584.46	746.196	687.528	702.509	482.749	428.749	520.243	270.907	426.369	272.58	321.359	400.385	398.785	477.927	448.82	482.587	488.006	492.336	536.421
ENSMUSG00000045336	HSF	Hsfy2	NO	19	0	0	0	0	0	0	0	0	0	0	0	0	0	0	0	0	0	0	0
ENSMUSG00000002129	NO	Sf3a1	NO	0	134919	6849.75	6733.89	6698.69	7492.72	6632.59	6414.57	9454.05	9551.26	9708.4	7219.32	6785.87	6398.42	8635.23	9294.86	8164.31	6304.58	6176.58	6403.53
ENSMUSG00000046886	zf-C2H2	Zfp474	NO	19	0	0	0	0	0	0	0	0	0	0	0	0	0	0	0	0	0	0	0
ENSMUSG00000002190	NO	Clgn	Yes	0	2110.54	148.055	172.806	259.299	94.4299	59.0181	39.6124	110.736	147.399	60.1948	93.1327	159.293	73.805	87.5078	93.5457	115.689	137.107	122.495	136.418
ENSMUSG00000002204	NO	Napsa	Yes	0	1508.58	106.599	113.664	83.6715	69.3771	62.4897	102.112	23.7291	28.6884	21.5793	235.39	115.38	186.893	96.483	77.623	67.2096	37.1814	40.0465	40.4628
ENSMUSG00000002205	NO	Vrk3	NO	0	52781.9	2881.14	2946.94	3027.91	3123.9	3316.3	3592.41	2307.65	2286.17	2364.63	2408.15	2696.78	2676.03	2983.12	2942.71	3040.96	3239.43	3482.87	3464.77
ENSMUSG00000002210	NO	Smg9	NO	0	30618.1	1428.73	1479.48	1301.46	2289.44	1854.73	2133.79	2090.13	2236.71	2038.67	1610.89	1503.38	1515.38	1622.26	1723.63	1522.68	1321.1	1433.43	1512.15
ENSMUSG00000002221	NO	Paxip1	NO	0	35354.9	2015.76	1882.38	1888.82	1743.1	1826.09	1795.76	2455.96	2301.01	2567.93	1706.07	1623.93	1559.43	2456.95	2708.84	1856.53	1583.7	1686.66	1695.97
ENSMUSG00000002222	NO	Rmnd5a	NO	0	144257	8989.88	8875.02	9073.8	7685.44	9570.48	7742.91	5308.39	5290.54	5049.55	5917.51	6686.85	5975.83	7226.13	7333.38	9877.6	11916.6	10650	11086.8
ENSMUSG00000002227	NO	Mov10	NO	0	39323.7	1766.29	1615.32	1690	1818.26	2133.33	2370.58	1986.32	1998.3	1804.71	2067.34	2139.69	2273.67	4133.06	4320.02	1689.05	1576.72	2186.07	1754.93
ENSMUSG00000002228	NO	Ppm1j	Yes	0	2127.7	90.3134	101.651	91.1274	50.1057	72.0368	71.3024	195.765	130.582	229.422	202.64	300.504	327.361	43.7539	72.6472	31.9521	46.4768	37.6908	32.3703
ENSMUSG00000002233	NO	Rhoc	Yes	0	160739	4658.54	4687.02	3989.72	6541.68	6262.86	6494.68	16066.5	15713.3	15484.8	14844.9	12814	12639.7	8433.29	9692.92	5867.06	5449.4	5268.47	5830.11
ENSMUSG00000002240	NO	Prr27	NO	19	0	0	0	0	0	0	0	0	0	0	0	0	0	0	0	0	0	0	0
ENSMUSG00000047171	bHLH	Helt	NO	19	0	0	0	0	0	0	0	0	0	0	0	0	0	0	0	0	0	0	0
ENSMUSG00000048686	HMG	Hmgb4	NO	19	0	0	0	0	0	0	0	0	0	0	0	0	0	0	0	0	0	0	0
ENSMUSG00000002257	NO	Def6	Yes	0	3166.49	136.21	121.981	101.897	104.066	121.508	154.048	97.8824	102.883	132.883	505.578	393.496	389.262	170.528	162.212	124.503	90.6297	140.163	116.764
ENSMUSG00000048763	Homeobox	Hoxb3	NO	19	0	0	0	0	0	0	0	0	0	0	0	0	0	0	0	0	0	0	0
ENSMUSG00000049410	zf-C2H2	Zfp683	NO	19	0	0	0	0	0	0	0	0	0	0	0	0	0	0	0	0	0	0	0
ENSMUSG00000002274	NO	Metrn	NO	0	33301.5	3058.81	2947.87	2187.06	1508.95	1400.81	1624.99	1970.5	2071.5	2396.43	2098.04	2222.35	2034.4	1473.05	1610.18	1443.35	1343.18	1009.41	900.587
ENSMUSG00000002279	NO	Lmf1	NO	0	24310.7	1511.64	1497.96	1507.74	1350.93	1021.53	1054.57	1564.14	1443.32	1624.12	1398.01	1355.28	1471.34	1217.26	1347.46	1319.95	1280.44	1090.68	1254.35
ENSMUSG00000002280	NO	Ciao3	NO	0	28614.8	1502.76	1457.3	1554.96	1932.92	1563.11	1837.14	1558.21	1535.32	1488.97	1448.16	1559.35	1496.34	1625.63	1784.33	1631.76	1515.14	1611.28	1512.15
ENSMUSG00000002289	NO	Angptl4	Yes	0	142049	2577.63	3799.88	1229.39	2980.32	3494.22	3670.75	8785.68	6999.97	10078.7	10486.1	9040.94	10294.6	13093.6	11722.1	6575.52	12597.5	11633.5	12988.6
ENSMUSG00000002297	NO	Dbf4	Yes	0	20009.9	844.652	819.674	1152.35	704.37	683.915	645.243	2524.18	2243.63	2457.76	1122.71	973.838	911.849	1135.36	1217.09	884.742	565.855	507.648	615.035
ENSMUSG00000002307	NO	Daxx	NO	0	33692.3	1695.97	1721.59	1772.84	2001.34	2099.48	2063.37	1755.95	1979.5	1662.74	1525.94	1682.48	1583.24	2287.54	2633.21	1626.25	1862.56	1916.34	1821.98
ENSMUSG00000002308	NO	Cd320	NO	0	24706.9	1533.11	1526.61	1633.67	1563.87	1388.66	1328.34	1627.42	1335.5	1776.31	1258.83	1481.85	1499.91	1146.58	1107.62	1025.77	1167.73	996.451	1308.68
ENSMUSG00000002319	NO	Ipo4	NO	0	109964	4687.41	4921.74	5324.32	6677.54	5585.89	5925.14	8021.41	7183.97	8997.42	6112.99	6659.3	6365.09	7125.16	7661.79	4481	4768.52	4772.6	4692.53
ENSMUSG00000002320	NO	Tm9sf1	NO	0	102723	6065.06	5820.88	5644.1	4701.26	5034.76	4726.2	6822.1	6028.52	6556.69	5029.17	5362.57	5258.01	6724.64	6800.97	5691.88	5250.71	5511.1	5694.85
ENSMUSG00000002324	NO	Rec8	Yes	1	619.749	103.638	106.271	75.3872	40.47	39.0561	55.4574	15.8194	9.89256	7.95026	0	4.30521	11.904	42.632	28.8598	36.3593	8.13344	4.71135	28.902
ENSMUSG00000049604	Homeobox	Hoxb13	NO	19	0	0	0	0	0	0	0	0	0	0	0	0	0	0	0	0	0	0	0
ENSMUSG00000002326	NO	Gmpr2	NO	0	27554.9	1399.12	1416.64	1632.01	1929.07	1668.13	1563.37	1548.32	1851.89	1896.7	1786.92	1644.59	1422.53	1153.31	1188.23	1380.55	1517.47	1247.33	1308.68
ENSMUSG00000002329	NO	Mdp1	NO	0	32210	2152.72	2082.91	2339.49	2069.75	1624.73	1718.3	1684.76	1360.23	1745.65	1868.79	1742.75	1748.7	1513.44	1658.94	1681.34	1591.83	1762.05	1863.6
ENSMUSG00000002332	NO	Dhrs1	NO	0	96693.3	6558.08	5548.28	4974.73	2831.93	4297.04	3877.62	3872.78	3470.31	4106.87	3915.67	4081.34	3922.38	5231.4	5257.47	6040.05	7317.77	11381.4	10008.2
ENSMUSG00000002341	NO	Ncan	Yes	0	458.615	65.1441	65.6109	77.8725	27.9435	32.9807	25.528	10.8758	13.8496	10.2218	9.21093	14.6377	16.6656	8.97516	7.96133	17.6287	22.0765	11.7784	19.6534
ENSMUSG00000002342	NO	Tmem161a	NO	0	68342.8	3614.02	3726.88	3790.07	4490.24	4229.34	4592.4	3748.2	3869.97	3462.9	4184.83	4405.95	4235.46	3235.55	3144.73	3027.74	3780.89	3195.47	3608.13
ENSMUSG00000002343	NO	Armc6	NO	0	18025.9	537.439	528.583	625.465	1204.46	1045.84	1152.28	1645.21	1686.68	1404.92	1082.8	1010.86	909.468	880.688	946.403	864.91	1000.41	692.569	806.944
ENSMUSG00000002345	NO	Borcs8	NO	0	22210.3	1028.98	1021.13	1166.43	1279.62	1309.68	1372.35	1347.61	1251.41	1365.17	1288.51	1296.73	1320.16	1046.73	1194.2	1332.07	1315.29	1076.54	1197.7
ENSMUSG00000002346	NO	Slc25a42	Yes	0	10688.8	495.983	474.061	375.279	594.523	719.5	768.481	274.862	393.724	347.54	299.867	324.613	392.833	746.06	750.356	791.09	959.746	1057.7	922.552
ENSMUSG00000002365	NO	Snx9	NO	0	117388	4403.15	4265.63	4032.8	4614.54	4498.39	4317.76	8327.91	7001.95	8811.15	9879.23	13393.5	11108.8	5665.57	6360.11	4688.14	5004.39	5140.09	5875.2
ENSMUSG00000002372	NO	Ranbp3	NO	0	92851.4	3980.45	4194.47	4065.94	5854.65	5190.99	5476.2	6626.34	6252.1	6482.87	5330.06	5747.46	5450.86	4589.67	5470.43	4328.96	4683.7	4514.65	4611.61
ENSMUSG00000002379	NO	Ndufa11	NO	0	53492.8	2492.5	2694.67	2363.51	3189.42	2696.61	3007.02	3425.88	3322.91	3117.64	3510.39	3214.27	2983.15	2115.89	2586.44	2895.52	3739.06	3019.98	3117.95
ENSMUSG00000002384	NO	Bmp8b	Yes	0	437.7	44.4164	35.1157	38.1078	14.4536	17.3583	8.80276	53.3904	25.7206	48.8373	4.09375	20.665	8.33282	22.4379	42.7922	7.71257	18.5907	15.3119	11.5608
ENSMUSG00000050197	Homeobox	Rhox13	NO	19	0	0	0	0	0	0	0	0	0	0	0	0	0	0	0	0	0	0	0
ENSMUSG00000002395	NO	Use1	NO	0	57556.3	3806.49	4059.56	3612.79	3522.81	3094.98	3535.19	2608.22	2721.44	2352.14	3360.97	3315.01	3118.86	2117.02	2481.95	3306.49	3729.76	3369.79	3442.81
ENSMUSG00000002396	NO	Ocel1	NO	0	23303.1	867.601	877.892	1130.81	1389.47	1125.68	1264.96	1395.07	1308.79	1356.09	1324.33	1586.04	1876.08	1153.31	1301.68	1198.75	1310.65	1441.67	1394.23
ENSMUSG00000002409	NO	Dyrk1b	NO	0	28440.2	1684.86	1768.72	1530.94	1504.13	1613.45	1823.05	1039.13	859.663	709.844	1513.66	2136.25	2029.64	1361.98	1380.3	1440.05	2012.44	1923.41	2108.69
ENSMUSG00000002413	NO	Braf	NO	0	68787.3	4796.97	4918.04	3809.12	3632.66	4073.98	3691.88	2536.04	2715.51	2499.79	2831.85	2676.98	2447.47	3931.12	4152.83	4850.11	5111.28	5290.85	4820.86
ENSMUSG00000002416	NO	Ndufb2	NO	0	35940.7	1759.63	1849.12	1950.95	2473.49	2120.31	2120.59	2293.81	2274.3	2240.84	1969.09	1728.11	1657.04	1556.07	1560.42	2174.95	2209.97	1922.23	2079.79
ENSMUSG00000002428	NO	Hltf	NO	0	35452.4	1506.46	1475.78	1453.07	1835.6	2244.42	1905.8	1700.58	1982.47	1827.42	2079.62	2329.98	2272.48	1884.78	1947.54	2112.14	2259.93	2228.47	2405.8
ENSMUSG00000002455	NO	Prpf6	NO	0	106922	4489.02	4370.98	4664.89	6909.76	7044.85	6543.97	6505.72	6421.26	5979.73	6594	6918.47	6290.09	5875.36	6269.55	5615.85	5298.35	5478.13	5652.08
ENSMUSG00000002458	NO	Rgs19	NO	0	25548.3	825.405	772.545	862.396	1800.91	1583.94	1544.89	1980.39	1993.35	2332.83	1591.44	1493.05	1590.38	1395.64	1595.25	980.598	994.603	1137.79	1072.84
ENSMUSG00000002459	NO	Rgs20	Yes	2	981.918	11.8444	6.46868	0	36.6157	26.9053	20.2464	73.1646	100.904	70.4166	222.086	163.598	198.797	20.1941	9.95167	5.50898	6.97152	8.24487	0
ENSMUSG00000002475	NO	Abhd3	NO	0	2333.91	184.328	197.757	141.662	105.029	149.281	133.802	68.221	77.1619	71.5523	106.437	74.0496	88.0899	132.384	115.439	179.593	163.831	167.253	178.036
ENSMUSG00000002477	NO	Snrpd1	NO	0	41998.3	2101.64	1944.3	2327.89	2807.84	2332.08	2329.21	4000.32	3969.88	4455.55	2620	2235.26	2058.21	1851.13	1870.91	1744.14	1182.83	1098.92	1068.22
ENSMUSG00000002486	NO	Tchp	NO	0	26941.1	1333.97	1447.14	1348.69	2244.16	1907.67	2021.11	1541.4	1908.27	1504.87	1332.51	1386.28	1528.48	1378.81	1363.38	1295.71	1070.13	1136.61	1191.92
ENSMUSG00000002489	NO	Tiam1	NO	0	13444.2	595.18	668.122	609.725	455.769	460.862	421.652	1193.37	790.415	1551.44	768.601	735.33	676.149	1351.88	1411.15	473.772	385.757	510.004	384.975
ENSMUSG00000002496	NO	Tsc2	NO	0	111901	6102.81	6218.25	6109.68	5722.65	5230.91	5589.75	5544.69	4991.78	5599.25	5743.53	5805.14	5903.21	7607.57	8432.05	6904.96	6577.63	7233.1	6583.88
ENSMUSG00000002500	NO	Rpl3l	Yes	8	71.5471	2.96109	0	4.97058	0	6.07539	0	4.94355	6.92479	0	11.2578	0	10.7136	5.60948	5.971	12.1198	0	0	0
ENSMUSG00000002504	NO	Slc9a3r2	NO	0	33022	1804.05	1717.9	1366.08	1669.87	1587.41	1576.57	2037.73	1702.51	1881.94	2961.82	3400.25	3087.91	1083.75	1380.3	1329.87	1418.7	1514.7	1500.59
ENSMUSG00000002524	NO	Puf60	NO	0	155585	7675.9	7700.5	8047.38	9424.68	8432.64	8682.17	11272.3	10519.7	10116.1	9415.61	10182.7	9066.11	7383.19	7711.55	7279.57	7889.43	7157.72	7627.82
ENSMUSG00000002546	NO	Golga2	NO	0	118940	6127.98	6150.79	5832.98	6152.4	6636.93	6434.82	6350.49	6701.22	6503.31	6596.05	7234.47	7265.03	6226.52	6717.37	6664.76	6934.34	6997.54	7412.79
ENSMUSG00000002550	NO	Uck1	NO	0	52021.3	2473.99	2521.86	2706.48	3418.75	3348.41	3390.82	2796.07	3068.67	2657.66	2527.89	2982.65	2816.49	2860.83	3142.74	2915.35	2725.86	2734.94	2931.82
ENSMUSG00000002565	NO	Scin	Yes	0	2279.38	223.563	304.952	478.833	11.5628	7.81122	17.6055	76.1307	74.1942	64.7378	210.828	105.047	132.135	96.483	92.5505	85.9401	131.297	83.6265	82.0817
ENSMUSG00000050328	Homeobox	Hoxc12	NO	19	0	0	0	0	0	0	0	0	0	0	0	0	0	0	0	0	0	0	0
ENSMUSG00000002580	NO	Mien1	NO	0	37332.4	1738.9	1862.98	1968.35	2300.04	2082.99	2307.2	2215.7	2064.58	2003.46	2381.54	2344.62	2051.07	1456.22	1574.35	2073.58	2397.04	2186.07	2323.72
ENSMUSG00000002588	NO	Pon1	NO	11	56.7468	11.8444	0	11.598	0	6.9433	1.76055	0	0	0	0	0	2.38081	0	0	0	11.6192	10.6005	0
ENSMUSG00000002602	NO	Axl	Yes	0	616787	6160.56	5717.38	3515.03	21756.5	23014.4	23144.2	67327.2	62802.9	61186.3	62993.5	58503.5	60091.6	55245.5	56734.4	14235.2	9219.83	12347.3	12792
ENSMUSG00000002603	NO	Tgfb1	Yes	0	155202	1992.82	2026.54	2011.43	4664.64	4627.71	5076.55	18094.4	15672.8	12496.7	15579.8	20589.2	20598.7	6849.17	6849.73	4323.45	4720.88	4428.67	4598.89
ENSMUSG00000002608	NO	Ccdc97	NO	0	85805.2	3508.9	3673.28	3843.09	4764.86	4760.5	4887.29	5135.36	5659.53	4499.84	5045.54	5744.01	5869.88	4816.3	5166.91	4752.05	4388.57	4580.61	4708.72
ENSMUSG00000050368	Homeobox	Hoxd10	NO	19	0	0	0	0	0	0	0	0	0	0	0	0	0	0	0	0	0	0	0
ENSMUSG00000002625	NO	Akap8l	NO	0	94048.4	7008.17	6734.82	6906.63	5721.68	6178.67	6331.83	3413.03	3757.19	3319.8	4518.47	5118.89	6054.39	4405.68	4344.9	4365.32	4819.64	5981.06	5068.26
ENSMUSG00000002633	NO	Shh	NO	15	14.8579	0	0	3.31372	0	0	2.64083	0	8.9033	0	0	0	0	0	0	0	0	0	0
ENSMUSG00000002635	NO	Pdcd2l	NO	0	15598.9	710.663	775.317	672.686	1018.49	853.158	933.093	1101.42	1092.14	1092.59	925.187	1008.28	895.183	688.844	781.206	773.461	834.258	758.528	684.4
ENSMUSG00000002658	NO	Gtf2f1	NO	0	78619.1	2839.69	3194.6	2868.86	6133.13	5446.15	5219.16	5834.38	6807.07	6144.41	4997.44	4425.76	4190.22	4015.26	4610.61	3786.87	2957.09	2524.11	2624.3
ENSMUSG00000002660	NO	Clpp	NO	0	41696.1	1733.72	1748.39	1851.54	3214.47	2701.81	3016.71	3103.56	3231.9	3252.79	2303.76	2126.77	2057.02	1908.34	2088.85	1874.16	2068.22	1575.95	1838.17
ENSMUSG00000002661	NO	Alkbh7	NO	0	12441.1	738.793	713.402	798.607	888.412	766.367	852.108	746.477	719.189	641.699	543.445	616.506	553.538	596.848	661.786	700.742	687.856	579.496	635.844
ENSMUSG00000002664	NO	Pspn	NO	0	457.171	22.2082	23.1024	25.6814	65.5228	21.6978	29.9294	35.5936	17.8066	18.172	21.4922	23.2481	19.0465	31.4131	29.855	14.3233	24.4003	8.24487	25.4338
ENSMUSG00000002668	NO	Dennd1c	Yes	1	510.153	33.3123	35.1157	11.598	11.5628	16.4903	3.52111	9.88711	5.93553	0	128.953	46.4963	79.757	3.36569	2.9855	22.0359	30.2099	38.8687	30.0581
ENSMUSG00000002679	NO	Med6	NO	0	21707.5	967.537	887.133	1104.3	1464.63	1399.08	1450.7	1415.83	1693.61	1386.75	1134.99	1137.44	1084.46	1103.94	1131.5	1203.16	1106.15	961.116	1075.16
ENSMUSG00000002688	NO	Prkd1	NO	0	21937.2	1300.66	1359.35	1163.95	1485.83	1641.22	1505.27	959.049	911.104	830.234	803.398	949.729	810.665	1256.52	1206.14	1507.26	1178.19	1585.37	1483.25
ENSMUSG00000002699	NO	Lcp2	Yes	0	3922.57	265.758	317.889	357.882	140.681	45.1315	47.5349	84.0404	78.1512	48.8373	721.523	408.134	441.64	68.4356	69.6617	107.976	274.213	187.276	257.806
ENSMUSG00000002718	NO	Cse1l	NO	0	118212	5030.9	4761.87	5753.45	6639.96	6027.66	5486.76	9032.86	8514.52	9290.44	6049.53	6034.18	5707.98	7272.12	7273.67	6608.57	6438.2	5716.05	6573.47
ENSMUSG00000002728	NO	Naa20	NO	0	42324.9	1607.87	1704.96	1704.08	3077.64	2519.55	2513.19	3231.11	3316.97	3449.28	2456.25	1894.29	1715.37	2312.23	2378.45	2407.42	2060.08	1896.32	2079.79
ENSMUSG00000002731	NO	Prkra	NO	0	38186.8	2712.36	2461.79	2654.29	2070.71	1993.6	1950.69	2269.09	2014.12	2403.25	1864.7	1832.3	1777.27	1763.62	1899.77	2006.37	2018.25	2241.43	2253.2
ENSMUSG00000002732	NO	Fkbp7	Yes	0	6027.04	335.344	361.322	306.519	129.118	229.129	154.048	308.478	415.487	437.264	605.874	450.325	484.494	275.986	263.719	331.641	338.119	259.124	341.044
ENSMUSG00000002733	NO	Plekha3	NO	0	54459	2660.54	2648.46	2563.99	2469.63	2627.17	2539.6	3343.82	3220.03	3740.03	3612.73	3802.36	3662.87	2605.04	2763.58	2671.86	3069.79	3234.34	3223.15
ENSMUSG00000002741	NO	Ykt6	NO	0	137537	5905.9	5867.09	6446.85	8500.62	7719.22	7676.89	9122.83	9242.62	8822.51	8301.09	9319.06	8428.06	6103.11	6027.72	7530.78	8004.46	7227.21	7291.4
ENSMUSG00000002748	NO	Baz1b	NO	0	199069	7960.16	7718.98	8136.02	11507.9	12156.9	10639.9	12551.7	12442.9	13617.7	10511.7	10010.5	9430.38	14224.5	14631.9	11583.2	11063.8	10542.8	10337.7
ENSMUSG00000002763	NO	Pex6	NO	0	66718.9	2533.96	2466.41	2752.88	5509.7	4973.14	5447.15	3752.16	3768.07	3821.8	3520.62	4197.58	3910.48	3429.63	3909.01	2829.41	3419.53	3246.12	3231.25
ENSMUSG00000002767	NO	Mrpl2	NO	0	34253.7	1758.15	1754.86	1860.66	2215.25	1990.99	2012.31	2511.33	2211.98	2290.81	1914.85	1831.44	1740.37	1577.38	1576.34	1804.74	1954.35	1588.9	1658.98
ENSMUSG00000002768	NO	Mea1	NO	0	90892.1	3468.18	3526.35	3858	6767.16	5971.24	6398.73	6173.51	6607.24	5815.04	5319.82	5487.42	4683.05	3992.82	4651.41	4474.39	5013.68	4104.77	4579.24
ENSMUSG00000002769	NO	Gnmt	Yes	2	318.92	32.572	36.0398	36.451	21.1986	14.7545	22.0069	12.8532	7.91405	0	0	13.7767	5.95202	16.8284	21.8937	23.1377	6.97152	17.6676	28.902
ENSMUSG00000002771	NO	Grin2d	NO	0	4988.07	310.915	346.536	298.235	372.902	318.524	334.505	276.839	282.927	281.666	292.703	260.035	304.743	262.523	273.671	181.796	174.288	200.232	215.031
ENSMUSG00000002778	NO	Kdelr1	NO	0	169822	9389.63	8841.76	9184.81	8546.87	8719.92	8919.84	11792.4	10561.3	11668.7	10438	11213.3	10873.1	9063.79	8648.99	8338.39	7733.74	7614.72	8272.91
ENSMUSG00000002781	NO	Tmem143	NO	0	17969.3	635.895	701.389	799.436	1066.67	1176.02	1191.01	842.381	1054.55	830.234	1095.08	1026.36	963.036	1188.09	1254.91	1160.19	929.536	1008.23	1046.25
ENSMUSG00000002791	NO	Pdxk-ps	NO	8	94.8309	11.1041	12.9374	12.4265	5.78142	11.2829	6.16193	0	11.8711	0	0	0	8.33282	0	7.96133	0	6.97152	0	0
ENSMUSG00000002797	NO	Ggct	Yes	0	6674.38	188.029	170.034	193.024	1007.89	281.204	307.216	368.789	288.863	509.952	1065.4	470.99	461.877	123.408	161.217	148.742	402.024	234.39	291.332
ENSMUSG00000002799	NO	Jag2	NO	0	17835.6	1252.54	1149.58	1304.78	1173.63	1059.72	1071.3	776.138	807.233	442.943	743.015	1066.83	1054.7	687.722	665.766	1251.64	1196.78	1036.5	1094.81
ENSMUSG00000002803	NO	Btbd6	NO	0	20215.9	1187.4	1046.08	1153.18	1082.09	1181.23	1196.3	1019.36	1066.42	710.98	942.585	862.764	874.947	1386.66	1277.79	1189.94	1307.16	1334.49	1396.55
ENSMUSG00000002804	NO	Nudt14	NO	0	15079.9	1107.45	1106.14	1308.09	985.733	846.215	1047.53	691.109	668.737	557.654	769.624	801.63	641.627	610.311	605.061	826.347	917.917	766.773	821.973
ENSMUSG00000002808	NO	Epdr1	NO	0	69775.4	3807.23	4083.58	4060.97	3636.52	3644.37	3662.83	3571.22	4092.55	3368.64	3255.55	3053.25	2877.21	4110.62	3963.75	4320.14	4660.46	4415.72	5190.8
ENSMUSG00000002812	NO	Flii	NO	0	132824	4506.04	4443.06	4577.08	7216.18	7167.22	7001.72	8937.94	8204.89	8319.37	8458.7	8730.1	8345.92	9362.21	9882	6408.05	7005.21	7008.14	7249.78
ENSMUSG00000002814	NO	Top3a	NO	0	20246.7	874.263	900.07	862.396	1047.4	1090.1	1080.98	1138.01	1417.6	1245.92	1063.35	1189.96	1134.45	1261.01	1403.18	1137.05	1164.24	1108.35	1128.33
ENSMUSG00000002820	NO	Atg4d	NO	0	32087.6	1618.98	1741.92	1773.67	1902.09	1675.94	1894.35	1966.55	1900.36	2039.81	1677.41	1876.21	1962.98	1513.44	1732.59	1573.36	1748.69	1825.65	1663.6
ENSMUSG00000002825	NO	Qtrt1	NO	0	13989.3	579.634	654.26	801.093	1067.64	998.968	1255.27	1164.7	1171.28	1058.52	770.648	724.997	843.996	626.017	589.139	498.012	475.225	315.661	394.224
ENSMUSG00000002831	NO	Plin4	Yes	0	16378.7	94.755	84.0928	68.7598	233.184	873.988	760.559	39.5484	36.6025	29.5295	133.047	166.181	161.895	2371.69	2659.09	799.904	1825.38	3630.1	2410.43
ENSMUSG00000002833	NO	Hdgfl2	NO	0	111484	6082.83	6391.98	6806.39	7107.3	6478.97	6758.76	7131.57	7313.57	7715.16	6488.59	6679.96	6923.39	5515.24	5910.29	4466.68	4596.55	4480.5	4635.88
ENSMUSG00000002835	NO	Chaf1a	Yes	0	42100.3	1591.59	1473.93	2083.5	1054.15	1285.38	1264.08	4835.78	4972	5872.97	1682.53	1459.47	1508.24	3899.71	4357.83	1571.16	1046.89	1068.3	1072.84
ENSMUSG00000002844	NO	Adprh	NO	0	95062.7	3844.98	4072.49	4406.42	4744.62	4875.93	4871.45	7002.05	7224.53	6804.28	7362.6	6733.35	6655.55	4771.42	4771.82	4300.31	4171.29	3991.69	4457.85
ENSMUSG00000002845	NO	Tmem39a	NO	0	35925.7	1880.29	1871.3	1913.68	1972.43	1968.43	1896.12	2407.51	2227.8	2398.71	2060.18	2069.08	2443.9	2095.7	2001.28	1626.25	1594.15	1723.18	1775.74
ENSMUSG00000002846	NO	Timmdc1	NO	0	34119.8	1563.46	1495.19	2046.22	2121.78	2065.63	1973.58	2359.06	2494.9	2555.44	2133.86	2147.44	1990.35	1561.68	1503.7	1545.82	1721.96	1332.13	1507.53
ENSMUSG00000002847	NO	Pla1a	Yes	1	1620.18	22.2082	14.7855	14.9118	63.5957	19.0941	39.6124	127.544	95.9578	214.657	281.445	204.067	229.748	140.237	110.463	20.9341	0	5.88919	15.029
ENSMUSG00000002870	NO	Mcm2	Yes	0	102797	4871	4630.65	6828.76	3616.28	3329.31	3029.91	9285.97	10342.7	11188.3	3076.45	3238.38	3108.14	10349.5	11296.1	5528.81	3087.22	2924.57	3064.77
ENSMUSG00000002871	NO	Tpra1	NO	0	83104.4	5382.53	5668.41	7229.72	3800.32	3575.8	3669.87	4059.65	3736.42	2797.35	3368.13	5057.76	4697.33	4358.56	4525.02	4568.05	5411.06	5730.18	5468.26
ENSMUSG00000002881	NO	Nab1	NO	0	62444.2	2683.49	2432.22	1923.62	2478.3	2547.32	2408.44	4387.9	3885.8	4847.38	4778.42	4705.59	4521.15	3778.54	3627.38	3121.39	3312.63	3436.93	3567.66
ENSMUSG00000002885	NO	Adgre5	Yes	0	48789.9	510.789	466.669	297.407	676.426	498.182	536.969	6053.88	4272.6	10143.4	7773	6121.15	6729.35	1827.57	1523.6	371.305	355.547	356.885	275.147
ENSMUSG00000002897	NO	Il17ra	NO	0	15897.8	587.777	582.181	451.495	1097.51	1184.7	1037.85	1012.44	1127.75	1193.67	826.937	681.945	760.668	1010.83	962.326	792.191	819.153	914.002	854.344
ENSMUSG00000002900	NO	Lamb1	Yes	0	640521	48673	51077.6	50871.5	15891.2	17352.2	16073.8	33136.6	34201.5	29522.7	56055.7	46914.7	48467.3	38323.9	42246.8	28989.4	26218.7	28385.9	28118.2
ENSMUSG00000002908	NO	Kcnn1	NO	0	3455.31	86.612	107.195	126.75	294.853	290.751	247.358	217.516	274.024	275.987	210.828	169.625	198.797	109.946	151.265	178.491	171.964	187.276	156.071
ENSMUSG00000002910	NO	Arrdc2	NO	0	7090.28	445.645	456.504	362.853	482.749	421.806	491.194	340.116	312.605	473.608	400.164	515.764	502.35	265.889	278.647	254.515	282.346	440.511	363.009
ENSMUSG00000002930	NO	Ppp1r17	NO	16	12.9048	0	4.62048	8.28431	0	0	0	0	0	0	0	0	0	0	0	0	0	0	0
ENSMUSG00000002944	NO	Cd36	Yes	0	24780.4	196.172	143.235	121.779	870.104	546.785	531.687	836.449	37.5917	829.098	1567.9	993.642	905.897	376.957	383.139	2230.04	4995.09	4429.85	4785.02
ENSMUSG00000002948	NO	Map2k7	NO	0	77409.6	5417.32	4675	4577.91	4184.79	4209.38	4257.02	4146.65	3766.1	4063.72	3972.98	4501.53	4403.3	4170.08	4284.19	3826.54	3967.96	4696.04	4289.06
ENSMUSG00000002949	NO	Timm44	NO	0	55967.6	3143.94	2968.2	3171.23	3870.66	3624.4	3665.47	3306.25	3686.96	3441.32	2931.12	3276.26	3077.19	2787.91	2851.15	2613.46	2409.82	2691.36	2450.89
ENSMUSG00000002957	NO	Ap2a2	NO	0	103201	4574.15	4454.15	5128.82	5282.29	5289.93	5160.18	6559.11	5589.29	5902.5	5842.8	6441.45	6375.8	6042.53	6389.96	5537.63	6208.14	6216.63	6205.84
ENSMUSG00000002963	NO	Pnkp	NO	0	46822.8	1932.85	1904.56	1973.32	3153.77	2721.77	2963.89	2720.93	2775.85	2609.96	2908.61	2850.05	2681.98	2470.41	2704.86	2333.6	2946.63	2554.73	2615.05
ENSMUSG00000002968	NO	Med25	NO	0	119334	7542.65	8456.41	6892.54	5551.13	5958.22	6761.4	5407.26	4973.98	4979.13	5448.78	6528.42	6659.12	6861.51	7342.34	7066.92	7581.53	7844.4	7478.69
ENSMUSG00000002980	NO	Bcam	Yes	0	72259.3	9972.22	9409.15	4992.12	1983.99	3989.8	4058.95	1306.09	1212.83	983.56	1647.73	2542.66	2401.04	4089.31	4002.56	4660.6	4799.89	5117.71	5089.07
ENSMUSG00000002981	NO	Clptm1	NO	0	194437	8374.71	8300.23	7881.69	11379.8	10270.9	10545.7	12029.6	11292.4	11530.1	11171.8	12177.7	11691	12678.5	12592.8	10674.2	10388.7	10472.2	10985.1
ENSMUSG00000051038	Homeobox	Rhox11	NO	19	0	0	0	0	0	0	0	0	0	0	0	0	0	0	0	0	0	0	0
ENSMUSG00000002984	NO	Tomm40	NO	0	71778.8	2831.55	3045.82	3282.24	4694.52	3567.12	3974.45	6280.29	5577.42	7096.17	4569.64	4372.37	4015.23	3427.39	4039.38	2892.21	2472.56	2749.07	2891.36
ENSMUSG00000002985	NO	Apoe	Yes	0	1.378e+06	126651	119441	60243.5	33090	70806.9	72784.8	25505.8	16474.1	49264.3	106875	97228	100112	62863.1	62662.7	42411.4	96822.8	130112	104648
ENSMUSG00000002992	NO	Apoc2	Yes	8	1207.33	0	0	0	10.5993	5.20748	0	14.8307	13.8496	0	353.086	385.747	267.841	0	0	0	63.9056	50.647	41.6189
ENSMUSG00000051827	Homeobox	Rhox2a	NO	19	0	0	0	0	0	0	0	0	0	0	0	0	0	0	0	0	0	0	0
ENSMUSG00000002997	NO	Prkar2b	Yes	0	16570.9	2006.14	1995.12	2047.88	213.913	294.222	241.196	417.236	498.585	526.988	794.187	938.536	873.756	582.264	523.458	775.664	1275.79	1223.77	1342.21
ENSMUSG00000003031	NO	Cdkn1b	NO	0	96963.4	6386.34	6367.02	6397.14	5534.75	6429.5	5783.42	3794.67	4074.74	3214.17	3778.53	4369.79	4125.94	5274.03	5652.55	6469.75	6388.23	6269.63	6653.24
ENSMUSG00000053129	Homeobox	Gsx1	NO	19	0	0	0	0	0	0	0	0	0	0	0	0	0	0	0	0	0	0	0
ENSMUSG00000003033	NO	Ap1m1	NO	0	87678.6	4377.24	4326.62	5083.25	4989.37	4805.63	5154.02	5816.58	5692.18	5551.55	4313.78	4641.02	4354.5	5182.03	5507.25	4683.74	4401.35	4295.58	4502.93
ENSMUSG00000003037	NO	Rab8a	NO	0	56922.8	2739.75	2560.67	2815.84	3282.88	3040.3	3014.07	3848.06	3515.81	4009.2	4117.28	3662.87	3572.4	3045.95	2757.61	2822.8	2759.56	2590.07	2767.66
ENSMUSG00000003038	NO	Hmgn2	Yes	0	83238.9	5968.09	6610.06	7638.13	6743.07	6288.9	6637.28	4687.48	5623.92	4539.6	2014.12	1755.66	1840.36	3903.07	4045.35	5619.16	3113.94	3017.62	3193.09
ENSMUSG00000003039	NO	Fam32a	NO	0	119255	5248.54	5184.18	5562.08	7072.61	6867.79	7347.67	7537.93	7193.87	6771.35	8041.14	7541.01	7254.32	5587.04	5946.12	6682.39	6894.83	5769.05	6752.67
ENSMUSG00000053211	zf-C2H2	Zfy1	NO	19	0	0	0	0	0	0	0	0	0	0	0	0	0	0	0	0	0	0	0
ENSMUSG00000003053	NO	Cyp2c29	NO	17	4.14215	0	0	4.14215	0	0	0	0	0	0	0	0	0	0	0	0	0	0	0
ENSMUSG00000003062	NO	Stard3nl	NO	0	37612.5	1496.09	1531.23	1702.43	2250.9	2053.48	2190.13	2636.89	2434.56	2748.52	2631.25	2436.75	2503.42	2119.26	2008.25	1852.12	1641.79	1671.35	1704.06
ENSMUSG00000003068	NO	Stk11	NO	0	100767	4030.05	4285.96	4393.17	6659.24	5986	6538.69	6328.74	5998.85	5979.73	5949.24	6156.45	5854.4	6064.97	6199.89	4527.28	5242.58	5235.49	5336.47
ENSMUSG00000003070	NO	Efna2	NO	0	4018.67	216.16	239.341	255.157	258.237	265.581	285.21	145.34	190.926	173.77	168.867	240.231	219.034	215.404	225.903	203.832	280.023	240.279	195.378
ENSMUSG00000003072	NO	Atp5d	NO	0	161516	7440.49	7875.15	7737.54	8916.88	8147.1	8993.78	11801.3	11297.3	11864.1	9854.67	9062.47	8599.47	7705.18	8583.31	8235.93	8635.39	8081.15	8684.48
ENSMUSG00000003099	NO	Ppp5c	NO	0	83257.4	4531.95	4472.63	4526.55	4787.02	4398.58	4653.14	5478.45	4864.17	6164.86	4564.53	4926.02	4660.43	3919.9	4410.58	4002.83	4467.58	4148.35	4279.81
ENSMUSG00000003119	NO	Cdk12	NO	0	65757	4421.65	4507.74	3581.31	3300.23	4126.93	3243.82	2502.43	2993.49	2666.74	2679.36	2834.55	2723.64	4111.75	4416.55	5046.23	4359.52	4220.19	4020.85
ENSMUSG00000003123	NO	Lipe	NO	0	16262.9	1054.15	1026.67	869.024	830.598	880.932	836.263	600.147	547.058	517.902	835.124	1220.96	1098.74	887.419	949.389	628.024	1089.88	1180.19	1210.42
ENSMUSG00000003131	NO	Pafah1b2	NO	0	156224	8194.83	7911.19	8097.08	7541.87	7524.81	6891.68	9339.36	9321.76	9680	9492.37	9102.07	8768.51	8374.95	8303.67	9502.99	9227.97	9118.82	9830.15
ENSMUSG00000003134	NO	Tbc1d8	NO	0	8051.73	561.127	639.475	455.637	464.441	507.729	497.356	308.478	248.303	265.766	737.898	510.598	595.202	452.124	417.97	380.12	312.556	366.308	330.639
ENSMUSG00000003135	NO	Cnot11	NO	0	56328.1	2362.95	2428.53	2654.29	3018.87	3097.58	2935.72	3859.93	3816.55	3738.89	3615.8	3937.54	3804.53	2990.97	2935.74	2871.28	2828.11	2666.63	2764.19
ENSMUSG00000003153	NO	Slc2a3	Yes	0	14110.9	205.056	201.453	178.113	211.986	175.318	155.809	1131.08	495.617	1194.81	2149.22	2796.66	2989.1	457.733	482.656	208.239	385.757	366.308	326.015
ENSMUSG00000053909	Homeobox	Rhox10	NO	19	0	0	0	0	0	0	0	0	0	0	0	0	0	0	0	0	0	0	0
ENSMUSG00000003161	NO	Sri	NO	0	125557	5774.87	5904.05	6639.87	5865.25	6358.33	6183.94	7560.67	8023.85	6732.73	7911.16	7688.24	7295.98	7048.87	7452.8	7827.16	7466.5	6545.25	7277.53
ENSMUSG00000003166	NO	Dgcr2	NO	0	193266	12099	11621.4	11229.4	10197.5	10219.7	10084.4	9601.37	9306.92	9025.81	7350.32	8319.39	8536.38	12752.6	12781.9	12296	11979.4	12473.3	13390.9
ENSMUSG00000054160	Homeobox	Nkx2-4	NO	19	0	0	0	0	0	0	0	0	0	0	0	0	0	0	0	0	0	0	0
ENSMUSG00000003190	NO	Bcl2l12	NO	0	12100	464.152	462.048	624.637	836.379	642.256	712.144	984.756	1024.87	943.809	621.226	675.918	720.194	713.525	718.51	587.257	425.263	481.736	461.276
ENSMUSG00000054272	zf-C2H2	Zscan4c	NO	19	0	0	0	0	0	0	0	0	0	0	0	0	0	0	0	0	0	0	0
ENSMUSG00000003199	NO	Mpnd	NO	0	83307.9	3983.41	4237.91	4656.61	4627.07	4475.83	4737.65	5503.16	4640.6	4789.46	4393.61	5081.87	4661.62	4130.82	4218.51	4243.02	5293.71	4602.99	5030.11
ENSMUSG00000003200	NO	Sh3gl1	NO	0	70163.1	3520	3484.77	3211	3644.22	3355.35	3877.62	4910.93	4515.95	4452.14	3341.52	3956.49	3867.62	4183.55	4489.2	3612.79	3670.5	3941.05	4128.36
ENSMUSG00000003206	NO	Ebi3	Yes	0	1067.6	34.7929	20.3301	53.848	33.725	16.4903	26.4083	15.8194	18.7959	18.172	233.343	120.546	96.4227	38.1444	46.7728	17.6287	76.6867	107.183	92.4865
ENSMUSG00000003208	NO	Yju2	NO	0	15416.9	839.47	939.806	850.798	1136.05	923.459	1031.68	920.49	1013.99	949.488	751.202	718.97	705.909	772.986	786.182	785.581	684.371	726.726	879.777
ENSMUSG00000003226	NO	Ranbp2	NO	0	202757	9844.9	10081.9	8659.59	10951	11926.9	9975.29	10172.8	9848.04	11439.3	11586.3	10435	10206.5	12990.4	12807.8	13567.5	13630.5	12597	12036
ENSMUSG00000003227	NO	Edar	Yes	2	781.539	83.6509	73.0036	57.1617	0	17.3583	14.9647	12.8532	25.7206	0	64.4765	58.5509	69.0434	12.3408	17.913	50.6826	69.7152	81.2708	72.8331
ENSMUSG00000003228	NO	Grk5	Yes	0	17543.8	2055	1938.75	1723.14	496.239	650.935	523.764	506.22	425.38	654.192	741.991	922.176	885.66	676.503	770.259	832.958	1236.28	1202.57	1301.75
ENSMUSG00000003233	NO	Dvl3	NO	0	100327	6181.28	6142.47	5831.32	4631.88	4534.85	4549.27	4345.38	4419.01	3861.55	4925.8	5525.31	5427.05	5350.32	5876.46	6662.56	7267.81	7256.66	7537.65
ENSMUSG00000003234	NO	Abcf3	NO	0	68722.3	2911.5	3034.73	2935.13	5044.29	4645.94	4392.58	3996.37	3910.53	3734.35	4003.68	3964.24	3733.11	3523.87	3520.9	3864	4109.71	3672.5	3724.89
ENSMUSG00000003235	NO	Eif2b5	NO	0	95056.3	4268.42	4059.56	5065.85	6694.89	6107.5	5528.14	5610.93	5567.53	5872.97	5322.89	5510.67	5091.36	4747.86	5234.58	5394.39	5050.86	4667.77	5260.17
ENSMUSG00000003269	NO	Cyth2	NO	0	98855.7	5190.8	5768.21	5707.06	5091.51	4625.11	4937.47	7256.15	6547.88	6987.14	7412.75	6846.14	6721.02	3965.9	4253.34	4268.36	4522.19	4173.08	4581.55
ENSMUSG00000003271	NO	Sult2b1	NO	0	4961.5	156.938	150.628	192.196	382.537	262.11	286.97	356.925	342.282	346.404	280.422	249.702	211.892	246.817	284.618	304.096	299.775	263.836	343.356
ENSMUSG00000003273	NO	Car11	Yes	0	17082.8	1139.28	1118.16	960.151	1328.76	1411.23	1456.86	470.626	400.649	349.811	628.39	1095.25	1015.41	944.636	1015.07	778.97	1064.32	939.915	965.327
ENSMUSG00000003279	NO	Dlgap1	Yes	0	9115.54	1314.73	1277.1	801.093	374.829	440.9	398.765	355.936	282.927	377.069	432.914	387.469	403.547	512.706	460.762	317.317	313.718	447.578	216.187
ENSMUSG00000054360	Homeobox	Bsx	NO	19	0	0	0	0	0	0	0	0	0	0	0	0	0	0	0	0	0	0	0
ENSMUSG00000003283	NO	Hck	Yes	0	3866.79	140.652	120.133	141.662	128.155	59.0181	82.746	232.347	165.206	193.078	780.882	392.635	440.449	133.506	177.14	104.671	190.555	195.521	188.441
ENSMUSG00000003299	NO	Mrpl4	NO	0	31878.6	1839.58	1819.55	1918.65	1856.8	1839.98	1933.97	1889.43	2077.44	1970.53	1536.18	1482.71	1429.67	1658.16	1841.06	1683.54	1677.81	1713.75	1709.84
ENSMUSG00000003308	NO	Keap1	NO	0	64420.2	3169.11	3019.02	3711.37	3909.21	3548.03	3834.48	3206.39	3073.62	3201.68	3411.11	3689.56	3467.65	3767.32	3981.66	3704.24	4055.1	3756.13	3914.49
ENSMUSG00000003309	NO	Ap1m2	NO	16	2.06537	0	0	0	0.96357	0	0	0	0	0	0	0	0	0	0	1.1018	0	0	0
ENSMUSG00000003316	NO	Glg1	NO	0	381929	23599.9	22304.9	18651.3	13469.8	18108.1	15905.7	17776	15488.8	20847.8	22357	21974.7	21718.9	26517.1	27184	25213.5	23222.1	24361.2	23228
ENSMUSG00000003341	NO	Atp8b3	NO	2	544.261	17.0263	13.8614	27.3382	37.5792	61.6218	51.9363	23.7291	29.6777	0	13.3047	24.9702	36.9025	69.5575	92.5505	0	24.4003	8.24487	11.5608
ENSMUSG00000003344	NO	Btbd2	NO	0	58235.8	3046.23	3069.85	3618.59	3294.45	3124.49	3497.34	2745.65	2810.48	1918.28	2795	3297.79	3052.19	3226.57	3682.12	3609.48	3816.91	3580.63	4049.75
ENSMUSG00000003345	NO	Csnk1g2	NO	0	148538	7823.21	8100.63	7784.76	6675.62	6399.12	7161.93	10111.5	9117.97	10214.9	10647.8	10858.6	10891	6238.86	6588	7195.83	7444.42	7597.06	7686.78
ENSMUSG00000003346	NO	Abhd17a	NO	0	62738.4	2857.46	3054.14	3071.82	3037.17	2688.79	3090.65	4593.55	4324.04	4413.53	4682.22	4449.86	4333.07	2627.48	2871.06	3068.5	3558.96	2931.64	3084.42
ENSMUSG00000003348	NO	Mob3a	Yes	0	29718.9	649.22	741.125	684.284	1156.28	1249.79	1265.84	3066.98	2684.84	2830.29	3059.05	2429	2652.22	1666.01	1783.34	1061.03	958.584	848.043	932.957
ENSMUSG00000003352	NO	Cacnb3	NO	0	30673.8	1382.83	1474.86	1245.96	1712.26	1711.52	1899.64	1763.86	1420.57	1403.79	1847.3	2302.43	2360.57	2025.02	2133.64	1134.85	1441.94	1691.38	1721.4
ENSMUSG00000003354	NO	Ccdc65	NO	0	2129.03	80.6898	46.2048	45.5637	132.009	137.998	161.971	158.194	88.0438	103.353	70.6171	105.908	98.8035	144.724	152.26	163.066	111.544	174.32	153.759
ENSMUSG00000003355	NO	Fkbp11	Yes	0	3698.81	121.405	153.4	123.436	212.949	185.733	210.386	442.942	378.885	595.133	154.539	171.347	167.847	150.334	130.367	110.18	131.297	107.183	151.447
ENSMUSG00000003360	NO	Ddx23	NO	0	107070	4862.12	4816.39	5484.21	6944.45	6393.91	6505.24	6761.79	7095.93	6766.8	6084.33	6581.8	5931.78	5590.4	5832.67	5285.32	5474.97	5275.54	5382.71
ENSMUSG00000003363	NO	Pld3	NO	0	322724	19746.1	19514.1	17484.9	13254.9	14648.6	14493.8	13379.2	9561.16	9478.98	13231	18634.7	17612	17936.9	17239.3	21518.1	27068.1	27204.5	30718.2
ENSMUSG00000003378	NO	Grik5	NO	0	93073.1	6319.72	6471.45	6359.86	6352.82	5883.58	6660.17	3508.93	3769.06	2882.54	3349.71	4776.2	4872.32	5184.28	5338.07	4829.17	4748.77	6063.51	5702.95
ENSMUSG00000003379	NO	Cd79a	NO	6	117.294	4.44164	13.8614	6.62745	5.78142	26.0374	9.68304	8.8984	8.9033	0	11.2578	0	3.57121	10.0971	0	0	8.13344	0	0
ENSMUSG00000003380	NO	Rabac1	NO	0	89025.1	3160.97	3218.63	2679.15	5527.04	5036.5	6071.27	5492.29	4962.11	4644.09	5187.8	5318.66	4936.6	4662.6	4679.27	4811.54	6829.76	5309.69	6497.17
ENSMUSG00000055942	Homeobox	Obox7	NO	19	0	0	0	0	0	0	0	0	0	0	0	0	0	0	0	0	0	0	0
ENSMUSG00000003402	NO	Prkcsh	NO	0	241826	12223.4	12913.3	13090.9	15077	13876.2	15226.1	15899.5	13560.7	14745.5	14260.6	16098.9	16416.9	11189.8	11488.2	11700	10779.1	11261.3	12018.6
ENSMUSG00000003410	NO	Elavl3	Yes	0	856.152	51.8191	137.69	143.319	46.2514	83.3196	72.1827	37.571	34.6239	15.9005	31.7265	9.47146	9.52323	16.8284	21.8937	27.5449	23.2384	41.2243	52.0236
ENSMUSG00000003411	NO	Rab3b	Yes	0	16667.9	1835.88	1713.27	1714.02	495.275	585.841	595.947	165.115	86.0652	49.973	167.844	618.228	341.646	522.803	513.506	1424.62	2139.09	1590.08	2108.69
ENSMUSG00000003418	NO	St8sia6	NO	0	1083.56	60.7024	33.2675	36.451	85.7578	77.2443	58.9785	87.9952	37.5917	141.969	45.0312	55.9677	53.5682	41.5101	38.8115	51.7844	62.7437	48.2914	65.8966
ENSMUSG00000003420	NO	Fcgrt	NO	0	85125.4	6373.76	5957.65	3715.51	4171.3	5505.17	5472.68	3552.44	2446.43	3877.45	4384.4	4845.08	4575.91	6053.75	5441.57	4294.8	4494.31	5009.35	4953.81
ENSMUSG00000003421	NO	Nosip	NO	0	51610	2193.43	2180.87	2192.03	3954.49	3344.07	3812.48	3074.89	3306.09	2797.35	2885.07	2659.76	2645.08	2765.47	2881.01	2812.89	2709.6	2626.58	2768.81
ENSMUSG00000003423	NO	Pih1d1	NO	0	36444.3	1797.38	1923.97	1935.21	2126.6	2037.86	2106.5	2278.98	2264.41	2186.32	1959.88	2124.19	2024.88	1801.76	1951.52	1854.32	2027.55	2009.39	2033.55
ENSMUSG00000003429	NO	Rps11	NO	0	287097	16965.6	17192.8	19806.1	16046.3	13641.9	14504.3	18636.2	17764.1	19405.4	17358.5	14591.2	13392	13297.8	14635.9	16014.6	15636	13871.4	14336.6
ENSMUSG00000003435	NO	Supt5	NO	0	206673	8681.19	8918.46	8058.98	12959.1	12603	12110.8	11825	12710	11649.4	13136.8	14640.3	13309.9	11606	12580.9	10447.2	10778	10067	10590.9
ENSMUSG00000003436	NO	Dll3	NO	2	314.262	11.8444	33.2675	39.7647	22.1621	29.509	36.9716	8.8984	13.8496	12.4933	18.4219	21.526	0	16.8284	5.971	8.81437	0	22.3789	11.5608
ENSMUSG00000003437	NO	Paf1	NO	0	91048.2	4378.72	4591.84	4862.06	5903.8	5819.36	6051.02	5812.63	5625.9	5700.33	5014.84	5773.29	5494.9	4821.91	4867.36	3715.26	4098.09	4071.79	4445.13
ENSMUSG00000003438	NO	Timm50	NO	0	43752.6	1718.92	1735.45	1916.16	3005.38	2230.54	2569.53	3950.89	3665.19	4134.13	2492.07	2128.5	2271.29	2314.47	2464.03	2138.59	1744.04	1597.15	1676.32
ENSMUSG00000003444	NO	Med29	NO	0	23478.4	822.444	864.954	883.936	1575.44	1371.3	1440.13	1801.43	1857.82	1499.19	1378.57	1342.36	1303.49	976.049	1212.11	1199.86	1532.57	1155.46	1261.28
ENSMUSG00000003452	NO	Bicd1	NO	0	13740.7	1035.64	1047	772.098	955.862	1027.61	768.481	428.112	563.876	446.35	443.148	456.352	388.072	759.523	764.288	975.09	942.317	1023.54	943.362
ENSMUSG00000003458	NO	Ncstn	NO	0	195842	16045.4	15124.7	15371.5	6693.92	6861.72	6971.79	8090.62	7774.56	7477.78	9495.44	9836.54	9850.59	10736.5	10539.8	12883.3	12824.1	14373.2	14890.3
ENSMUSG00000003464	NO	Pex19	NO	0	74322.2	3596.25	3573.48	3359.29	4448.8	4172.06	4621.45	4199.05	4441.76	3951.28	4365.98	4451.59	4460.44	3851.47	4012.51	4322.35	3906.37	4167.19	4420.85
ENSMUSG00000003469	NO	Phyhip	NO	0	938.417	65.1441	71.1554	43.0784	42.3971	78.1122	36.9716	25.7065	19.7851	19.3078	31.7265	42.1911	35.7121	71.8013	47.768	40.7665	79.0105	89.5157	98.2669
ENSMUSG00000003476	NO	Crhr2	NO	14	28.8756	13.3249	11.0892	0	0	0	0	0	0	0	0	0	0	0	0	3.30539	0	0	1.15608
ENSMUSG00000003477	NO	Inmt	NO	17	3.07031	0	0	0	0	0	0	0	0	0	3.07031	0	0	0	0	0	0	0	0
ENSMUSG00000003484	NO	Cyp4f18	Yes	11	395.539	0	0	0	0	0	9.68304	2.96613	0	0	112.578	113.658	138.087	0	0	0	13.943	0	4.62432
ENSMUSG00000003500	NO	Impdh1	NO	0	26452	1397.64	1578.36	2361.03	1187.12	1064.06	1187.49	1663.01	1650.08	1849	1680.48	1840.91	1670.14	1053.46	1143.45	1264.86	1251.39	1265	1344.52
ENSMUSG00000003505	NO	Psg18	NO	19	0	0	0	0	0	0	0	0	0	0	0	0	0	0	0	0	0	0	0
ENSMUSG00000003518	NO	Dusp3	NO	0	46035.1	2900.39	3216.78	2673.35	1983.99	1820.88	1703.33	2278.98	1855.84	1795.62	2499.23	2101.8	1953.45	2239.3	2609.33	3345.05	3467.17	3740.81	3849.75
ENSMUSG00000003526	NO	Prodh	NO	0	33878.6	2744.93	2570.84	2139.01	1940.63	1662.92	1955.97	1641.26	1868.7	1796.76	1136.01	1018.61	1110.65	1838.79	2092.84	2055.95	1709.18	2449.9	2145.69
ENSMUSG00000003527	NO	Ess2	NO	0	31944.5	1789.98	1802.91	2011.43	1900.16	1793.11	1896.12	1834.06	1913.22	1592.32	1588.37	1795.27	1686.8	1570.65	1799.26	1913.82	1740.56	1669	1647.41
ENSMUSG00000003528	NO	Slc25a1	NO	0	71962.8	2931.48	2796.32	3017.97	3219.29	3369.24	3769.34	5268.84	4779.09	5776.43	4840.85	5409.07	5055.64	3652.89	3862.24	2985.87	3547.34	3749.06	3931.83
ENSMUSG00000003531	NO	Dgcr6	NO	0	51071.4	2815.26	2909.06	2877.97	3688.55	3211.28	3353.85	2421.35	2701.66	2381.67	2530.96	2525.44	2296.29	2431.15	2551.61	2709.32	3312.63	2978.75	3374.6
ENSMUSG00000003534	NO	Ddr1	NO	0	701726	38937.6	40295.2	33741.2	40115.4	39862.4	42232.1	21373	19357.8	14753.4	26230.7	35551.6	34930	43676.5	44066	48296.1	53248.5	58999.1	66059.6
ENSMUSG00000003541	NO	Ier3	Yes	0	144132	8167.44	9291.79	285.809	4591.41	8297.25	6485.88	13101.4	7984.28	19237.3	15970.7	13770.6	13411.1	8027.16	7489.62	1770.59	1627.85	2420.46	2201.18
ENSMUSG00000058028	zf-C2H2	Zscan5b	NO	19	0	0	0	0	0	0	0	0	0	0	0	0	0	0	0	0	0	0	0
ENSMUSG00000003546	NO	Klc4	NO	0	40024.9	2636.85	2695.59	2555.71	2003.26	2286.95	2237.66	1570.07	1542.25	1352.68	1911.78	2551.27	2395.09	1885.91	1972.42	2222.32	2809.52	2699.6	2695.98
ENSMUSG00000003549	NO	Ercc1	NO	0	24836.6	894.991	999.872	873.995	1443.43	1304.47	1437.49	2233.5	1793.52	2106.82	1850.37	1666.12	1601.09	1262.13	1401.19	1038.99	1008.55	926.959	993.073
ENSMUSG00000003555	NO	Cyp17a1	NO	16	5.79208	0	0	0	0	0	0	0	0	0	0	0	0	0	0	0	2.32384	0	3.46824
ENSMUSG00000003559	NO	As3mt	Yes	0	20124.6	1972.83	1894.4	1901.25	1058	1102.25	1016.72	1353.54	1409.69	1376.53	703.101	1146.05	974.94	902.004	952.374	609.293	579.798	477.024	694.804
ENSMUSG00000003573	NO	Homer3	NO	0	50432.9	1581.96	1726.21	1655.2	2644.04	2361.59	2650.51	3890.58	3638.48	4380.59	4391.57	4396.48	4403.3	2210.13	2471	2080.19	2056.6	1921.05	1973.43
ENSMUSG00000003575	NO	Crtc1	NO	0	52750.8	3530.36	3486.62	3239.16	2625.73	2830.26	3164.59	2171.21	1985.44	2223.8	1852.42	2192.21	2166.53	3301.74	3703.02	3519.14	3224.33	3880.98	3653.21
ENSMUSG00000003581	NO	Rnf215	NO	0	35916.3	2000.96	1936.91	1766.21	2663.31	2063.9	2404.91	2216.69	2088.32	1969.39	1939.41	1878.79	2202.25	1973.41	1962.47	1939.16	1508.17	1796.2	1605.8
ENSMUSG00000003585	NO	Sec14l2	Yes	0	9917.93	335.344	333.599	313.147	326.65	284.675	272.886	1436.6	1048.61	793.89	723.57	822.295	932.086	434.173	435.883	286.467	302.099	444.045	391.911
ENSMUSG00000003604	NO	Aven	NO	0	15493.9	869.081	871.423	786.181	918.283	889.611	772.883	1078.68	828.007	1125.53	1033.67	987.615	970.179	810.008	716.52	839.569	635.57	711.414	649.717
ENSMUSG00000003617	NO	Cp	Yes	0	2.48222e+06	90188.3	86449.2	70316.4	53597.6	72162.6	63583.2	176165	114086	192545	204842	228365	252269	279681	227480	88504	74919.4	96384.8	110681
ENSMUSG00000003623	NO	Crot	NO	0	58940.4	3203.9	2908.13	2951.7	2687.4	3449.95	3243.82	3528.71	3138.91	3450.41	3174.7	3629.29	3585.5	3721.33	3794.57	3250.3	3010.53	2922.22	3289.05
ENSMUSG00000003644	NO	Rps6ka1	NO	0	31710.4	1958.02	1935.06	1520.17	1698.77	1478.92	1536.08	1385.18	1044.65	1492.38	2385.63	2517.69	2454.61	1311.5	1425.08	1615.23	1763.79	2208.45	1979.21
ENSMUSG00000003657	NO	Calb2	Yes	8	204.926	27.3901	24.9506	91.9558	0	3.47165	8.80276	2.96613	0	0	25.5859	0	0	0	0	0	8.13344	5.88919	5.7804
ENSMUSG00000003660	NO	Snrnp200	NO	0	212453	11846.6	12114.9	11509.4	10849.8	12412.9	11278.1	9894.03	9524.55	10757.8	9911.98	10782.8	9697.03	14898.8	15747.5	12900.9	12566.2	12834.9	12925
ENSMUSG00000003662	NO	Ciao1	NO	0	46275.7	1809.23	1957.24	2091.79	3006.34	3081.09	3035.19	2658.64	2817.4	2808.71	2785.79	2778.58	2618.89	2500.7	2503.84	2366.66	2596.89	2299.14	2559.56
ENSMUSG00000003665	NO	Has1	Yes	0	637.179	81.4301	170.034	18.2255	4.81785	13.0187	15.845	6.92097	25.7206	24.9865	9.21093	18.9429	45.2353	15.7065	19.9033	41.8683	22.0765	81.2708	21.9655
ENSMUSG00000003680	NO	Taf6l	NO	0	25895.1	1318.43	1313.14	1242.65	1539.79	1393.87	1419.89	1670.92	1629.3	1682.05	1351.96	1374.22	1272.54	1585.24	1695.76	1372.84	1359.45	1260.29	1412.73
ENSMUSG00000003721	NO	Insig2	NO	0	51560.8	2859.68	2593.94	2569.79	2706.67	2799.89	2762.31	2412.45	2518.64	2315.8	3073.38	3412.31	3022.43	2784.54	2711.83	2702.71	3610.08	3202.54	3501.77
ENSMUSG00000003731	NO	Kpna6	NO	0	116195	4825.84	4944.84	4861.23	6774.86	7280.92	6293.1	6321.82	6669.56	6340.9	6123.22	5631.21	5767.5	6977.07	7403.04	7759.95	7275.94	7324.98	7618.57
ENSMUSG00000003746	NO	Man1a	NO	0	68157.2	3484.47	3213.08	2308.01	4012.31	4567.83	3918.99	2548.9	1987.41	2410.06	2753.04	2875.88	2676.03	4970	4164.77	5733.75	4954.43	5764.34	5813.93
ENSMUSG00000003752	NO	Itpkc	NO	0	20092.9	698.078	854.789	729.848	1397.18	1411.23	1272.88	1265.55	1177.21	1467.39	1305.9	1299.31	1193.97	1142.09	1161.36	837.365	1020.17	855.11	1003.48
ENSMUSG00000003762	NO	Coq8b	NO	0	52013	1903.98	1934.13	2309.67	3245.31	3196.52	3584.49	4323.63	3152.76	5283.51	3029.37	3364.09	3767.63	2652.16	2474.98	2068.07	1554.65	2334.48	1833.54
ENSMUSG00000003778	NO	Brd8	NO	0	92535.1	5224.11	5166.62	5614.28	6321.99	6042.41	5724.44	4838.75	5301.42	4848.52	4154.13	4366.34	4398.54	5629.67	5376.89	5457.2	4581.45	4843.27	4645.13
ENSMUSG00000003779	NO	Kif20a	Yes	0	22819.9	867.601	755.911	1091.87	303.525	578.03	503.518	3291.42	2782.78	2624.72	855.593	706.054	724.956	1761.38	1894.8	2115.45	661.132	657.234	643.937
ENSMUSG00000003808	NO	Farsa	NO	0	58249.3	2607.98	2749.19	3079.28	3432.24	3177.43	3432.2	4187.19	3938.23	4712.23	3586.12	3781.7	3759.29	2829.42	2994.46	2340.21	2599.21	2320.34	2722.57
ENSMUSG00000003809	NO	Gcdh	NO	0	20992.2	1407.26	1435.12	1391.76	1137.98	1097.04	1180.45	1156.79	1070.37	1230.02	988.64	1096.97	1203.5	1237.45	1166.34	1106.2	1000.41	1018.83	1067.06
ENSMUSG00000003810	NO	Mast2	NO	0	124644	5225.59	5682.27	5392.26	4503.73	4613.83	4619.69	9333.43	9402.88	8097.9	7241.84	7280.11	7011.48	8484.89	9693.92	6698.92	6944.79	7127.1	7289.09
ENSMUSG00000003812	NO	Dnase2a	NO	0	23064	949.771	973.998	656.117	1271.91	1393.87	1488.55	1087.58	904.18	1092.59	1601.68	1464.63	1540.38	1167.89	1236.99	1148.07	1537.22	1905.74	1642.79
ENSMUSG00000003813	NO	Rad23a	NO	0	66271	2726.43	2726.08	3078.45	4398.7	3913.42	4173.39	4105.13	4118.27	4296.55	4036.43	4106.31	3673.59	2964.05	3209.41	3189.7	4438.53	3367.44	3749.17
ENSMUSG00000003814	NO	Calr	NO	0	967236	52366.2	50330	58617.3	25667.6	36824.7	33211.9	65163.9	41519.1	67996.3	65078.3	72373.2	73376.5	46798.7	45406.5	55081	59675	55641.1	62109.3
ENSMUSG00000003824	NO	Syce2	Yes	0	6277.08	230.225	208.846	309.833	224.512	229.997	225.351	574.441	769.641	582.64	283.492	257.452	248.794	554.216	517.487	427.497	235.87	201.41	195.378
ENSMUSG00000059246	Fork_head	Foxb1	NO	19	0	0	0	0	0	0	0	0	0	0	0	0	0	0	0	0	0	0	0
ENSMUSG00000003848	NO	Nob1	NO	0	26754.5	1184.44	1305.75	1383.48	1873.18	1452.02	1633.79	2057.51	2165.48	2174.96	1805.34	1482.71	1529.67	1229.6	1280.78	1142.56	1000.41	981.139	1071.69
ENSMUSG00000003849	NO	Nqo1	Yes	0	37636.8	783.95	741.125	713.279	803.618	690.859	762.319	2095.08	1125.77	11245.1	977.382	1704	1248.73	2516.41	2359.54	1397.08	1835.83	2798.54	3838.19
ENSMUSG00000003863	NO	Ppfia3	NO	0	3598.41	184.328	184.819	255.985	245.71	247.355	259.682	213.561	177.077	111.304	163.75	167.042	172.609	224.379	273.671	174.084	162.669	189.632	190.753
ENSMUSG00000003865	NO	Gys1	NO	0	56616.3	2333.34	2085.69	2625.3	2997.67	3008.19	2963.01	3180.68	2963.81	3213.04	3267.83	3436.42	3499.79	4225.06	4412.57	3504.81	3010.53	3038.82	2849.74
ENSMUSG00000003868	NO	Ruvbl2	NO	0	67757.6	2468.07	2646.61	3417.28	4529.74	3743.31	3745.58	5644.55	5743.62	6930.35	3969.91	3638.76	3623.59	3352.22	3579.61	2890.01	2651.5	2574.75	2608.12
ENSMUSG00000003872	NO	Lin7b	NO	0	372.304	25.9096	17.5578	27.3382	32.7614	24.3016	22.0069	14.8307	16.8173	6.8145	16.375	21.526	21.4273	10.0971	20.8985	9.91616	27.8861	18.8454	36.9946
ENSMUSG00000003873	NO	Bax	Yes	0	111442	3092.12	3268.53	3372.54	10198.4	8428.3	9389.91	7844.43	8155.42	6699.79	7678.84	8030.94	7747.15	4220.57	4537.96	5013.17	5019.49	4155.41	4588.48
ENSMUSG00000003882	NO	Il7r	Yes	2	810.579	4.44164	0	0	10.5993	23.4336	19.3661	17.7968	10.8818	7.95026	144.305	30.9975	33.3313	75.167	73.6423	7.71257	106.897	131.918	112.14
ENSMUSG00000059626	Homeobox	Rhox3e	NO	19	0	0	0	0	0	0	0	0	0	0	0	0	0	0	0	0	0	0	0
ENSMUSG00000060630	zf-C2H2	Zfp735	NO	19	0	0	0	0	0	0	0	0	0	0	0	0	0	0	0	0	0	0	0
ENSMUSG00000003934	NO	Efnb3	Yes	0	11097.3	1385.05	1290.96	1215.31	494.312	643.991	676.052	322.32	210.711	186.263	276.328	419.327	422.593	788.692	693.631	484.79	532.159	590.097	464.744
ENSMUSG00000003948	NO	Mmd	NO	0	80062.5	4149.97	3878.43	3821.55	2478.3	2660.15	2429.56	6198.23	4129.15	9050.8	7400.47	5894.69	6246.05	4762.44	4684.25	2785.34	3380.02	2989.35	3123.73
ENSMUSG00000062327	T-box	T	NO	19	0	0	0	0	0	0	0	0	0	0	0	0	0	0	0	0	0	0	0
ENSMUSG00000003955	NO	Fam162a	NO	0	94899.8	2212.68	2202.12	3243.31	7734.58	5867.96	5964.75	5967.86	3915.47	7887.79	5422.17	5935.16	5584.18	6590.01	6375.04	5713.91	4995.09	4303.82	4983.86
ENSMUSG00000003970	NO	Rpl8	NO	0	664603	36185.3	39044	40784.5	43593.9	36925.4	41791.1	49128	48280.6	53589.3	41165.7	36117.3	34296.7	24910.6	28311.5	28266.6	29242	25377.7	27593.3
ENSMUSG00000003974	NO	Grm3	NO	15	18.5678	0	10.1651	5.79902	0	2.60374	0	0	0	0	0	0	0	0	0	0	0	0	0
ENSMUSG00000003992	NO	Ssbp2	Yes	0	59898.2	5197.46	4782.2	4981.35	2595.86	3369.24	3223.57	1847.9	1536.31	1645.7	2262.82	2512.52	2418.9	2811.47	2794.43	4281.58	4266.57	4710.17	4660.16
ENSMUSG00000004018	NO	Fancl	NO	0	17448.2	1114.11	1101.52	1173.06	1045.47	1041.5	962.142	934.332	1119.84	1005.14	741.991	649.226	541.634	1084.87	926.5	1174.51	942.317	928.136	961.859
ENSMUSG00000004031	NO	Brinp2	Yes	0	2196.38	146.574	158.945	135.863	336.286	263.846	275.526	34.6049	7.91405	7.95026	24.5625	28.4144	33.3313	104.336	118.425	189.509	127.811	134.274	68.2088
ENSMUSG00000004032	NO	Gstm5	NO	0	65755.6	5239.66	5324.64	7088.88	3248.2	3230.37	3025.51	2833.64	2361.35	2674.69	3355.85	3785.14	3101	2386.27	2365.51	3877.22	4429.24	3476.98	3951.48
ENSMUSG00000004035	NO	Gstm7	Yes	0	16450.3	3496.31	3481.07	5116.39	257.273	269.053	267.604	105.792	123.657	62.4663	306.007	431.382	327.361	183.991	133.352	309.605	543.778	464.068	571.104
ENSMUSG00000004038	NO	Gstm3	Yes	0	1809.22	220.602	281.849	469.72	24.0893	35.5844	22.0069	33.6162	33.6347	32.9368	63.4531	61.995	74.9954	51.6072	49.7583	70.5149	75.5248	83.6265	123.701
ENSMUSG00000062713	bHLH	Sim2	NO	19	0	0	0	0	0	0	0	0	0	0	0	0	0	0	0	0	0	0	0
ENSMUSG00000063905	zf-C2H2	Gm10139	NO	19	0	0	0	0	0	0	0	0	0	0	0	0	0	0	0	0	0	0	0
ENSMUSG00000004044	NO	Cavin1	NO	0	314035	11343.2	11678.7	11603	16213	16371.4	16350.3	19636.8	19270.7	22420.9	21938.4	17784.8	17525.1	18593.2	20751.2	17722.4	18142.2	17417.9	19271.9
ENSMUSG00000004054	NO	Map3k11	NO	0	50874.8	2431.8	2536.64	2173.8	2397.36	2240.08	2448.05	3248.9	2712.54	3128.99	2901.44	3301.23	3316.46	2959.56	3178.56	2475.74	2972.19	3032.93	3418.53
ENSMUSG00000004056	NO	Akt2	NO	0	156566	9893.76	9693.77	9050.61	7234.49	8352.79	8016.68	7004.03	6340.14	6737.27	6595.02	7019.21	7082.9	10015.2	10263.2	10383.3	10492.1	11461.5	10929.6
ENSMUSG00000004069	NO	Dnaja3	NO	0	65528.7	2821.18	2601.33	2945.07	5505.84	5302.95	4509.66	3539.58	4015.39	4272.69	3422.37	3485.5	3027.2	3385.88	3534.83	3689.92	3413.72	3007.02	3048.58
ENSMUSG00000004070	NO	Hmox2	NO	0	37485.8	1835.14	1794.6	1974.15	2002.3	2260.05	2033.44	2519.23	2266.38	2530.45	2398.93	2390.25	2120.11	1661.53	1824.14	1745.24	1925.3	1932.83	2271.7
ENSMUSG00000064137	Homeobox	Rhox8	NO	19	0	0	0	0	0	0	0	0	0	0	0	0	0	0	0	0	0	0	0
ENSMUSG00000004085	NO	Map3k20	NO	0	40236.9	1441.31	1481.33	1441.47	2901.31	2471.82	2307.2	1831.09	2152.62	2008.01	2293.52	2187.05	2222.48	2315.59	2243.11	3133.51	2876.91	2391.01	2537.6
ENSMUSG00000004096	NO	Cwc15	NO	0	81643.2	4053	3920.94	4408.91	5784.31	5189.25	5048.38	4767.56	5191.61	5299.41	5173.47	4988.02	4639	3360.08	3595.54	3952.14	4186.4	4042.34	4042.81
ENSMUSG00000004098	NO	Col5a3	Yes	0	71898.8	210.238	229.176	142.49	1317.2	1624.73	1740.31	11901.1	3433.71	29481.8	6839.63	3637.04	5411.57	2175.35	2295.85	453.94	293.966	297.993	412.721
ENSMUSG00000004099	NO	Dnmt1	Yes	0	113356	4800.67	4820.09	5911.68	2934.07	3679.08	3515.82	10068	9124.89	12427.4	4087.6	4442.12	3954.52	11503.9	12317.2	5527.71	5045.06	4796.16	4400.04
ENSMUSG00000004100	NO	Ppan	NO	0	36550.2	1499.05	1573.74	1942.67	2671.02	2019.63	2546.64	3343.82	3258.61	4228.4	2115.44	2039.81	2205.82	1587.48	1659.94	1107.31	908.621	969.361	872.841
ENSMUSG00000004105	NO	Angptl2	Yes	0	181241	6036.19	5301.54	3789.24	6058.93	8826.67	7818.61	14782.2	7292.79	23495.3	15088.5	13227.3	14533.6	7327.1	7396.08	7642.06	8278.68	14198.8	10146.9
ENSMUSG00000004110	NO	Cacna1e	Yes	2	950.68	176.925	172.806	71.2451	53.9599	78.9801	87.1474	4.94355	0	0	12.2812	27.5533	23.8081	34.7787	52.7438	25.3413	68.5533	35.3351	24.2777
ENSMUSG00000004113	NO	Cacna1b	Yes	0	9917.81	115.483	209.77	220.363	570.434	837.536	855.629	101.837	277.981	73.8238	299.867	226.454	251.175	326.471	289.593	1174.51	1467.5	1297.98	1321.4
ENSMUSG00000004127	NO	Trmt10a	NO	0	14208.2	701.779	656.109	709.137	1037.77	852.29	843.305	1043.09	1283.06	1133.48	765.53	808.518	882.089	621.53	578.192	617.006	563.531	542.983	568.792
ENSMUSG00000064194	zf-C2H2	Zfp936	NO	19	0	0	0	0	0	0	0	0	0	0	0	0	0	0	0	0	0	0	0
ENSMUSG00000004187	NO	Kifc2	Yes	0	14945.6	1285.86	1221.66	1483.72	652.337	716.896	724.467	341.105	382.842	316.874	622.249	1288.98	1299.92	646.212	607.052	704.048	805.21	995.273	850.875
ENSMUSG00000004207	NO	Psap	NO	0	1.32805e+06	84255	81585.7	74818.1	33842.5	43519.8	40997.1	59645	47105.4	63421.5	112713	97422.6	98261.9	58980.3	59957.8	69321.7	93381.2	105683	103136
ENSMUSG00000004221	NO	Ikbkg	NO	0	58144.3	2681.27	2845.29	2617.01	3164.37	2995.17	2928.68	2591.41	2838.17	3984.21	3622.96	3085.11	3048.62	3415.05	3436.31	3995.11	3589.17	3499.36	3806.97
ENSMUSG00000068048	Homeobox	Rhox9	NO	19	0	0	0	0	0	0	0	0	0	0	0	0	0	0	0	0	0	0	0
ENSMUSG00000004233	NO	Wars2	NO	0	14282.2	771.365	853.865	733.161	848.906	793.272	881.157	653.538	750.845	772.311	649.882	611.34	646.389	769.62	901.621	923.305	876.087	899.868	945.674
ENSMUSG00000004263	NO	Atn1	NO	0	170853	11759.2	12036.4	8953.68	8716.46	9038.45	8934.8	7693.16	7611.33	8145.6	6820.18	7850.98	8138.79	11494.9	12380.9	9137.19	10902.3	10889.1	10349.2
ENSMUSG00000004264	NO	Phb2	NO	0	129162	5686.04	5600.95	6433.59	7934.04	7080.43	7406.65	10915.4	10605.8	11457.5	8011.46	7011.46	7157.9	6551.87	6702.45	5752.48	5165.89	4899.81	4788.49
ENSMUSG00000004266	NO	Ptpn6	Yes	0	10788.7	583.336	620.069	510.313	356.521	398.372	417.251	262.008	211.701	226.014	1708.12	1039.28	1103.5	363.494	401.052	478.179	642.542	807.997	658.966
ENSMUSG00000004267	NO	Eno2	NO	0	63909.1	3800.56	3516.19	2644.35	3648.08	3930.78	3948.04	1903.27	1342.42	1568.47	3664.93	4410.26	4669.95	3814.44	3863.24	3211.74	4401.35	5183.67	4387.33
ENSMUSG00000004268	NO	Emg1	NO	0	58768.6	3194.28	3076.32	3737.88	3756.96	3215.62	3289.59	4343.41	4202.36	4445.33	3620.92	3221.16	2936.73	2489.49	2525.73	2840.43	2826.95	2584.18	2461.3
ENSMUSG00000004270	NO	Lpcat3	NO	0	67706.9	4238.81	3897.84	3471.13	3846.57	4021.91	3803.67	2964.15	2773.87	3257.33	2734.62	3075.64	3183.14	4832	4719.08	4086.56	3912.18	4341.51	4546.87
ENSMUSG00000004285	NO	Atp6v1f	NO	0	83621	3626.6	3626.15	3616.93	5504.88	4858.58	4985.89	4916.86	4361.63	3482.21	5791.63	5700.96	4967.55	3750.5	4059.28	4659.5	5866.53	4764.36	5080.97
ENSMUSG00000004296	NO	Il12b	NO	16	8.2503	0	0	0	0	0	2.64083	0	0	0	0	0	0	5.60948	0	0	0	0	0
ENSMUSG00000004317	NO	Clcn5	Yes	0	51433.3	4196.61	3491.24	2334.52	1229.52	1245.46	1069.54	3675.04	2273.31	4876.91	2355.95	2368.73	2201.06	3430.76	3244.24	3222.75	2979.16	3898.64	3339.92
ENSMUSG00000004319	NO	Clcn3	NO	0	116723	6495.9	6470.52	5892.63	6026.17	7478.81	6312.46	6133.96	5806.93	6600.98	6042.37	6792.76	6724.59	7241.83	7016.92	6745.2	5815.41	6658.32	6467.12
ENSMUSG00000068302	Homeobox	Noto	NO	19	0	0	0	0	0	0	0	0	0	0	0	0	0	0	0	0	0	0	0
ENSMUSG00000004341	NO	Gpx6	NO	19	0	0	0	0	0	0	0	0	0	0	0	0	0	0	0	0	0	0	0
ENSMUSG00000004344	NO	Gpx5	NO	19	0	0	0	0	0	0	0	0	0	0	0	0	0	0	0	0	0	0	0
ENSMUSG00000004347	NO	Pde1c	Yes	0	52935.5	8744.85	7918.58	4436.25	1560.98	2512.61	2169.88	2224.6	1143.58	1810.39	1261.9	1208.9	1386.82	2927.02	2694.91	2590.32	2398.2	3379.22	2566.5
ENSMUSG00000004356	NO	Utp20	NO	0	65270.1	2461.41	2616.12	2445.53	4982.62	4448.92	3975.33	4510.5	4247.86	5361.88	3945.35	3202.22	3220.04	4486.46	4941	3411.16	2399.36	2338.01	2276.32
ENSMUSG00000069036	HMG	Sry	NO	19	0	0	0	0	0	0	0	0	0	0	0	0	0	0	0	0	0	0	0
ENSMUSG00000004360	NO	9330159F19Rik	NO	0	1992.01	88.0925	56.3699	108.524	143.572	109.357	116.196	145.34	69.2479	64.7378	165.797	125.712	127.373	77.4108	100.512	154.251	135.945	130.74	72.8331
ENSMUSG00000004364	NO	Cul3	NO	0	153758	8030.49	8156.08	8435.08	8504.47	8747.69	7975.3	8643.31	9156.55	8812.29	10048.1	9778.85	9025.64	6895.17	6762.16	8417.72	10872.1	7536.99	7959.62
ENSMUSG00000004366	NO	Sst	NO	11	52.4273	0	6.46868	6.62745	0	0	3.52111	0	0	6.8145	0	12.9156	13.0944	0	2.9855	0	0	0	0
ENSMUSG00000004371	NO	Il11	Yes	0	8242.38	15.5457	24.9506	26.5098	185.969	131.055	127.64	1495.92	514.413	2949.54	1009.11	673.335	761.858	135.749	108.473	7.71257	25.5622	25.9124	23.1216
ENSMUSG00000004383	NO	Large1	NO	0	53946.8	1789.98	1776.11	1927.76	2373.27	2470.95	2238.54	4567.84	3931.3	4089.84	3995.5	3976.29	3660.49	3651.77	3462.18	2558.37	2473.73	2405.15	2597.71
ENSMUSG00000004393	NO	Ddx56	NO	0	47532.6	1712.25	1876.84	1877.22	3878.37	2943.09	3226.21	3504.98	3699.82	3892.22	2920.89	2468.61	2543.89	2541.09	2794.43	1947.98	2087.97	1780.89	1835.86
ENSMUSG00000004394	NO	Tmed4	NO	0	118926	7413.84	7028.68	7300.13	6164.92	6641.27	6412.81	6037.07	5426.07	6079.67	6888.75	7290.44	7412.64	6128.91	5992.89	6679.09	6446.33	6555.85	7026.66
ENSMUSG00000004415	NO	Col26a1	Yes	0	1528.55	48.1178	61.9145	44.7353	242.82	206.563	197.182	58.3339	37.5917	17.0363	144.305	92.9925	186.893	41.5101	44.7825	58.3952	19.7526	10.6005	15.029
ENSMUSG00000004446	NO	Bid	NO	0	42122.4	1415.4	1484.1	1975.81	2898.42	2857.17	2738.54	2692.26	2865.87	2149.98	2410.19	2470.33	2305.81	2658.89	2424.23	2388.69	2089.13	2149.55	2148
ENSMUSG00000004451	NO	Ralb	NO	0	47098.2	1961.72	1971.1	1972.49	2202.72	2210.57	2187.49	3587.04	3591.99	3302.76	3622.96	3162.61	3098.62	2677.96	2622.26	2116.55	2377.29	2169.58	2262.45
ENSMUSG00000004455	NO	Ppp1cc	NO	0	121292	6448.52	6776.4	6547.92	5729.39	5815.88	5545.74	8025.36	7138.47	8334.14	8175.21	7717.52	7368.6	6763.91	6750.22	5334.9	6282.5	6313.21	6224.34
ENSMUSG00000004460	NO	Dnajb11	NO	0	143602	8246.65	8066.44	8762.31	7208.47	7293.07	7271.08	9381.88	8033.75	10186.5	8542.62	9102.94	8957.79	6767.27	6567.1	6957.84	7536.21	7137.7	7582.73
ENSMUSG00000004462	NO	Tbccd1	NO	0	29932	1824.03	1720.67	1883.85	1528.22	1806.13	1532.56	1476.14	1372.1	1342.46	1293.62	1492.19	1351.11	1853.37	1697.75	1994.25	1975.26	1930.48	1857.82
ENSMUSG00000004473	NO	Clec11a	Yes	0	2927.25	509.308	602.511	422.5	128.155	103.282	144.365	56.3565	61.3339	38.6155	63.4531	88.6873	59.5202	88.6297	79.6133	102.467	145.24	108.361	124.857
ENSMUSG00000069476	zf-C2H2	Zfp616	NO	19	0	0	0	0	0	0	0	0	0	0	0	0	0	0	0	0	0	0	0
ENSMUSG00000004508	NO	Gab2	NO	0	30470.5	1874.37	1913.8	1663.49	1740.21	2111.63	1841.54	1419.79	1885.52	1463.98	1646.71	1451.72	1333.25	1723.23	1986.35	1366.23	1613.91	1570.06	1864.76
ENSMUSG00000004530	NO	Coro1c	NO	0	135138	3749.49	3638.17	4437.9	5510.66	5472.19	5390.81	11278.2	10557.3	11173.5	12177.9	10402.2	10376.7	8000.23	9602.36	5619.16	5671.33	5961.04	6119.14
ENSMUSG00000070828	zf-C2H2	Zscan4f	NO	19	0	0	0	0	0	0	0	0	0	0	0	0	0	0	0	0	0	0	0
ENSMUSG00000004540	NO	Psg17	NO	17	3.36569	0	0	0	0	0	0	0	0	0	0	0	0	3.36569	0	0	0	0	0
ENSMUSG00000004542	NO	Psg19	NO	17	0.988711	0	0	0	0	0	0	0.988711	0	0	0	0	0	0	0	0	0	0	0
ENSMUSG00000004552	NO	Ctse	Yes	8	141.421	5.18191	12.0133	0	0	0	0	2.96613	0	5.67875	17.3984	18.9429	22.6177	0	2.9855	0	0	24.7346	28.902
ENSMUSG00000004558	NO	Ndrg2	Yes	0	20356.5	1682.64	1772.42	1262.53	569.47	1241.98	1205.1	735.601	506.499	558.789	1116.57	2291.23	1882.03	971.561	950.384	825.245	923.726	971.716	889.026
ENSMUSG00000004561	NO	Mettl17	NO	0	24522.9	1251.06	1123.7	1619.58	1422.23	1354.81	1576.57	1540.41	1432.44	1432.18	1513.66	1663.53	1892.74	1236.33	1326.56	1012.55	912.107	1174.3	1038.16
ENSMUSG00000004562	NO	Arhgef40	NO	0	173638	7492.31	7602.54	6479.99	7579.45	7001.45	7090.63	14047.6	10700.8	14417.2	12460.3	13533.9	14397.9	9389.14	10669.2	7578.15	7045.88	8306.11	7845.16
ENSMUSG00000004565	NO	Pnpla6	NO	0	68729.9	4159.6	3966.22	4107.36	4214.66	4254.51	4305.43	3018.53	3224.97	3058.58	3008.9	4558.36	4386.64	3693.28	3580.61	3185.29	3984.22	4231.97	3790.79
ENSMUSG00000004567	NO	Mcoln1	NO	0	63821.1	3132.84	2956.18	3119.87	3620.13	3296.33	3564.24	3693.82	3642.44	3142.62	3487.87	3922.05	4294.98	3858.2	3547.77	3567.62	3510.16	3896.29	3567.66
ENSMUSG00000004568	NO	Arhgef18	NO	0	73426.7	3924.19	3962.53	3003.06	3653.86	3983.72	3987.65	3023.48	2827.29	3284.59	2952.61	3337.4	3023.62	4208.23	4536.96	4994.44	5614.4	6564.09	6544.57
ENSMUSG00000004591	NO	Pkn2	NO	0	110734	5701.59	5726.63	4630.93	5695.67	6210.78	5177.79	6454.3	6506.33	6302.28	5048.61	4981.99	5235.39	8021.55	7819.02	7332.45	6859.97	6440.42	6588.5
ENSMUSG00000004609	NO	Cd33	Yes	1	1771.67	87.3523	68.3831	56.3333	2.89071	2.60374	0	18.7855	6.92479	17.0363	482.039	198.04	245.223	11.219	12.9372	41.8683	109.22	272.081	138.73
ENSMUSG00000004610	NO	Etfb	NO	0	88635.1	4979.82	5253.49	5953.93	5091.51	4399.45	4668.99	4069.53	4578.28	4042.14	4662.78	4802.89	4028.33	3639.43	4125.96	6436.69	7172.53	5246.09	5483.29
ENSMUSG00000004612	NO	Nkg7	Yes	4	185.467	22.2082	24.0265	43.9068	11.5628	0	9.68304	2.96613	0	0	9.21093	2.58313	4.76161	0	5.971	4.40718	27.8861	5.88919	10.4047
ENSMUSG00000004626	NO	Stxbp2	NO	0	81194.8	5523.18	5211.9	4703.83	4310.05	4182.47	4656.66	2736.75	2825.31	2542.95	4335.28	5034.51	5149.69	3800.98	4124.97	4512.96	5364.58	6226.05	5952.66
ENSMUSG00000004630	NO	Pcp2	NO	1	152.588	18.5068	10.1651	26.5098	2.89071	5.20748	7.04221	13.8419	3.95702	5.67875	22.5156	1.72208	4.76161	4.48758	8.9565	0	5.8096	7.06703	3.46824
ENSMUSG00000004631	NO	Sgce	NO	0	37961	2039.45	1972.95	1446.44	2469.63	2502.19	2404.91	2088.16	2187.24	1568.47	1663.08	1672.14	1698.71	2157.4	2098.81	2426.15	2480.7	2573.58	2511.01
ENSMUSG00000004633	NO	Chn2	Yes	0	32784.8	3297.18	3725.96	4815.67	450.951	808.895	714.784	1191.4	1108.96	791.618	1069.49	2110.41	1641.57	995.121	919.534	2118.75	2355.21	2435.77	2233.55
ENSMUSG00000004637	NO	Wwox	NO	0	18621.5	1453.16	1487.8	1446.44	888.412	1027.61	928.692	799.867	803.276	807.519	933.374	1109.02	1013.03	997.365	858.829	840.67	1094.53	1069.48	1062.44
ENSMUSG00000004642	NO	Slbp	NO	0	56801.1	2875.96	2783.38	2768.62	3393.7	3098.45	3127.62	4139.73	4454.62	4587.3	2431.68	2381.64	2576.03	4301.35	4219.51	2896.62	2150.71	2268.52	2345.69
ENSMUSG00000004651	NO	Tyr	Yes	3	3001.76	538.919	211.618	345.456	13.49	44.2636	32.5702	0	0	9.08601	0	24.1092	13.0944	13.4627	375.178	220.359	264.918	148.408	746.828
ENSMUSG00000004654	NO	Ghrhr	NO	16	8.78452	0	0	5.79902	0	0	0	0	0	0	0	0	0	0	2.9855	0	0	0	0
ENSMUSG00000004655	NO	Aqp1	Yes	0	322036	19264.1	17132.7	16494.1	9878.52	23748.7	20543	1534.48	1517.52	1015.36	10123.8	15509.9	11688.6	21089.4	21623	11203.1	31482.2	44309.1	43877.9
ENSMUSG00000070902	zf-C2H2	Zfp352	NO	19	0	0	0	0	0	0	0	0	0	0	0	0	0	0	0	0	0	0	0
ENSMUSG00000004665	NO	Cnn2	Yes	0	184203	2424.4	2181.79	1651.89	8475.57	8533.32	8275.48	16202	17377.3	12551.2	19265.2	16086.8	16040.7	12733.5	15541.5	4858.92	5892.09	7297.88	8813.96
ENSMUSG00000004667	NO	Polr2e	NO	0	83551.5	3310.5	3344.31	3613.62	5153.18	4840.35	5115.29	5788.9	5564.56	6360.2	5700.54	5213.61	4961.6	3825.66	4235.43	3836.45	4234.04	4005.83	4447.44
ENSMUSG00000004668	NO	Abca13	Yes	2	11676.5	2338.52	1586.67	1842.43	26.0164	41.6598	32.5702	5.93226	0	0	20.4687	13.7767	11.904	70.6794	113.449	825.245	110.382	2677.23	1959.56
ENSMUSG00000004677	NO	Myo9b	NO	0	136388	5965.12	6510.26	5558.77	5483.68	5620.6	5183.95	7739.63	7750.82	8572.65	9327.6	8367.61	8625.66	8527.52	9425.22	8078.37	8559.86	8531.08	8559.62
ENSMUSG00000004698	NO	Hdac9	Yes	0	8425.92	1037.86	1010.96	727.362	52.0328	78.9801	61.6193	120.623	107.829	56.7875	539.351	768.049	899.945	177.259	200.028	446.227	744.79	670.19	726.019
ENSMUSG00000004707	NO	Ly9	Yes	0	1764.75	28.1304	12.0133	6.62745	53.9599	42.5277	29.0491	84.0404	24.7314	71.5523	144.305	122.268	154.752	43.7539	47.768	103.569	317.204	243.812	234.684
ENSMUSG00000004709	NO	Cd244a	Yes	0	15311.8	182.848	179.275	111.838	241.856	275.128	279.928	1780.67	990.245	2214.71	2692.66	2487.55	2799.83	325.35	454.791	112.383	72.039	49.4692	61.2723
ENSMUSG00000004730	NO	Adgre1	Yes	0	11397	185.068	139.539	79.5294	549.235	269.053	374.117	249.155	49.4628	157.869	1706.07	836.072	734.479	426.32	389.11	761.341	1477.96	1685.49	1327.18
ENSMUSG00000004748	NO	Mtfp1	NO	0	9221.04	537.439	423.236	397.647	503.947	540.71	452.462	707.917	640.048	572.418	412.445	543.317	505.921	366.86	452.801	321.724	525.188	698.458	618.503
ENSMUSG00000004768	NO	Rab23	NO	0	34516.5	1395.42	1317.76	1498.63	2010.01	1974.5	1938.37	2262.17	2400.92	2460.04	1519.8	1814.22	1776.08	2117.02	2180.41	1749.65	1870.69	2040.02	2190.77
ENSMUSG00000004771	NO	Rab11a	NO	0	132399	7054.81	7247.69	7957.91	6340.29	6691.61	6101.2	7997.68	8091.12	7853.72	7757.65	8002.52	7434.07	5886.58	5989.91	8018.87	8676.05	7129.45	8167.71
ENSMUSG00000004788	NO	Eif2b2	NO	0	61593.4	2665.72	2724.24	2884.6	3746.36	3404.82	3467.41	4875.33	4387.35	4615.69	3957.63	4321.57	3739.06	2998.83	3464.18	2550.66	2744.45	2400.43	2645.11
ENSMUSG00000004789	NO	Dlst	NO	0	133255	5606.09	5460.49	5947.3	8273.22	7947.48	7587.98	9505.46	9879.7	10361.5	7920.37	7350.72	7675.72	7918.34	7921.53	6505	5746.85	5761.98	5885.61
ENSMUSG00000004791	NO	Pgf	Yes	0	36605.6	1490.17	1573.74	1901.25	702.443	974.666	1239.43	2711.04	2170.43	2960.9	3438.75	5314.35	5116.35	1797.28	1663.92	644.551	806.372	1094.21	1005.79
ENSMUSG00000004798	NO	Ulk2	NO	0	64750.7	3488.91	3416.38	3153.01	2481.19	3235.58	3123.22	2789.15	2345.53	2759.87	3611.71	3486.36	3699.77	3739.28	3629.37	4215.47	4877.74	5372.12	5326.06
ENSMUSG00000004814	NO	Ccl24	Yes	8	903.595	68.8454	59.1422	19.0539	0	0	0	16.8081	3.95702	5.67875	427.796	99.0198	199.988	0	0	3.30539	0	0	0
ENSMUSG00000004815	NO	Dgkq	NO	0	22395	1106.71	1060.86	957.666	1239.15	1189.91	1177.81	1029.25	1078.29	1018.77	1205.61	1425.02	1551.1	1268.86	1441	1220.79	1286.25	1648.97	1489.03
ENSMUSG00000004821	NO	Tmed11	NO	19	0	0	0	0	0	0	0	0	0	0	0	0	0	0	0	0	0	0	0
ENSMUSG00000004837	NO	Grap	Yes	0	1595.78	247.251	154.324	142.49	30.8343	53.8106	74.8235	21.7516	15.8281	15.9005	157.609	117.963	92.8515	87.5078	55.7293	42.97	113.868	80.093	90.1743
ENSMUSG00000071766	Homeobox	Rhox12	NO	19	0	0	0	0	0	0	0	0	0	0	0	0	0	0	0	0	0	0	0
ENSMUSG00000004843	NO	Chmp2b	NO	0	75369.1	4207.71	4134.41	3887.83	4646.34	4606.01	4181.31	3331.95	3322.91	3197.14	4070.21	3909.13	3721.2	4072.48	3676.15	4850.11	5211.21	4918.65	5424.33
ENSMUSG00000004846	NO	Plod3	NO	0	196631	7888.35	7978.65	8392	10660.9	10480.9	10413.7	13935.9	11673.2	15515.5	10377.6	11719.6	11911.2	13382	13569.1	9284.84	8968.86	9561.69	10916.9
ENSMUSG00000004849	NO	Ap1s1	Yes	0	53775	1470.18	1410.17	1718.99	2788.57	2522.15	2709.49	5699.92	5079.83	5750.31	4317.88	3733.48	3546.21	2324.57	2767.56	2156.21	2082.16	1697.26	2000.02
ENSMUSG00000004864	NO	Mapk13	Yes	0	12600.1	1253.28	1313.14	864.053	1005.97	944.289	995.593	526.983	600.478	683.722	441.101	543.317	627.343	843.665	909.582	382.323	249.813	210.833	204.626
ENSMUSG00000004865	NO	Srpk1	NO	0	92487.2	4392.04	4127.94	5049.29	5284.22	4931.48	4858.25	6805.3	6734.85	7264.26	5747.62	5818.92	6010.35	4786	5075.35	3770.35	3865.71	4061.19	3904.08
ENSMUSG00000071767	Homeobox	Rhox7a	NO	19	0	0	0	0	0	0	0	0	0	0	0	0	0	0	0	0	0	0	0
ENSMUSG00000004880	NO	Lbr	NO	0	33988.3	1575.3	1733.61	1469.64	1497.39	1518.85	1534.32	3153	2840.15	3596.92	1519.8	1241.62	1429.67	2587.09	2606.34	1743.04	1254.87	1375.71	1311
ENSMUSG00000004885	NO	Crabp2	Yes	0	41037.4	1022.32	1042.38	834.23	2523.59	2764.3	2477.98	2987.88	1586.77	2040.94	3050.86	4058.09	3862.86	2332.42	2598.38	1321.05	1974.1	2361.57	2197.71
ENSMUSG00000004891	NO	Nes	Yes	0	774737	15133.4	15591.4	17278.6	27637.1	27827.9	26494.6	64582.6	59366.2	94086.7	90845.3	70632.1	77012	44107.3	47786.9	20970.5	20684.5	24847.7	29852.3
ENSMUSG00000004892	NO	Bcan	Yes	4	211.109	14.8055	40.6602	16.5686	0	13.8866	8.80276	4.94355	0	6.8145	9.21093	24.1092	27.3793	13.4627	6.96617	16.5269	6.97152	0	0
ENSMUSG00000004894	NO	Hapln2	NO	13	27.3332	3.70137	9.24096	0	0	0	0	0	0	0	3.07031	7.74938	3.57121	0	0	0	0	0	0
ENSMUSG00000004895	NO	Prcc	NO	0	63968.6	3289.04	3187.21	3711.37	3633.62	3605.31	3764.94	3851.03	3711.69	3794.54	3327.19	3950.46	3548.59	3016.78	3353.71	3197.41	3894.75	3328.57	3802.35
ENSMUSG00000004896	NO	Rrnad1	NO	0	28123.9	1498.31	1387.07	1719.82	1992.66	1799.18	1912.84	1452.42	1584.79	1552.57	1505.47	1728.97	2033.21	1557.19	1360.39	1267.07	1068.97	1502.92	1200.01
ENSMUSG00000004897	NO	Hdgf	NO	0	365382	14581.9	15150.6	18290.1	26822.9	23674.1	23278.9	24281.7	24009.2	23699.7	20070.6	20597	18878.6	18836.6	19277.4	18639.1	19942	17124.6	18226.8
ENSMUSG00000004902	NO	Slc25a18	Yes	3	307.364	11.1041	24.9506	11.598	11.5628	13.0187	10.5633	39.5484	9.89256	17.0363	18.4219	38.7469	35.7121	26.9255	28.8598	0	0	9.4227	0
ENSMUSG00000004929	NO	Thop1	NO	0	50145.9	1573.82	1602.38	2095.1	3124.86	2625.44	2674.28	4510.5	4481.33	5459.55	3322.07	3447.61	2939.11	2428.9	2740.69	2111.04	1817.24	1504.1	1687.88
ENSMUSG00000004931	NO	Apba3	NO	0	36419.7	1336.19	1470.24	1717.34	2347.26	1867.75	2221.82	2065.42	2023.03	1944.41	2276.12	2516.83	2237.96	1901.61	2273.96	1784.91	2208.81	2034.13	2191.93
ENSMUSG00000004933	NO	Matk	Yes	0	2556.72	126.587	180.199	223.676	108.883	131.055	113.556	74.1533	44.5165	87.4528	195.476	283.283	321.409	79.6546	81.6037	135.521	125.487	140.163	104.047
ENSMUSG00000071769	Homeobox	Rhox3h	NO	19	0	0	0	0	0	0	0	0	0	0	0	0	0	0	0	0	0	0	0
ENSMUSG00000004936	NO	Map2k1	NO	0	116692	4760.7	4517.91	4915.08	4483.49	4724.92	4816.87	5776.05	5432.99	6603.26	8347.15	8267.72	7929.28	6996.14	7609.04	7724.69	7795.32	7448.65	8542.28
ENSMUSG00000004937	NO	Sgta	NO	0	141324	6709.1	6929.8	7169.24	8767.53	7819.03	8491.15	8855.88	8768.76	8125.16	8496.57	8841.18	8603.05	6857.02	7767.28	6919.28	7471.14	7031.69	7700.65
ENSMUSG00000004939	NO	Nmrk2	NO	11	38.4647	0	0	5.79902	7.70856	0	7.92249	1.97742	0	4.543	0	0	2.38081	0	0	0	8.13344	0	0
ENSMUSG00000004945	NO	Tmem242	NO	0	48362.7	3107.67	3193.68	3316.21	2859.88	2575.97	2735.02	2660.62	2679.89	2600.87	2710.06	2503.05	2196.29	2054.19	1966.45	2910.95	2810.68	2706.67	2774.59
ENSMUSG00000004947	NO	Dtx2	NO	0	31168	1527.18	1500.73	1636.98	1666.98	1643.83	1664.6	2089.15	2173.39	2056.84	1772.59	1673	1660.61	2007.07	2074.92	1537.01	1510.5	1394.56	1578.05
ENSMUSG00000004948	NO	Zp3	NO	12	33.166	0	0	5.79902	0	2.60374	2.64083	0	6.92479	10.2218	0	0	0	0	4.97583	0	0	0	0
ENSMUSG00000004951	NO	Hspb1	Yes	0	45271	1094.86	1193.01	428.299	5987.63	2325.14	3073.04	2244.37	2352.45	3342.51	8440.28	3500.14	3645.02	2105.8	2538.67	618.108	744.79	681.968	954.923
ENSMUSG00000004952	NO	Rasa4	NO	0	47509.2	3068.43	2712.22	2424.82	1860.65	2111.63	2301.92	2190.98	2832.24	2714.44	4225.77	2881.05	3411.7	2851.86	3353.71	1609.72	1985.72	2631.29	2341.06
ENSMUSG00000004961	NO	Syt5	Yes	0	2914.84	245.031	257.823	450.666	186.933	191.809	201.583	139.408	70.2372	84.0456	82.8983	86.1042	84.5186	86.3859	69.6617	219.257	277.699	85.9822	94.7986
ENSMUSG00000004980	NO	Hnrnpa2b1	NO	0	876644	62114.9	61123.4	71709	48331.7	45854.4	42224.2	56252.7	57945.7	60047.1	42435.8	48272.6	51032.6	43066.2	39804.7	40038.2	32723.1	37237.4	36430.4
ENSMUSG00000004988	NO	Fxyd4	Yes	0	312.901	56.2608	61.9145	66.2745	6.74499	3.47165	7.92249	4.94355	7.91405	4.543	3.07031	5.16625	3.57121	3.36569	3.98067	11.018	18.5907	11.7784	32.3703
ENSMUSG00000004994	NO	Ccdc130	NO	0	16765.9	678.091	677.363	794.465	1278.66	1271.49	1285.2	977.835	1154.46	921.094	975.335	842.099	907.087	847.031	872.761	868.215	888.869	742.038	783.823
ENSMUSG00000004996	NO	Mri1	NO	0	13408	698.818	730.96	835.887	1005	803.687	950.698	881.93	760.738	763.225	918.022	985.893	997.558	522.803	561.274	399.952	565.855	512.36	513.3
ENSMUSG00000005034	NO	Prkacb	NO	0	143911	7073.31	6499.17	5687.18	5811.29	6540.59	5827.43	8471.27	7189.91	11316.6	12161.5	11239.2	11601.7	7176.76	7228.89	7705.96	7202.74	7413.31	7764.24
ENSMUSG00000005043	NO	Sgsh	NO	0	47101	2491.76	2537.57	2268.24	2450.36	2450.12	2611.78	2155.39	2453.35	1816.07	2489	2700.23	2529.61	2832.79	3153.68	3289.96	2774.66	2964.62	3131.82
ENSMUSG00000005045	NO	Chd5	Yes	0	6224.46	114.742	146.931	178.113	875.886	847.083	804.573	159.182	351.186	283.938	213.898	133.462	146.42	438.661	543.361	390.036	261.432	141.341	194.222
ENSMUSG00000005054	NO	Cstb	Yes	0	71870.8	1795.16	1763.18	1346.2	3565.21	3252.07	3316	7301.63	7385.78	7837.82	6842.7	5059.48	4853.27	3290.52	3226.33	2677.36	2826.95	2650.14	2880.95
ENSMUSG00000005057	NO	Sh2b2	Yes	0	3464.97	73.2871	107.195	91.9558	291.962	141.47	166.372	258.053	234.454	337.318	327.5	295.337	383.31	177.259	198.038	95.8563	110.382	97.7606	77.4574
ENSMUSG00000005069	NO	Pex5	NO	0	55036.6	3260.16	3250.97	3012.17	3054.52	3196.52	3247.34	3206.39	2982.61	3365.23	3253.5	3137.64	3076	3010.04	3115.87	2426.15	2747.94	2871.57	2821.99
ENSMUSG00000005078	NO	Jkamp	NO	0	48320.2	2820.44	2548.66	2816.66	2326.06	2291.29	2276.39	2925.59	2582.95	2892.76	2885.07	3145.39	3218.85	2476.02	2434.18	2461.41	2557.39	2802.08	2858.99
ENSMUSG00000005087	NO	Cd44	Yes	0	377347	3680.64	3867.34	3080.11	11851	12193.3	11102	38838.5	35473.7	36124.8	27460.8	26186.9	25169.9	22039.6	20974.1	31933.4	24416.6	21777	21177.1
ENSMUSG00000005089	NO	Slc1a2	Yes	0	3879.6	211.718	341.916	425.813	165.734	160.564	142.605	113.702	77.1619	43.1585	112.578	72.3275	59.5202	213.16	195.053	591.664	323.014	367.485	262.43
ENSMUSG00000005102	NO	Eif2ak4	NO	0	53367.1	3386.75	3323.98	3325.32	2411.82	2398.91	2312.49	3197.49	3439.64	3222.13	3321.05	3525.11	3480.74	2969.66	3142.74	2250.97	2738.64	2471.1	2448.58
ENSMUSG00000005103	NO	Wdr1	NO	0	346998	10888.7	11064.2	10887.2	16919.3	16394.9	17124	27511.9	28516.3	24400.5	25783.4	23365.2	22655.8	24569.5	27600.9	15778.8	12920.5	14304.8	16312.3
ENSMUSG00000005107	NO	Slc2a9	Yes	0	1495.76	53.2997	48.053	26.5098	72.2678	55.5464	85.3868	90.9614	99.9148	57.9233	259.953	209.233	207.13	41.5101	39.8067	53.988	31.3718	25.9124	36.9946
ENSMUSG00000005124	NO	Ccn4	Yes	0	16830.9	666.246	653.336	480.49	777.601	709.085	603.87	1688.72	899.233	3168.74	1176.95	1226.98	1264.21	762.889	837.93	528.862	492.654	472.313	420.813
ENSMUSG00000005125	NO	Ndrg1	Yes	0	259987	18728.2	17214.1	9560.92	11613.9	13011.8	11521.9	5458.67	3434.7	4762.2	9528.19	7854.42	7836.43	18074.9	16884	15016.4	31585.6	32034.8	25866.1
ENSMUSG00000005131	NO	4930550C14Rik	Yes	0	833.355	41.4553	25.8747	21.5392	50.1057	102.414	88.9079	20.7629	31.6562	7.95026	34.7968	26.6923	34.5217	53.851	34.8308	36.3593	69.7152	88.3379	63.5844
ENSMUSG00000005142	NO	Man2b1	Yes	0	117006	13585.5	13113.9	10429.1	2724.01	4331.75	4322.16	2847.49	2239.67	2340.78	6661.55	6138.37	5997.25	5462.51	5418.68	4861.12	7901.05	9535.78	9094.89
ENSMUSG00000071772	Homeobox	Rhox3a	NO	19	0	0	0	0	0	0	0	0	0	0	0	0	0	0	0	0	0	0	0
ENSMUSG00000005150	NO	Wdr83	NO	0	24254.2	1398.38	1271.56	1681.71	1526.3	1494.55	1645.24	1412.87	1480.92	1512.82	1355.03	1383.69	1336.82	1060.19	1006.11	1143.66	1245.58	1153.1	1145.68
ENSMUSG00000005161	NO	Prdx2	NO	0	506644	36710.9	36648.7	35001.2	21967.5	25074	24579.1	28000.3	22203.8	29304.6	29149.5	30389.6	26190.1	21522.4	22156.4	27650.7	31104.6	30495.4	28495.1
ENSMUSG00000005198	NO	Polr2a	NO	0	274275	14587.8	14695.9	12013.1	15377.6	17755.8	16552.7	12430.1	9855.95	11916.3	13530.9	14323.4	13861.1	21212.8	20892.5	17899.8	15933.4	16245.9	15189.7
ENSMUSG00000005202	NO	Shbg	NO	19	0	0	0	0	0	0	0	0	0	0	0	0	0	0	0	0	0	0	0
ENSMUSG00000005204	NO	Senp3	NO	0	101703	6084.31	5830.12	5729.43	6012.68	5478.27	5528.14	5978.73	6014.67	6120.56	5314.71	5804.28	5802.03	5581.43	5641.6	5015.38	5429.65	5108.28	5228.95
ENSMUSG00000005220	NO	Corin	NO	0	696.148	59.9622	64.6868	81.1862	23.1257	29.509	22.8872	28.6726	26.7099	29.5295	30.7031	43.9131	35.7121	20.1941	17.913	47.3772	53.4483	45.9357	34.6824
ENSMUSG00000005225	NO	Plekha8	NO	0	38412.8	2360.73	2266.81	2372.63	1948.34	1943.26	1944.53	1952.7	2063.59	1839.92	1390.85	1381.97	1520.15	2428.9	2363.52	2604.65	2596.89	2681.94	2751.47
ENSMUSG00000005232	NO	G6pc2	NO	19	0	0	0	0	0	0	0	0	0	0	0	0	0	0	0	0	0	0	0
ENSMUSG00000005233	NO	Spc25	Yes	0	10403.8	506.347	535.052	719.906	240.893	267.317	221.83	1352.56	1391.88	1170.96	369.461	271.228	283.316	829.08	731.447	821.94	286.994	194.343	209.251
ENSMUSG00000005237	NO	Dnah2	Yes	0	1447.27	239.108	256.899	241.902	77.0856	61.6218	61.6193	31.6387	13.8496	9.08601	24.5625	30.9975	24.9985	63.948	85.5843	50.6826	68.5533	58.8919	46.2432
ENSMUSG00000005251	NO	Ripk4	Yes	0	1159.98	31.8318	33.2675	12.4265	165.734	72.9047	82.746	41.5258	59.3553	27.258	72.664	35.3027	67.853	88.6297	46.7728	103.569	59.2579	89.5157	69.3648
ENSMUSG00000005262	NO	Ufd1	NO	0	52142.1	3016.61	3014.4	2594.65	3224.11	2963.92	3033.43	2550.87	2848.07	2864.36	3053.93	2790.64	2816.49	2787.91	2698.89	3075.11	2873.43	2999.95	2935.29
ENSMUSG00000074837	zf-C2H2	Gm10770	NO	19	0	0	0	0	0	0	0	0	0	0	0	0	0	0	0	0	0	0	0
ENSMUSG00000005268	NO	Prlr	Yes	4	132.399	26.6498	26.7988	16.5686	0	6.07539	5.28166	0.988711	3.95702	0	0	3.44417	0	7.85327	4.97583	8.81437	5.8096	8.24487	6.93648
ENSMUSG00000005299	NO	Letm1	NO	0	64442.5	3582.92	3493.08	3212.65	4637.66	3904.74	3915.47	3741.28	3556.37	3928.56	3146.04	3631.01	3134.33	3533.97	3756.75	3189.7	3631	3040	3406.97
ENSMUSG00000005312	NO	Ubqln1	NO	0	164559	7307.24	7107.23	7546.18	9561.51	9388.21	8266.68	11101.2	10772	11529	10526	10702.8	9801.78	9106.42	9429.2	8394.58	8279.84	7586.46	8152.68
ENSMUSG00000005320	NO	Fgfr4	Yes	1	646.839	25.1693	35.1157	40.5931	17.3443	48.6031	50.1758	18.7855	10.8818	0	16.375	45.6352	49.9969	29.1693	21.8937	12.1198	70.8771	81.2708	72.8331
ENSMUSG00000005338	NO	Cadm3	NO	0	6260.11	367.176	502.708	578.245	474.077	438.296	489.434	306.5	219.615	85.1813	384.812	320.308	324.98	201.941	237.845	268.838	447.339	318.016	294.801
ENSMUSG00000005339	NO	Fcer1a	NO	19	0	0	0	0	0	0	0	0	0	0	0	0	0	0	0	0	0	0	0
ENSMUSG00000005354	NO	Txn2	NO	0	102204	4917.64	4795.14	5065.85	7043.7	6013.77	5798.38	7393.58	7698.39	9066.7	5655.51	4620.35	4615.19	4687.28	5074.35	5167.42	5022.98	4680.73	4886.75
ENSMUSG00000005355	NO	Casp14	NO	19	0	0	0	0	0	0	0	0	0	0	0	0	0	0	0	0	0	0	0
ENSMUSG00000005357	NO	Slc1a6	Yes	0	1480.89	148.055	141.387	135.034	95.3935	114.565	92.429	41.5258	40.5595	22.715	92.1093	74.0496	74.9954	76.2889	85.5843	58.3952	52.2864	76.5595	58.9601
ENSMUSG00000005360	NO	Slc1a3	NO	0	52042.9	5084.94	4601.08	3325.32	1647.71	2155.03	1874.99	2231.52	1612.49	2438.46	2740.76	3848.86	3453.36	2897.86	2666.05	2414.04	2800.23	3782.04	2468.23
ENSMUSG00000005362	NO	Crbn	NO	0	36438.7	1812.19	1711.43	1567.39	2482.16	2626.3	2401.39	1528.55	1740.1	1462.85	1701.97	1875.35	1729.66	1889.27	1764.43	2457.01	2792.09	2407.5	2489.04
ENSMUSG00000005364	NO	Il5ra	NO	17	2.96777	0	0	0	0	0	0	0	2.96777	0	0	0	0	0	0	0	0	0	0
ENSMUSG00000005370	NO	Msh6	NO	0	72781.1	2408.85	2325.03	2893.71	4788.95	4480.17	4219.16	5300.48	5338.02	6931.49	3399.86	3633.6	3231.95	5370.51	5190.79	3487.18	3427.66	3121.27	3232.4
ENSMUSG00000005371	NO	Fbxo11	NO	0	115333	6951.17	6667.36	6253.82	6745.96	7127.3	6340.63	5740.45	5425.08	5596.98	6304.37	6871.11	6765.06	6259.05	5831.68	5874.78	6983.14	6661.85	6933.02
ENSMUSG00000075394	Homeobox	Hoxc4	NO	19	0	0	0	0	0	0	0	0	0	0	0	0	0	0	0	0	0	0	0
ENSMUSG00000005374	NO	Tbl2	NO	0	44113.3	2428.1	2406.35	2715.6	2111.18	2231.4	2124.11	2413.44	2688.8	2414.61	1593.49	1577.43	1815.37	2906.83	2750.64	3419.97	3066.31	2497.02	2952.63
ENSMUSG00000005378	NO	Bud23	NO	0	34586.7	1795.16	1887.93	2034.63	2568.88	1932.84	2036.08	2376.86	2379.16	2755.33	2009.01	2069.94	1953.45	1618.89	1572.36	1377.25	1390.82	1334.49	1493.66
ENSMUSG00000005397	NO	Nid1	Yes	0	1.85013e+06	247566	265173	281988	48535	47277	40709.3	30868.5	27459.8	25898.5	38217.2	57835.3	49832.7	96305.7	90099.4	110572	126703	129837	135256
ENSMUSG00000005410	NO	Mcm5	Yes	0	53348.9	1593.81	1471.16	2373.45	1289.26	1269.76	1376.75	6778.6	6730.9	8881.57	1163.65	851.571	1023.75	6586.65	7403.04	2141.89	869.116	720.837	823.129
ENSMUSG00000005413	NO	Hmox1	Yes	0	114370	2790.83	3841.47	497.058	9682.92	3313.69	3934.84	6850.78	6007.75	24410.7	17004.4	5928.27	5960.35	4096.04	4296.13	4178.01	4063.23	3586.52	3927.21
ENSMUSG00000005417	NO	Mprip	NO	0	423202	22047.6	22074.8	21051.3	20263.9	21063.4	20161	24607	23165.4	21415.7	19470.9	21442.5	20014.3	27455	30205.3	25308.3	26680	27920.7	28854.6
ENSMUSG00000079277	Homeobox	Hoxd3	NO	19	0	0	0	0	0	0	0	0	0	0	0	0	0	0	0	0	0	0	0
ENSMUSG00000005447	NO	Pafah1b3	NO	0	53222.4	2525.07	2644.76	3184.49	2812.66	2502.19	2852.98	2897.91	2815.42	2430.51	3708.93	3884.16	3606.92	2047.46	2338.64	2471.33	3657.72	3292.06	3549.17
ENSMUSG00000005465	NO	Il27ra	NO	0	510.045	26.6498	20.3301	15.7402	40.47	20.8299	27.2886	32.6275	50.452	35.2083	42.9843	36.1638	29.7601	29.1693	34.8308	24.2395	9.29536	25.9124	8.09256
ENSMUSG00000005469	NO	Prkaca	NO	0	116036	6737.97	6564.78	6691.24	4927.7	5480	5445.39	6352.47	6020.61	6478.32	6079.21	6172.81	6059.15	6809.9	6838.79	6835.54	7693.07	7288.46	7560.77
ENSMUSG00000005470	NO	Asf1b	Yes	0	10301.8	355.331	303.104	424.985	118.519	218.714	215.668	1274.45	1217.77	1646.84	345.922	233.342	296.41	1144.33	1223.06	576.239	271.889	215.544	219.655
ENSMUSG00000005474	NO	Myl10	NO	19	0	0	0	0	0	0	0	0	0	0	0	0	0	0	0	0	0	0	0
ENSMUSG00000005481	NO	Ddx39a	Yes	0	53622.1	1633.78	1840.8	2358.54	3418.75	3009.92	2830.09	6140.88	5939.49	6396.55	2833.9	2613.26	2630.79	2633.09	2589.42	2106.63	1633.66	1429.9	1582.67
ENSMUSG00000005483	NO	Dnajb1	Yes	0	119500	19380.4	25181.6	3069.34	6549.39	5164.08	4999.09	4727.03	4359.65	4303.36	5655.51	3962.52	3618.83	4532.46	4597.67	4677.12	5893.26	4244.93	4583.86
ENSMUSG00000005493	NO	Msh4	NO	14	9.40976	0	0	0	2.89071	0	0	0	0	0	1.02344	4.30521	1.1904	0	0	0	0	0	0
ENSMUSG00000005501	NO	Usp40	NO	0	61195.7	2744.93	2706.68	3165.43	3804.18	3971.57	3455.08	2666.55	3006.35	2580.43	2621.02	3036.9	2862.92	3757.23	3988.63	4232	4313.05	4037.63	4245.13
ENSMUSG00000079560	Homeobox	Hoxa3	NO	19	0	0	0	0	0	0	0	0	0	0	0	0	0	0	0	0	0	0	0
ENSMUSG00000005505	NO	Kbtbd4	NO	0	20097	701.779	725.416	857.426	1174.59	1259.34	1170.77	1213.15	1286.03	1257.28	974.311	1051.33	879.708	1333.93	1269.83	1270.37	1238.61	1164.88	1268.22
ENSMUSG00000005506	NO	Celf1	NO	0	303936	23256.4	24993.1	30422.5	9973.92	11034.6	9565.96	12993.6	15177.2	12933.9	14206.3	16103.2	14532.4	13402.2	14451.8	23460.5	23150.1	17379	16899.6
ENSMUSG00000005510	NO	Ndufs3	NO	0	61235.8	2714.58	2654.93	3086.73	4234.89	3397.88	3580.96	3943.97	4061.88	4005.79	3611.71	3439.86	3242.66	3027.99	2924.79	3365.99	3453.23	3257.9	3230.09
ENSMUSG00000005514	NO	Por	NO	0	98240.3	5239.66	5206.36	4659.09	5568.47	5674.41	5793.98	7170.13	5626.89	10026.4	6212.26	5928.27	6166.29	5015.99	5461.47	3435.4	3664.69	3864.49	3526.05
ENSMUSG00000005533	NO	Igf1r	NO	0	279910	9855.26	10270.4	9324.82	11391.3	12934.5	12380.2	15749.2	14204.7	13318.9	18681.8	20506.6	18429.8	25264	24134.8	15568.4	14454.3	17136.4	16304.2
ENSMUSG00000005534	NO	Insr	NO	0	97722.5	6371.53	6319.9	5166.92	4330.29	5804.6	4823.91	4462.05	3966.92	4891.68	7394.33	6430.26	6672.21	5841.71	5803.81	4732.21	4639.55	5445.15	4625.48
ENSMUSG00000005540	NO	Fcer2a	NO	15	11.8092	4.44164	0	0	0	0	4.40138	2.96613	0	0	0	0	0	0	0	0	0	0	0
ENSMUSG00000005547	NO	Cyp2a5	NO	19	0	0	0	0	0	0	0	0	0	0	0	0	0	0	0	0	0	0	0
ENSMUSG00000005553	NO	Atp4a	NO	2	437.269	45.897	33.2675	53.0196	30.8343	31.2449	35.2111	11.8645	28.6884	0	16.375	23.2481	23.8081	15.7065	21.8937	28.6467	9.29536	28.2681	0
ENSMUSG00000005566	NO	Trim28	NO	0	360056	17583.7	17384.1	19856.7	19473.8	17688.9	18169.8	25811.3	21167.1	24841.1	19903.8	21538.1	20934.4	21456.2	22707.7	18867.2	18339.7	17102.2	17230.2
ENSMUSG00000005575	NO	Ube2m	NO	0	137474	5988.07	5780.22	6311.81	8509.29	7303.49	7904.88	10849.1	9676.9	10418.2	8887.52	8744.74	7754.29	6068.33	6806.94	6243.88	7503.68	6128.29	6594.28
ENSMUSG00000005580	NO	Adcy9	Yes	0	13793.4	1273.27	1482.25	1342.06	354.594	518.144	523.764	354.947	334.368	290.752	396.07	404.69	364.263	788.692	878.732	1197.65	1044.57	1224.95	1019.66
ENSMUSG00000079626	Homeobox	Rhox7b	NO	19	0	0	0	0	0	0	0	0	0	0	0	0	0	0	0	0	0	0	0
ENSMUSG00000005609	NO	Ctr9	NO	0	112238	5978.45	5969.66	6302.7	5902.83	6428.63	5815.11	5397.37	5236.13	5688.98	5782.42	6303.69	5782.98	6210.81	6196.9	6783.76	6965.71	7346.18	8145.74
ENSMUSG00000005610	NO	Eif4g2	NO	0	1.5848e+06	91079.6	93120.3	93273	75055.4	75730.6	67836.7	82347.7	76614.9	81779.7	79069.7	77747.8	74478.8	90658.1	93565.6	103719	107258	105665	115797
ENSMUSG00000005611	NO	Irag1	Yes	2	423.255	28.8707	12.9374	23.1961	15.4171	0	8.80276	6.92097	16.8173	0	82.8983	55.1067	74.9954	17.9503	30.8502	7.71257	19.7526	11.7784	9.24865
ENSMUSG00000005615	NO	Pcyt1a	NO	0	62817	3905.68	3772.16	3282.24	2388.69	2937.02	2518.47	2751.58	3021.19	2471.39	2367.21	2368.73	2203.44	4386.61	4324	5018.68	5156.6	4935.14	5008.14
ENSMUSG00000079627	Homeobox	Rhox2h	NO	19	0	0	0	0	0	0	0	0	0	0	0	0	0	0	0	0	0	0	0
ENSMUSG00000005625	NO	Psmd4	NO	0	140158	5668.27	5644.38	6289.45	10179.2	9213.76	8904.88	9001.22	8754.91	9214.35	9831.13	9350.05	8566.14	6570.94	6775.09	6592.05	7322.42	5851.5	6427.81
ENSMUSG00000005628	NO	Tmod4	NO	0	1246.22	93.2745	71.1554	57.9902	92.5028	91.9988	94.1896	47.4581	69.2479	76.0953	53.2187	49.9404	80.9474	58.3385	62.6955	42.97	67.3913	83.6265	53.1797
ENSMUSG00000005640	NO	Insrr	Yes	0	4907.77	1228.11	1084.89	589.843	96.357	462.598	454.223	15.8194	12.8603	17.0363	11.2578	24.1092	20.2369	85.264	93.5457	141.03	113.868	316.838	139.886
ENSMUSG00000005649	NO	Cabp5	Yes	0	662.855	53.2997	65.6109	53.848	89.6121	9.54704	13.2041	37.571	8.9033	14.7648	82.8983	41.33	30.9505	7.85327	16.9178	22.0359	29.048	57.7141	27.7459
ENSMUSG00000005656	NO	Snx6	NO	0	113201	5774.13	5314.48	5584.45	7008.05	6656.02	6161.93	6208.11	6912.92	6329.54	7285.84	6466.43	6332.95	5721.67	5504.27	6486.27	6556.71	5990.48	6906.43
ENSMUSG00000005667	NO	Mthfd2	Yes	0	50355.4	687.714	748.518	752.215	6466.52	4905.44	5058.07	3895.52	6386.63	6167.13	1915.87	1074.58	1078.51	3382.51	3566.68	1762.87	1396.63	507.648	602.318
ENSMUSG00000005672	NO	Kit	Yes	0	10280.7	644.778	516.57	478.833	628.248	730.783	769.362	219.494	158.281	62.4663	140.211	190.29	215.463	802.155	1075.78	991.616	977.174	842.154	837.002
ENSMUSG00000005674	NO	Tomm40l	NO	0	36876.7	1650.07	1612.55	1849.06	2010.01	1885.97	1903.16	2622.06	2407.85	2263.55	2068.36	2057.89	1976.07	2038.48	2066.96	2210.2	2197.19	2034.13	2023.14
ENSMUSG00000079629	Homeobox	Rhox2g	NO	19	0	0	0	0	0	0	0	0	0	0	0	0	0	0	0	0	0	0	0
ENSMUSG00000005681	NO	Apoa2	NO	16	10.4327	0	0	0	0	0	0	0	0	0	0	0	0	3.36569	0	0	0	7.06703	0
ENSMUSG00000005682	NO	Pan2	Yes	0	53812.3	5352.92	5312.63	5369.06	2467.7	2577.7	2720.05	1615.55	2179.33	1699.08	1407.23	1586.04	1867.74	2763.23	2949.67	3533.46	3103.49	3872.73	3434.72
ENSMUSG00000005683	NO	Cs	NO	0	200588	10817.6	10625.3	11089.4	8648.05	8814.52	8517.55	13094.5	12219.3	14514.9	10553.7	10090.6	9519.66	12149	12646.6	11909.3	11166	11996.3	12216.3
ENSMUSG00000005686	NO	Ampd3	Yes	0	10440.7	99.9369	73.0036	44.7353	369.047	339.354	360.033	416.247	899.233	1453.76	903.694	954.896	661.864	1319.35	1547.48	263.329	213.793	286.215	234.684
ENSMUSG00000005687	NO	Bcas2	NO	0	60891.7	3708.03	3792.49	3698.94	3679.88	3319.77	3378.5	3723.48	3813.58	3576.48	3409.07	3570.74	3241.47	2873.17	2779.5	3284.45	3203.41	2784.41	3054.37
ENSMUSG00000005696	NO	Sh2d1a	NO	15	7.61583	0	2.77229	0	3.85428	0	0	0	0.989256	0	0	0	0	0	0	0	0	0	0
ENSMUSG00000079636	Homeobox	Rhox3c	NO	19	0	0	0	0	0	0	0	0	0	0	0	0	0	0	0	0	0	0	0
ENSMUSG00000005699	NO	Pard6a	NO	0	8330.06	410.112	429.705	431.612	682.208	594.52	706.862	351.981	384.82	425.907	356.156	453.769	342.836	436.417	418.965	425.293	436.882	521.782	520.236
ENSMUSG00000005705	NO	Agrp	NO	0	406.463	20.7277	37.888	30.6519	27.9435	30.377	17.6055	3.95484	14.8388	15.9005	26.6093	18.9429	11.904	10.0971	28.8598	30.8503	22.0765	31.8016	25.4338
ENSMUSG00000005716	NO	Pvalb	NO	19	0	0	0	0	0	0	0	0	0	0	0	0	0	0	0	0	0	0	0
ENSMUSG00000079637	Homeobox	Rhox2c	NO	19	0	0	0	0	0	0	0	0	0	0	0	0	0	0	0	0	0	0	0
ENSMUSG00000005732	NO	Ranbp1	NO	0	89678.3	3280.89	3062.46	4437.9	5056.82	4037.53	4183.95	8995.29	8848.89	10475	5659.6	5173.14	4844.94	4348.47	4787.75	3453.03	3097.68	2919.86	3015.06
ENSMUSG00000005763	NO	Cd247	Yes	0	1927.82	230.225	318.813	515.284	42.3971	49.471	48.4152	83.0517	120.689	28.3938	29.6797	94.7146	65.4722	86.3859	55.7293	69.4132	29.048	28.2681	32.3703
ENSMUSG00000090714	zf-C2H2	Zscan4d	NO	19	0	0	0	0	0	0	0	0	0	0	0	0	0	0	0	0	0	0	0
ENSMUSG00000005779	NO	Psmb4	NO	0	159605	7150.3	7253.23	7469.96	10859.4	8956.86	10033.4	10655.3	10729.5	10345.6	10359.2	9045.25	8422.1	8010.33	8316.61	8651.3	8426.24	7178.92	7741.12
ENSMUSG00000005800	NO	Mmp8	Yes	4	2404.06	0	0	0	15.4171	9.54704	0	90.9614	22.7529	53.3803	1333.54	355.61	326.171	48.2415	31.8453	18.7305	29.048	32.9795	35.8385
ENSMUSG00000005802	NO	Slc30a4	NO	0	79982.8	3505.2	3538.37	2893.71	3801.29	4173.79	3816	3741.28	3418.87	4303.36	6164.16	6342.44	5612.75	4827.51	4297.13	4534.99	5243.74	4782.02	4986.18
ENSMUSG00000005803	NO	Sqor	NO	0	14094.3	501.165	418.616	424.157	635.957	797.612	766.721	687.154	633.124	961.981	1337.63	824.017	842.806	688.844	669.747	945.341	1272.3	836.265	850.875
ENSMUSG00000005804	NO	Bloc1s6	NO	0	55295.5	2505.83	2547.73	2517.6	3237.6	3365.77	3358.25	2679.41	3153.75	2626.99	3029.37	3218.57	2878.4	3031.36	3042.22	3614.99	3879.65	3123.63	3484.43
ENSMUSG00000005813	NO	Metap1	NO	0	68160	2987.74	2839.75	3206.86	4598.16	3773.69	3423.39	3958.8	4057.93	4178.43	4622.86	4524.78	3949.76	3247.89	3227.33	3688.81	5986.21	2865.68	3021.99
ENSMUSG00000005823	NO	Gpr108	NO	0	50950.6	2572.45	2365.69	2214.4	3139.31	3129.69	3392.59	2843.53	2804.54	3037	2648.65	2751.03	2834.35	2969.66	3110.89	2724.74	2860.65	2690.18	2861.3
ENSMUSG00000005824	NO	Tnfsf14	NO	15	58.8779	0	0	0	0	0	0	0	0	0	36.8437	7.74938	14.2848	0	0	0	0	0	0
ENSMUSG00000092109	Homeobox	Gm9376	NO	19	0	0	0	0	0	0	0	0	0	0	0	0	0	0	0	0	0	0	0
ENSMUSG00000005846	NO	Rsl1d1	NO	0	116379	4709.62	4814.54	5937.36	9240.64	7864.16	7085.34	8885.54	9185.24	10662.4	7656.33	6447.48	6213.91	5024.97	5029.57	5084.79	4663.95	3889.22	3983.85
ENSMUSG00000005864	NO	Cnga2	Yes	10	45.5898	14.8055	7.39277	9.94117	0	2.60374	0	0	2.96777	0	0	2.58313	0	0	1.99033	3.30539	0	0	0
ENSMUSG00000005871	NO	Apc	NO	0	151526	9944.83	10416.4	7884.18	6917.47	7813.82	6139.93	5508.11	5782.2	6029.7	7061.71	6800.51	6304.38	10064.5	10636.3	10609.2	10741.9	11553.4	11316.9
ENSMUSG00000005873	NO	Reep5	NO	0	150359	8099.33	7660.76	6112.16	7322.17	7898.88	7890.8	10134.3	9520.6	9488.06	8264.25	8136.85	8164.98	7748.93	7404.04	7640.96	9957.65	9155.34	9758.48
ENSMUSG00000005881	NO	Ergic3	NO	0	271035	17742.1	18154.8	16641.5	13272.2	13342.4	13839.7	12199.7	11368.5	10703.3	11661	12157.1	12114.7	13618.7	14209	18533.3	19677.1	19810.1	21989.8
ENSMUSG00000005882	NO	Uqcc1	NO	0	46525.5	2439.94	2303.77	2459.61	3438.98	3159.2	3095.05	2642.82	3099.34	2464.58	2320.13	2234.4	2268.91	2241.55	2177.42	2826.11	2556.22	2423.99	2373.43
ENSMUSG00000005883	NO	Spo11	Yes	3	270.764	57.7413	32.3434	19.0539	7.70856	12.1508	18.4858	4.94355	5.93553	0	19.4453	29.2754	16.6656	5.60948	12.9372	8.81437	0	0	19.6534
ENSMUSG00000005886	NO	Ncoa2	NO	0	101920	5492.09	5732.17	4832.24	5133.9	6199.5	5334.47	3457.52	4520.9	3124.45	4310.71	4192.41	3752.15	6964.72	7571.23	7603.49	8274.03	7509.9	7914.53
ENSMUSG00000005891	NO	Prl4a1	NO	19	0	0	0	0	0	0	0	0	0	0	0	0	0	0	0	0	0	0	0
ENSMUSG00000005892	NO	Trh	Yes	10	221.706	74.0274	91.4856	0	4.81785	7.81122	14.0844	4.94355	0	0	0	0	0	14.5846	9.95167	0	0	0	0
ENSMUSG00000094429	zf-C2H2	Gm19965	NO	19	0	0	0	0	0	0	0	0	0	0	0	0	0	0	0	0	0	0	0
ENSMUSG00000094504	Fork_head	Foxl3	NO	19	0	0	0	0	0	0	0	0	0	0	0	0	0	0	0	0	0	0	0
ENSMUSG00000005899	NO	Smpd4	NO	0	56666.9	3086.94	3019.02	3428.88	3240.49	3206.07	3207.73	3381.39	3635.51	3252.79	2275.1	2495.3	2579.6	3735.91	4016.49	3501.51	2852.51	2763.21	2988.47
ENSMUSG00000005907	NO	Pex1	NO	0	21551.2	1456.12	1457.3	1388.45	1000.19	1292.32	1108.27	734.612	837.9	684.858	921.093	1066.83	935.657	1119.65	1262.87	1490.73	1656.9	1557.1	1580.36
ENSMUSG00000095339	zf-C2H2	Zscan4b	NO	19	0	0	0	0	0	0	0	0	0	0	0	0	0	0	0	0	0	0	0
ENSMUSG00000005936	NO	Kctd20	NO	0	84853.4	4078.91	4350.65	4604.42	4934.44	5214.42	4889.94	5026.6	5038.28	4619.1	4769.21	4765.87	4633.05	4564.99	4515.07	4742.13	4898.65	4539.39	4668.25
ENSMUSG00000005947	NO	Itgae	NO	3	157.738	14.8055	9.24096	17.397	0	11.2829	6.16193	17.7968	9.89256	4.543	0	7.74938	11.904	8.97516	4.97583	15.4251	5.8096	11.7784	0
ENSMUSG00000005949	NO	Ctns	NO	0	34527.9	1789.98	1584.83	1479.58	2046.62	2145.48	2127.63	1492.95	1246.46	1063.06	1641.59	2040.67	2014.16	2385.15	2269.98	2106.63	2292.47	2472.28	2328.35
ENSMUSG00000005950	NO	P2rx5	Yes	1	3102.99	22.9485	0	14.0833	147.426	267.317	266.724	147.318	132.56	151.055	138.164	175.653	159.514	316.374	241.825	241.293	248.651	234.39	197.69
ENSMUSG00000005951	NO	Shpk	Yes	0	4524.16	319.798	247.658	248.529	335.323	310.713	338.906	129.521	99.9148	90.8601	129.976	177.375	171.418	330.959	306.511	250.108	290.48	399.287	346.824
ENSMUSG00000005952	NO	Trpv1	NO	8	173.841	28.8707	41.5843	21.5392	0	8.67913	14.9647	0	0	12.4933	15.3515	11.1935	0	0	0	9.91616	0	0	9.24865
ENSMUSG00000005958	NO	Ephb3	NO	0	62632.9	5697.15	5076.06	4970.58	3382.13	2889.28	2951.57	3063.03	2456.32	2471.39	2911.68	3559.55	3510.5	3106.53	3087.01	3353.87	3340.52	3246.12	3559.57
ENSMUSG00000005968	NO	Tuft1	NO	0	141477	5178.21	5195.27	4160.38	9413.12	10413.2	10974.4	4872.37	5452.78	4307.9	4461.16	5017.29	4880.65	8507.33	9410.3	9444.6	10847.7	12664.1	16276.5
ENSMUSG00000005973	NO	Rcn1	Yes	0	425459	32278.1	33456.9	37541.2	11627.4	11786.3	11220	37219	31677.9	24866.1	21080.7	28038.1	27597.1	16542.3	15066.8	24574.5	20724	19641.6	20520.4
ENSMUSG00000005980	NO	Dnase1	NO	0	6203.49	272.421	286.47	323.916	474.077	453.051	399.645	300.568	329.422	270.309	220.039	330.64	260.698	405.004	428.917	355.88	403.186	325.083	364.165
ENSMUSG00000005981	NO	Trap1	NO	0	78032.6	3685.82	3441.34	3824.04	5122.34	4304.85	4360.01	5053.3	4687.09	5765.07	4482.65	3903.96	4061.66	4448.31	4629.52	4525.08	3832.01	3895.11	4010.44
ENSMUSG00000005982	NO	Naa60	NO	0	72113.5	4629.67	4119.62	4059.31	3658.68	3882.17	3868.81	3706.68	3456.46	3950.14	2799.1	2816.47	2499.85	4191.4	4313.05	5084.79	5086.88	4982.26	5008.14
ENSMUSG00000005983	NO	1700037C18Rik	Yes	0	6154.23	162.86	201.453	214.564	619.576	524.219	611.792	467.66	477.81	380.477	219.015	264.34	265.46	345.544	424.936	256.718	221.927	246.168	249.713
ENSMUSG00000005986	NO	Ankrd13d	NO	0	12961.3	857.977	684.755	724.877	819.998	795.008	879.396	537.859	474.843	509.952	619.179	836.933	888.041	612.555	590.134	602.682	787.782	908.113	831.222
ENSMUSG00000005994	NO	Tyrp1	Yes	0	172383	13243.5	9782.49	6635.73	285.217	2366.8	1604.74	191.81	146.41	59.059	602.804	994.503	744.002	3143.55	4687.23	6605.27	25054.5	51045.1	45190
ENSMUSG00000006005	NO	Tpr	NO	0	236999	11202.6	11281.4	10436.6	13012.1	14066.3	12617	13971.5	13041.4	15659.7	15002.6	13716.4	13645.6	15143.3	15292.7	12166	12458.1	12703	11582.8
ENSMUSG00000006007	NO	Pdc	Yes	0	5768.03	664.025	982.315	1515.2	110.811	354.108	558.975	389.552	130.582	6.8145	330.57	12.0546	10.7136	102.092	182.115	101.365	228.898	61.2476	26.5899
ENSMUSG00000006010	NO	Odr4	NO	0	51464.2	2949.99	2716.84	2836.55	3482.34	3670.4	3191	2066.41	2669.01	2435.05	2735.65	2496.16	2372.47	2588.21	2500.85	3587.45	3196.44	2905.73	3063.61
ENSMUSG00000006014	NO	Prg4	NO	1	193.341	15.5457	10.1651	22.3676	11.5628	6.07539	14.9647	16.8081	4.94628	12.4933	9.21093	9.47146	19.0465	13.4627	10.9468	2.20359	4.64768	9.4227	0
ENSMUSG00000006019	NO	Dhx34	NO	0	33230.2	1755.19	1834.33	1804.32	1986.88	1826.96	2282.56	1975.44	2368.28	1838.78	1738.82	1645.45	1880.84	1874.69	1964.46	1729.82	1550	1624.24	1549.15
ENSMUSG00000006021	NO	Kptn	NO	0	16258.4	1010.47	1000.8	1223.59	1178.45	1018.06	1146.12	643.651	773.598	676.907	642.718	689.695	711.861	918.832	874.751	803.209	971.365	985.85	988.449
ENSMUSG00000006024	NO	Napa	NO	0	162776	7365.72	7945.38	7642.27	8955.42	8302.46	8699.77	8019.43	7914.05	6777.03	9463.72	9643.67	9223.25	8121.4	9263.01	11586.5	11213.7	10836.1	11803.6
ENSMUSG00000006050	NO	Sra1	NO	0	51192.1	2360.73	2562.52	2573.11	3597.97	2950.04	2959.49	3337.89	3296.2	3407.25	3506.29	3004.18	2774.83	2330.18	2395.37	2535.23	2718.89	2368.63	2513.32
ENSMUSG00000006056	NO	Calcoco2	NO	17	1.76055	0	0	0	0	0	1.76055	0	0	0	0	0	0	0	0	0	0	0	0
ENSMUSG00000006057	NO	Atp5g1	NO	0	69029.2	2737.53	2824.96	3122.36	4433.39	3794.52	4169.87	4680.56	4468.47	4758.8	3465.36	3402.84	3084.34	3200.77	3884.14	4418.2	4142.24	4147.17	4293.68
ENSMUSG00000006058	NO	Snf8	NO	0	35246.1	1651.55	1692.02	1811.78	2427.23	1971.03	2210.37	2164.29	2153.61	2219.26	2247.47	1983.84	1934.41	1805.13	1695.76	1869.75	1869.53	1645.44	1893.66
ENSMUSG00000006095	NO	Tbcb	NO	0	67815.8	2816.74	2995	3173.72	4801.47	3955.08	4251.73	4317.7	4471.44	4194.33	4674.03	3761.89	3467.65	3160.38	3343.76	3544.48	4275.86	3069.45	3541.08
ENSMUSG00000006127	NO	Inpp5k	NO	0	37919.5	2430.32	2399.88	2209.43	1825.97	2143.74	2179.56	1296.2	1396.83	1197.08	1845.26	1865.88	1868.93	2322.32	2186.38	2472.43	2674.74	2807.97	2796.56
ENSMUSG00000006134	NO	Crkl	NO	0	88135.2	3509.64	3611.37	4049.37	4686.81	5466.98	4701.56	4426.46	4881.98	4341.98	4950.36	5312.63	4871.13	5320.03	5675.44	5124.45	6421.93	5027.01	5756.13
ENSMUSG00000006143	NO	Upk3bl	Yes	0	9956.26	941.628	1000.8	897.191	661.973	696.934	546.652	280.794	373.939	332.775	293.726	261.757	205.94	488.024	577.197	329.437	650.675	534.738	882.09
ENSMUSG00000006154	NO	Eps8l1	Yes	0	526.139	71.8065	94.2578	56.3333	20.235	24.3016	22.8872	14.8307	3.95702	12.4933	9.21093	18.0819	7.14242	35.9006	12.9372	34.1557	27.8861	41.2243	18.4973
ENSMUSG00000006169	NO	Clint1	NO	0	107552	6092.45	5995.54	5171.07	5440.32	5636.23	5086.24	6439.47	6676.49	6859.93	6191.79	6087.57	5890.12	6011.11	6530.28	5950.8	5700.38	5687.78	6104.11
ENSMUSG00000006179	NO	Prss16	Yes	2	281.448	8.14301	6.46868	0	55.8871	35.5844	41.373	0	10.8818	4.543	11.2578	10.3325	14.2848	12.3408	6.96617	11.018	16.2669	14.1341	21.9655
ENSMUSG00000006191	NO	Cdkal1	NO	0	15727.3	736.572	721.719	692.568	909.611	828.857	873.234	993.654	1136.65	946.08	812.609	870.513	849.948	893.029	896.645	805.413	1041.08	812.708	906.367
ENSMUSG00000095510	Homeobox	Rhox3f	NO	19	0	0	0	0	0	0	0	0	0	0	0	0	0	0	0	0	0	0	0
ENSMUSG00000006204	NO	Cdcp3	Yes	0	1022.87	42.9359	53.5976	32.3088	21.1986	6.9433	12.3239	11.8645	8.9033	27.258	16.375	24.1092	19.0465	43.7539	28.8598	52.8862	170.802	187.276	262.43
ENSMUSG00000006205	NO	Htra1	NO	0	1.9269e+06	98497.8	93883.6	70559.1	76607.7	92221.8	90844.5	81434.2	90356.6	68130.3	110182	122220	114438	96751.1	102099	123532	158600	154445	182098
ENSMUSG00000095601	Homeobox	Rhox3a2	NO	19	0	0	0	0	0	0	0	0	0	0	0	0	0	0	0	0	0	0	0
ENSMUSG00000006216	NO	Clcnkb	NO	17	2.89071	0	0	0	2.89071	0	0	0	0	0	0	0	0	0	0	0	0	0	0
ENSMUSG00000006218	NO	Fam131c	Yes	0	1146.3	39.9748	52.6735	34.7941	113.701	80.7159	137.323	51.413	90.0223	39.7513	70.6171	108.491	74.9954	67.3137	52.7438	40.7665	13.943	41.2243	35.8385
ENSMUSG00000006219	NO	Fblim1	Yes	0	39196.5	290.187	235.645	146.632	365.193	312.449	284.329	5187.76	4354.7	4641.81	6044.42	6605.05	7023.38	658.552	895.65	392.239	590.255	593.63	574.572
ENSMUSG00000006221	NO	Hspb7	Yes	5	168.959	2.22082	0	0	6.74499	2.60374	14.0844	14.8307	2.96777	71.5523	10.2344	13.7767	0	10.0971	0	0	8.13344	8.24487	3.46824
ENSMUSG00000006235	NO	Epor	Yes	0	2511.87	173.224	201.453	306.519	113.701	148.413	161.971	133.476	127.614	114.711	108.484	161.876	144.039	56.0948	71.652	77.1257	130.135	149.585	131.793
ENSMUSG00000006241	NO	Ccdc159	NO	0	5062.38	279.083	266.14	267.583	317.015	400.108	390.843	154.239	283.916	199.892	287.586	326.335	308.314	284.961	304.521	212.647	211.469	318.016	249.713
ENSMUSG00000006262	NO	Mob1b	NO	0	76503.3	4036.71	4015.2	3284.73	3927.51	4325.68	3644.34	3956.82	3907.56	4133	4656.64	4404.23	4194.98	4690.64	4717.09	4945.96	4421.1	4723.13	4517.96
ENSMUSG00000006269	NO	Atp6v1b1	Yes	8	510.231	132.509	162.641	115.98	0	22.5657	36.0913	1.97742	0	2.2715	0	0	0	0	0	19.8323	9.29536	7.06703	0
ENSMUSG00000095698	Homeobox	Rhox2d	NO	19	0	0	0	0	0	0	0	0	0	0	0	0	0	0	0	0	0	0	0
ENSMUSG00000006273	NO	Atp6v1b2	NO	0	216201	7027.42	7116.47	7077.28	9163.56	9039.31	8516.67	15911.3	13897.1	12569.4	19301	19362.3	18039.4	10561.5	10662.2	11298.9	12221.1	11798.4	12638.3
ENSMUSG00000006276	NO	Eps15l1	NO	0	83719	4915.42	4778.5	4446.19	4682.95	4371.68	4341.52	3951.88	4125.2	3799.09	4310.71	4845.94	4891.37	4789.37	4950.95	4692.55	4883.55	5684.25	5257.85
ENSMUSG00000006281	NO	Tep1	NO	0	45090	2145.31	2081.99	1944.33	2775.08	2828.53	2767.59	2038.72	2350.47	2121.58	2634.33	2435.03	2395.09	2922.54	3340.77	2415.14	2499.29	2813.86	2580.37
ENSMUSG00000006288	NO	Ttc5	NO	0	43062.2	2386.64	2312.09	2590.5	2400.25	2425.82	2574.81	2534.07	2274.3	2304.44	2659.91	2797.53	2859.35	2228.08	2058	2120.96	2054.27	2201.38	2279.79
ENSMUSG00000006289	NO	Osgep	NO	0	29249.4	1946.18	1908.26	2306.35	1658.3	1742.77	1770.24	1277.41	1367.15	1418.55	1525.94	1336.34	1261.83	1422.56	1492.75	1598.71	1688.27	1720.82	1806.95
ENSMUSG00000006299	NO	Aamp	NO	0	214052	10643.7	10758.3	11021.4	12101.5	11518.1	11865.2	14506.4	12991.9	13075.9	14924.8	15937	15144.3	8919.07	9697.9	9501.89	10689.7	9995.13	10759.6
ENSMUSG00000006301	NO	Tmbim1	Yes	0	149404	2989.96	2838.82	2310.49	7704.71	8543.73	8417.2	11950.5	10685	10865.7	13616.8	13498.6	13894.4	8778.83	8343.48	5650.01	6259.26	6469.86	6586.19
ENSMUSG00000006304	NO	Arpc2	NO	0	229545	9578.4	8829.74	9149.19	10630.1	10422.8	10042.2	17692	16514.6	16828.4	19760.5	17406	16993	10582.8	10999.6	11226.2	11304.3	10568.7	11016.3
ENSMUSG00000006307	NO	Kmt2b	NO	0	98435.8	5972.53	6111.97	5385.63	5484.64	5467.85	5318.63	4649.91	5103.57	4391.95	5304.47	5444.37	5721.08	5483.82	5998.86	5608.14	5405.25	6091.78	5491.38
ENSMUSG00000095741	Homeobox	Rhox2f	NO	19	0	0	0	0	0	0	0	0	0	0	0	0	0	0	0	0	0	0	0
ENSMUSG00000095909	zf-C2H2	Zfp997	NO	19	0	0	0	0	0	0	0	0	0	0	0	0	0	0	0	0	0	0	0
ENSMUSG00000006313	NO	Upk1a	Yes	0	378.402	26.6498	26.7988	28.9951	38.5428	14.7545	34.3308	28.6726	25.7206	23.8508	20.4687	12.9156	13.0944	19.0722	19.9033	14.3233	15.105	9.4227	5.7804
ENSMUSG00000006315	NO	Tmem147	NO	0	53070.1	2585.04	2640.14	2737.14	3912.1	3133.17	3568.64	3177.72	3056.8	2918.88	2405.08	2796.66	2514.13	3077.36	3130.79	2648.72	3133.7	2777.34	2856.68
ENSMUSG00000006333	NO	Rps9	NO	0	708690	44896.8	47026.3	48445	38946.6	33792.2	37394.1	50813.8	48968.2	56875	51635.4	44050	41573.7	22747.5	25200.6	28426.3	29867.1	28557.9	29473.1
ENSMUSG00000006335	NO	Tfpt	NO	0	19713.4	943.849	1164.36	1003.23	1556.17	1480.66	1566.01	1184.48	1317.69	1194.81	1146.25	1093.52	936.848	801.033	896.645	940.934	894.678	770.306	821.973
ENSMUSG00000006342	NO	Susd2	Yes	0	134536	20738.8	20749.7	15417.1	2391.58	2726.98	2470.94	1081.65	1060.48	372.526	421.656	763.744	842.806	4351.83	4417.54	8867.25	16312.2	15935	15614
ENSMUSG00000006344	NO	Ggt5	Yes	1	1979.92	287.966	268.912	152.431	44.3242	41.6598	56.3377	11.8645	0	19.3078	175.008	106.769	154.752	65.0699	69.6617	77.1257	144.078	157.83	146.822
ENSMUSG00000006345	NO	Ggt1	Yes	0	28552.4	4154.42	4449.52	4084.99	967.425	880.064	889.079	336.162	350.197	256.68	515.812	954.034	954.704	964.83	920.529	1517.17	1977.59	2062.39	2316.79
ENSMUSG00000006356	NO	Crip2	Yes	0	73308.1	2516.19	2712.22	1817.58	3579.66	3383.12	3440.12	5788.9	7084.06	6190.98	9463.72	6986.49	6843.63	2971.9	3114.87	2131.98	1692.92	1694.91	1894.82
ENSMUSG00000006360	NO	Crip1	Yes	0	35771.8	1703.37	2094.93	1123.35	438.425	431.353	417.251	3679.98	3219.04	2052.3	6356.56	5241.16	5050.88	527.291	525.448	677.605	620.465	795.041	817.349
ENSMUSG00000006362	NO	Cbfa2t3	Yes	0	1851.08	141.392	177.427	114.323	43.3607	42.5277	33.4505	35.5936	63.3124	57.9233	243.578	141.211	214.273	95.3611	118.425	33.0539	74.3629	100.116	121.388
ENSMUSG00000006369	NO	Fbln1	Yes	0	485156	36761.2	34074.2	16037.6	8345.48	32321.1	28550	8505.88	4026.27	13796	11434.9	15423	16607.3	27604.2	26387.8	31733.9	52440.9	69630.3	51475.6
ENSMUSG00000006373	NO	Pgrmc1	NO	0	221286	14668.5	14012.1	11370.2	13441.8	14408.2	13968.2	10678.1	10913.5	10962.3	8853.75	8161.82	8825.65	14545.4	13069.5	14857.7	12448.8	12737.1	13363.1
ENSMUSG00000006378	NO	Gcat	NO	0	7402.04	340.526	344.688	335.514	425.898	358.448	327.463	667.38	494.628	668.957	314.195	323.752	308.314	413.979	511.516	323.928	425.263	388.687	428.906
ENSMUSG00000006386	NO	Tek	Yes	0	44646.4	2989.22	2812.03	2675	2383.87	2588.98	2414.6	1083.63	1042.68	750.731	1168.76	1531.79	1289.21	1795.03	1534.55	4267.26	3816.91	4900.98	5601.21
ENSMUSG00000006389	NO	Mpl	NO	15	6.80914	2.96109	0	0	0	0	0.880276	0	2.96777	0	0	0	0	0	0	0	0	0	0
ENSMUSG00000006390	NO	Elovl1	NO	0	49801.3	1797.38	1845.42	1630.35	2714.38	2616.76	2808.96	4052.72	3568.25	3700.28	3041.65	3019.67	3087.91	3051.55	3002.42	2395.3	2433.06	2530	2505.23
ENSMUSG00000006392	NO	Med8	NO	0	36092.6	1544.95	1567.27	1943.5	2826.15	2676.64	2603.86	2736.75	3023.17	2649.71	2227	1690.23	1776.08	1526.9	1536.54	1610.83	1441.94	1318	1393.08
ENSMUSG00000006395	NO	Hyi	NO	0	9447.36	475.256	454.655	563.333	525.146	480.824	504.398	485.457	566.844	432.721	790.093	697.444	736.86	472.318	415.98	470.467	443.853	495.87	435.842
ENSMUSG00000006398	NO	Cdc20	Yes	0	23507.2	961.615	1055.32	1173.06	546.344	593.652	579.222	3998.35	3477.23	2274.91	1078.7	731.886	752.335	1266.62	1374.33	2105.53	532.159	506.47	499.427
ENSMUSG00000006403	NO	Adamts4	Yes	0	98115.6	5829.65	6920.56	5712.03	826.743	801.084	642.602	4917.85	3549.45	2701.95	10785	13043.9	12627.8	4753.47	5086.3	4544.91	4101.58	5701.91	5568.84
ENSMUSG00000006411	NO	Nectin4	Yes	0	2894.44	558.907	523.963	562.505	104.066	43.3956	31.6899	79.0969	79.1405	60.1948	118.719	118.824	95.2323	51.6072	44.7825	150.946	131.297	73.026	67.0527
ENSMUSG00000006412	NO	Pfdn2	NO	0	50222	2261.54	2237.24	2742.93	3141.24	2694	2664.6	3646.36	3571.21	3667.34	3477.64	3513.91	2993.86	2170.87	2155.53	2203.59	2517.88	2270.87	2291.35
ENSMUSG00000006418	NO	Rnf114	NO	0	91762.6	4101.86	3932.95	4337.66	5596.42	6097.96	5975.32	3750.18	4539.69	3373.18	4534.85	4885.55	4373.54	6637.13	7199.04	5624.67	5993.18	5323.83	5485.6
ENSMUSG00000006423	NO	C330007P06Rik	NO	0	55021.4	2984.04	2844.37	2832.4	2585.26	2966.53	2729.74	2778.28	2933.14	2925.69	3293.42	3075.64	3092.67	3176.09	2976.54	3402.35	3511.32	3412.2	3501.77
ENSMUSG00000006435	NO	Neurl1a	NO	0	5559.03	187.289	161.717	212.907	384.465	364.523	501.758	356.925	249.292	282.802	223.109	239.37	315.457	518.316	580.182	332.742	212.631	234.39	201.158
ENSMUSG00000006442	NO	Srm	Yes	0	45649.2	1449.46	1466.54	2173.8	2904.2	2620.23	2590.65	4727.03	4415.05	5794.6	2472.62	2297.26	2136.77	2133.84	2284.9	1615.23	1684.78	1255.58	1626.61
ENSMUSG00000006445	NO	Epha2	Yes	0	139412	3426.73	4357.11	4732	4747.51	4134.74	4355.61	13304.1	15022.8	14510.4	15422.2	16195.3	15233.6	7950.87	8197.19	2492.26	1597.64	1778.54	1953.78
ENSMUSG00000006456	NO	Rbm14	NO	0	60301.2	2280.04	2302.85	2801.75	3307.94	2980.41	3198.04	4490.72	4499.13	4488.49	2555.52	2779.44	2717.69	4438.22	5020.62	3417.77	2973.35	3036.47	3012.75
ENSMUSG00000006457	NO	Actn3	Yes	0	2666.91	141.392	161.717	290.779	90.5756	88.5271	63.3799	109.747	86.0652	65.8735	46.0546	127.434	91.6611	105.458	75.6327	231.377	242.841	366.308	282.084
ENSMUSG00000006462	NO	A530013C23Rik	Yes	2	174.053	2.22082	6.46868	0	27.9435	16.4903	12.3239	2.96613	6.92479	7.95026	8.18749	7.74938	8.33282	16.8284	21.8937	4.40718	13.943	9.4227	0
ENSMUSG00000006463	NO	Zdhhc24	NO	0	39946.3	2552.46	2574.53	2964.95	2285.59	2163.71	2125.87	1728.27	1836.06	1584.37	1680.48	2011.39	2214.15	2173.11	2134.63	2321.48	2502.77	2436.95	2655.52
ENSMUSG00000006464	NO	Bbs1	Yes	0	22970.8	1393.94	1383.37	1559.11	1085.94	1300.13	1258.8	751.42	774.587	650.785	478.968	738.774	663.055	1465.2	1573.36	1943.57	1935.76	2071.82	1942.22
ENSMUSG00000006469	NO	Slc34a3	NO	15	3.20255	0	0	0	0	0	0	0.988711	0	0	1.02344	0	1.1904	0	0	0	0	0	0
ENSMUSG00000006471	NO	Ndor1	NO	0	32235.7	1830.7	1238.29	1557.45	2211.39	1905.94	2172.52	2004.12	1862.77	1978.48	1657.97	1291.56	1945.12	2194.43	2183.4	1632.86	1500.04	1778.54	1290.19
ENSMUSG00000006476	NO	Nsmf	NO	0	106945	8241.47	7971.26	7810.45	5645.56	5442.68	5940.99	5596.1	4999.7	4910.99	4893.05	5803.42	6999.57	5648.74	5690.36	5129.96	4526.84	6248.43	5445.14
ENSMUSG00000006488	NO	Prl7a1	NO	17	2.9855	0	0	0	0	0	0	0	0	0	0	0	0	0	2.9855	0	0	0	0
ENSMUSG00000006490	NO	Prl8a9	NO	19	0	0	0	0	0	0	0	0	0	0	0	0	0	0	0	0	0	0	0
ENSMUSG00000006494	NO	Pdk1	Yes	0	55226.3	4044.11	3835	5398.06	842.161	1319.23	1186.61	356.925	334.368	352.083	2389.72	2782.03	2427.23	2238.18	2205.29	6348.55	6661.29	6263.74	6241.68
ENSMUSG00000006498	NO	Ptbp1	NO	0	352803	20600.3	22100.7	19245.3	13143.1	12704.5	12859.1	27053.1	24792.7	26725.4	19040	19563.7	19191.7	21888.2	23127.7	19561.3	16945.4	16684.1	17577.1
ENSMUSG00000006517	NO	Mvd	NO	0	21728.9	1291.78	1501.66	1669.29	1198.68	1715.86	1594.18	1468.24	1120.83	1351.54	1154.44	1359.59	1153.5	864.981	867.785	722.778	864.468	899.868	929.489
ENSMUSG00000006519	NO	Cyba	Yes	0	50938.3	1439.09	1521.06	1249.27	2825.19	2317.33	2550.16	3776.87	3094.39	3027.91	5098.76	3691.29	3898.57	2820.44	3164.63	2146.3	2578.3	2813.86	2924.88
ENSMUSG00000006522	NO	Itih3	NO	7	114.627	0	5.54458	0	12.5264	20.8299	12.3239	6.92097	7.91405	0	14.3281	4.30521	0	13.4627	12.9372	0	0	3.53351	0
ENSMUSG00000006526	NO	Stimate	NO	0	24664.5	1316.95	1358.42	1156.49	1272.88	1268.02	1253.51	1588.86	1592.7	1622.99	1274.18	1514.57	1421.34	1453.98	1511.66	1267.07	1211.88	1303.87	1275.16
ENSMUSG00000006527	NO	Sfmbt1	NO	0	47539.4	2721.99	2730.71	2324.58	2865.66	2991.7	2658.43	2556.81	2624.5	2730.34	2013.1	1881.38	1657.04	3043.7	3224.34	2743.47	3113.94	2747.9	2909.86
ENSMUSG00000006529	NO	Itih1	NO	16	10.8928	5.92219	0	4.97058	0	0	0	0	0	0	0	0	0	0	0	0	0	0	0
ENSMUSG00000006538	NO	Ihh	NO	7	152.271	32.572	56.3699	0	8.67213	5.20748	9.68304	7.90969	0	0	0	0	5.95202	3.36569	8.9565	6.61078	6.97152	0	0
ENSMUSG00000006542	NO	Prkag3	Yes	6	256.375	33.3123	11.0892	9.11274	21.1986	19.962	22.8872	3.95484	0	0	0	0	0	0	12.9372	28.6467	44.1529	30.6238	18.4973
ENSMUSG00000006546	NO	Cryba2	Yes	0	1.19236e+06	81958.6	88871.3	111883	113410	34951.7	41333.4	10522.8	13906	5400.5	136098	74140	41858.2	8882.04	15071.8	75917.1	227227	57599.8	53328.8
ENSMUSG00000006567	NO	Atp7b	Yes	0	3661.97	502.646	415.843	335.514	98.2842	193.545	183.978	65.2549	73.2049	95.4031	83.9218	174.792	133.325	142.481	195.053	206.036	281.185	281.503	200.002
ENSMUSG00000006570	NO	Defb2	Yes	4	683.966	107.34	73.0036	43.0784	18.3078	32.1128	14.9647	0	0	3.40725	0	3.44417	0	15.7065	17.913	38.5629	108.059	123.673	84.3939
ENSMUSG00000006574	NO	Slc4a1	NO	15	21.1059	0	0	7.45588	0	0	4.40138	0	0	0	0	0	0	0	0	0	0	0	9.24865
ENSMUSG00000006575	NO	Rundc3a	NO	0	6075.92	286.486	351.157	327.23	420.117	553.728	599.468	264.974	284.906	299.838	405.281	288.449	263.079	268.133	319.448	356.982	263.756	268.547	254.338
ENSMUSG00000006576	NO	Slc4a3	NO	0	57391.5	3805.01	3672.36	3318.69	3659.64	3185.24	3668.11	2545.93	2567.12	2148.84	2193.22	2935.29	3198.61	3935.61	3958.77	2906.54	2484.18	3763.19	3445.12
ENSMUSG00000006585	NO	Cdt1	Yes	0	27399.1	663.285	755.911	907.96	885.521	775.046	807.213	3038.31	3553.41	3600.33	1288.51	1128.83	1105.88	2702.65	3062.13	993.82	765.705	647.811	716.77
ENSMUSG00000006586	NO	Runx1t1	Yes	0	1419.88	134.73	157.096	146.632	56.8507	52.9427	43.1335	52.4017	56.3876	18.172	113.601	49.9404	92.8515	38.1444	81.6037	56.1916	97.6012	89.5157	82.0817
ENSMUSG00000095936	zf-C2H2	Zscan4e	NO	19	0	0	0	0	0	0	0	0	0	0	0	0	0	0	0	0	0	0	0
ENSMUSG00000006589	NO	Aprt	NO	0	75118.4	3330.49	3433.94	4223.34	4087.47	3324.11	3743.82	5818.56	5866.29	6206.88	6483.47	5161.09	5336.58	3122.23	3118.85	2877.89	3167.39	2740.83	3075.17
ENSMUSG00000006599	NO	Gtf2h1	NO	0	53726.8	2546.54	2509.85	2436.42	3661.57	3704.25	3413.71	2929.55	3495.04	2749.65	3042.68	2878.46	2706.98	2814.83	2866.08	3134.61	3059.33	2832.7	2944.54
ENSMUSG00000006611	NO	Hfe	NO	0	14855.8	1316.21	1321.46	854.112	407.59	775.914	790.488	560.599	454.068	617.848	633.507	569.149	592.821	1054.58	1041.94	897.964	970.203	1232.02	765.325
ENSMUSG00000006638	NO	Abhd1	NO	0	5459.27	267.239	209.77	295.75	379.647	401.844	406.688	263.986	305.68	347.54	258.929	297.059	245.223	279.352	333.381	321.724	257.946	262.658	324.859
ENSMUSG00000006641	NO	Slc5a6	NO	0	16846.5	979.382	1130.17	940.269	1196.75	906.101	887.319	801.844	783.49	808.655	538.328	589.814	515.445	914.345	932.471	1241.72	1209.56	1206.11	1264.75
ENSMUSG00000096225	Homeobox	Lhx8	NO	19	0	0	0	0	0	0	0	0	0	0	0	0	0	0	0	0	0	0	0
ENSMUSG00000006649	NO	Nphs1	Yes	0	15842	1910.65	1651.36	2007.29	678.354	620.558	584.503	1236.88	1032.78	1067.61	815.679	779.243	678.53	408.37	494.598	380.12	501.949	464.068	529.485
ENSMUSG00000006651	NO	Aplp1	Yes	0	95349.4	8305.13	7836.34	10642	3372.5	3579.27	3780.79	2201.86	1935.97	1843.32	4581.92	6701.49	6506.75	2628.6	2674.01	3869.51	8307.73	8037.57	8544.59
ENSMUSG00000006673	NO	Qrich1	NO	0	113913	5256.68	5271.05	5252.25	6606.24	6348.78	5750.85	6916.03	6834.77	6528.3	6619.59	6482.78	6490.08	6552.99	7089.57	6564.5	6717.06	6028.18	6603.53
ENSMUSG00000006675	NO	P4htm	NO	0	17776.4	1031.94	998.024	1020.63	1292.15	1106.59	1257.03	777.127	844.824	629.206	570.054	524.375	588.059	1085.99	1107.62	1389.36	1002.74	1269.71	1280.94
ENSMUSG00000006676	NO	Usp19	NO	0	215562	10749.5	10860.9	9886.49	12731.7	13271.3	13348.5	11444.3	10627.6	11627.8	12358	13332.4	13658.7	12824.4	13747.2	10441.7	11433.3	12063.4	11155
ENSMUSG00000006678	NO	Pola1	Yes	0	32556.3	1358.4	1320.53	1852.37	917.319	1051.91	979.748	3084.78	3002.39	3931.97	1036.74	912.704	874.947	3290.52	3151.69	1804.74	1481.45	1191.97	1312.15
ENSMUSG00000006699	NO	Cdc42	NO	0	347683	14721.8	14476	14516.6	18202.8	17647.3	17310.6	22998.4	21255.1	21830.3	21529	20093.3	20088.1	21305.9	21013.9	20059.3	19512.1	19459.1	21663.8
ENSMUSG00000096734	zf-C2H2	Gm21836	NO	19	0	0	0	0	0	0	0	0	0	0	0	0	0	0	0	0	0	0	0
ENSMUSG00000006711	NO	D130043K22Rik	Yes	4	146.83	12.5846	17.5578	19.0539	8.67213	6.9433	11.4436	5.93226	2.96777	6.8145	9.21093	11.1935	16.6656	8.97516	0	8.81437	0	0	0
ENSMUSG00000006715	NO	Gmnn	Yes	0	9895.93	307.214	352.081	524.397	183.078	254.298	244.717	1385.18	1473	1667.28	421.656	333.223	288.078	743.816	775.235	358.084	224.25	168.431	191.909
ENSMUSG00000006717	NO	Acot13	NO	0	28113.6	1326.57	1205.02	1489.52	1571.58	1658.58	1604.74	1602.7	1546.21	1333.37	2178.9	1925.29	1720.13	1142.09	1173.3	1441.15	2067.06	1387.49	1739.9
ENSMUSG00000096788	Homeobox	Rhox2e	NO	19	0	0	0	0	0	0	0	0	0	0	0	0	0	0	0	0	0	0	0
ENSMUSG00000006724	NO	Cyp27b1	Yes	3	308.827	28.1304	31.4193	24.0245	26.0164	41.6598	36.9716	13.8419	17.8066	0	0	0	10.7136	14.5846	5.971	9.91616	22.0765	14.1341	11.5608
ENSMUSG00000006728	NO	Cdk4	NO	0	278585	12726	13521.4	16653.9	14763.8	12241	12808	23320.7	22325.5	24076.8	16728.1	16352.9	16037.1	13440.3	14880.7	13427.6	11269.5	11945.6	12066
ENSMUSG00000006731	NO	B4galnt1	Yes	0	28664.2	52.5594	74.8518	72.9019	846.978	495.578	483.272	2255.25	1567.97	3387.94	6324.84	5382.37	5632.99	610.311	481.661	178.491	241.679	310.949	263.586
ENSMUSG00000006732	NO	Mettl1	NO	0	22917.4	1185.92	1104.3	1315.55	1614.94	1214.21	1387.32	1911.18	2212.96	2204.49	1055.16	816.268	1033.27	1054.58	1116.58	1067.64	823.801	831.554	967.64
ENSMUSG00000006736	NO	Tspan31	NO	0	102958	5295.92	5140.75	5265.51	6652.49	6190.82	5905.77	5849.21	5543.79	5626.51	6208.17	6412.18	6409.13	5785.61	5379.87	5363.54	5063.65	5375.65	5489.07
ENSMUSG00000006740	NO	Kif5b	NO	0	240862	13010.3	12547.4	10337.2	11597.5	12290.5	10264.9	12904.7	13472.7	13317.8	13108.2	13674.2	11999.3	14984	15360.4	15506.7	15461.7	14574.6	16449.9
ENSMUSG00000006763	NO	Saal1	NO	0	21286.9	1089.68	1009.11	1373.54	1026.2	1120.48	1159.32	1381.23	1314.72	1336.78	1040.83	1003.97	976.131	1309.25	1426.07	1155.78	1174.7	1220.24	1168.8
ENSMUSG00000006764	NO	Tph2	NO	8	117.988	12.5846	20.3301	24.8529	0	13.8866	15.845	4.94355	5.93553	0	0	7.74938	0	0	5.971	0	0	5.88919	0
ENSMUSG00000006777	NO	Krt23	Yes	10	1283.56	4.44164	0	0	0	0	5.28166	496.333	182.023	335.046	42.9843	91.2704	126.183	0	0	0	0	0	0
ENSMUSG00000006782	NO	Cnp	NO	0	15669.1	897.212	880.664	685.112	581.997	804.555	786.967	695.064	538.155	776.854	904.718	1034.97	1051.13	998.487	1006.11	706.251	1048.05	1249.69	1023.13
ENSMUSG00000006784	NO	Odad4	NO	0	1232.38	61.4427	61.9145	107.696	82.8671	96.3383	88.9079	27.6839	59.3553	59.059	57.3124	80.9379	91.6611	68.4356	56.7245	58.3952	68.5533	56.5362	48.5554
ENSMUSG00000006800	NO	Sulf2	Yes	0	65521.7	565.569	504.557	588.186	4233.93	3082.83	3370.58	1553.26	1861.78	2899.57	4765.12	8335.75	9144.68	3775.18	2419.25	6099.54	4179.42	4017.61	4124.9
ENSMUSG00000006818	NO	Sod2	NO	0	110356	5008.69	4789.59	4959.82	5120.41	4950.58	4963.88	7224.51	5627.88	7472.1	7359.53	6117.7	5513.95	7711.91	7595.11	5648.91	6619.46	6631.23	7040.53
ENSMUSG00000006850	NO	Tmco6	NO	0	8923.77	359.033	363.17	559.191	524.182	562.408	630.278	541.813	588.607	538.346	445.195	508.876	572.584	569.923	629.94	308.503	356.709	452.29	412.721
ENSMUSG00000006906	NO	Stambp	NO	0	24147.5	1241.44	1161.59	1212.82	1556.17	1595.22	1529.92	1137.02	1286.03	1189.13	1235.29	1295.87	1164.21	1266.62	1357.41	1578.87	1475.64	1473.48	1390.77
ENSMUSG00000006920	NO	Ezh1	NO	0	39426.2	1439.83	1448.98	1376.85	2470.59	2796.42	2644.35	1784.62	1787.59	1626.4	2132.84	2294.68	2398.66	2799.13	2824.28	2011.88	2287.82	2791.48	2509.85
ENSMUSG00000006930	NO	Hap1	Yes	0	50793.6	3232.03	3252.82	3981.44	3869.7	4469.75	5093.28	1542.39	2005.22	1026.72	1243.48	2321.37	2155.82	4661.47	4196.62	1517.17	1609.26	2378.06	2237.02
ENSMUSG00000006931	NO	P3h4	NO	0	136682	7394.59	8230	7771.51	6980.1	6643.87	6911.93	5501.19	4672.25	5316.45	6265.48	9189.04	8045.94	6154.72	6036.68	6423.47	11270.6	11083.5	12790.9
ENSMUSG00000006932	NO	Ctnnb1	NO	0	1.27462e+06	57334.2	55377.4	58234.5	46312.1	51263.3	46926.7	76901.9	66885.6	63022.8	92566.8	90650.5	88161.3	73696.2	76481.5	78367.4	86967.4	81592.4	83878.3
ENSMUSG00000006941	NO	Eif1b	NO	0	33718.3	2415.51	2335.19	2832.4	1891.49	1695.9	1639.95	1828.13	1583.8	2055.71	2061.2	1829.71	1577.28	1457.34	1551.46	1711.09	2100.75	1621.88	1529.49
ENSMUSG00000006948	NO	Klk4	NO	16	6.27152	0	0	0	0	0	0	2.96613	0	0	0	0	0	0	0	3.30539	0	0	0
ENSMUSG00000006958	NO	Chrd	Yes	0	4971.99	416.774	426.933	292.436	284.253	410.523	454.223	114.69	72.2157	62.4663	245.625	333.223	358.311	198.575	173.159	178.491	282.346	349.818	317.922
ENSMUSG00000006998	NO	Psmd2	NO	0	310778	12406.2	11931.9	13875.4	18248.1	17350.4	16596.7	21225.6	19767.3	22151.7	20047.1	19479.4	18572.7	18886	19435.6	15317.2	16061.2	13931.5	15493.8
ENSMUSG00000007021	NO	Syngr3	NO	0	3446.39	88.0925	160.793	124.265	290.035	230.865	226.231	239.268	107.829	132.883	115.648	259.174	248.794	143.603	122.405	153.15	328.823	216.722	257.806
ENSMUSG00000007029	NO	Vars	NO	0	90513.5	4445.34	4444.9	5019.46	5541.49	4490.58	4644.34	7084.11	6667.58	8528.35	5530.65	4511.86	4888.99	5830.49	6007.82	3227.16	3255.7	3150.72	3243.96
ENSMUSG00000007030	NO	Vwa7	Yes	0	15338	1567.16	1546.94	1323.83	627.284	978.138	1010.56	191.81	132.56	246.458	330.57	440.853	458.305	724.744	736.423	1163.5	1271.14	1336.85	1250.88
ENSMUSG00000007033	NO	Hspa1l	Yes	0	1478.29	121.405	167.261	118.466	55.8871	85.9234	115.316	14.8307	40.5595	28.3938	88.0155	58.5509	69.0434	83.0202	115.439	61.7006	72.039	113.072	69.3648
ENSMUSG00000007034	NO	Slc44a4	Yes	1	409.994	79.9495	76.7	24.8529	13.49	29.509	29.0491	8.8984	5.93553	11.3575	12.2812	0	13.0944	19.0722	19.9033	6.61078	26.7242	10.6005	21.9655
ENSMUSG00000007035	NO	Msh5	NO	0	4706.17	456.008	467.593	488.774	185.006	195.28	210.386	165.115	158.281	354.354	192.406	202.345	358.311	194.088	149.275	272.144	219.603	261.48	175.724
ENSMUSG00000007036	NO	Abhd16a	NO	0	56026.3	3656.95	3848.86	2967.44	2741.36	2921.39	2858.26	2767.4	2566.13	2658.79	2805.24	2743.28	2846.25	3198.52	3409.44	3116.98	3254.54	3790.28	3875.18
ENSMUSG00000007038	NO	Neu1	NO	0	54536.4	3366.02	3633.55	2553.22	2799.17	2945.7	3000.86	2553.84	2195.16	1964.85	3196.19	3668.04	3616.45	2691.43	2763.58	2821.7	3228.97	3633.63	3904.08
ENSMUSG00000007039	NO	Ddah2	NO	0	159951	10833.9	10623.4	12059.5	9705.08	8561.09	9113.5	9581.59	7525.27	7838.95	8202.84	10040.6	9353	6572.06	7251.78	7487.81	8531.98	8090.57	8578.12
ENSMUSG00000007041	NO	Clic1	Yes	0	325728	8781.86	9145.78	9512.04	18613.3	17145.6	17178.6	25879.5	22625.3	34345.1	30373.5	26149	26603.1	14671	16062	12397.4	12046.8	11776	12422.1
ENSMUSG00000007050	NO	Lsm2	NO	0	22849	971.239	974.922	1278.27	1175.56	950.365	1147	2446.07	2075.46	2431.64	1063.35	1109.02	953.513	1452.85	1209.13	964.072	906.297	833.909	906.367
ENSMUSG00000007080	NO	Pole	Yes	0	22121.1	1111.15	1103.37	1435.67	325.687	481.692	441.899	2474.74	2365.31	2992.7	502.507	301.365	441.64	3131.21	3071.08	947.545	291.642	382.797	319.078
ENSMUSG00000007097	NO	Atp1a2	Yes	0	506395	66794.9	61017.2	32259.1	22610.2	40090.6	37331.6	13566.1	7085.05	16078.8	14356.8	15361.8	17714.4	44927.4	42683.7	17864.5	15899.7	24083.3	16669.5
ENSMUSG00000007107	NO	Atp1a4	Yes	9	503.414	87.3523	74.8518	37.2794	0	0	58.0982	0	0	0	0	23.2481	0	70.6794	73.6423	0	0	43.58	34.6824
ENSMUSG00000007122	NO	Casq1	Yes	0	9276.77	907.575	962.909	933.642	158.026	157.092	114.436	98.8711	89.033	88.5886	664.21	774.077	545.205	159.309	141.314	467.162	924.888	951.693	1138.74
ENSMUSG00000007207	NO	Stx1a	Yes	0	8810.08	399.748	340.068	498.715	509.729	520.748	573.94	590.26	580.693	566.74	613.038	804.213	961.846	415.101	433.893	234.683	256.784	253.235	256.65
ENSMUSG00000007209	NO	Ceacam9	NO	15	4.36561	2.22082	0	0	0	0	0	0.988711	0	0	0	0	0	0	0	0	0	0	1.15608
ENSMUSG00000099216	Homeobox	Obox8	NO	19	0	0	0	0	0	0	0	0	0	0	0	0	0	0	0	0	0	0	0
ENSMUSG00000007279	NO	Scube2	Yes	6	664.639	146.574	148.78	101.069	19.2714	26.0374	10.5633	0	0	0	0	0	0	10.0971	25.8743	33.0539	49.9625	47.1135	46.2432
ENSMUSG00000007338	NO	Mrpl49	NO	0	52222.6	2365.91	2220.6	2762.82	3569.07	3222.56	3166.35	3451.59	3494.05	3332.29	2885.07	2887.93	2667.69	2637.58	2656.1	2808.48	2796.74	2535.89	2761.88
ENSMUSG00000007379	NO	Dennd2c	NO	0	6197.39	233.926	248.582	160.716	658.119	465.201	380.279	258.053	295.787	272.58	437.007	389.191	448.782	320.862	313.477	336.048	326.499	326.261	326.015
ENSMUSG00000007411	NO	Mark3	NO	0	143399	7269.49	7131.25	7512.21	9022.87	8654.83	8440.97	8054.04	8248.41	7835.54	7393.3	8693.08	8157.83	7023.06	7361.25	7657.48	8802.7	7969.25	8171.18
ENSMUSG00000100133	Homeobox	Tgif2lx1	NO	19	0	0	0	0	0	0	0	0	0	0	0	0	0	0	0	0	0	0	0
ENSMUSG00000007440	NO	Pcdha11	NO	0	728.517	47.3775	32.3434	1.65686	16.3807	61.6218	12.3239	73.1646	158.281	26.1223	37.8671	47.3573	34.5217	8.97516	41.797	51.7844	27.8861	27.0903	21.9655
ENSMUSG00000007457	NO	2310003L06Rik	NO	17	1.16192	0	0	0	0	0	0	0	0	0	0	0	0	0	0	0	1.16192	0	0
ENSMUSG00000007458	NO	M6pr	NO	0	128656	4976.86	4549.33	4443.7	5564.62	5308.16	5154.9	10251	8505.62	9709.53	10769.6	10390.2	11245.7	6549.62	5954.08	5560.76	6439.36	6585.29	6697.18
ENSMUSG00000007476	NO	Lrrc8a	NO	0	48120.7	2029.83	2340.74	1562.42	2237.41	2447.51	2335.37	4099.19	3024.15	4054.63	3678.23	3613.79	3427.17	2689.18	2271.97	1978.83	2126.31	1902.21	2301.76
ENSMUSG00000007480	NO	Mc5r	Yes	2	221.851	17.7666	3.69639	6.62745	2.89071	7.81122	9.68304	3.95484	5.93553	0	19.4453	58.5509	48.8065	7.85327	0	5.50898	9.29536	8.24487	5.7804
ENSMUSG00000007564	NO	Ppp2r1a	NO	0	305975	14407.2	14439.9	14473.5	16745.9	15887.1	16608.2	18586.8	17723.5	16786.4	15838.7	15609	15271.7	20066.2	20998	18710.7	17737.9	17315.4	18769
ENSMUSG00000007570	NO	Fance	NO	0	19916.2	1085.24	1177.3	1183.83	1234.33	1135.23	1165.49	1214.14	1054.55	1368.58	1236.31	1065.11	1080.89	946.879	1088.71	897.964	922.564	1069.48	989.605
ENSMUSG00000007589	NO	Tinf2	NO	0	31856.7	1824.77	1906.41	1688.34	1998.45	1613.45	1838.02	2514.29	2295.07	2450.95	1396.99	1260.57	1558.24	1945.37	1932.61	1535.9	1253.71	1478.19	1365.33
ENSMUSG00000007591	NO	Tssk4	NO	0	908.903	43.6761	45.2807	62.1323	56.8507	74.6405	70.4221	50.4242	55.3983	39.7513	31.7265	60.2729	55.949	56.0948	59.71	45.1736	29.048	36.513	35.8385
ENSMUSG00000007594	NO	Hapln4	Yes	5	354.453	0	0	0	18.3078	21.6978	21.1266	12.8532	25.7206	24.9865	57.3124	58.5509	85.709	6.73137	8.9565	4.40718	0	0	8.09256
ENSMUSG00000007603	NO	Dus3l	NO	0	45883.1	2817.48	2850.84	3025.43	2753.88	2528.23	2655.79	2829.69	3044.93	2748.52	2269.98	2645.98	2792.69	2222.47	2185.39	2058.16	1950.86	2247.32	2255.51
ENSMUSG00000007610	NO	Gtpbp3	NO	0	32573.9	1316.21	1219.81	1353.66	1649.63	1544.02	1711.26	2223.61	2131.85	2283.99	2740.76	2648.57	2909.35	1658.16	1649.99	1284.69	1419.87	1416.94	1411.57
ENSMUSG00000007613	NO	Tgfbr1	NO	0	110840	8025.31	7638.58	6750.05	5210.99	5521.66	4753.49	4814.03	4670.28	4909.85	5894.99	5540.81	5963.92	6541.77	6230.74	7254.23	6806.53	7123.56	7189.67
ENSMUSG00000007617	NO	Homer1	NO	0	22755.7	1351.74	1693.87	1161.46	887.448	882.667	806.333	1457.36	1346.38	1785.4	1427.69	1338.06	1277.3	1246.43	1105.63	1263.76	1214.21	1195.51	1314.46
ENSMUSG00000007646	NO	Rad51c	NO	0	4287.45	193.211	165.413	222.848	222.585	223.922	249.118	328.252	334.368	391.834	156.586	182.541	171.418	334.325	366.221	212.647	182.421	157.83	191.909
ENSMUSG00000007653	NO	Gabrb2	Yes	5	476.641	133.99	117.36	120.122	7.70856	8.67913	0	0	4.94628	0	7.16405	10.3325	16.6656	0	0	7.71257	11.6192	15.3119	15.029
ENSMUSG00000007655	NO	Cav1	Yes	0	34275.6	421.956	342.84	335.514	3183.64	1548.36	1617.07	4363.18	2925.23	8371.62	806.468	751.69	778.524	2537.73	2774.52	896.862	635.57	744.394	1240.47
ENSMUSG00000007656	NO	Arpp19	NO	0	112876	4959.09	4589.99	5122.19	5887.42	5699.58	5352.08	8099.52	8576.85	8530.62	6831.44	6582.67	6294.85	6016.72	5955.08	6598.66	6068.71	5738.43	5972.31
ENSMUSG00000007659	NO	Bcl2l1	NO	0	99956.3	4118.14	4029.98	4665.72	4386.17	4396.85	4052.79	7520.13	8490.78	6689.57	8781.08	8631.08	7893.57	4621.09	4980.81	4434.73	3872.68	4082.39	4308.71
ENSMUSG00000100194	Homeobox	Tgif2lx2	NO	19	0	0	0	0	0	0	0	0	0	0	0	0	0	0	0	0	0	0	0
ENSMUSG00000007682	NO	Dio2	Yes	0	2368.87	28.8707	53.5976	17.397	196.568	18.2262	31.6899	446.897	67.2694	180.584	338.757	294.476	221.415	123.408	192.067	11.018	30.2099	43.58	72.8331
ENSMUSG00000007721	NO	Ccdc124	NO	0	37035.9	1544.95	1698.49	1792.72	2554.43	2322.53	2541.36	2913.73	3098.35	3180.1	1956.81	2106.11	1887.98	1593.09	1948.54	1510.56	1515.14	1339.2	1531.81
ENSMUSG00000007739	NO	Cct4	NO	0	211556	8468.73	8056.27	8643.85	15409.4	13319.9	12623.2	16255.4	17314.9	16800	13920.8	11666.3	11267.2	10885.7	11096.1	9457.82	9483.59	7997.52	8889.1
ENSMUSG00000007777	NO	0610009B22Rik	NO	0	20071.1	1071.18	1031.29	1175.54	1198.68	1231.57	1158.44	1126.14	1099.06	974.474	1065.4	1174.46	1082.08	988.39	834.945	1154.68	1295.54	1188.44	1220.82
ENSMUSG00000007783	NO	Cpt1c	NO	0	102686	4553.42	4488.34	4817.33	8705.86	7839.86	8565.09	4319.68	4252.81	3301.63	5652.44	7704.6	8142.36	5520.85	5116.15	4980.12	4826.61	5076.48	4822.01
ENSMUSG00000100265	zf-C2H2	Gm28363	NO	19	0	0	0	0	0	0	0	0	0	0	0	0	0	0	0	0	0	0	0
ENSMUSG00000100305	zf-C2H2	Gm28360	NO	19	0	0	0	0	0	0	0	0	0	0	0	0	0	0	0	0	0	0	0
ENSMUSG00000007815	NO	Rhoa	NO	0	411489	18062.7	17388.7	18464.1	21452	22077.1	21105.5	28297.9	28122.6	28743.6	27055.6	27070.3	25952	21673.9	22373.3	20617.9	20828.6	19687.6	22515.8
ENSMUSG00000100617	zf-C2H2	Gm7145	NO	19	0	0	0	0	0	0	0	0	0	0	0	0	0	0	0	0	0	0	0
ENSMUSG00000007827	NO	Ankrd26	NO	0	21800	1161.49	1199.48	1043.82	1138.94	1253.27	1057.21	1401	1603.58	1643.43	1018.32	1012.59	1040.41	1387.78	1458.91	960.766	1106.15	1223.77	1089.03
ENSMUSG00000007833	NO	Aldh16a1	NO	0	35274.2	1658.21	1810.31	1646.92	2194.05	1986.65	2088.9	2397.62	2171.42	2073.88	1892.33	2255.07	2105.82	2066.53	2187.38	1534.8	1694.08	1707.87	1802.33
ENSMUSG00000007836	NO	Hnrnpa0	NO	0	253780	17001.1	17085.6	15354.1	13260.7	11057.2	12180.4	17966.8	16095.2	17768.8	14665.8	14526.6	14355.1	12255.6	12962	11876.3	11408.9	11610	12349.3
ENSMUSG00000007837	NO	Prrg2	NO	0	17434.3	766.183	818.749	800.264	1565.8	1355.68	1360.03	872.043	1378.03	685.993	1001.94	928.203	973.75	679.868	777.225	866.012	995.765	785.618	823.129
ENSMUSG00000007850	NO	Hnrnph1	NO	0	331528	23583.6	23705.8	21806.8	24552.7	20298.7	19997.2	17379.6	16877.7	17780.2	15138.7	17232.9	19679.8	17862.8	16892	14158.1	14213.8	15763	14604.8
ENSMUSG00000007867	NO	Ift43	NO	0	31402.1	1540.51	1485.02	1590.59	1646.74	1486.73	1565.13	2534.07	2517.66	2356.68	1784.87	1714.33	1622.52	1483.15	1566.39	1706.68	1493.07	1587.73	1720.25
ENSMUSG00000101303	zf-C2H2	B020011L13Rik	NO	19	0	0	0	0	0	0	0	0	0	0	0	0	0	0	0	0	0	0	0
ENSMUSG00000007877	NO	Tcap	NO	3	134.88	3.70137	17.5578	0	5.78142	6.9433	20.2464	8.8984	9.89256	6.8145	12.2812	11.1935	9.52323	0	4.97583	7.71257	0	5.88919	3.46824
ENSMUSG00000101415	zf-C2H2	Gm28168	NO	19	0	0	0	0	0	0	0	0	0	0	0	0	0	0	0	0	0	0	0
ENSMUSG00000007888	NO	Crlf1	Yes	0	38882	17.0263	18.4819	17.397	256.31	277.732	286.97	7083.12	2720.45	13447.3	3048.82	5418.54	5147.3	259.158	314.473	120.096	166.155	156.652	126.013
ENSMUSG00000007891	NO	Ctsd	Yes	0	3.22694e+06	114150	109649	73906	76238.7	98173.1	93183.4	337804	172445	294313	319379	348205	338572	133888	126192	118771	144830	163257	163984
ENSMUSG00000007892	NO	Rplp1	NO	0	597101	26797.2	27847.6	30082.8	34944.8	30114	32086.1	52788.2	52465.2	53462.1	42752	33350.7	30660	21561.7	24101.9	25356.7	29228.1	23356.5	26144.8
ENSMUSG00000007907	NO	Cabs1	NO	19	0	0	0	0	0	0	0	0	0	0	0	0	0	0	0	0	0	0	0
ENSMUSG00000007908	NO	Hmgcll1	Yes	0	10691.9	309.434	251.354	218.706	526.109	418.334	407.568	456.784	521.338	571.283	1974.21	1604.98	1805.84	280.474	282.627	334.946	319.528	203.766	204.626
ENSMUSG00000007944	NO	Ttc9b	NO	1	246.298	8.14301	22.1783	14.9118	23.1257	18.2262	37.8519	19.7742	8.9033	2.2715	0	12.0546	10.7136	8.97516	2.9855	13.2216	19.7526	4.71135	18.4973
ENSMUSG00000108127	zf-C2H2	Gm12845	NO	19	0	0	0	0	0	0	0	0	0	0	0	0	0	0	0	0	0	0	0
ENSMUSG00000007950	NO	Abhd8	NO	0	77463.7	4791.79	4798.83	4714.6	3894.75	4102.62	4514.06	3478.28	3358.52	3406.12	3506.29	4254.41	3610.49	3646.16	4058.29	4473.29	5911.85	5249.62	5693.7
ENSMUSG00000007987	NO	Ift22	NO	0	24627	920.16	872.347	824.289	1838.49	1749.71	1933.09	1476.14	1195.02	1518.5	1387.78	1572.26	1436.82	1386.66	1381.29	1360.72	1125.9	1270.89	1376.89
ENSMUSG00000007989	NO	Fzd3	NO	0	67949.3	4696.3	4612.17	4384.88	3407.19	3622.67	2922.52	2945.37	2658.13	2913.2	3131.72	2822.5	2649.84	4053.41	3944.84	4905.2	5041.57	4611.24	4626.63
ENSMUSG00000008028	NO	1700008O03Rik	NO	0	802.874	85.1315	74.8518	74.5588	56.8507	72.0368	54.5771	47.4581	37.5917	14.7648	9.21093	35.3027	40.4737	23.5598	33.8357	33.0539	40.6672	40.0465	28.902
ENSMUSG00000008035	NO	Mid1ip1	NO	0	88108.4	4664.46	4992.89	3701.43	5677.36	6419.95	6112.64	5144.26	4948.26	4630.46	4668.92	4409.4	4212.84	4361.93	4565.82	4389.56	4481.52	4974.01	5752.66
ENSMUSG00000008036	NO	Ap2s1	NO	0	88554.4	3745.04	3776.78	4400.62	5080.91	4908.92	5517.57	7236.37	6876.32	6489.68	5913.42	5544.25	5099.69	3684.3	4212.54	4011.64	4258.44	3762.01	4035.88
ENSMUSG00000008090	NO	Fgfrl1	NO	0	77595.9	4513.45	4848.73	5678.06	3249.16	3038.56	2933.08	4524.34	4329.97	3775.24	5845.87	6748.85	6457.94	2803.62	3221.35	3428.79	4790.59	3322.68	4085.59
ENSMUSG00000008129	NO	Brme1	Yes	0	2630.94	84.3912	59.1422	100.24	242.82	302.034	308.977	96.8936	241.378	104.489	102.344	137.767	97.6131	105.458	176.144	155.353	126.649	106.005	83.2378
ENSMUSG00000008136	NO	Fhl2	Yes	0	7057.25	71.0663	135.842	105.211	255.346	244.751	264.083	875.009	1000.14	990.375	980.452	652.67	777.333	160.431	245.806	52.8862	79.0105	82.4487	84.3939
ENSMUSG00000008140	NO	Emc10	NO	0	138606	8133.39	8112.64	7386.29	6488.68	6725.46	7087.1	7899.8	7349.18	7291.52	6463	7494.51	7068.62	7394.41	7531.42	8382.46	8746.93	9374.41	9676.4
ENSMUSG00000008153	NO	Clstn3	Yes	0	16384.6	2372.58	2329.65	1448.93	1088.83	1181.23	1174.29	266.952	356.132	118.118	167.844	480.461	385.691	949.123	977.254	656.67	654.161	737.327	1039.32
ENSMUSG00000008167	NO	Fbxw9	NO	0	42094.8	1777.4	1555.25	1580.65	3832.12	3383.99	3778.15	2257.23	2264.41	1792.21	2690.61	2623.59	2786.73	1947.61	2125.68	1947.98	1884.63	1910.45	1956.09
ENSMUSG00000109969	zf-C2H2	Zscan4-ps3	NO	19	0	0	0	0	0	0	0	0	0	0	0	0	0	0	0	0	0	0	0
ENSMUSG00000008200	NO	Fnbp4	NO	0	74535.4	5037.56	4735.99	4392.34	4976.84	4635.52	4501.73	3952.87	3897.67	3895.63	4023.13	4152.81	4521.15	4234.03	4129.94	3548.89	3082.57	3657.19	3159.57
ENSMUSG00000008206	NO	Cers4	Yes	0	78983.6	8467.25	7691.26	6269.56	3533.41	4537.45	4462.12	2883.08	2515.68	2330.56	2716.2	3461.39	3774.77	3882.88	3494.03	4345.48	4393.22	5303.8	4921.44
ENSMUSG00000008226	NO	Scrn3	NO	0	18740.1	929.784	988.783	881.45	1262.28	1411.23	1316.01	739.556	1101.04	832.505	1098.15	1067.69	935.657	803.277	854.848	1282.49	1240.93	950.515	1043.94
ENSMUSG00000008301	NO	Phax	NO	0	50276.2	2149.01	2062.58	2607.07	3640.37	3566.25	3206.85	3330.97	3445.58	3747.98	3472.52	3439.86	2771.26	2044.09	1925.65	2264.19	2216.94	2127.18	2257.83
ENSMUSG00000008305	NO	Tle1	NO	0	65129.8	5900.72	5592.63	4213.4	2750.99	3235.58	3036.07	3653.29	2684.84	3587.84	3856.31	4228.58	3796.2	3938.97	3792.58	3014.51	2684.03	2825.63	2337.6
ENSMUSG00000008307	NO	1700109H08Rik	Yes	0	926.956	111.781	105.347	102.725	37.5792	32.9807	39.6124	23.7291	49.4628	52.2445	29.6797	55.1067	44.0449	44.8758	60.7052	52.8862	30.2099	43.58	10.4047
ENSMUSG00000008318	NO	Relt	Yes	0	11937.5	299.071	331.751	149.946	381.574	342.826	449.821	1441.54	1282.08	1191.4	1163.65	1108.16	1276.11	509.34	655.815	425.293	325.337	265.014	338.732
ENSMUSG00000008333	NO	Snrpb2	NO	0	34779.6	2070.55	1964.63	2129.07	2176.71	2056.09	1927.81	2345.22	2532.49	2520.23	2281.24	2009.67	1936.79	1580.75	1462.89	1616.33	1381.52	1392.2	1395.39
ENSMUSG00000008348	NO	Ubc	NO	0	1.58366e+06	120712	146732	39608.9	104603	120266	108738	83385.9	88542.3	78636	92789.9	82177	80840.3	83313.1	87680.2	65166.8	67305.4	63089.7	70071.2
ENSMUSG00000008373	NO	Prpf31	NO	0	65949.7	2975.16	3165.95	3809.12	4079.76	3658.25	3630.26	5229.29	5140.17	5519.75	3847.1	3531.13	3621.21	3210.86	3496.02	3133.51	2654.99	2427.52	2819.68
ENSMUSG00000008384	NO	Sertad1	NO	0	51075.6	2960.35	4090.98	1302.29	3967.98	3243.39	3679.56	3178.7	3133.96	3047.22	3058.03	2984.37	2699.84	1957.71	2281.92	2331.4	2423.76	2128.35	2605.81
ENSMUSG00000110103	zf-C2H2	Zscan4-ps1	NO	19	0	0	0	0	0	0	0	0	0	0	0	0	0	0	0	0	0	0	0
ENSMUSG00000110190	zf-C2H2	Zscan4-ps2	NO	19	0	0	0	0	0	0	0	0	0	0	0	0	0	0	0	0	0	0	0
ENSMUSG00000008429	NO	Herpud2	NO	0	69007.7	4267.68	4042.92	3635.98	4024.83	4294.43	3960.36	3284.5	3276.41	3334.56	3752.94	3495.83	3618.83	4197.01	4043.36	3926.8	4027.21	3799.71	4024.32
ENSMUSG00000008435	NO	Rdh13	NO	0	27208.4	1329.53	1225.35	1330.46	1832.71	1734.96	1621.47	1583.91	1551.15	1776.31	1592.47	1605.84	1452.29	1547.09	1537.53	1371.74	1261.84	1402.81	1450.88
ENSMUSG00000008438	NO	Adam21	NO	1	362.18	19.2471	26.7988	22.3676	39.5064	24.3016	38.7322	5.93226	27.6992	0	13.3047	14.6377	17.8561	14.5846	14.9275	27.5449	19.7526	16.4897	18.4973
ENSMUSG00000008450	NO	Nutf2	NO	0	57033.8	2455.49	2473.81	3051.94	3319.5	2796.42	2865.3	5140.31	4441.76	4990.49	3217.68	3180.69	2891.49	2748.64	2909.87	2928.57	2782.8	2296.78	2542.22
ENSMUSG00000008461	NO	Fut1	Yes	2	451.462	8.88328	25.8747	0	156.098	63.3576	75.7038	18.7855	30.6669	5.67875	5.11718	17.2208	8.33282	7.85327	11.942	6.61078	0	4.71135	4.62432
ENSMUSG00000008475	NO	Arpc5	NO	0	203151	9827.13	9849.02	9095.34	9583.67	9670.29	9687.44	12490.4	12842.5	10697.6	12997.6	11598.2	11424.3	12432.8	12698.3	12134.1	11607.6	11627.6	12886.8
ENSMUSG00000008482	NO	Rnf151	Yes	3	227.769	0	0	2.48529	14.4536	19.0941	15.845	33.6162	22.7529	29.5295	18.4219	18.0819	14.2848	14.5846	3.98067	4.40718	9.29536	0	6.93648
ENSMUSG00000008489	NO	Elavl2	Yes	0	1258.39	57.7413	23.1024	53.848	63.5957	75.5084	66.901	40.5371	105.85	42.0228	142.258	140.35	164.276	87.5078	52.7438	61.7006	23.2384	30.6238	26.5899
ENSMUSG00000054310	Homeobox	Obox1	NO	17	0.828431	0	0	0.828431	0	0	0	0	0	0	0	0	0	0	0	0	0	0	0
ENSMUSG00000008540	NO	Mgst1	NO	0	73831.6	3502.97	3081.86	2318.78	2022.53	2708.76	2348.58	3738.31	2253.52	4206.82	5835.63	5179.17	5494.9	5734.01	5197.76	3610.59	5294.87	5544.08	5758.44
ENSMUSG00000026572	T-box	Tbx19	NO	17	0.880276	0	0	0	0	0	0.880276	0	0	0	0	0	0	0	0	0	0	0	0
ENSMUSG00000008590	NO	Htr3b	NO	19	0	0	0	0	0	0	0	0	0	0	0	0	0	0	0	0	0	0	0
ENSMUSG00000008601	NO	Rab25	NO	11	48.8562	0	0	0	0	9.54704	5.28166	0	7.91405	0	0	5.16625	8.33282	3.36569	0	0	0	0	9.24865
ENSMUSG00000008604	NO	Ubqln4	NO	0	114072	4057.44	4110.38	5127.99	7097.66	6554.48	6377.6	7634.82	7768.62	7422.13	6651.31	6764.35	6661.5	6770.64	7092.55	5644.5	6241.83	5898.61	6195.44
ENSMUSG00000008658	NO	Rbfox1	Yes	0	973.213	60.7024	61.9145	75.3872	117.556	65.0935	30.8097	41.5258	21.7636	105.625	77.7812	109.352	70.2338	21.316	10.9468	49.5808	27.8861	16.4897	9.24865
ENSMUSG00000008668	NO	Rps18	NO	0	198492	13243.5	15057.2	9617.25	13882.2	10355.9	13800.1	12130.5	12877.1	13378	13205.4	9775.41	8956.6	6557.48	9346.61	10140.9	6648.5	9364.99	10153.9
ENSMUSG00000008682	NO	Rpl10	NO	0	486855	25580.2	25908.9	28999.2	25567.4	23754.8	24545.6	33527.2	32573.2	37466.1	35621.7	27818.5	26854.3	20386	21075.6	24019.2	25756.3	22464.9	24935.5
ENSMUSG00000008683	NO	Rps15a	NO	0	321995	19568.4	18977.2	21717.3	19232.9	18008.3	17583.5	22049.2	21611.3	23728.1	23706.9	18524.5	17544.2	11270.6	11443.4	14879.8	15113.1	13558.1	13478.7
ENSMUSG00000008690	NO	Ncaph2	NO	0	138767	5931.81	6464.05	7180.01	8302.12	7214.96	7577.42	9432.3	9835.18	9581.19	7398.42	6778.98	6643.64	7726.49	8107.62	8070.66	8178.75	7025.8	7317.99
ENSMUSG00000008730	NO	Hipk1	NO	0	189973	11926.5	12142.6	9130.14	7124.64	8719.92	7508.76	8950.8	8652.03	8884.98	9944.73	10590.8	9207.77	12420.5	13578.1	11134.8	13785	13137.6	13133.1
ENSMUSG00000008734	NO	Gprc5b	NO	0	477328	22727.9	22362.2	17851	23863.8	23574.3	21598.5	16085.3	15537.2	11849.3	21150.3	22163.2	20517.8	30486.4	30028.2	34281.3	46660.4	43979.3	52612.1
ENSMUSG00000008763	NO	Man1a2	NO	0	110748	8197.79	7872.38	6605.91	4145.28	4652.01	4295.75	5817.57	5327.14	7009.85	5853.03	5533.92	5548.47	6702.2	6595.96	6745.2	6297.6	6737.23	6810.47
ENSMUSG00000008789	NO	Ceacam5	NO	19	0	0	0	0	0	0	0	0	0	0	0	0	0	0	0	0	0	0	0
ENSMUSG00000008813	NO	Tppp2	NO	19	0	0	0	0	0	0	0	0	0	0	0	0	0	0	0	0	0	0	0
ENSMUSG00000008822	NO	Acyp1	NO	0	13757.3	779.508	785.482	748.901	819.035	872.252	790.488	720.77	914.072	739.374	666.257	693.139	660.674	575.532	572.221	897.964	801.725	858.644	861.28
ENSMUSG00000008843	NO	Cldn13	NO	19	0	0	0	0	0	0	0	0	0	0	0	0	0	0	0	0	0	0	0
ENSMUSG00000008845	NO	Cd163	NO	12	212.509	113.262	59.1422	20.7108	10.5993	0	0	0	0	0	0	0	0	0	2.9855	0	5.8096	0	0
ENSMUSG00000008855	NO	Hdac5	NO	0	60707.4	2523.59	2563.44	2450.5	2875.29	3038.56	3376.74	2519.23	2363.33	1563.93	4055.88	4590.21	4329.5	3834.64	3948.82	3361.58	3993.52	4478.14	4840.51
ENSMUSG00000008859	NO	Rala	NO	0	99792.7	4740.71	4964.25	5723.63	5016.35	4830.8	4492.93	6624.36	6633.95	6220.51	7050.45	6750.57	6205.57	4251.98	4286.18	5353.63	5887.45	5116.53	5642.83
ENSMUSG00000008874	NO	Clec3a	NO	19	0	0	0	0	0	0	0	0	0	0	0	0	0	0	0	0	0	0	0
ENSMUSG00000008892	NO	Vdac3	NO	0	105742	4611.9	4716.59	5251.42	6665.98	6870.4	6316.86	6658.97	7291.8	7315.37	6264.45	5409.93	5050.88	5555.62	5561.99	5471.52	5968.78	5067.06	5692.54
ENSMUSG00000008932	NO	Slc1a7	Yes	1	1411.14	136.951	206.074	132.549	48.1785	96.3383	106.513	62.2888	26.7099	20.4435	36.8437	10.3325	0	26.9255	47.768	40.7665	105.735	144.874	161.851
ENSMUSG00000008958	NO	Vps72	NO	0	54990.2	3114.33	3007.93	3105.79	3481.38	3047.24	3211.25	3517.83	3429.75	3827.48	3089.75	2834.55	2962.91	2870.93	3028.29	2790.85	2431.9	2681.94	2556.09
ENSMUSG00000101174	Homeobox	Hoxd4	NO	17	0.880276	0	0	0	0	0	0.880276	0	0	0	0	0	0	0	0	0	0	0	0
ENSMUSG00000008999	NO	Bmp7	Yes	0	172348	22467.3	21771.7	14524.9	3941	6570.1	6031.65	5958.96	5218.32	10657.9	6910.24	6200.36	6328.18	8727.22	8390.25	7807.33	9114.1	10956.3	10772.4
ENSMUSG00000009013	NO	Dynll1	NO	0	152450	5665.31	5675.8	7159.3	8607.58	7536.09	7647.84	12027.7	10620.6	12219.5	11864.7	11269.3	10607.7	5583.67	5778.93	7422.8	7856.9	6956.31	7950.37
ENSMUSG00000009030	NO	Pdcl	NO	0	46451.8	3008.47	2897.04	2882.11	2342.44	2457.06	2225.34	2245.36	2389.05	2229.48	2595.43	2355.81	2196.29	2066.53	2173.44	3295.47	2795.58	2924.57	3372.29
ENSMUSG00000009035	NO	Tmem184b	NO	0	173331	9930.03	9856.41	8133.53	6665.02	7237.53	7276.36	9171.28	8240.5	8982.65	8213.08	9179.57	8694.71	13715.2	13781.1	10670.9	10966.2	11050.5	11566.6
ENSMUSG00000009047	NO	Gm5965	NO	19	0	0	0	0	0	0	0	0	0	0	0	0	0	0	0	0	0	0	0
ENSMUSG00000009070	NO	Rsph14	NO	17	3.46824	0	0	0	0	0	0	0	0	0	0	0	0	0	0	0	0	0	3.46824
ENSMUSG00000009073	NO	Nf2	NO	0	120579	7323.53	7233.83	6929.82	5973.17	6045.01	5741.16	6268.43	6551.84	7552.74	6306.42	5843.03	5298.49	7150.96	7758.32	6907.16	7331.71	7315.55	7047.47
ENSMUSG00000009075	NO	Cabp7	Yes	4	328.054	0	0	3.31372	14.4536	19.0941	7.04221	3.95484	7.91405	5.67875	0	0	10.7136	11.219	21.8937	18.7305	37.1814	83.6265	83.2378
ENSMUSG00000009076	NO	Zmat5	NO	0	14247.8	581.855	550.762	560.848	870.104	856.63	956.86	922.467	1006.07	909.736	821.819	836.072	829.711	677.625	789.167	775.664	820.315	685.502	796.54
ENSMUSG00000009079	NO	Ewsr1	NO	0	323965	20178.4	20493.7	21754.6	16060.8	15248.4	16330	22411.1	21337.3	20905.8	15863.3	17924.3	18287	17936.9	18049.3	16535.8	14654.1	15097.5	14897.3
ENSMUSG00000009090	NO	Ap1b1	NO	0	125038	6298.99	6488.08	6146.96	5354.56	6153.5	6000.84	6580.86	5222.28	6407.91	8041.14	8074.85	7730.48	7328.22	7397.07	7103.28	7944.04	8494.57	8270.6
ENSMUSG00000009092	NO	Derl3	Yes	1	521.115	12.5846	12.9374	14.9118	31.7978	51.2069	41.373	37.571	19.7851	45.43	17.3984	31.8586	28.5697	43.7539	50.7535	22.0359	37.1814	0	21.9655
ENSMUSG00000009093	NO	Gstt4	NO	13	30.7383	2.96109	6.46868	0	0	0	0	8.8984	0	5.67875	0	0	0	6.73137	0	0	0	0	0
ENSMUSG00000044312	bHLH	Neurog3	NO	17	0.924096	0	0.924096	0	0	0	0	0	0	0	0	0	0	0	0	0	0	0	0
ENSMUSG00000009108	NO	Gnat2	Yes	0	819.155	61.4427	79.4723	87.8137	68.4135	40.7919	47.5349	49.4355	56.3876	63.602	36.8437	18.9429	34.5217	30.2912	21.8937	51.7844	27.8861	25.9124	16.1851
ENSMUSG00000009112	NO	Bcl2l13	NO	0	308272	16924.1	18006.9	20811	16921.3	17344.4	16852.9	10898.6	13834.7	7659.5	8831.23	10509.9	9348.24	18975.7	20650.7	26468.4	24183	23042	27009.5
ENSMUSG00000009114	NO	2610028H24Rik	NO	11	20.8405	0	0	5.79902	0	2.60374	1.76055	0	2.96777	0	0	0	1.1904	0	2.9855	0	0	3.53351	0
ENSMUSG00000009115	NO	Spatc1l	NO	11	63.0798	0	2.77229	7.45588	0	17.3583	9.68304	6.92097	4.94628	0	0	0	0	0	0	0	13.943	0	0
ENSMUSG00000009145	NO	Dqx1	NO	0	1261.24	62.9232	60.0663	66.2745	103.102	77.2443	135.563	65.2549	78.1512	106.761	38.8906	48.2184	94.0419	50.4853	83.594	35.2575	44.1529	77.7373	33.5263
ENSMUSG00000009185	NO	Ccl8	Yes	12	106.187	0	0	0	0	0	0	0	0	3.40725	22.5156	15.4988	26.1889	6.73137	31.8453	0	0	0	0
ENSMUSG00000009207	NO	Lnpk	NO	0	43081.8	2221.56	2342.58	1997.35	2025.43	1697.64	1628.51	2026.86	2142.73	2011.41	2132.84	2142.27	1842.74	2124.87	2001.28	3705.34	4392.06	3256.72	3389.63
ENSMUSG00000009210	NO	Prr29	NO	16	5.54956	3.70137	1.84819	0	0	0	0	0	0	0	0	0	0	0	0	0	0	0	0
ENSMUSG00000009214	NO	Mymk	Yes	3	357.007	11.1041	12.9374	0	0	13.8866	11.4436	8.8984	14.8388	15.9005	91.0858	64.5781	58.3298	3.36569	10.9468	0	11.6192	17.6676	10.4047
ENSMUSG00000009216	NO	Fam163b	NO	3	136.111	2.22082	4.62048	4.97058	4.81785	6.07539	5.28166	5.93226	17.8066	0	6.14062	0	9.52323	7.85327	0	15.4251	23.2384	12.9562	9.24865
ENSMUSG00000009246	NO	Trpm5	Yes	0	7401.89	1683.38	1512.75	1014.83	174.406	512.069	510.56	48.4468	53.4198	46.5658	82.8983	104.186	139.277	136.871	139.323	427.497	338.119	241.457	235.84
ENSMUSG00000046957	Others	Spz1	NO	17	0.924096	0	0.924096	0	0	0	0	0	0	0	0	0	0	0	0	0	0	0	0
ENSMUSG00000009281	NO	Rarres2	Yes	0	15367.4	1847.72	1829.71	1125.84	867.213	1155.19	1051.05	223.449	308.648	371.391	664.21	747.384	818.998	1375.44	1065.82	676.503	334.633	444.045	460.12
ENSMUSG00000009291	NO	Pttg1ip	NO	0	101397	4845.83	4575.2	3683.2	5797.8	5075.55	5154.9	6268.43	5140.17	7317.64	8001.23	6999.41	7279.32	6165.94	5341.06	4685.94	4920.73	5061.17	5083.29
ENSMUSG00000009292	NO	Trpm2	Yes	0	310.441	10.3638	13.8614	9.94117	13.49	16.4903	24.6477	9.88711	8.9033	6.8145	67.5468	18.9429	36.9025	8.97516	7.96133	3.30539	24.4003	14.1341	13.873
ENSMUSG00000009293	NO	Ube2g2	NO	0	59095.7	2972.94	2707.6	2964.95	3614.35	3702.52	3360.01	3907.38	3820.51	3617.37	3512.43	3509.61	3148.62	2864.2	2715.81	2892.21	3453.23	2944.6	3387.32
ENSMUSG00000009350	NO	Mpo	NO	16	9.14561	2.22082	0	0	0	0	0	0	6.92479	0	0	0	0	0	0	0	0	0	0
ENSMUSG00000009356	NO	Lpo	Yes	9	92.4941	0	0	0	0	13.8866	9.68304	9.88711	8.9033	9.08601	0	0	11.904	15.7065	9.95167	0	3.48576	0	0
ENSMUSG00000009376	NO	Met	Yes	0	44401.9	1442.05	1260.47	714.107	1777.79	2324.27	1968.3	4022.07	3464.37	3730.94	2911.68	2733.81	2730.79	3962.53	3890.11	1469.8	1884.63	2234.36	1879.79
ENSMUSG00000009378	NO	Slc16a12	Yes	0	87734.1	10223.2	10145.7	7596.71	3286.74	3552.37	3300.16	3538.6	3208.16	2630.4	2487.97	4293.16	3374.79	3395.98	3559.71	5968.43	5924.63	5440.43	5806.99
ENSMUSG00000009394	NO	Syn2	Yes	0	1801.19	88.8328	77.6241	86.9852	268.836	164.903	184.858	16.8081	44.5165	11.3575	80.8515	26.6923	30.9505	53.851	70.6568	77.1257	141.754	188.454	186.129
ENSMUSG00000006311	ETS	Etv2	NO	17	0.96357	0	0	0	0.96357	0	0	0	0	0	0	0	0	0	0	0	0	0	0
ENSMUSG00000009418	NO	Nav1	NO	0	83617.7	4562.31	4571.51	2829.09	2599.71	3161.81	3102.09	4893.13	3179.47	6223.91	5279.91	5390.98	5249.68	6248.96	7081.61	3903.66	4452.48	5917.46	4969.99
ENSMUSG00000009470	NO	Tnpo1	NO	0	247383	12487.7	12105.7	10188	11581.2	13225.3	10462.1	13915.1	14139.4	15200.9	14812.2	13067.2	12930.2	15829.9	16183.4	16266.9	15260.7	15094	14633.7
ENSMUSG00000024837	DM	Dmrt1	NO	17	0.988711	0	0	0	0	0	0	0.988711	0	0	0	0	0	0	0	0	0	0	0
ENSMUSG00000009487	NO	Otog	Yes	5	1650.49	345.708	424.16	499.544	55.8871	66.8293	89.7882	0	0	0	8.18749	31.8586	39.2833	17.9503	19.9033	0	31.3718	20.0232	0
ENSMUSG00000009535	NO	Rnmt	NO	0	46531.6	1987.63	1959.08	2050.37	2931.18	2565.55	2599.46	3041.27	3567.26	3244.84	3402.93	3098.89	3193.85	2322.32	2135.63	2341.32	2018.25	2068.28	2003.49
ENSMUSG00000009545	NO	Kcnq1	Yes	1	322.777	79.2093	50.8253	70.4166	3.85428	3.47165	7.92249	23.7291	9.89256	13.629	3.07031	5.16625	7.14242	11.219	9.95167	0	9.29536	5.88919	8.09256
ENSMUSG00000009549	NO	Srp14	NO	0	113754	6401.15	6200.69	7267.82	6575.41	6486.78	6511.4	6612.5	6056.22	6348.85	7640.98	7552.2	6613.88	3952.44	4292.15	5771.21	6885.54	5852.68	6731.86
ENSMUSG00000009551	NO	6330409D20Rik	NO	13	24.5544	6.66246	4.62048	3.31372	2.89071	0	0	0	0	0	0	0	0	0	0	0	0	7.06703	0
ENSMUSG00000009555	NO	Cdk9	NO	0	87262.7	4086.31	4183.38	4809.04	4689.7	4836.88	4768.46	5815.6	5197.55	5606.07	5958.45	6418.21	5867.5	3900.83	4193.63	3909.17	4589.58	4188.39	4243.97
ENSMUSG00000009563	NO	Tor2a	NO	0	36342.7	2091.27	2101.4	1965.04	2280.77	1954.54	2098.58	2523.19	1942.9	2095.46	1546.41	1812.49	1930.83	2269.59	2199.32	2074.68	1734.75	1819.76	1901.75
ENSMUSG00000009566	NO	Fpgs	NO	0	27501.4	1204.43	1218.88	1197.91	1484.86	1188.17	1251.75	2552.85	2662.09	2838.24	1809.44	1875.35	1890.36	1175.75	1295.71	1031.28	859.821	958.76	1005.79
ENSMUSG00000009569	NO	Mrtfb	NO	0	64752.2	3257.94	3196.45	2622.81	3534.38	3476.86	3322.16	2767.4	2503.81	2607.68	3406	3258.18	3203.38	4968.87	5685.39	4101.99	3911.02	4666.59	4261.31
ENSMUSG00000009575	NO	Cbx5	NO	0	241610	13051.8	12670.3	14302.9	9160.66	9876.85	9156.63	13301.1	13382.7	14463.8	10581.3	10311.8	10011.3	17582.3	17761.7	16720.9	16089.1	16644	16541.2
ENSMUSG00000009580	NO	Odam	Yes	10	507.298	0	0	0	0	0	0	15.8194	0	3.40725	129.976	136.045	195.226	10.0971	10.9468	0	0	0	5.7804
ENSMUSG00000009585	NO	Apobec3	NO	0	26960.7	880.185	827.99	714.936	1156.28	1126.55	1232.39	2269.09	2308.92	2156.79	1986.49	1825.41	1993.93	1760.25	1810.21	1100.69	1114.28	1454.63	1241.63
ENSMUSG00000009588	NO	St6galnac1	Yes	9	49.0307	8.88328	5.54458	6.62745	3.85428	0	6.16193	0	3.95702	2.2715	0	0	0	0	0	0	3.48576	8.24487	0
ENSMUSG00000009596	NO	Taf7l	Yes	11	110.592	0	0	0.828431	16.3807	35.5844	39.6124	0	7.91405	0	0	0	0	0	6.96617	3.30539	0	0	0
ENSMUSG00000009614	NO	Sardh	NO	0	54505.3	3893.1	3789.72	3699.77	1650.6	2005.75	1891.71	3508.93	3135.94	3745.71	2770.44	3038.62	3290.28	2481.63	2581.46	3591.86	2875.75	3329.75	3224.31
ENSMUSG00000009621	NO	Vav2	NO	0	83481.8	4579.33	5026.16	4388.2	3393.7	3351.88	3112.66	4450.19	4996.73	3799.09	3383.48	3670.62	3827.15	4998.04	5394.8	5704	6459.11	6308.5	6638.22
ENSMUSG00000009628	NO	Tex15	Yes	0	1876.3	54.7802	59.1422	50.5343	148.39	135.394	83.6263	66.2436	87.0545	26.1223	56.289	69.7444	63.0914	118.921	110.463	190.611	164.993	195.521	195.378
ENSMUSG00000009630	NO	Ppp2cb	NO	0	114783	4804.38	4877.38	4306.18	6374.02	6261.12	6069.51	8778.76	8071.34	8697.58	6770.03	7247.39	6669.83	5389.58	5748.08	5957.41	6370.81	5791.43	6597.75
ENSMUSG00000009633	NO	G0s2	Yes	1	743.824	43.6761	21.2542	22.3676	18.3078	17.3583	12.3239	136.442	102.883	85.1813	61.4062	74.9107	74.9954	35.9006	22.8888	0	2.32384	2.35568	9.24865
ENSMUSG00000009640	NO	Dmap1	NO	0	28080.4	1467.22	1379.68	1578.16	2036.02	1889.45	2007.91	1694.65	1752.96	1738.83	1366.29	1406.08	1324.92	1488.75	1566.39	1449.96	1376.87	1321.53	1234.69
ENSMUSG00000009646	NO	Pla2g12b	NO	11	49.6362	11.1041	8.31687	7.45588	3.85428	0	4.40138	0	0	0	0	0	0	0	0	11.018	3.48576	0	0
ENSMUSG00000009647	NO	Mcu	NO	0	23850.6	1251.8	1152.35	1161.46	1190.01	1126.55	1129.39	1379.25	1534.34	1695.68	1492.17	1400.05	1341.58	1176.87	1287.75	1468.69	1296.7	1407.52	1358.39
ENSMUSG00000009654	NO	Oit3	Yes	0	926.454	112.522	135.842	91.9558	18.3078	22.5657	24.6477	21.7516	22.7529	12.4933	35.8203	25.8313	16.6656	63.948	60.7052	68.3114	72.039	65.9589	54.3358
ENSMUSG00000009670	NO	Tex11	NO	8	87.52	7.40274	0	5.79902	0	0	8.80276	0	5.93553	0	7.16405	2.58313	0	0	4.97583	11.018	23.2384	10.6005	0
ENSMUSG00000009681	NO	Bcr	NO	0	128839	6354.51	6827.22	5502.44	4005.56	4569.56	4423.39	9249.39	8212.8	10129.8	10215.9	10546.9	9866.06	7254.17	8133.5	4970.2	6277.85	6233.12	6067.11
ENSMUSG00000009687	NO	Fxyd5	Yes	0	20671.5	208.757	163.565	138.348	1590.85	897.422	1180.45	1853.83	995.191	2065.93	3102.04	3000.73	2961.72	724.744	791.157	220.359	300.937	269.725	205.782
ENSMUSG00000009731	NO	Kcnd1	NO	0	8247.51	461.19	478.682	410.902	567.543	662.218	695.418	370.766	372.949	365.712	336.711	471.851	483.304	517.194	470.714	461.653	304.423	442.867	373.414
ENSMUSG00000050600	zf-C2H2	Zfp831	NO	17	0.988711	0	0	0	0	0	0	0.988711	0	0	0	0	0	0	0	0	0	0	0
ENSMUSG00000046518	bHLH	Ferd3l	NO	17	0.989256	0	0	0	0	0	0	0	0.989256	0	0	0	0	0	0	0	0	0	0
ENSMUSG00000022485	Homeobox	Hoxc5	NO	17	0.995167	0	0	0	0	0	0	0	0	0	0	0	0	0	0.995167	0	0	0	0
ENSMUSG00000058670	MYB	4932411N23Rik	NO	17	1.13575	0	0	0	0	0	0	0	0	1.13575	0	0	0	0	0	0	0	0	0
ENSMUSG00000009772	NO	Nuak2	NO	0	48176.9	3163.93	3445.03	1917.82	2026.39	1990.12	2086.25	3379.41	4090.57	3710.5	3551.32	3184.13	3316.46	2378.42	2482.94	1506.16	1687.11	1948.14	2312.16
ENSMUSG00000009828	NO	Cilk1	NO	0	34665.2	2124.59	1955.39	1999	1917.51	1873.82	1843.3	1862.73	1815.28	2109.09	1866.75	1865.88	1751.08	1889.27	1975.41	1849.92	1906.71	2027.06	2032.39
ENSMUSG00000009863	NO	Sdhb	NO	0	99569.6	5292.96	5141.67	5847.89	5749.63	5342.87	5122.33	6456.28	6178.89	6455.61	6333.02	5801.7	5285.39	4464.02	4692.21	5466.01	5559.79	5136.55	5242.83
ENSMUSG00000009876	NO	Cox4i2	Yes	0	2346.26	134.73	158.02	221.191	38.5428	53.8106	75.7038	127.544	136.517	101.082	247.672	322.891	279.745	38.1444	39.8067	133.317	109.22	62.4254	65.8966
ENSMUSG00000009894	NO	Snap47	NO	0	104868	5109.37	4736.92	5650.73	5452.85	5432.27	5492.04	5520.96	4997.72	5269.88	5648.35	6593	5965.11	5923.61	5894.37	6350.75	7169.04	6506.38	7154.98
ENSMUSG00000009900	NO	Wnt3a	NO	19	0	0	0	0	0	0	0	0	0	0	0	0	0	0	0	0	0	0	0
ENSMUSG00000009905	NO	Kdsr	NO	0	54381.8	2414.77	2398.95	2505.17	2716.31	2718.3	2612.66	3482.24	2987.55	3222.13	4154.13	4083.92	4156.89	2937.12	2903.9	2794.15	2839.73	2603.02	2850.89
ENSMUSG00000009907	NO	Vps4b	NO	0	85007	4068.54	4293.35	3728.77	5362.27	4755.29	4763.18	4385.92	4532.77	4474.86	5305.49	4956.16	4752.09	5100.14	4732.02	5090.3	4789.43	4859.76	5056.7
ENSMUSG00000009927	NO	Rps25	NO	0	345110	18196.7	18318.4	21859	22571.6	18818.1	20090.5	24250.1	23709.5	26215.4	23953.5	19089.3	16793	13346.1	14231.9	16342.9	18450.1	14243.6	14630.2
ENSMUSG00000009941	NO	Nxf2	NO	2	289.575	11.8444	8.31687	8.28431	19.2714	20.8299	22.0069	10.8758	24.7314	0	33.7734	29.2754	22.6177	19.0722	12.9372	17.6287	11.6192	16.4897	0
ENSMUSG00000009995	NO	Taz	NO	0	51748.1	3143.94	3218.63	3570.54	3094.99	2985.62	3166.35	2532.09	2236.71	2373.72	2471.6	2769.11	3061.72	2716.11	2638.19	2812.89	2595.73	3350.95	3009.28
ENSMUSG00000010021	NO	Kif19a	Yes	2	818.649	98.4564	190.364	272.554	12.5264	18.2262	29.9294	27.6839	0	15.9005	47.0781	8.61042	0	8.97516	22.8888	16.5269	26.7242	12.9562	9.24865
ENSMUSG00000010025	NO	Aldh3a2	NO	0	86904.5	3497.79	3420.08	2763.65	5371.91	5411.44	5419.86	3074.89	3342.69	3478.8	3331.29	3119.56	3148.62	5442.31	5494.31	5765.7	6337.11	8383.85	10100.7
ENSMUSG00000010044	NO	Zmynd10	Yes	0	1162.35	64.4038	79.4723	40.5931	52.9964	112.829	97.7107	44.492	19.7851	10.2218	31.7265	53.3846	45.2353	68.4356	94.5408	57.2934	111.544	106.005	71.677
ENSMUSG00000010045	NO	Tmem115	NO	0	56704.6	2223.78	2477.5	2392.51	3954.49	3815.35	4092.4	3273.62	3155.73	3283.46	3016.07	3201.35	3008.15	3334.27	3368.64	2923.06	3287.07	2815.03	3082.11
ENSMUSG00000010047	NO	Hyal2	NO	0	41639.2	1556.8	1498.88	2011.43	2409.89	2043.93	1935.73	3502.01	2917.31	3584.43	2845.15	3200.49	3062.91	2192.18	2156.53	1540.31	1688.27	1711.4	1781.52
ENSMUSG00000010048	NO	Ifrd2	NO	0	15373.7	553.725	567.395	664.402	1297.93	990.289	1044.89	1322.89	1401.78	1797.89	709.241	604.451	679.72	701.184	842.906	546.491	586.769	461.713	600.006
ENSMUSG00000010051	NO	Hyal1	NO	0	14995.2	963.096	848.321	793.637	714.969	620.558	603.87	582.351	410.541	692.808	688.773	995.365	886.851	647.333	920.529	1008.14	1302.51	1183.73	1131.8
ENSMUSG00000010054	NO	Tusc2	NO	0	38210.2	1712.99	1702.19	1949.3	2471.56	2449.25	2454.21	2169.23	2110.08	2043.22	2331.39	2162.94	1928.45	1832.05	2212.26	2080.19	2294.79	2048.26	2257.83
ENSMUSG00000010057	NO	Nprl2	NO	0	20339.1	1088.2	1093.21	1166.43	1272.88	1269.76	1185.73	1153.83	1020.91	1015.36	1201.51	1403.5	1153.5	997.365	1072.79	910.084	1124.74	1128.37	1080.94
ENSMUSG00000010064	NO	Slc38a3	Yes	0	122016	22244.5	22583.1	23768.5	2026.39	2352.04	2480.62	2257.23	3646.4	2052.3	2427.59	3259.04	3461.69	3511.53	3486.07	4609.91	5523.77	5900.97	6424.34
ENSMUSG00000010066	NO	Cacna2d2	Yes	0	23559.2	5095.3	4767.41	2536.66	662.936	1271.49	1078.34	138.419	145.421	62.4663	157.609	551.067	407.118	829.08	784.191	1281.39	1448.91	1458.16	883.246
ENSMUSG00000010067	NO	Rassf1	NO	0	44055.6	2647.96	3594.74	1112.58	3570.99	3119.28	2922.52	2681.38	3051.85	2659.93	3555.42	2435.89	2649.84	1735.57	1890.82	1570.06	1773.09	1399.27	1684.41
ENSMUSG00000010080	NO	Epn3	Yes	0	19961.5	2066.84	2117.11	2331.2	991.514	1097.04	1136.44	320.342	250.282	186.263	195.476	403.829	330.932	1480.9	1330.54	1038.99	1390.82	1714.93	1578.05
ENSMUSG00000010086	NO	Rnf112	Yes	2	1187.21	233.926	192.212	228.647	36.6157	72.9047	102.992	4.94355	1.97851	0	0	25.8313	22.6177	24.6817	11.942	39.6647	72.039	32.9795	83.2378
ENSMUSG00000010095	NO	Slc3a2	Yes	0	534909	51203.2	56293.2	64302	33231.6	32543.3	30747.2	20304.2	22981.4	29394.4	22822.6	22583.4	21478.4	27578.4	28011	19553.6	18209.6	16286	17385.1
ENSMUSG00000010097	NO	Nxf1	NO	0	160008	9832.31	9417.47	10983.3	11843.2	10321.2	11071.2	8133.13	8340.41	8253.5	7567.29	8648.31	10136.3	8572.4	8441	7399.66	6506.75	7579.39	6960.76
ENSMUSG00000010110	NO	Stx5a	NO	0	79793.5	4647.44	4952.23	4733.65	4792.8	4816.05	5028.14	4076.45	3967.9	3799.09	4240.1	4374.09	4639	4081.45	4197.61	4071.14	4451.31	4449.87	4475.19
ENSMUSG00000010122	NO	Slc47a1	Yes	0	1128.57	16.286	24.0265	22.3676	43.3607	34.7165	29.0491	82.063	48.4735	111.304	86.9921	146.377	144.039	42.632	43.7873	33.0539	38.3433	73.026	108.672
ENSMUSG00000010136	NO	Pifo	NO	13	22.8437	5.18191	0	4.97058	6.74499	0	2.64083	0	0	0	0	0	0	0	0	3.30539	0	0	0
ENSMUSG00000010142	NO	Tnfrsf13b	Yes	0	614.75	34.7929	24.9506	18.2255	10.5993	6.9433	12.3239	17.7968	7.91405	23.8508	105.414	88.6873	82.1378	12.3408	4.97583	35.2575	47.6387	61.2476	19.6534
ENSMUSG00000010154	NO	Spire2	Yes	0	2139.82	170.263	176.502	118.466	182.115	158.828	155.809	105.792	75.1834	116.982	27.6328	32.7196	42.8545	122.287	132.357	153.15	144.078	90.6935	134.105
ENSMUSG00000080933	Homeobox	Rhox3g	NO	17	1.13575	0	0	0	0	0	0	0	0	1.13575	0	0	0	0	0	0	0	0	0
ENSMUSG00000010205	NO	Raver1	NO	0	72690.9	4825.1	2008.99	5389.77	2134.31	1899.86	2556.32	6038.06	2597.79	3046.08	4549.17	5340.18	3766.44	4192.52	4736	3871.71	5838.65	3718.43	6181.56
ENSMUSG00000010277	NO	2610507B11Rik	NO	0	367778	22690.1	22024	20876.5	16784.4	18162.8	16674.2	16893.1	15251.4	17886.9	16308.5	17839.9	16376.4	22443.5	22487.8	22903	25999.1	27858.2	28318.2
ENSMUSG00000010290	NO	AI597479	NO	0	37636.5	1820.33	1686.48	1969.18	2221.99	2435.36	2135.55	1909.2	2143.72	1978.48	2047.9	2012.26	1917.74	2196.67	2071.94	2353.44	2245.99	2131.89	2358.4
ENSMUSG00000010307	NO	Tmem86a	NO	0	21992.7	1400.6	1323.31	1061.22	676.426	1000.7	969.184	898.738	638.07	641.699	1703	1648.03	1736.8	827.959	758.317	1144.77	1806.79	1994.08	1763.02
ENSMUSG00000010311	NO	Optc	Yes	0	1.09276e+06	258386	244023	118787	21996.4	56062.8	55384.3	33584.5	27625	25004.7	29244.7	37812.7	40402.3	45241.5	48125.3	27770.8	5933.92	8635.91	8738.81
ENSMUSG00000010342	NO	Tex14	NO	0	344.653	22.2082	24.9506	35.6225	28.9071	13.8866	17.6055	13.8419	6.92479	19.3078	12.2812	13.7767	16.6656	17.9503	24.8792	16.5269	27.8861	11.7784	19.6534
ENSMUSG00000010358	NO	Ifi35	Yes	0	27924.8	842.431	859.41	589.014	1652.52	1425.11	1544.89	1490.98	2184.28	1386.75	1709.14	1710.89	1574.9	3373.54	3338.78	986.107	994.603	1199.04	1062.44
ENSMUSG00000010362	NO	Rdm1	NO	0	10308.3	499.685	501.784	510.313	694.734	624.029	666.369	535.881	699.404	347.54	439.054	376.275	357.121	519.437	620.984	848.383	817.991	667.834	581.509
ENSMUSG00000010376	NO	Nedd8	NO	0	111643	5241.14	5107.48	6188.38	6030.99	5681.36	6029.01	8123.25	7648.92	7659.5	6975.74	7050.21	6344.85	4342.86	5048.48	5767.9	6803.04	5557.04	6042.83
ENSMUSG00000010392	NO	Gosr1	NO	0	56463.1	2545.8	2507.07	2454.64	3276.14	3300.67	3283.43	3183.65	3199.25	3051.76	3188	3200.49	3108.14	3385.88	3280.07	3473.96	3349.81	3080.05	3594.25
ENSMUSG00000010406	NO	Mrpl52	NO	0	38937.9	1793.68	1934.13	2258.3	2605.49	1879.03	2144.35	3577.16	3558.35	4034.19	2717.22	2205.13	1959.4	1410.22	1418.11	1501.75	1500.04	1173.13	1268.22
ENSMUSG00000010435	NO	Spaca7	NO	13	43.6219	0	0	0	6.74499	6.07539	0	0	0	0	0	0	0	0	0	9.91616	15.105	0	5.7804
ENSMUSG00000010453	NO	Kansl3	NO	0	127507	6321.94	6161.88	6283.65	8504.47	7870.23	7487.63	6146.81	6820.92	6293.2	6641.08	6765.21	6611.5	7835.32	7649.85	7322.54	7389.81	7723.08	7677.53
ENSMUSG00000010461	NO	Eya4	Yes	0	4797.52	240.589	206.074	226.162	414.335	561.54	467.427	42.5146	59.3553	34.0725	41.9609	30.1365	58.3298	260.28	252.772	385.629	488.006	594.808	433.53
ENSMUSG00000079466	zf-C2H2	Prdm12	NO	17	1.17784	0	0	0	0	0	0	0	0	0	0	0	0	0	0	0	0	1.17784	0
ENSMUSG00000010492	NO	Uckl1os	NO	0	663.387	32.572	104.423	83.6715	21.1986	18.2262	48.4152	29.6613	38.581	15.9005	7.16405	27.5533	44.0449	29.1693	52.7438	5.50898	31.3718	18.8454	54.3358
ENSMUSG00000031162	zf-GATA	Gata1	NO	17	1.65686	0	0	1.65686	0	0	0	0	0	0	0	0	0	0	0	0	0	0	0
ENSMUSG00000010517	NO	Faf1	NO	0	61751.9	2782.69	2570.84	2892.05	4212.73	4012.36	3621.46	4086.34	4373.5	3886.54	3477.64	3017.09	2886.73	3565.38	3586.58	3284.45	3412.56	2862.15	3220.84
ENSMUSG00000010529	NO	Gm266	Yes	0	1290.2	93.2745	114.588	189.711	110.811	116.3	104.753	56.3565	53.4198	24.9865	52.1953	62.8561	44.0449	72.9232	54.7342	28.6467	23.2384	35.3351	52.0236
ENSMUSG00000010538	NO	Tsacc	NO	0	2233.09	98.4564	73.9277	136.691	140.681	153.621	139.964	108.758	141.464	116.982	129.976	130.878	116.66	118.921	106.483	115.689	127.811	115.428	160.695
ENSMUSG00000010554	NO	Mettl16	NO	0	47344.2	1821.07	1806.61	2224.34	3359.97	3090.64	2598.58	2925.59	2996.46	3289.13	2336.51	2529.74	2209.39	2575.87	2550.61	2679.57	2724.7	2687.83	2937.6
ENSMUSG00000010592	NO	Dazl	NO	10	43.9248	6.66246	5.54458	3.31372	0	0	5.28166	0	0	0	6.14062	4.30521	0	5.60948	0	0	0	7.06703	0
ENSMUSG00000010601	NO	Apol7a	NO	19	0	0	0	0	0	0	0	0	0	0	0	0	0	0	0	0	0	0	0
ENSMUSG00000010607	NO	Pigyl	NO	0	12242.9	593.699	693.996	709.965	886.485	778.518	780.805	873.031	858.674	821.148	683.656	728.442	627.343	482.415	529.429	525.557	656.485	531.205	482.086
ENSMUSG00000010608	NO	Rbm25	NO	0	149203	8618.26	8822.35	8759	9104.78	8416.15	8170.73	9569.73	9115	10293.3	8507.83	8898.87	9375.62	7717.52	7564.26	6928.09	6081.49	6750.19	6509.89
ENSMUSG00000010609	NO	Psen2	NO	0	25948.6	1619.72	1629.18	1598.87	1251.68	1224.63	1261.44	1313.01	1349.34	1345.86	1550.51	1582.6	1623.71	1563.92	1584.31	1166.8	1266.49	1519.41	1497.12
ENSMUSG00000010651	NO	Acaa1b	NO	0	7385.19	356.072	381.652	357.054	508.765	491.239	552.814	401.417	399.659	382.748	517.859	576.898	482.113	351.153	388.115	279.856	345.09	310.949	301.737
ENSMUSG00000010660	NO	Plcd1	Yes	0	12487.5	390.864	361.322	246.872	543.454	516.408	580.982	824.585	732.049	1019.9	1520.83	1254.54	1440.39	769.62	693.631	396.647	368.329	465.246	361.853
ENSMUSG00000010663	NO	Fads1	NO	0	164744	11816.2	11394.1	10253.5	6719.94	9630.36	9135.51	10150.1	7815.12	12845.3	7231.6	6968.41	7492.4	9353.24	8402.19	8037.6	7882.46	10340.2	9275.24
ENSMUSG00000010721	NO	Lmbr1	NO	0	17894.5	1128.92	1071.95	902.161	909.611	895.686	1017.6	878.964	909.126	831.37	963.054	890.317	864.233	999.609	1024.03	1167.9	1104.99	1174.3	1160.71
ENSMUSG00000010751	NO	Tnfrsf22	NO	0	25565.5	1065.25	1057.17	1102.64	1013.68	1014.59	1041.37	2201.86	1533.35	2249.92	2118.51	1716.06	1997.5	1221.74	1258.89	1161.29	1416.38	1186.08	1209.26
ENSMUSG00000010755	NO	Cars	NO	0	106458	3317.91	3369.26	3787.59	10252.4	7826.84	8240.27	6920.97	9279.22	8233.06	6942.99	4750.37	4672.33	5456.9	6620.84	4799.42	5275.12	3262.61	3449.74
ENSMUSG00000010760	NO	Phlda2	Yes	2	327.627	13.3249	24.9506	13.2549	63.5957	44.2636	28.1688	4.94355	8.9033	0	7.16405	0	8.33282	15.7065	10.9468	13.2216	22.0765	11.7784	36.9946
ENSMUSG00000010796	NO	Asz1	NO	19	0	0	0	0	0	0	0	0	0	0	0	0	0	0	0	0	0	0	0
ENSMUSG00000010797	NO	Wnt2	Yes	4	312.124	5.18191	0	0	6.74499	9.54704	11.4436	50.4242	21.7636	39.7513	26.6093	8.61042	0	11.219	0	26.4431	9.29536	37.6908	47.3993
ENSMUSG00000010803	NO	Gabra1	Yes	0	1748.63	293.148	320.661	459.779	29.8707	36.4523	38.7322	33.6162	74.1942	36.344	32.75	42.1911	33.3313	24.6817	31.8453	78.2275	89.4678	45.9357	47.3993
ENSMUSG00000010825	NO	Grid2ip	Yes	0	160.182	11.1041	22.1783	32.3088	5.78142	9.54704	12.3239	3.95484	4.94628	1.13575	3.07031	5.16625	4.76161	5.60948	10.9468	11.018	6.97152	5.88919	3.46824
ENSMUSG00000010830	NO	Kdelr3	NO	0	36298.7	1573.82	1576.51	1236.85	1886.67	1551.83	1705.98	2999.75	2971.72	2912.07	2185.04	1757.39	2159.39	2087.85	1827.13	1957.89	1825.38	1948.14	2135.28
ENSMUSG00000010841	NO	Cfap97d1	NO	16	4.25284	1.48055	2.77229	0	0	0	0	0	0	0	0	0	0	0	0	0	0	0	0
ENSMUSG00000010911	NO	Apip	NO	0	24765	882.406	793.799	936.955	1284.44	1243.72	1216.54	1283.35	1372.1	1249.33	1291.58	1111.61	1116.6	1404.61	1273.81	2473.53	2393.55	1690.2	1746.84
ENSMUSG00000010914	NO	Pdhx	NO	0	38323.9	2166.78	2062.58	2050.37	1904.02	1842.58	1680.45	1933.92	1911.24	2086.37	1716.3	1896.01	1598.71	1876.93	2018.2	3050.87	3258.02	2500.55	2769.97
ENSMUSG00000010936	NO	Vac14	NO	0	46328.6	2214.9	2081.99	1967.52	2698	2240.95	2325.69	3025.45	3024.15	2941.59	2394.84	2574.52	2339.14	3005.56	3293.01	2539.64	2752.59	2461.68	2447.42
ENSMUSG00000011008	NO	Mcoln2	Yes	3	1073.19	0	2.77229	0	12.5264	26.9053	0	101.837	29.6777	102.218	307.031	157.571	161.895	52.7291	30.8502	4.40718	38.3433	27.0903	17.3412
ENSMUSG00000011034	NO	Slc5a1	NO	5	53.5177	2.96109	6.46868	5.79902	0	5.20748	2.64083	4.94355	6.92479	2.2715	0	1.72208	0	0	1.99033	4.40718	4.64768	3.53351	0
ENSMUSG00000011096	NO	Akt1s1	NO	0	90879.3	3939.74	4202.79	4320.27	7103.44	5621.47	6515.81	5294.55	5646.67	5290.33	5581.82	6256.33	5463.95	4227.3	4577.77	3721.87	4723.2	3941.05	4450.91
ENSMUSG00000011114	NO	Tbrg1	NO	0	104751	3627.34	3830.38	3876.23	7276.88	6348.78	6646.97	8027.34	8786.57	7190.44	5870.43	6223.61	5480.62	6312.9	6356.13	5163.02	4837.07	4263.77	4632.42
ENSMUSG00000011118	NO	Panx3	NO	11	17.2565	2.22082	0	0	1.92714	0.867913	0.880276	0	0.989256	0	0	0	4.76161	5.60948	0	0	0	0	0
ENSMUSG00000011148	NO	Adssl1	Yes	0	19189.4	208.757	197.757	167.343	308.343	377.542	419.012	2356.1	2734.3	2173.83	2873.81	2529.74	2524.85	422.954	407.023	511.233	384.595	330.973	261.274
ENSMUSG00000011154	NO	Cfap161	NO	15	15.6557	2.22082	6.46868	0	0	0	0	0	0	0	0	0	0	0	6.96617	0	0	0	0
ENSMUSG00000011158	NO	Brf1	NO	0	61708.9	4379.46	4675.93	4263.93	3375.39	3164.41	3448.92	2569.66	2885.66	2653.11	3361.99	3430.39	3696.2	2795.76	2815.33	3096.05	3459.03	3977.56	3660.15
ENSMUSG00000011171	NO	Vipr2	Yes	0	7685.07	793.573	778.089	992.46	321.833	420.938	322.181	135.453	184.991	120.39	111.555	124.851	107.136	403.882	423.941	518.946	643.703	637.21	643.937
ENSMUSG00000011179	NO	Odc1	NO	0	319698	21426.5	24804.6	17384.6	17154.4	16279.4	15279.8	23279.2	23947.9	29276.2	14358.8	13950.6	12308.8	22047.5	20276.5	15439.5	11290.4	10213	10980.5
ENSMUSG00000011254	NO	Thg1l	NO	0	11628.9	745.455	742.974	881.45	577.179	553.728	580.982	823.596	723.146	684.858	600.757	641.476	632.104	544.119	546.346	626.922	548.426	607.764	567.636
ENSMUSG00000011256	NO	Adam19	Yes	0	5476.39	145.834	160.793	156.573	160.916	137.13	117.957	380.654	345.25	274.852	1093.03	669.03	820.188	253.548	335.371	116.79	82.4963	91.8714	134.105
ENSMUSG00000011257	NO	Pabpc4	NO	0	91162.4	3666.57	3806.35	3859.66	4855.43	4530.51	4176.03	7905.73	7568.8	9603.91	5980.96	5087.04	5213.97	5115.84	5050.47	4613.22	3424.18	3294.41	3409.28
ENSMUSG00000011263	NO	Exoc3l2	Yes	4	402.901	134.73	97.0301	95.2695	13.49	4.33956	15.845	2.96613	0	1.13575	0	2.58313	5.95202	8.97516	0	5.50898	9.29536	0	5.7804
ENSMUSG00000078895	zf-C2H2	Gm11009	NO	16	1.66437	0.740274	0.924096	0	0	0	0	0	0	0	0	0	0	0	0	0	0	0	0
ENSMUSG00000011305	NO	Plin5	Yes	0	503.653	24.429	16.6337	19.0539	49.1421	52.0748	24.6477	8.8984	5.93553	7.95026	10.2344	27.5533	30.9505	26.9255	32.8405	22.0359	72.039	34.1573	38.1507
ENSMUSG00000011306	NO	Sugp1	NO	0	49816.5	2397.01	2416.51	2491.92	3529.56	3288.52	3345.93	2797.06	3161.66	2747.38	2735.65	2935.29	2887.92	2619.63	2847.17	2577.1	2316.87	2373.34	2348
ENSMUSG00000037279	zf-C2H2	Ovol2	NO	17	1.76055	0	0	0	0	0	1.76055	0	0	0	0	0	0	0	0	0	0	0	0
ENSMUSG00000011350	NO	Gm5893	NO	19	0	0	0	0	0	0	0	0	0	0	0	0	0	0	0	0	0	0	0
ENSMUSG00000011382	NO	Dhdh	NO	0	15951.9	1200.72	1232.74	1396.73	1057.04	1105.72	1138.2	572.463	889.341	364.576	607.921	709.499	692.815	868.347	864.8	961.868	755.248	738.504	795.384
ENSMUSG00000038227	Homeobox	Hoxa9	NO	16	1.86953	0	0	0	0	0	0.880276	0	0.989256	0	0	0	0	0	0	0	0	0	0
ENSMUSG00000011463	NO	Cpb1	NO	17	2.22082	2.22082	0	0	0	0	0	0	0	0	0	0	0	0	0	0	0	0	0
ENSMUSG00000011486	NO	Slc25a41	NO	5	148.922	9.62356	12.0133	5.79902	12.5264	20.8299	9.68304	10.8758	8.9033	0	0	7.74938	0	8.97516	0	0	25.5622	10.6005	5.7804
ENSMUSG00000011589	NO	Fsd1	NO	0	22700.4	712.143	766.076	1072.82	1699.74	1615.19	1726.22	1037.16	918.029	731.424	1083.82	1857.27	1395.15	1121.9	1257.89	1183.33	1711.51	1266.18	1544.52
ENSMUSG00000011632	NO	Pinlyp	NO	15	10.9031	0	0	0	0	0	2.64083	0	3.95702	0	0	4.30521	0	0	0	0	0	0	0
ENSMUSG00000011658	NO	Fuz	NO	0	36159.5	2456.23	2511.69	2836.55	1820.18	2156.76	2453.33	1258.63	1008.05	1256.14	1541.3	2165.52	2083.21	1630.11	1674.87	1897.29	2372.64	2502.91	2534.13
ENSMUSG00000011751	NO	Sptbn4	Yes	0	2880.28	215.42	217.163	222.019	245.71	297.694	264.963	87.9952	134.539	60.1948	72.664	94.7146	104.756	143.603	121.41	164.168	139.43	135.451	158.383
ENSMUSG00000011752	NO	Pgam1	Yes	0	334929	14735.1	14999.9	20647.8	9851.54	9104.41	9136.39	13738.1	12328.1	15618.8	22757.1	24606.9	22432	15509.1	17091	26301	29434.9	26111.5	30525.2
ENSMUSG00000011831	NO	Evi5	NO	0	109606	5847.42	5669.33	5907.54	5084.76	5438.34	4831.84	5032.54	5663.49	5383.46	6679.97	6574.92	6212.72	6025.7	5929.2	7328.05	6823.95	7132.99	8039.39
ENSMUSG00000011832	NO	Evi5l	NO	0	36369.1	2955.17	2987.6	2698.2	1483.9	1733.22	1839.78	1283.35	1181.17	1174.37	1410.3	1600.68	1470.15	2048.58	2066.96	2562.78	2501.61	2763.21	2608.12
ENSMUSG00000011837	NO	Snapc2	NO	0	53677.6	2179.37	2422.06	2141.49	3205.8	3091.51	3213.01	3738.31	3645.41	3037	2809.33	3051.53	2946.25	2840.64	3050.19	3017.82	3192.96	2885.7	3209.28
ENSMUSG00000011877	NO	Git1	NO	0	112222	6217.56	6546.3	6098.08	5184.01	4938.42	4904.9	7384.68	6858.51	7357.39	6675.88	7043.32	6859.1	6377.97	7234.86	5327.18	5712	5577.06	5924.91
ENSMUSG00000011884	NO	Gltp	NO	0	40422.3	2032.79	1860.21	1783.61	1830.78	1761.86	1731.5	2333.36	2318.82	2435.05	2418.38	1846.07	1935.6	2654.4	3022.32	2473.53	2749.1	2765.56	2469.39
ENSMUSG00000011958	NO	Bnip2	NO	0	113346	4750.34	4668.54	4302.87	5640.74	5668.34	5257.89	8782.72	8308.76	8401.15	8378.87	8091.21	7806.67	5566.84	5564.97	5684.17	5215.86	5467.52	5788.5
ENSMUSG00000011960	NO	Ccnt1	NO	0	59937.5	3331.23	3584.57	2669.2	3645.19	3950.74	3344.17	3074.89	3467.34	3501.52	3271.93	3115.25	2929.58	3666.35	3699.03	3144.53	3256.86	3163.67	3121.42
ENSMUSG00000012017	NO	Scarf2	NO	0	90758.5	6340.44	6730.19	5044.32	5250.5	3789.31	4617.93	4181.26	4853.29	3189.19	2546.31	2918.93	3158.14	7205.93	7145.3	5436.26	4932.35	6707.79	6711.05
ENSMUSG00000012042	NO	4930579F01Rik	Yes	11	82.933	7.40274	7.39277	0	0	2.60374	0	0	0	0	0	0	0	0	0	14.3233	16.2669	14.1341	20.8095
ENSMUSG00000012076	NO	Brms1l	NO	0	50786.5	3001.81	2907.21	2922.7	3207.73	3040.3	2948.93	2598.33	2756.07	2541.81	1961.93	2356.67	2198.68	2763.23	2817.32	3109.27	2964.06	3268.5	3422
ENSMUSG00000012114	NO	Med15	NO	0	63804.2	2734.57	2611.5	2392.51	2988.03	3200.86	3110.9	4200.04	4166.74	3888.81	3695.63	3916.88	3898.57	4396.71	4694.2	3814.42	3447.42	3322.68	3323.73
ENSMUSG00000012117	NO	Dhdds	NO	0	58573	3226.85	3310.11	3188.63	3734.8	3828.36	3705.08	3028.42	3165.62	3259.6	2523.79	2768.25	2739.12	3119.99	3302.96	3489.39	3371.89	3296.77	3513.33
ENSMUSG00000012123	NO	Crybg2	NO	7	158.543	14.0652	12.0133	16.5686	0	25.1695	5.28166	21.7516	0	0	15.3515	0	0	10.0971	14.9275	0	0	10.6005	12.7169
ENSMUSG00000012126	NO	Ubxn11	NO	0	7114.74	251.693	275.381	396.818	696.661	583.237	780.805	370.766	405.595	416.821	275.304	347.861	336.884	369.103	349.303	377.916	260.27	348.64	271.679
ENSMUSG00000012187	NO	Mogat1	NO	4	183.236	11.1041	17.5578	14.0833	12.5264	20.8299	7.04221	4.94355	0	0	15.3515	7.74938	5.95202	0	0	23.1377	10.4573	7.06703	25.4338
ENSMUSG00000012211	NO	Tex22	NO	17	2.96613	0	0	0	0	0	0	2.96613	0	0	0	0	0	0	0	0	0	0	0
ENSMUSG00000012282	NO	Wnt8a	NO	17	1.48055	1.48055	0	0	0	0	0	0	0	0	0	0	0	0	0	0	0	0	0
ENSMUSG00000012296	NO	Tjap1	NO	0	56315.8	2049.82	2266.81	2046.22	3724.2	3172.22	3613.53	3762.04	4565.41	3495.84	2841.06	2745	3033.15	3731.42	4150.84	2791.95	2665.44	2724.34	2936.44
ENSMUSG00000038253	Homeobox	Hoxa5	NO	16	2.07068	0	0	0	0	0	0.880276	0	0	0	0	0	1.1904	0	0	0	0	0	0
ENSMUSG00000069475	zf-C2H2	Gm6020	NO	16	2.17966	0	0	0	0	0	0	0	0.989256	0	0	0	1.1904	0	0	0	0	0	0
ENSMUSG00000012405	NO	Rpl15	NO	0	347021	19022.1	19356.1	20698.3	19310.9	18037.8	18476.1	24192.8	25704.8	26385.8	20811.6	18666.5	17387	14103.3	15788.3	18008.9	18862.6	15679.4	16528.5
ENSMUSG00000012422	NO	Tmem167	NO	0	109545	7709.21	7300.36	6553.72	5529.93	5585.02	5042.22	6237.78	5943.45	6685.03	5024.05	4678.04	4942.56	6605.72	5586.87	6717.65	6435.87	6389.77	6578.1
ENSMUSG00000012428	NO	Steap4	Yes	0	144488	57.7413	127.525	20.7108	2178.63	5083.37	3707.72	12094.9	5885.08	14773.8	9595.74	13043.1	13217	35969.1	26762	266.635	601.874	608.942	493.646
ENSMUSG00000012429	NO	Mplkip	NO	0	22961.1	1219.23	1238.29	1463.01	1507.02	1472.85	1433.09	1298.18	1433.43	1201.62	1433.83	1611.01	1440.39	1038.87	1113.59	1096.29	912.107	983.495	1064.75
ENSMUSG00000012443	NO	Kif11	Yes	0	23781.4	1129.66	1339.02	1543.37	242.82	519.012	450.701	3318.11	2865.87	2675.83	700.03	498.543	565.442	2277.45	2127.67	1778.3	629.76	538.272	581.509
ENSMUSG00000012483	NO	Rpa3	NO	0	12021.4	740.274	716.175	951.867	600.304	593.652	666.369	969.925	974.417	1030.13	461.57	512.32	544.014	640.602	600.085	568.527	533.321	432.267	485.554
ENSMUSG00000012519	NO	Mlkl	Yes	0	4092.03	36.2734	46.2048	24.0245	116.592	149.281	130.281	259.042	531.23	529.26	444.171	233.342	247.604	578.898	586.153	59.497	32.5337	50.647	36.9946
ENSMUSG00000056648	Homeobox	Hoxb8	NO	16	2.18536	0	0	0	0	0	0	0	0	0	1.02344	0	0	0	0	0	1.16192	0	0
ENSMUSG00000012535	NO	Tnpo3	NO	0	138180	6619.53	6671.05	6815.5	7529.34	7651.52	7312.46	7532.99	8356.24	7986.6	7054.55	7389.46	6893.63	7332.71	7748.37	7830.46	9290.71	8538.15	9626.68
ENSMUSG00000012609	NO	Ttll5	Yes	0	34497.6	1388.01	1376.9	1472.12	1054.15	1053.65	958.621	2958.22	2824.32	2815.53	3579.98	2831.97	2786.73	1559.43	1606.2	1485.22	1573.24	1621.88	1551.46
ENSMUSG00000028707	Homeobox	Dmbx1	NO	17	2.32384	0	0	0	0	0	0	0	0	0	0	0	0	0	0	0	2.32384	0	0
ENSMUSG00000012705	NO	Retn	NO	12	45.8148	0	7.39277	8.28431	3.85428	9.54704	0	0	0	0	5.11718	0	0	0	0	0	11.6192	0	0
ENSMUSG00000012777	NO	Acp4	NO	12	24.2217	0	0	4.14215	4.81785	6.07539	0	0	3.95702	0	0	0	0	2.24379	2.9855	0	0	0	0
ENSMUSG00000012819	NO	Cdh23	Yes	0	17184.9	1126.7	1066.41	706.651	546.344	407.919	422.533	1641.26	1446.29	2139.75	1624.19	1196.85	1360.63	1198.18	1267.84	332.742	260.27	242.635	197.69
ENSMUSG00000012848	NO	Rps5	NO	0	425040	20003.7	21042.6	23404.8	25172.3	23257.5	25613.4	32469.3	32503	31563.7	30249.7	25394.7	24173.5	15456.3	17347.7	19495.2	21377	17606.3	18908.9
ENSMUSG00000012889	NO	Podnl1	Yes	1	640.457	6.66246	18.4819	6.62745	3.85428	6.07539	11.4436	139.408	62.3231	138.562	59.3593	61.134	61.901	16.8284	15.9227	11.018	9.29536	0	11.5608
ENSMUSG00000013033	NO	Adgrl1	NO	0	209496	14435.3	15498.9	15826.3	8735.73	9204.22	9630.22	8495	7476.79	8051.34	7784.26	9478.35	9394.66	11473.6	11430.5	13594	15467.5	16910.2	16609.4
ENSMUSG00000013076	NO	Amotl1	NO	0	147631	5727.5	5370.85	4208.43	4573.11	5670.94	5195.39	9722.98	9208.98	10349	13146	12362.8	12179	9521.52	10461.2	6766.13	6647.34	8838.5	7681
ENSMUSG00000013083	NO	2200002J24Rik	NO	17	3.95484	0	0	0	0	0	0	3.95484	0	0	0	0	0	0	0	0	0	0	0
ENSMUSG00000053747	HMG	Sox14	NO	17	2.32384	0	0	0	0	0	0	0	0	0	0	0	0	0	0	0	2.32384	0	0
ENSMUSG00000013091	NO	Tmem190	Yes	0	531.846	26.6498	53.5976	42.25	56.8507	39.924	36.9716	16.8081	20.7744	28.3938	7.16405	10.3325	27.3793	16.8284	23.884	30.8503	31.3718	29.446	32.3703
ENSMUSG00000013150	NO	Gfod2	NO	0	30719.4	1123.74	1095.05	1298.15	2136.24	1888.58	1982.38	1939.85	1755.93	1838.78	1740.87	2405.75	1868.93	1630.11	1688.8	1399.28	1669.68	1469.94	1787.3
ENSMUSG00000013155	NO	Enkd1	NO	0	12025.3	369.396	461.124	588.186	819.998	627.501	798.411	1082.64	1082.25	1307.25	515.812	546.762	536.872	783.083	922.519	435.209	417.129	341.573	389.599
ENSMUSG00000013158	NO	4933405L10Rik	NO	5	95.4835	7.40274	9.24096	9.94117	11.5628	1.73583	19.3661	0	5.93553	0	2.04687	3.44417	8.33282	5.60948	4.97583	0	0	5.88919	0
ENSMUSG00000013160	NO	Atp6v0d1	NO	0	114018	5651.25	5429.99	5411.31	6055.08	6186.48	6183.06	6505.72	5503.23	4738.35	6922.52	7284.42	6811.49	6091.89	6153.12	7027.26	7307.31	7153.01	7602.39
ENSMUSG00000013236	NO	Ptprs	NO	0	405383	27429.4	27445.7	26452.6	12673.8	14667.7	14323	18426.6	15663.9	18028.9	17938.8	20919	21411.8	25960.7	25353.9	28741.5	27010	31523.7	31411.9
ENSMUSG00000013275	NO	Slc41a1	Yes	0	149830	10614	9950.67	6137.84	5666.76	9231.12	8159.28	4204	3402.05	4041	3621.94	4140.75	4256.88	10624.3	10789.6	10672	12724.2	17652.3	13941.2
ENSMUSG00000013338	NO	Fer1l4	NO	15	14.63	0	0	0	3.85428	0	0	0	0	0	0	5.16625	0	5.60948	0	0	0	0	0
ENSMUSG00000013353	NO	4931406B18Rik	NO	17	1.1904	0	0	0	0	0	0	0	0	0	0	0	1.1904	0	0	0	0	0	0
ENSMUSG00000013367	NO	Iglon5	Yes	0	12579.4	416.034	435.249	299.064	692.807	736.858	808.094	971.903	532.22	614.441	906.765	1694.53	1636.8	680.99	681.689	288.671	382.272	432.267	368.79
ENSMUSG00000013415	NO	Igf2bp1	NO	0	54257.7	2710.88	2834.2	3146.38	3292.52	3147.92	3220.05	3244.95	3590.01	2535	2300.69	2726.92	2862.92	3712.35	3729.88	3000.19	2575.98	2892.77	2734.13
ENSMUSG00000013418	NO	B4galnt2	Yes	5	665.414	7.40274	0	4.14215	428.789	66.8293	58.0982	7.90969	35.6132	7.95026	13.3047	0	0	5.60948	16.9178	0	0	7.06703	5.7804
ENSMUSG00000025215	Homeobox	Tlx1	NO	17	2.48529	0	0	2.48529	0	0	0	0	0	0	0	0	0	0	0	0	0	0	0
ENSMUSG00000013465	NO	Nelfb	NO	0	87196.8	4070.76	3866.42	4603.59	4945.04	4993.1	4944.51	5279.71	5184.69	5207.42	4730.32	4938.94	4971.12	5005.9	5161.93	4652.88	5115.93	4734.91	4789.64
ENSMUSG00000013483	NO	Card14	Yes	0	392.284	36.2734	18.4819	37.2794	14.4536	31.2449	22.0069	3.95484	4.94628	11.3575	19.4453	8.61042	4.76161	44.8758	27.8647	28.6467	24.4003	27.0903	26.5899
ENSMUSG00000013495	NO	Tmem175	NO	0	44085.2	2436.24	2235.39	2371.8	2876.26	2677.51	2851.22	2088.16	2246.6	1953.49	2208.58	2166.38	2449.85	2710.5	2662.07	2752.29	2479.54	2578.29	2341.06
ENSMUSG00000013523	NO	Bcas1	Yes	1	392.84	27.3901	35.1157	21.5392	0	6.9433	7.92249	22.7403	37.5917	6.8145	24.5625	53.3846	64.2818	13.4627	11.942	25.3413	12.7811	11.7784	9.24865
ENSMUSG00000013539	NO	Tango2	NO	0	15098.9	658.103	703.237	688.426	693.771	713.424	729.749	889.84	887.362	773.446	1060.28	830.905	907.087	899.76	890.674	908.982	898.164	956.405	1009.26
ENSMUSG00000013562	NO	4833413E03Rik	NO	13	21.242	0	2.77229	5.79902	0	0	0	0	2.96777	0	0	0	0	0	1.99033	7.71257	0	0	0
ENSMUSG00000013584	NO	Aldh1a2	Yes	2	713.564	37.0137	27.7229	38.9362	31.7978	37.3203	15.845	12.8532	21.7636	0	147.375	117.102	139.277	17.9503	25.8743	8.81437	17.4288	16.4897	0
ENSMUSG00000013593	NO	Ndufs2	NO	0	144945	7975.71	8100.63	8312.47	7110.19	6959.79	6966.51	8633.42	8242.48	8393.2	9143.38	9527.43	8754.23	7432.56	7650.84	8047.52	7877.82	7811.42	8005.86
ENSMUSG00000013611	NO	Snx31	Yes	0	6203.54	66.6246	75.7759	62.1323	24.0893	11.2829	22.8872	1664	1012.01	315.739	338.757	981.588	745.193	88.6297	56.7245	157.557	133.621	224.967	221.967
ENSMUSG00000013622	NO	Atraid	NO	0	55209.9	4766.62	4794.21	4262.28	2671.98	2871.92	3011.43	2064.43	2067.54	2022.77	2721.32	2385.95	2546.27	2191.06	1987.35	2990.27	3959.82	4184.86	3709.86
ENSMUSG00000013629	NO	Cad	NO	0	84126.2	3525.18	3569.78	4251.51	4405.44	4112.17	3888.18	7428.18	6018.63	9703.86	4540.99	3890.19	4116.42	5750.83	6107.34	4009.44	2984.97	3001.13	2821.99
ENSMUSG00000013643	NO	Lypd8	NO	14	67.6105	0	0	0	7.70856	26.0374	23.7675	0	0	0	0	0	0	10.0971	0	0	0	0	0
ENSMUSG00000013646	NO	Sh3bp5l	NO	0	55709.7	2197.13	2367.54	2384.22	3571.96	3651.31	3696.28	3042.26	3659.26	2709.9	2038.69	2471.19	2529.61	3197.4	3553.74	3353.87	3852.93	3504.07	3928.36
ENSMUSG00000013653	NO	1810065E05Rik	NO	19	0	0	0	0	0	0	0	0	0	0	0	0	0	0	0	0	0	0	0
ENSMUSG00000013662	NO	Atad1	NO	0	120644	6522.55	6290.32	5956.42	7516.81	7071.75	6382.88	7568.58	8161.36	8584	6930.71	6463.84	6236.52	6462.12	6288.46	6539.16	5617.88	5605.33	6445.15
ENSMUSG00000013663	NO	Pten	NO	0	127053	6210.89	5979.83	5316.04	6540.72	7024.02	6099.43	6548.23	6864.45	6552.15	8520.11	7839.79	7899.52	7793.81	7761.3	7555.02	8188.05	7273.15	7086.77
ENSMUSG00000013668	NO	4933402N03Rik	NO	17	0.924096	0	0.924096	0	0	0	0	0	0	0	0	0	0	0	0	0	0	0	0
ENSMUSG00000013698	NO	Pea15a	Yes	0	440723	31258.8	30863	32143.9	12361.6	11472.1	10959.4	18074.6	15487.8	18662.7	24302.5	26065.5	22806.9	18799.6	20463.6	27133.9	39654	38841.6	41371.5
ENSMUSG00000013701	NO	Timm23	NO	0	52608.8	2613.91	2642.92	2663.41	3417.78	3116.68	2894.35	3771.93	3937.24	4276.1	3138.88	2835.41	2527.23	2370.56	2292.86	2412.93	2752.59	2476.99	2467.08
ENSMUSG00000013707	NO	Tnfaip8l2	Yes	0	1203.37	20.7277	24.9506	28.1666	8.67213	13.0187	13.2041	24.7178	2.96777	28.3938	300.89	160.154	164.276	12.3408	21.8937	24.2395	91.7917	154.297	108.672
ENSMUSG00000013736	NO	Trnt1	NO	0	42305	1949.14	1827.86	2092.62	3178.82	2745.21	2665.48	2383.78	3002.39	2847.33	2479.79	2267.12	2080.83	2027.26	2030.14	2502.18	2044.98	1983.48	2196.55
ENSMUSG00000013766	NO	Ly6g6e	Yes	2	558.475	96.2356	101.651	48.8774	10.5993	37.3203	41.373	10.8758	0	0	12.2812	11.1935	11.904	47.1196	44.7825	30.8503	11.6192	9.4227	32.3703
ENSMUSG00000013787	NO	Ehmt2	NO	0	193291	11208.5	11138.1	11651.1	8715.5	8880.49	9953.28	10350.8	9217.88	9376.76	12038.7	13464.1	13067.1	10233.9	11226.5	9106.34	11164.9	11333.2	11164.3
ENSMUSG00000013822	NO	Elof1	NO	0	53900.1	2112	2194.73	2656.78	3271.32	3043.77	3124.1	4207.95	4077.71	4494.17	3215.64	2949.07	2960.53	2497.34	2637.19	2468.02	2959.41	2452.26	2578.06
ENSMUSG00000013833	NO	Med16	NO	0	53108.1	3782.06	3956.98	3796.7	2368.46	2428.42	2553.68	2626.02	2398.95	2088.65	2172.76	2218.91	2183.2	2638.7	3185.53	3348.36	3452.06	3875.09	4033.57
ENSMUSG00000013846	NO	St3gal1	NO	0	74889.8	4090.75	3581.8	2240.08	2060.11	2996.04	2500.87	3391.28	2370.26	4680.43	4448.88	4019.34	4383.07	6883.95	7170.18	4218.78	3969.12	6655.96	5228.95
ENSMUSG00000013858	NO	Tmem259	NO	0	155864	9582.1	9493.24	9293.34	9054.67	7999.55	8820.37	8274.52	8023.85	8757.77	8785.18	9862.37	9826.78	7589.62	7986.21	7247.61	8021.89	8267.25	8978.12
ENSMUSG00000013878	NO	Rnf170	NO	0	23826	1550.87	1550.63	1439.81	1327.8	1378.25	1254.39	1180.52	1274.16	1118.71	1259.85	1165.85	1240.4	1340.66	1309.64	1475.3	1264.17	1382.78	1312.15
ENSMUSG00000013921	NO	Clip3	NO	0	183617	9610.97	10327.7	10985.8	8913.99	9540.97	9273.71	6454.3	6057.21	5032.51	8714.56	10575.3	9975.58	11081	11369.8	13067.3	14898.1	13410.9	14327.3
ENSMUSG00000013928	NO	1700020L13Rik	Yes	0	272.627	12.5846	5.54458	12.4265	11.5628	15.6224	16.7253	6.92097	8.9033	1.13575	12.2812	11.1935	10.7136	28.0474	16.9178	48.479	20.9146	15.3119	17.3412
ENSMUSG00000013936	NO	Myl2	Yes	1	2849.37	767.664	757.759	591.5	56.8507	40.7919	34.3308	15.8194	27.6992	0	23.539	12.9156	14.2848	39.2663	22.8888	44.0718	116.192	155.475	128.325
ENSMUSG00000013973	NO	Dedd	NO	0	25907.5	1071.18	1151.42	1291.52	1440.54	1308.81	1437.49	1381.23	1730.21	1481.02	1717.33	1797.86	1585.62	1420.32	1507.68	1560.14	1364.09	1235.55	1425.45
ENSMUSG00000013974	NO	Mcemp1	NO	11	237.019	4.44164	0	0	6.74499	0	0	0	8.9033	0	139.187	26.6923	32.1409	0	18.9082	0	0	0	0
ENSMUSG00000013997	NO	Nit1	NO	0	55276.5	2892.99	2902.59	3091.7	4040.25	3822.29	3961.24	3121.36	3009.32	2671.29	2565.76	2738.11	2889.11	2971.9	2894.94	2948.41	3031.45	2819.74	2904.07
ENSMUSG00000037984	bHLH	Neurod6	NO	17	2.48529	0	0	2.48529	0	0	0	0	0	0	0	0	0	0	0	0	0	0	0
ENSMUSG00000025056	Miscellaneous	Nr0b1	NO	17	2.58313	0	0	0	0	0	0	0	0	0	0	2.58313	0	0	0	0	0	0	0
ENSMUSG00000014074	NO	Rnf168	NO	0	47109.2	1834.4	1890.7	2154.75	2529.37	2431.89	2204.21	2932.52	3548.46	3493.57	2281.24	2224.07	1937.98	3415.05	3244.24	2813.99	2869.94	2557.09	2745.69
ENSMUSG00000014075	NO	Dynlt2b	NO	0	24472.9	1413.18	1426.8	1672.6	1766.22	1663.79	1657.56	1509.76	1484.87	1303.84	1038.79	1218.37	1148.74	1256.52	1179.27	1263.76	1137.52	1095.39	1235.85
ENSMUSG00000014077	NO	Chp1	NO	0	60145.4	3404.52	3141	2798.44	2432.05	2719.17	2631.15	3232.1	2972.71	3646.9	4384.4	4121.81	3823.58	3260.23	3258.18	2952.81	3577.55	3706.66	4082.12
ENSMUSG00000014104	NO	Sval2	NO	19	0	0	0	0	0	0	0	0	0	0	0	0	0	0	0	0	0	0	0
ENSMUSG00000014158	NO	Trpv4	Yes	0	18793.3	1481.29	1588.52	1202.05	848.906	900.026	1090.66	337.15	647.962	415.685	328.523	324.613	272.602	1514.56	1612.17	884.742	1367.58	1653.68	2322.57
ENSMUSG00000014164	NO	Klhl3	Yes	0	12562.6	1114.85	1025.75	937.784	475.04	725.575	771.122	288.704	337.336	336.182	355.132	466.685	440.449	749.426	688.655	985.006	971.365	1118.95	774.574
ENSMUSG00000014177	NO	Tvp23b	NO	0	53348.8	2787.13	2701.13	2486.95	3129.68	3056.79	2788.72	2813.87	3315.99	3055.17	3517.55	3379.59	3231.95	2427.78	2341.63	2942.9	3217.36	2921.04	3233.56
ENSMUSG00000014195	NO	Dnajc7	NO	0	213973	10905	10415.5	13444.6	14832.2	13499.5	13707.7	13319.9	14452	12455.8	12903.5	13128.3	12545.7	10444.8	10175.6	10810.8	8957.24	9208.34	8766.56
ENSMUSG00000014198	NO	Zfp385c	Yes	2	2590.06	156.198	178.351	98.5833	28.9071	182.262	173.414	0	8.9033	0	13.3047	18.9429	16.6656	169.406	168.183	148.742	313.718	564.184	350.292
ENSMUSG00000014226	NO	Cacybp	NO	0	107145	5105.67	5057.58	6178.44	6672.73	5671.81	5232.36	8196.41	7408.54	9166.64	6341.21	5897.28	5300.87	4527.97	4625.53	5082.59	5911.85	5048.21	5719.13
ENSMUSG00000014232	NO	Cluap1	NO	0	17151.4	960.135	937.034	1183	1462.7	1193.38	1307.21	955.094	985.299	1066.47	880.155	857.598	789.237	774.108	874.751	809.82	719.228	666.656	729.487
ENSMUSG00000014243	NO	Zswim7	NO	0	7210.37	460.45	394.589	477.176	553.089	479.088	499.997	385.597	412.52	397.513	331.593	342.695	345.217	306.277	316.463	363.593	499.625	301.527	343.356
ENSMUSG00000014245	NO	Pigl	NO	0	15041.1	809.859	902.842	922.044	1223.73	1053.65	1118.83	680.233	756.781	731.424	676.491	800.769	797.57	1008.58	889.679	715.066	658.808	684.324	610.411
ENSMUSG00000014294	NO	Ndufa2	NO	0	61363.1	2674.61	2622.59	2893.71	4427.61	3369.24	3775.51	4202.02	4100.46	3846.79	4179.71	3724.01	3314.08	2470.41	2748.65	3163.26	3852.93	2802.08	3195.41
ENSMUSG00000014301	NO	Pam16	NO	0	19651.2	962.356	999.872	1032.22	1363.45	1117	1281.68	1246.76	1193.04	1214.12	1226.08	1160.68	1115.41	818.983	887.689	1016.96	1137.52	932.848	944.518
ENSMUSG00000063672	Homeobox	Nkx6-3	NO	17	2.58313	0	0	0	0	0	0	0	0	0	0	2.58313	0	0	0	0	0	0	0
ENSMUSG00000014313	NO	Cox6c	NO	0	90538.8	5113.07	5058.5	5705.4	4620.32	4284.02	4354.73	5888.76	5213.38	5522.02	6072.05	4957.88	4800.9	3846.98	4126.96	4817.05	5499.37	5356.81	5300.63
ENSMUSG00000014329	NO	Bicc1	NO	0	25930.9	1849.94	1683.7	1451.41	691.844	1041.5	944.537	1193.37	1345.39	1217.52	846.382	909.26	823.759	1797.28	1808.22	1833.39	1792.84	2309.74	2390.77
ENSMUSG00000014349	NO	Ube2z	NO	0	190383	7250.98	7144.19	7938.02	11620.7	11480.8	11064.2	11414.7	11826.6	11526.7	10590.5	10524.5	10169.6	11435.5	11867.4	11411.3	11127.7	10367.3	11622.1
ENSMUSG00000014351	NO	Gip	NO	12	53.6129	10.3638	9.24096	19.8823	0	0	0	0	0	0	3.07031	5.16625	0	0	0	0	0	5.88919	0
ENSMUSG00000014353	NO	Tmem87b	NO	0	82221.8	4331.34	4365.43	3633.5	4499.87	4827.33	4568.63	4432.39	4444.73	3954.68	4552.25	4534.25	4687.81	5000.29	4817.6	4609.91	4784.79	5006.99	5169.99
ENSMUSG00000014355	NO	Anapc1	NO	0	205606	10446	10247.3	9455.71	9971.99	10368.1	9194.49	10618.8	10285.3	10660.2	9922.22	9694.47	9238.72	15723.4	16751.6	13920.1	13565.4	12989.2	12552.7
ENSMUSG00000014361	NO	Mertk	Yes	0	35951	1088.94	1057.17	574.103	1428.01	1673.34	1576.57	2308.64	2286.17	1758.14	3739.64	2983.51	3265.28	2425.54	2339.64	1697.87	1891.61	1948.14	1908.69
ENSMUSG00000014402	NO	Tsg101	NO	0	95282.8	3908.64	3944.97	4380.74	4928.66	4501	4434.83	6488.91	6508.31	6440.84	6999.28	6915.03	6409.13	4771.42	4572.79	4718.99	5673.65	4626.55	5059.01
ENSMUSG00000014418	NO	Hps5	NO	0	36582.3	2397.01	2282.52	2230.14	1881.85	2110.76	1976.22	1404.96	1664.92	1716.12	2020.26	2011.39	2016.54	2113.65	2094.83	2020.69	2216.94	2147.2	2276.32
ENSMUSG00000014426	NO	Map3k4	NO	0	70489.3	4232.14	4708.27	4113.16	2724.01	3052.45	2911.95	4150.61	3855.13	3536.73	3397.81	4231.16	3767.63	3962.53	4243.39	4009.44	4360.68	4492.27	4739.93
ENSMUSG00000014444	NO	Piezo1	NO	0	290690	12210.8	11858	8952.02	9817.82	10317.7	9856.45	18869.5	17626.6	18905.7	21584.3	18477.1	18327.5	22568	24484.1	14195.5	15239.7	18639.3	18759.7
ENSMUSG00000014453	NO	Blk	Yes	9	98.6938	0	9.24096	7.45588	0	0	0	38.5597	0	6.8145	15.3515	11.1935	2.38081	0	2.9855	0	0	4.71135	0
ENSMUSG00000014470	NO	Rnf166	NO	0	31476.7	1670.8	1503.5	1483.72	2257.65	2100.35	2183.97	1544.37	1394.85	1499.19	1498.31	1705.72	1504.67	1594.21	1766.42	1847.71	1945.05	2088.31	1887.88
ENSMUSG00000014496	NO	Ankrd28	NO	0	82153.2	4591.18	4219.42	3344.38	3790.69	4469.75	4103.85	4712.19	4043.09	5409.58	4461.16	5059.48	4668.76	4724.3	4843.48	4927.23	5285.57	4857.4	4641.66
ENSMUSG00000014498	NO	Ankrd52	NO	0	128106	5201.9	5013.22	4595.31	6926.14	7601.18	7106.47	7495.42	7999.12	7092.76	6247.06	6564.58	6669.83	9440.75	10498	7892.17	7086.55	7667.73	7008.16
ENSMUSG00000014503	NO	Pkd2l2	NO	0	6470.57	305.733	295.711	240.245	393.137	334.146	374.117	325.286	278.97	328.232	326.476	380.581	341.646	467.83	487.632	371.305	400.862	446.401	372.258
ENSMUSG00000014504	NO	Srp19	NO	0	27167.8	1262.17	1149.58	1506.92	1776.82	1659.45	1646.12	1952.7	2029.95	2137.48	1927.13	1825.41	1742.75	1112.92	1148.42	1130.44	1086.39	1016.47	1056.66
ENSMUSG00000014529	NO	Tmbim7	NO	16	4.88462	0	0	0	0	0	2.64083	0	0	0	0	0	0	2.24379	0	0	0	0	0
ENSMUSG00000014542	NO	Clec4f	NO	19	0	0	0	0	0	0	0	0	0	0	0	0	0	0	0	0	0	0	0
ENSMUSG00000014543	NO	Klra17	NO	17	7.16405	0	0	0	0	0	0	0	0	0	7.16405	0	0	0	0	0	0	0	0
ENSMUSG00000014547	NO	Wdfy2	NO	0	31137.8	2550.98	2309.32	1769.53	1290.22	1341.79	1356.51	1481.09	1376.05	1718.39	1787.94	1679.03	1885.6	1814.1	1760.45	1765.08	1751.01	1882.19	1618.51
ENSMUSG00000014550	NO	Rbsn	NO	0	30661	1730.02	1661.53	1847.4	1654.45	1833.03	1497.35	1240.83	1504.66	1386.75	1300.79	1290.7	1290.4	1847.76	2281.92	2245.46	2038.01	2037.66	1972.27
ENSMUSG00000014551	NO	Mrps25	NO	0	52879.4	2432.54	2386.94	3416.45	3627.84	2983.88	2786.95	3498.06	3326.87	3941.06	3342.54	3312.43	2971.25	2409.83	2274.95	2363.35	2868.78	2400.43	2535.28
ENSMUSG00000014554	NO	Dguok	NO	0	19520.8	1012.69	888.057	1117.55	1472.34	1225.49	1368.83	1046.06	1167.32	914.279	1066.42	998.809	1065.41	1034.39	1009.1	1040.1	955.098	1068.3	1070.53
ENSMUSG00000078876	zf-C2H2	Gm14408	NO	16	2.58847	0.740274	1.84819	0	0	0	0	0	0	0	0	0	0	0	0	0	0	0	0
ENSMUSG00000014599	NO	Csf1	Yes	0	102289	2991.45	3705.63	1611.3	4072.05	4360.39	4291.35	7178.04	7168.15	9425.6	4523.59	3774.81	4589.01	14649.7	13437.7	4191.23	3600.79	4652.46	4065.94
ENSMUSG00000014601	NO	Strip1	NO	0	114643	7399.03	7354.88	8540.29	5095.36	4714.5	4690.11	6230.85	6254.07	5255.12	6152.9	6810.84	6038.92	6392.56	6970.15	6330.92	7302.66	6455.73	6654.4
ENSMUSG00000014602	NO	Kif1a	NO	0	233378	14170.3	14411.3	12116.6	9947.9	10742.2	9814.2	8915.2	7095.93	6470.37	10554.7	13092.1	11091	14921.2	15716.7	16287.9	22511	19174	16345.8
ENSMUSG00000108367	ETS	Erfl	NO	17	2.60374	0	0	0	0	2.60374	0	0	0	0	0	0	0	0	0	0	0	0	0
ENSMUSG00000014606	NO	Slc25a11	NO	0	96880.5	5210.05	5063.12	5678.06	4998.04	4859.44	5065.99	5063.19	4355.69	4945.06	5536.79	5696.65	5378.24	4457.29	4730.03	6062.08	6825.12	6414.51	6541.1
ENSMUSG00000014609	NO	Chrne	NO	16	9.29176	1.48055	0	0	0	7.81122	0	0	0	0	0	0	0	0	0	0	0	0	0
ENSMUSG00000014633	NO	Cmc2	NO	0	6396.89	318.318	305.876	350.426	339.177	298.562	307.216	538.847	471.875	600.812	295.773	300.504	244.033	406.126	366.221	375.712	269.565	299.171	308.674
ENSMUSG00000014668	NO	Chfr	NO	0	50012.2	2740.49	2777.83	3285.56	2735.58	2759.96	2586.25	2595.37	2588.88	1930.78	2761.23	3059.28	2951.01	2574.75	2481.95	3081.72	3190.63	2933.99	2976.91
ENSMUSG00000014686	NO	Ceacam16	Yes	8	89.2166	2.22082	0	0	20.235	12.1508	0	0	0	0	0	1.72208	8.33282	5.60948	0	13.2216	5.8096	14.1341	5.7804
ENSMUSG00000009471	bHLH	Myod1	NO	17	2.77229	0	2.77229	0	0	0	0	0	0	0	0	0	0	0	0	0	0	0	0
ENSMUSG00000014725	NO	Adam28	Yes	7	224.952	51.8191	29.5711	28.1666	5.78142	0	5.28166	0	0	0	32.75	19.804	23.8081	0	5.971	5.50898	0	16.4897	0
ENSMUSG00000014747	NO	Ankrd53	Yes	4	169.244	19.9874	15.7096	24.0245	12.5264	8.67913	10.5633	0	0	1.13575	0	12.9156	5.95202	14.5846	17.913	7.71257	9.29536	8.24487	0
ENSMUSG00000014748	NO	Tex261	NO	0	105547	4970.2	5038.17	4429.62	6124.45	5674.41	5620.56	7019.85	6270.89	6585.08	5694.4	5958.41	6061.53	6648.35	6967.16	5835.11	5430.81	5484.01	5734.16
ENSMUSG00000014763	NO	Fam120b	NO	0	60187.5	3437.09	3138.23	3626.04	3914.02	3791.04	3455.96	2869.24	2874.78	3088.11	2922.93	3182.41	3160.52	3275.93	3164.63	3715.26	3564.77	3480.51	3526.05
ENSMUSG00000014767	NO	Tbp	NO	0	42570.6	2003.18	1915.65	2143.98	2697.03	2622.83	2666.36	2514.29	2712.54	2502.06	2181.97	2058.75	2321.29	2514.17	2644.16	2463.62	2250.64	2174.29	2183.84
ENSMUSG00000014769	NO	Psmb1	NO	0	132506	6736.49	6487.16	7615.76	7808.78	7267.03	7329.18	8248.81	8231.6	8375.03	9237.54	8250.5	7503.11	5581.43	5936.17	6912.67	7677.96	6593.54	6713.36
ENSMUSG00000014771	NO	Pdcd2	Yes	0	8727.74	224.303	196.833	230.304	744.84	704.745	750.876	760.318	638.07	589.455	668.304	700.027	524.968	292.815	311.487	351.473	445.015	233.212	360.697
ENSMUSG00000014773	NO	Dll1	Yes	0	48861	16584.3	13831.9	7729.26	916.356	1217.68	1209.5	323.308	267.099	395.241	434.96	572.593	667.816	1241.94	1052.89	680.91	479.873	743.216	512.144
ENSMUSG00000014776	NO	Nol3	NO	0	16057.5	758.04	925.021	1210.34	708.224	492.975	478.87	578.396	674.672	762.089	1335.58	1211.49	935.657	504.853	551.322	992.718	2259.93	803.286	873.997
ENSMUSG00000014778	NO	Fhod1	NO	0	51012.7	2605.02	2523.71	2170.49	1966.65	1858.2	2012.31	4164.45	3504.93	4776.97	3582.03	4003.85	4252.12	2620.75	2926.79	1418.01	1945.05	2335.65	2345.69
ENSMUSG00000014782	NO	Plekhg4	NO	0	2139.81	152.496	171.882	220.363	97.3206	84.1876	90.6685	130.51	111.786	165.82	96.203	115.38	147.61	116.677	90.5602	84.8383	98.7632	94.227	70.5209
ENSMUSG00000014786	NO	Slc9a5	NO	0	17384.7	941.628	964.757	1145.72	608.977	500.786	570.419	1295.21	1331.54	1670.69	990.686	1116.77	1586.81	1051.22	1033.98	622.515	565.855	740.86	646.249
ENSMUSG00000014791	NO	Elmo3	Yes	0	15244.1	1751.49	1705.88	1506.09	719.787	948.629	834.502	317.376	277.981	256.68	373.554	526.097	558.299	668.649	648.849	914.491	1078.26	1075.37	1082.09
ENSMUSG00000014813	NO	Stc1	NO	0	11462.6	1242.18	947.199	765.47	625.357	489.503	564.257	505.231	193.894	904.058	622.249	956.618	865.423	617.042	429.912	647.856	359.033	447.578	279.772
ENSMUSG00000014837	NO	4931428F04Rik	NO	0	15679.6	1378.39	1482.25	1388.45	705.334	629.237	709.503	729.668	750.845	618.984	663.187	530.402	663.055	880.688	889.679	1107.31	781.972	974.072	796.54
ENSMUSG00000014846	NO	Tppp3	Yes	0	40139.7	4631.15	5875.41	5654.04	1388.51	1589.15	1883.79	748.454	598.5	724.609	1203.56	1213.21	951.132	792.058	1043.93	2390.9	3139.51	2857.44	3454.37
ENSMUSG00000014850	NO	Msh3	NO	0	25684.5	2123.84	2153.14	2006.46	1240.12	1215.95	1171.65	1407.92	1429.47	1816.07	1118.62	1412.97	1283.25	1294.67	1188.23	1072.05	1146.81	1301.51	1301.75
ENSMUSG00000014852	NO	Adamts13	NO	0	132.231	4.44164	7.39277	9.94117	4.81785	10.415	12.3239	2.96613	3.95702	3.40725	5.11718	5.16625	8.33282	6.73137	7.96133	6.61078	3.48576	14.1341	15.029
ENSMUSG00000014856	NO	Tmem208	NO	0	40995.7	1906.2	1914.73	2040.43	2950.45	2280.01	2735.02	2789.15	2553.27	2709.9	2540.17	2496.16	2534.37	1780.45	1755.47	2111.04	2082.16	1778.54	2038.17
ENSMUSG00000015579	Homeobox	Nkx2-5	NO	17	2.77229	0	2.77229	0	0	0	0	0	0	0	0	0	0	0	0	0	0	0	0
ENSMUSG00000014867	NO	Surf4	NO	0	364888	22670.9	22080.4	20590.6	15975	16329.8	15712.9	23595.6	20771.4	23265.9	20595.6	21875.6	21968.9	19535.6	19153	19998.7	19994.3	19276.5	21497.3
ENSMUSG00000014873	NO	Surf2	NO	0	26697.9	1382.83	1417.56	1520.17	2054.33	1708.92	1861.78	1610.61	1625.35	1766.09	1618.05	1682.48	1654.66	1046.73	1137.48	1121.63	1344.34	1081.26	1063.59
ENSMUSG00000014905	NO	Dnajb9	NO	0	72477	6406.33	6890.06	2023.86	5202.32	5574.6	5008.77	2879.13	2392.02	3055.17	3631.15	4064.98	4269.98	3763.96	3017.35	3119.18	3928.45	3564.14	3685.59
ENSMUSG00000014907	NO	Naf1	NO	0	20292.5	1092.64	1286.34	723.22	1502.21	1175.15	1160.2	1361.45	1315.71	1412.87	1146.25	1091.8	1009.46	1142.09	1083.74	989.413	944.641	988.206	867.061
ENSMUSG00000014932	NO	Yes1	NO	0	49569.2	3158.01	3038.43	3021.29	2978.4	3067.2	2419.88	2294.8	2640.32	2365.77	2188.11	2310.18	2393.9	2775.57	2749.65	2909.84	3050.04	2925.75	3282.11
ENSMUSG00000014956	NO	Ppp1cb	NO	0	289797	19965.2	19601	15919.1	14336	15951.4	13131.1	14525.1	14315.5	13790.3	14378.3	15061.3	14826.5	16819.5	16328.7	17362.1	16535.3	17751.2	19199
ENSMUSG00000014959	NO	Gorasp2	NO	0	149502	8693.77	8268.82	8223	6549.39	6773.19	6429.54	10519.9	9550.27	10788.5	9356.26	9265.67	8795.89	7411.24	7586.16	7752.24	7752.33	7725.44	8060.19
ENSMUSG00000014980	NO	Tsen15	NO	0	32196	1770.73	1622.71	1955.93	1940.63	1787.03	1842.42	2008.07	2301.01	2403.25	1388.8	1419.86	1385.63	1954.34	1807.22	1732.02	1595.32	1691.38	1589.61
ENSMUSG00000015001	NO	Oc90	NO	19	0	0	0	0	0	0	0	0	0	0	0	0	0	0	0	0	0	0	0
ENSMUSG00000015002	NO	Efr3a	NO	0	92241.2	4154.42	4062.33	3293.84	4685.84	5249.14	4477.97	4693.41	5334.07	4923.48	5230.78	5390.12	4774.71	5907.9	5908.3	5853.84	5894.42	6233.12	6173.47
ENSMUSG00000015013	NO	Trappc2l	NO	0	24085.1	1194.8	1226.28	1254.24	1115.81	1205.53	1161.96	1572.05	1448.27	1347	1638.52	1525.77	1477.29	1018.68	1083.74	1336.48	1608.1	1375.71	1494.81
ENSMUSG00000015016	NO	Acsf3	NO	0	20574.5	1074.14	1107.07	1039.68	1675.65	1436.4	1608.26	1009.47	1244.48	896.107	1009.11	966.95	873.756	1140.97	1296.7	1052.22	933.021	1069.48	1141.05
ENSMUSG00000015023	NO	Ddx19a	NO	0	68979.1	3588.85	3605.82	4090.79	3502.58	3696.44	3713.89	4156.54	4025.28	4125.05	3907.48	4530.8	3923.57	3730.3	3823.43	3700.93	3871.52	3361.55	3624.31
ENSMUSG00000015027	NO	Galns	Yes	0	50115	6290.1	6223.79	5236.51	1218.92	1408.62	1488.55	1354.53	1430.46	1373.12	1996.72	2204.27	2054.64	2195.55	2293.86	2609.05	3434.63	3373.33	3928.36
ENSMUSG00000037583	Miscellaneous	Nr0b2	NO	17	2.89071	0	0	0	2.89071	0	0	0	0	0	0	0	0	0	0	0	0	0	0
ENSMUSG00000015083	NO	C8g	NO	0	2174.99	150.276	149.704	164.858	96.357	98.0742	77.4643	100.848	78.1512	70.4166	119.742	118.824	122.612	126.774	113.449	143.233	130.135	167.253	146.822
ENSMUSG00000015085	NO	Entpd2	Yes	0	922.836	61.4427	59.1422	33.9657	41.4335	73.7726	81.8657	18.7855	28.6884	27.258	17.3984	27.5533	38.0929	124.53	74.6375	83.7365	36.0195	47.1135	47.3993
ENSMUSG00000015087	NO	Rabl6	NO	0	96801.7	4483.84	4643.58	4676.49	6832.68	5998.15	6142.57	5607.97	5996.87	5800.28	4442.74	4652.21	4527.1	4832	5184.82	5579.5	6227.89	5353.27	5819.71
ENSMUSG00000015090	NO	Ptgds	Yes	0	1.03885e+06	30051.4	28938.1	16509.8	16958.8	34641.9	31110.7	17818.5	6080.95	40544	6530.55	12541.9	10694.6	38362.1	37594.4	45862.3	147266	306028	211314
ENSMUSG00000015092	NO	Edf1	NO	0	140547	4252.87	4695.33	5325.15	10394	8721.66	9334.45	10805.6	12157	9594.82	7512.02	7228.45	6813.87	7806.15	9075.92	7379.83	7080.74	5786.72	6582.72
ENSMUSG00000015093	NO	Clic3	Yes	0	1778.27	105.859	121.981	125.093	138.754	137.998	140.844	46.4694	26.7099	23.8508	21.4922	37.8858	39.2833	107.702	92.5505	138.826	159.183	151.941	161.851
ENSMUSG00000015094	NO	Npdc1	NO	0	110249	3592.55	3534.67	3291.36	7819.37	6956.32	7705.06	6810.24	6603.28	6110.34	5705.66	6762.62	6835.3	6750.44	6633.78	5728.24	6216.27	6275.52	6917.99
ENSMUSG00000015095	NO	Fbxw5	NO	0	65898.6	3850.9	4166.75	4006.29	3550.76	3201.73	3646.1	3240.99	3111.21	3023.37	2860.5	3159.16	3335.51	3952.44	4015.5	4378.54	3866.87	4260.24	4271.72
ENSMUSG00000015112	NO	Slc25a13	NO	0	11877.7	524.854	451.883	591.5	586.814	610.143	592.426	967.948	1000.14	817.741	584.382	563.121	547.586	743.816	808.075	733.796	580.96	575.963	596.538
ENSMUSG00000015120	NO	Ube2i	NO	0	131324	7771.39	7180.23	7949.62	7295.19	6355.73	6632.88	8454.46	8436.37	9245.01	8600.96	8098.1	8101.89	6460.99	6651.69	6141.41	5466.83	6469.86	6011.62
ENSMUSG00000015126	NO	Tsr3	NO	0	27353.3	1151.87	1308.52	1395.08	2330.88	1953.67	2147.87	1498.89	1695.58	1608.22	1697.88	1535.24	1464.2	1188.09	1186.24	1362.92	1436.13	1129.55	1262.44
ENSMUSG00000015127	NO	Unkl	NO	0	22209.9	1569.38	1650.44	1260.04	1311.42	1649.03	1536.96	894.783	970.46	767.768	971.241	1037.56	986.844	1209.4	1340.49	1150.28	1254.87	1270.89	1378.05
ENSMUSG00000015133	NO	Lrrk1	NO	0	23141.5	815.781	791.027	838.372	904.793	861.838	840.664	1711.46	1610.51	1867.17	2186.06	1998.48	2090.35	1436.03	1531.56	970.682	646.027	1076.54	964.171
ENSMUSG00000015134	NO	Aldh1a3	Yes	0	73251.5	1778.88	1757.63	1253.42	946.226	1026.74	938.375	7198.8	2024.02	16176.5	12199.4	11104	11736.2	692.209	1005.12	1161.29	788.943	885.734	578.04
ENSMUSG00000015143	NO	Actn1	Yes	0	310702	6617.31	6696	5427.88	10580	10575.5	9955.93	34719.6	33043.1	42222.7	27976.7	20950	23153.3	19908	23509.8	8801.15	7844.12	8962.17	9758.48
ENSMUSG00000015149	NO	Sirt2	NO	0	57783.2	2762.7	2692.82	3004.72	3023.68	3185.24	3284.31	2645.79	2647.25	2110.23	3374.27	3556.96	3222.42	3231.06	3407.45	3459.64	4179.42	3866.84	4128.36
ENSMUSG00000015165	NO	Hnrnpl	NO	0	313747	19343.3	18642.7	20382.7	14868.9	14817.9	15888.1	20288.3	20169.9	19382.7	14859.3	16194.5	16668	19811.5	20393	17168.2	14270.7	15003.3	15594.4
ENSMUSG00000015176	NO	Nolc1	NO	0	81187.3	3585.88	3917.25	3940.85	5885.49	5039.1	4735.89	6696.54	6906.98	8209.21	4411.01	3860.91	3622.4	4195.89	4498.15	3269.03	2830.44	2795.01	2787.31
ENSMUSG00000015189	NO	Casd1	NO	0	79661.7	4870.26	4710.12	4574.59	4056.63	4352.58	3946.28	4258.38	4124.21	3702.55	3923.86	4481.72	4566.39	4843.22	4645.44	4479.9	4455.96	4641.86	5027.79
ENSMUSG00000015202	NO	Cnksr3	NO	0	37358	3294.96	3414.54	2222.68	1617.83	1870.35	1733.26	1168.66	1201.95	1491.24	1213.8	1577.43	1466.58	2322.32	2208.27	2491.16	2483.02	2667.8	2912.17
ENSMUSG00000015214	NO	Mtmr1	NO	0	25072.6	1703.37	1683.7	1433.19	1076.31	1308.81	1200.7	897.749	943.75	936.994	905.741	932.508	918.991	1483.15	1630.08	2117.65	2014.77	1978.77	1906.38
ENSMUSG00000021506	Homeobox	Pitx1	NO	17	2.96613	0	0	0	0	0	0	2.96613	0	0	0	0	0	0	0	0	0	0	0
ENSMUSG00000015222	NO	Map2	Yes	0	56510	4568.23	4541.93	3290.53	2455.18	2070.84	1946.29	1399.03	1347.37	1414.01	981.476	828.322	897.564	2976.39	2800.4	4749.84	6019.91	6666.56	7556.14
ENSMUSG00000015224	NO	Cyp2j9	NO	0	2117.49	241.329	206.074	117.637	94.4299	146.677	141.724	90.9614	59.3553	85.1813	81.8749	77.4938	82.1378	153.7	132.357	59.497	112.706	107.183	127.169
ENSMUSG00000015242	NO	Nipsnap3a	NO	19	0	0	0	0	0	0	0	0	0	0	0	0	0	0	0	0	0	0	0
ENSMUSG00000015243	NO	Abca1	Yes	0	140054	6270.86	6424.32	2784.36	8451.48	8454.34	7863.51	3040.29	3208.16	1613.9	10099.3	5847.34	5927.02	8751.9	8509.67	11383.8	14766.8	14284.8	12372.4
ENSMUSG00000015247	NO	Nipsnap3b	NO	0	17817.9	869.081	878.816	811.034	927.918	767.235	753.517	1255.66	1167.32	1192.54	1157.51	1018.61	1011.84	960.342	953.37	954.155	970.203	998.807	1169.95
ENSMUSG00000015289	NO	Lage3	NO	0	27756.9	1527.18	1334.4	1673.43	1945.45	1521.45	1787.84	1765.84	1641.18	1574.15	1216.87	1135.71	995.177	1466.32	1493.75	1871.95	1774.25	1415.76	1616.2
ENSMUSG00000015290	NO	Ubl4a	NO	0	54264.1	3530.36	3226.94	3418.93	3736.73	3805.8	3624.1	2581.52	2758.04	2366.9	1795.11	1801.3	1660.61	2852.98	2915.84	3676.69	4103.9	3141.29	3267.08
ENSMUSG00000015291	NO	Gdi1	NO	0	265436	12987.4	12476.2	13907.7	13951.5	14463.8	15043.9	13689.7	13487.5	11333.7	15506.1	18325.6	19009.6	14029.3	14110.5	14633	14304.4	16959.7	17216.4
ENSMUSG00000015305	NO	Sash1	NO	0	64508.5	2810.82	2760.28	2338.66	3786.83	5057.33	3876.74	3715.57	5286.58	2571.34	3741.68	4358.59	3516.45	4891.46	5096.25	3422.18	2377.29	2553.55	2346.84
ENSMUSG00000015312	NO	Gadd45b	Yes	0	39844.2	7333.15	10369.3	497.058	2509.14	1669	2032.56	1269.5	1566.98	873.392	1030.6	428.799	426.164	1539.24	1626.1	1273.68	2250.64	1548.86	1600.02
ENSMUSG00000015314	NO	Slamf6	Yes	3	179.402	2.96109	2.77229	0	9.6357	3.47165	0	0	0.989256	3.40725	41.9609	18.0819	13.0944	35.9006	23.884	3.30539	4.64768	14.1341	1.15608
ENSMUSG00000015316	NO	Slamf1	NO	17	6.97152	0	0	0	0	0	0	0	0	0	0	0	0	0	0	0	6.97152	0	0
ENSMUSG00000015335	NO	Zdhhc12	NO	0	18569.9	944.589	915.78	873.166	1063.78	1002.44	1084.5	1361.45	1202.93	1233.43	1299.76	1482.71	1368.96	854.884	842.906	705.149	813.344	679.613	840.471
ENSMUSG00000015337	NO	Endog	NO	0	4281.83	206.536	179.275	171.485	318.942	225.657	271.125	280.794	268.088	310.06	343.875	242.814	252.366	154.822	236.85	219.257	224.25	182.565	193.065
ENSMUSG00000015340	NO	Cybb	Yes	0	8296.07	205.796	179.275	99.4117	223.548	141.47	109.154	114.69	19.7851	55.6518	1970.12	667.308	726.146	168.284	193.062	265.533	891.192	1174.3	1091.34
ENSMUSG00000015341	NO	Golga7	NO	0	114759	6498.12	6532.44	7146.87	6905.91	6797.49	6378.48	6072.66	6749.69	6061.5	6260.36	6273.55	5979.4	5385.1	5015.64	6730.87	6662.45	6116.51	7191.98
ENSMUSG00000015342	NO	Xk	NO	0	7382.97	591.479	540.596	593.985	380.61	404.447	343.308	236.302	247.314	160.141	238.461	284.144	336.884	572.167	409.013	575.138	490.33	533.561	445.091
ENSMUSG00000015354	NO	Pcolce2	Yes	1	5435.11	9.62356	0	4.14215	570.434	488.635	536.088	680.233	743.92	1013.09	178.078	158.432	141.658	400.517	380.154	47.3772	19.7526	29.446	33.5263
ENSMUSG00000015355	NO	Cd48	Yes	0	1173.87	9.62356	9.24096	16.5686	35.6521	18.2262	13.2041	43.5033	12.8603	55.6518	199.57	81.799	124.992	37.0225	30.8502	41.8683	145.24	173.142	124.857
ENSMUSG00000015357	NO	Clpx	NO	0	48536.8	2844.87	2897.97	2613.7	3063.19	2864.11	2892.59	2358.07	2354.43	2204.49	2489	2532.32	2232.01	2598.31	2608.33	2822.8	3312.63	2719.63	3128.35
ENSMUSG00000015363	NO	Trabd	NO	0	39130.7	1824.03	1611.62	1847.4	2447.47	2248.76	2354.74	2555.82	2604.71	2549.76	2182.99	2216.32	2531.99	2032.87	2120.7	1858.73	1984.56	2056.51	2101.75
ENSMUSG00000015365	NO	Mov10l1	NO	7	41.417	3.70137	8.31687	4.97058	0	0.867913	0.880276	4.94355	0	0	0	4.30521	1.1904	1.1219	2.9855	0	8.13344	0	0
ENSMUSG00000015377	NO	Dennd6b	NO	0	13543	1141.5	1173.6	1380.99	617.649	648.331	851.227	437.01	489.682	402.056	612.015	653.531	822.569	724.744	714.53	782.275	544.94	846.866	699.429
ENSMUSG00000015396	NO	Cd83	Yes	0	2201.06	427.138	480.53	38.9362	60.7049	48.6031	30.8097	35.5936	38.581	9.08601	122.812	55.1067	76.1858	56.0948	47.768	89.2455	145.24	275.614	163.007
ENSMUSG00000015401	NO	Cltrn	NO	12	108.763	34.7929	31.4193	13.2549	0	0	5.28166	5.93226	0	0	0	18.0819	0	0	0	0	0	0	0
ENSMUSG00000015405	NO	Ace2	Yes	11	97.7192	22.9485	12.9374	7.45588	0	18.2262	20.2464	0	2.96777	0	0	0	0	0	12.9372	0	0	0	0
ENSMUSG00000015437	NO	Gzmb	NO	19	0	0	0	0	0	0	0	0	0	0	0	0	0	0	0	0	0	0	0
ENSMUSG00000015441	NO	Gzmf	NO	19	0	0	0	0	0	0	0	0	0	0	0	0	0	0	0	0	0	0	0
ENSMUSG00000015443	NO	Gzmn	NO	19	0	0	0	0	0	0	0	0	0	0	0	0	0	0	0	0	0	0	0
ENSMUSG00000015451	NO	C4a	Yes	0	5341.15	148.055	149.704	165.686	176.333	232.601	220.949	110.736	130.582	170.363	338.757	293.615	346.407	283.839	353.284	264.431	612.332	819.775	523.705
ENSMUSG00000015452	NO	Ager	Yes	0	7172.35	1179.26	1118.16	1013.17	396.991	459.994	487.673	107.769	106.84	144.24	116.672	105.047	147.61	415.101	403.042	349.269	171.964	241.457	208.095
ENSMUSG00000029112	Homeobox	Nkx1-1	NO	17	2.96777	0	0	0	0	0	0	0	2.96777	0	0	0	0	0	0	0	0	0	0
ENSMUSG00000015467	NO	Egfl8	Yes	0	1041.94	95.4953	111.816	67.1029	76.1221	67.6972	55.4574	42.5146	52.4306	61.3305	78.8046	83.5211	66.6626	31.4131	26.8695	35.2575	20.9146	17.6676	50.8676
ENSMUSG00000015468	NO	Notch4	Yes	0	5245.8	597.401	563.699	440.725	156.098	137.13	169.013	280.794	191.916	482.694	467.71	503.71	564.251	189.6	146.289	77.1257	98.7632	108.361	70.5209
ENSMUSG00000015474	NO	Ppt2	NO	0	62112.4	2841.91	2680.8	2871.34	2391.58	2568.15	2550.16	4804.14	3384.24	5096.11	4069.18	5692.35	5193.73	3223.2	3315.9	2694.99	2721.22	2976.4	3037.02
ENSMUSG00000015476	NO	Prrt1	NO	0	6900.62	436.021	413.995	306.519	224.512	305.505	367.075	350.004	193.894	772.311	462.593	607.896	920.182	289.449	363.236	176.287	253.298	252.057	205.782
ENSMUSG00000015478	NO	Rnf5	NO	0	51480.4	2686.45	2652.16	3075.14	2808.81	2679.25	2926.04	2675.45	2579.98	2332.83	2898.37	3372.7	3128.38	2223.6	2297.84	2751.18	3455.55	3328.57	3608.13
ENSMUSG00000015484	NO	Fam163a	NO	2	131.638	5.18191	4.62048	5.79902	5.78142	2.60374	12.3239	4.94355	7.91405	6.8145	14.3281	5.16625	36.9025	0	1.99033	4.40718	6.97152	5.88919	0
ENSMUSG00000015488	NO	Cacfd1	NO	0	60675.8	3366.76	3149.32	3674.09	3793.58	3450.82	3786.95	3635.49	3482.18	3419.75	3058.03	3478.61	3514.07	3096.43	3297.98	3169.87	3044.23	3115.38	3142.23
ENSMUSG00000038721	Homeobox	Hoxb7	NO	17	3.07031	0	0	0	0	0	0	0	0	0	3.07031	0	0	0	0	0	0	0	0
ENSMUSG00000015519	NO	2310057J18Rik	NO	17	2.22082	2.22082	0	0	0	0	0	0	0	0	0	0	0	0	0	0	0	0	0
ENSMUSG00000048904	bHLH	Neurog1	NO	15	3.11372	0	0	0	0	0	0	0.988711	0.989256	1.13575	0	0	0	0	0	0	0	0	0
ENSMUSG00000015533	NO	Itga2	Yes	0	6800.68	414.553	459.276	482.147	57.8142	29.509	31.6899	233.336	238.411	529.26	1029.58	751.69	786.857	107.702	73.6423	274.347	346.252	484.091	470.525
ENSMUSG00000015536	NO	Mocs2	NO	0	55044	2917.42	2907.21	3220.94	3571.96	2979.55	3166.35	2186.04	2721.44	2013.69	4924.78	2883.63	2572.46	2165.26	1939.58	3437.6	4891.68	3118.92	3425.47
ENSMUSG00000015542	NO	Nat9	NO	0	14446.8	678.831	742.049	908.789	945.263	989.421	1076.58	702.973	938.804	722.338	867.874	883.429	870.185	542.997	643.873	798.802	748.276	636.033	750.296
ENSMUSG00000015568	NO	Lpl	Yes	0	28857.3	1896.58	1822.32	1044.65	685.099	808.027	867.952	1167.67	1092.14	868.849	1245.52	1589.48	1686.8	1102.82	1162.35	1761.77	3263.83	2910.44	3880.96
ENSMUSG00000015575	NO	Atp6v0e	NO	0	58408.2	2623.53	2585.62	2409.08	2695.11	2669.7	2825.69	3622.64	3017.23	3319.8	4499.03	4403.37	4253.31	2844	2920.81	3253.6	3323.09	3461.67	3680.96
ENSMUSG00000045680	bHLH	Tcf21	NO	15	3.25577	0	0	0	0.96357	0	0	0	0	0	0	0	1.1904	0	0	1.1018	0	0	0
ENSMUSG00000035451	Fork_head	Foxa1	NO	16	3.34401	0.740274	0	0	0	2.60374	0	0	0	0	0	0	0	0	0	0	0	0	0
ENSMUSG00000015599	NO	Ttbk1	Yes	0	3181.55	90.3134	103.499	145.804	228.366	361.052	318.66	51.413	88.0438	38.6155	57.3124	132.6	102.375	103.214	103.497	193.916	565.855	244.99	252.026
ENSMUSG00000001815	Homeobox	Evx2	NO	17	3.36569	0	0	0	0	0	0	0	0	0	0	0	0	3.36569	0	0	0	0	0
ENSMUSG00000023443	Homeobox	Esx1	NO	17	3.36569	0	0	0	0	0	0	0	0	0	0	0	0	3.36569	0	0	0	0	0
ENSMUSG00000028610	DM	Dmrtb1	NO	17	3.36569	0	0	0	0	0	0	0	0	0	0	0	0	3.36569	0	0	0	0	0
ENSMUSG00000015647	NO	Lama5	NO	0	720085	52651.2	55840.4	33934.2	30791.9	37747.3	36389.7	32729.3	30094.1	30529	25966.6	27651.5	26136.5	68722.8	75192.8	38204.8	37080.3	42873.3	37549.5
ENSMUSG00000015652	NO	Steap1	Yes	0	25424.5	361.253	377.031	574.103	2259.57	2396.31	2403.15	2556.81	2592.84	2968.85	1152.39	991.92	921.372	1625.63	1267.84	612.599	673.913	743.216	945.674
ENSMUSG00000015653	NO	Steap2	Yes	0	96372.2	2949.99	2755.66	2135.69	4525.89	4989.63	4701.56	6878.46	7080.1	8530.62	4487.77	4093.39	3937.85	7638.98	7207	5146.49	5200.75	6514.62	7597.76
ENSMUSG00000015656	NO	Hspa8	NO	0	1.34576e+06	55003.8	55343.2	57782.2	89273.8	70806.9	64372	99787.6	88763.9	113883	91558.7	89705.1	82171.2	68842.9	70202	58200.2	72750.1	55980.3	61334.7
ENSMUSG00000015659	NO	Serac1	NO	0	10868.2	493.762	486.075	522.74	614.758	580.634	532.567	512.152	534.198	446.35	529.117	628.561	617.819	701.184	804.095	744.814	613.494	726.726	779.198
ENSMUSG00000015665	NO	Awat1	NO	19	0	0	0	0	0	0	0	0	0	0	0	0	0	0	0	0	0	0	0
ENSMUSG00000015668	NO	Pdzd11	NO	0	48644.3	2455.49	2142.98	2264.1	3424.53	2818.98	3093.29	3617.69	3658.27	3158.52	2729.5	2539.21	2587.94	2527.63	2443.13	2594.73	2279.69	2124.82	2183.84
ENSMUSG00000015671	NO	Psma2	NO	0	118480	5603.13	5190.65	5952.28	7077.43	6159.58	6085.35	8093.59	7825.01	8827.06	8483.26	7740.77	7115.04	5438.95	5369.92	6069.79	6172.12	5463.99	5811.62
ENSMUSG00000015672	NO	Mrpl32	NO	0	21283	1080.8	976.77	1129.98	1553.28	1441.6	1382.03	1397.05	1526.42	1493.51	1292.6	1180.49	1159.45	905.369	965.312	988.311	985.308	896.335	928.333
ENSMUSG00000011349	DM	Dmrtc2	NO	17	3.47165	0	0	0	0	3.47165	0	0	0	0	0	0	0	0	0	0	0	0	0
ENSMUSG00000015702	NO	Anxa9	NO	0	1973.1	154.717	151.552	178.113	127.191	138.866	145.246	80.0856	108.818	98.8103	73.6874	98.1588	134.516	102.092	104.492	91.4491	70.8771	61.2476	53.1797
ENSMUSG00000026497	Homeobox	Mixl1	NO	16	3.47455	0	0	2.48529	0	0	0	0	0.989256	0	0	0	0	0	0	0	0	0	0
ENSMUSG00000015711	NO	Prune1	NO	0	36677.8	1614.54	1523.84	1674.26	1990.74	2177.59	2058.09	2155.39	2341.57	1922.83	2159.45	2214.6	1984.4	2100.19	2160.51	2166.13	2214.62	2031.77	2187.3
ENSMUSG00000015714	NO	Cers2	NO	0	214647	11056.7	11002.3	9768.86	11491.5	10986.9	10747.3	13141.9	12060	13188.3	11881.1	11546.6	11869.5	13562.6	13540.2	11417.9	12174.6	12203.6	13007.1
ENSMUSG00000015721	NO	Nlrp5	NO	15	3.43548	0	0	0	0	0	0	0	0	1.13575	0	0	0	1.1219	0	0	0	1.17784	0
ENSMUSG00000015733	NO	Capza2	NO	0	146680	6697.99	6618.38	6428.62	8072.79	7920.57	7500.83	8599.81	8734.14	9131.44	10271.2	9176.12	8786.37	7469.58	7223.91	8246.94	8748.09	8008.12	9045.18
ENSMUSG00000015745	NO	Plekho1	NO	0	48256.8	2094.23	1999.74	1967.52	2532.26	2298.23	2612.66	3642.41	3521.75	2487.29	3517.55	3460.53	3666.44	2389.64	2760.59	1942.47	2760.72	2213.16	2389.62
ENSMUSG00000015747	NO	Vps45	NO	0	22809.4	1069.7	1168.06	1289.87	1407.78	1314.02	1306.33	1350.58	1322.63	1164.14	1248.59	1329.45	1189.21	1163.41	1214.1	1341.99	1315.29	1209.64	1404.64
ENSMUSG00000015748	NO	Prpf3	NO	0	44912.3	1692.27	1561.72	2018.89	3247.23	3210.41	2944.52	3287.46	3414.91	3266.42	2278.17	2285.21	2337.95	2539.97	2609.33	2144.1	2005.47	1942.26	2126.03
ENSMUSG00000015749	NO	Anp32e	NO	0	187453	11882.9	11822.9	13273.1	9231.01	9518.4	8948.89	12410.3	12040.2	12287.7	8941.76	8938.48	8319.73	9662.88	10128.8	10969.5	9143.15	9751.32	10181.6
ENSMUSG00000015750	NO	Aph1a	NO	0	103963	6145.75	6679.37	6407.08	5732.28	5197.93	5602.96	5482.4	5346.93	4953.01	5091.6	5083.59	5158.02	5734.01	5820.73	6368.38	5860.72	6353.26	6944.58
ENSMUSG00000015755	NO	Tab2	NO	0	182962	12248.6	11740.6	11038	9707.01	11453.8	9701.53	8471.27	8194.99	8372.76	9254.94	10169.8	9267.29	9492.35	9628.24	10548.6	11985.2	10909.1	10778.1
ENSMUSG00000015757	NO	Ppil4	NO	0	48233.2	2593.92	2417.44	2485.29	3282.88	3393.54	3143.47	2536.04	2913.36	2796.22	2713.13	2471.19	2393.9	2691.43	2561.56	2660.84	2431.9	2327.41	2419.68
ENSMUSG00000015759	NO	Cnih1	NO	0	85224.1	4298.77	4311.83	4653.3	5033.69	4563.49	4661.94	5895.68	5638.76	6037.65	6030.09	5340.18	5159.21	3783.03	3520.9	4542.71	3928.45	3693.7	4130.68
ENSMUSG00000015766	NO	Eps8	Yes	0	7277.69	393.826	377.955	286.637	742.913	453.051	520.243	440.965	383.831	636.02	652.952	576.037	663.055	360.128	295.564	117.892	126.649	138.985	110.984
ENSMUSG00000015776	NO	Med22	NO	0	84852.4	4255.09	4458.77	4326.89	4599.12	4369.94	4455.08	4572.79	4445.72	4597.52	3958.65	4216.52	3959.28	4594.16	4804.66	5727.14	5817.73	5608.87	6084.45
ENSMUSG00000015787	NO	Abo	NO	13	49.7416	15.5457	16.6337	8.28431	0	0	0	0	0	0	0	0	0	0	0	0	5.8096	0	3.46824
ENSMUSG00000015790	NO	Surf1	NO	0	33274.3	1965.43	1946.15	1950.95	2419.53	2474.42	2393.47	1588.86	1805.39	1462.85	1757.24	1739.3	1603.47	1437.15	1463.89	1833.39	1936.92	1746.73	1749.15
ENSMUSG00000015804	NO	Med28	NO	0	46032.1	1792.2	1825.09	1810.12	2936.96	2643.66	2929.56	3329.98	3193.32	3376.59	3300.58	3036.9	2935.53	2234.82	2208.27	2228.93	2254.12	2007.04	1988.46
ENSMUSG00000015806	NO	Qdpr	NO	0	43403.6	2453.27	2314.86	2348.6	2228.74	2266.12	2477.1	2781.24	2312.88	2862.09	2351.86	2176.71	2139.16	2261.74	2434.18	2557.27	2292.47	2481.7	2663.61
ENSMUSG00000015812	NO	Gnrh1	NO	8	84.7758	12.5846	3.69639	5.79902	8.67213	6.9433	0	0	11.8711	0	6.14062	5.16625	5.95202	17.9503	0	0	0	0	0
ENSMUSG00000015829	NO	Tnr	Yes	0	4079.31	1202.2	1043.3	907.132	32.7614	88.5271	60.7391	26.6952	13.8496	17.0363	23.539	45.6352	51.1873	42.632	90.5602	73.8203	159.183	89.5157	110.984
ENSMUSG00000015837	NO	Sqstm1	Yes	0	1.13096e+06	22651.6	29524	10143.3	65884.1	58874	60609.7	91441.9	100709	90863.5	101697	88990.4	87926.8	61405.8	64779.4	51223.6	61248.3	39421.1	43566.9
ENSMUSG00000030507	Homeobox	Dbx1	NO	17	3.48576	0	0	0	0	0	0	0	0	0	0	0	0	0	0	0	3.48576	0	0
ENSMUSG00000091347	zf-C2H2	Gm10772	NO	17	3.48576	0	0	0	0	0	0	0	0	0	0	0	0	0	0	0	3.48576	0	0
ENSMUSG00000026735	bHLH	Ptf1a	NO	17	3.53351	0	0	0	0	0	0	0	0	0	0	0	0	0	0	0	0	3.53351	0
ENSMUSG00000015850	NO	Adamtsl4	Yes	0	134572	5213.75	6967.69	11951.8	2000.37	2685.32	2869.7	13244.8	11575.3	10420.5	8225.36	15666.7	15043.1	6936.68	6972.14	4001.72	3141.83	4060.01	3595.41
ENSMUSG00000015852	NO	Fcrls	Yes	2	2964.42	271.68	207.922	133.377	8.67213	5.20748	6.16193	45.4807	0	26.1223	7.16405	28.4144	32.1409	5.60948	0	139.928	543.778	743.216	759.545
ENSMUSG00000015854	NO	Cd5l	Yes	7	335.366	25.9096	26.7988	24.8529	7.70856	8.67913	5.28166	0	0	0	0	0	0	0	12.9372	12.1198	47.6387	85.9822	77.4574
ENSMUSG00000015869	NO	Prpsap1	NO	0	80832	4095.19	4126.09	4823.95	4779.31	4693.67	4610.01	5104.71	4897.8	4454.41	4991.3	5739.71	5368.72	3729.18	3928.92	3698.73	3777.4	3949.29	4063.62
ENSMUSG00000015879	NO	Fam184b	Yes	1	1230.03	114.002	150.628	116.809	13.49	43.3956	36.9716	19.7742	3.95702	7.95026	0	7.74938	3.57121	40.3882	34.8308	179.593	168.478	156.652	131.793
ENSMUSG00000015880	NO	Ncapg	Yes	0	12741.5	379.76	456.504	629.607	139.718	207.431	158.45	2055.53	1868.7	1964.85	504.554	325.474	299.982	1374.32	1127.52	672.096	191.717	206.122	179.193
ENSMUSG00000038236	Homeobox	Hoxa7	NO	17	3.53351	0	0	0	0	0	0	0	0	0	0	0	0	0	0	0	0	3.53351	0
ENSMUSG00000015889	NO	Lta4h	NO	0	75585.4	3189.84	3196.45	3486.04	3891.86	3926.44	3721.81	4904.99	4729.63	4951.87	4753.86	4358.59	4353.31	4740.01	4609.61	3846.37	3928.45	4488.74	4507.56
ENSMUSG00000015890	NO	Amdhd1	NO	15	14.3665	0	0	0	0	0	0	0	4.94628	0	0	0	5.95202	0	0	0	0	0	3.46824
ENSMUSG00000015932	NO	Dstn	NO	0	397237	26170.1	25668.6	24058.5	20123.2	21818.5	18936.5	20596.8	22434.3	18494.6	22877.9	21218.7	19810.7	19404.3	20082.5	19658.2	26017.7	22920.7	26944.8
ENSMUSG00000015937	NO	Macroh2a1	NO	0	179234	10652.5	11031.9	12501	9145.25	8688.68	8609.98	11456.2	10709.7	11128.1	9247.77	9880.46	9539.89	8885.41	8726.62	9212.12	9463.84	9786.66	10567.7
ENSMUSG00000074832	zf-C2H2	Zfp998	NO	15	4.14952	0	0	0	0	0	0	0	0	1.13575	1.02344	0	0	0	1.99033	0	0	0	0
ENSMUSG00000015943	NO	Bola1	NO	0	10159	413.813	449.111	479.661	895.157	591.049	684.855	769.217	802.286	797.297	560.843	605.313	549.966	382.566	430.907	417.581	454.311	372.197	502.895
ENSMUSG00000015944	NO	Castor2	NO	0	48651.9	2371.84	2588.39	2223.51	1846.2	2367.67	2264.07	2399.6	1618.42	2076.15	3583.05	4284.54	3559.31	2408.71	2781.49	2082.39	3063.98	3605.36	3527.2
ENSMUSG00000015947	NO	Fcgr1	Yes	0	2321.88	99.1967	82.2446	57.9902	101.175	91.1309	117.957	51.413	19.7851	62.4663	448.265	329.779	345.217	111.068	125.391	99.1616	46.4768	74.2038	58.9601
ENSMUSG00000015950	NO	Ncf1	Yes	0	8107.29	105.859	85.941	62.9607	82.8671	31.2449	72.1827	153.25	32.6454	113.575	2472.62	1790.11	1724.89	58.3385	61.7003	157.557	354.385	455.823	291.332
ENSMUSG00000015957	NO	Wnt11	Yes	0	8681.85	84.3912	90.5615	75.3872	251.492	421.806	367.956	225.426	219.615	135.154	147.375	230.759	258.318	776.351	667.757	870.419	1340.86	1392.2	1126.02
ENSMUSG00000015961	NO	Adss	NO	0	66916.2	2997.37	2897.04	2790.16	4511.44	3928.17	3543.99	5095.81	4750.41	6882.65	4488.79	4222.55	4222.36	3505.92	3501	2512.1	2203	2428.7	2434.71
ENSMUSG00000015962	NO	1700016C15Rik	NO	12	52.0754	9.62356	12.0133	11.598	0	0	0	0	6.92479	0	0	8.61042	0	0	0	3.30539	0	0	0
ENSMUSG00000015966	NO	Il17rb	Yes	0	402.268	8.88328	23.1024	9.94117	9.6357	24.3016	36.9716	8.8984	3.95702	14.7648	13.3047	43.0521	26.1889	12.3408	17.913	23.1377	33.6957	45.9357	46.2432
ENSMUSG00000015968	NO	Cacna1d	Yes	0	40950.2	6814.22	6416.93	3784.27	926.955	1494.55	1491.19	1052.98	917.04	1458.3	1101.22	1090.94	1177.31	2426.66	2472.99	2315.98	1885.8	2392.19	1730.65
ENSMUSG00000015970	NO	Chdh	Yes	0	2188.52	138.431	109.043	30.6519	20.235	118.904	73.9432	8.8984	3.95702	7.95026	42.9843	235.064	105.946	96.483	85.5843	132.216	385.757	280.325	312.142
ENSMUSG00000015971	NO	Actr8	NO	0	40953.9	2036.49	1986.81	2231.79	2093.84	2362.46	2174.28	2446.07	2431.59	2602.01	2430.66	2727.78	2665.31	1919.56	1940.57	1838.9	2321.52	2234.36	2509.85
ENSMUSG00000015980	NO	Lrrc27	NO	0	3959.26	229.485	213.466	232.789	290.998	305.505	317.78	197.742	148.388	132.883	201.617	190.29	180.941	164.919	218.937	206.036	216.117	270.903	240.465
ENSMUSG00000015981	NO	Stk32c	Yes	0	1419.27	28.1304	35.1157	28.9951	239.929	176.186	177.816	87.0065	49.4628	46.5658	140.211	80.9379	71.4242	71.8013	66.6762	40.7665	22.0765	36.513	19.6534
ENSMUSG00000015994	NO	Fnta	NO	0	71898.8	4173.66	4050.31	4207.6	4449.77	4480.17	4704.2	3218.25	3267.51	3189.19	3503.22	3430.39	3160.52	3481.24	3521.89	4379.64	4985.8	4849.16	4846.29
ENSMUSG00000016018	NO	Mtrex	NO	0	85542.4	3400.08	3327.67	3973.15	5808.4	5328.12	4960.36	5438.9	5895.96	5723.05	4566.57	4618.63	4228.31	5050.77	4656.38	4944.86	4904.46	4250.82	4465.94
ENSMUSG00000016024	NO	Lbp	Yes	0	28860.1	238.368	208.846	839.2	236.075	391.429	468.307	813.709	826.028	1420.82	5615.6	5649.3	6171.05	1540.36	2113.73	657.772	695.99	444.045	529.485
ENSMUSG00000016028	NO	Celsr1	Yes	0	88311.5	5232.25	5521.48	5212.49	3625.92	4318.73	3792.23	1533.49	1424.53	1212.98	2077.58	1927.01	1902.26	6187.25	6012.8	9258.39	9576.54	9730.12	9765.41
ENSMUSG00000051176	zf-C2H2	Zfp42	NO	16	4.43288	0	0	0	0	0	0	0.988711	0	0	0	3.44417	0	0	0	0	0	0	0
ENSMUSG00000016128	NO	Stard13	NO	0	16922.6	1091.9	906.539	546.764	439.388	523.351	455.103	956.083	916.051	1734.29	1415.41	1061.66	1082.08	1077.02	1156.38	673.197	879.573	921.069	1086.72
ENSMUSG00000016150	NO	Tenm1	Yes	0	13354.4	2305.21	2172.55	1059.56	116.592	340.222	313.378	445.908	233.464	590.59	888.343	647.504	705.909	417.345	392.096	589.461	780.81	902.224	453.184
ENSMUSG00000016179	NO	Camk1g	Yes	0	1285.51	96.2356	82.2446	84.4999	6.74499	24.3016	15.845	72.1759	43.5272	45.43	137.14	280.7	259.508	14.5846	6.96617	15.4251	25.5622	34.1573	40.4628
ENSMUSG00000016181	NO	Utp25	NO	0	18435.7	914.978	937.034	981.691	1294.08	1161.27	1022	1107.36	1197.99	1509.41	903.694	1034.11	886.851	927.807	1112.6	949.748	815.668	858.644	820.817
ENSMUSG00000016194	NO	Hsd11b1	Yes	0	989.158	51.0789	66.5349	68.7598	22.1621	23.4336	16.7253	18.7855	19.7851	76.0953	178.078	59.4119	127.373	68.4356	73.6423	18.7305	36.0195	28.2681	35.8385
ENSMUSG00000016200	NO	Syt14	NO	0	23223.3	1388.01	1255.85	1078.62	1367.31	1436.4	1344.18	818.652	1171.28	813.198	1038.79	1016.03	1211.83	1578.51	1431.05	1718.8	1460.53	1537.08	1557.24
ENSMUSG00000016206	NO	H2-M3	Yes	0	6564.58	133.99	120.133	81.1862	237.038	317.656	324.822	378.676	617.296	400.92	444.171	505.432	529.73	804.399	630.936	214.85	227.736	325.083	270.523
ENSMUSG00000016239	NO	Lonrf3	NO	0	4303.47	273.161	279.077	173.142	225.475	266.449	172.534	131.499	144.431	165.82	194.453	150.682	126.183	367.982	342.337	308.503	382.272	346.284	253.182
ENSMUSG00000016252	NO	Atp5e	NO	0	87339.7	4717.76	4947.61	5755.11	5926.92	4796.09	5452.43	6043.99	5940.48	5685.57	5806.98	4842.5	4189.03	3053.8	3125.82	4279.38	4838.23	3897.47	4040.5
ENSMUSG00000016253	NO	Nelfcd	NO	0	51557.3	3130.62	3142.85	3617.76	2584.3	2505.66	2669.88	3403.14	3155.73	3209.63	2567.8	2877.6	2551.03	2754.25	2941.71	2789.75	2472.56	2456.97	2726.04
ENSMUSG00000016255	NO	Tubb1	NO	16	6.8389	0	0	0	0	0	0	0	0	0	0	0	0	0	0	3.30539	0	3.53351	0
ENSMUSG00000016256	NO	Ctsz	NO	0	194210	6487.02	6751.45	6462.59	8986.26	8875.28	9200.65	13310	12228.2	11240.5	17809.8	16599.2	16349	10245.1	10214.4	9215.42	9784.53	9906.8	10543.5
ENSMUSG00000016257	NO	Prelid3b	NO	0	51073.6	2449.57	2530.18	2614.53	2478.3	2454.46	2246.47	4267.28	4100.46	4617.96	3312.86	3123	3017.67	2452.46	2438.16	2349.03	2257.61	2034.13	2329.5
ENSMUSG00000016262	NO	Sertad4	NO	0	5369.28	169.523	182.047	124.265	205.241	315.052	298.414	351.981	273.035	487.237	257.906	445.159	528.539	208.672	258.743	285.365	310.233	356.885	310.986
ENSMUSG00000016283	NO	H2-M2	Yes	10	80.4186	0	0	0	2.89071	0	7.04221	2.96613	2.96777	0	0	6.88834	0	19.0722	25.8743	0	0	0	12.7169
ENSMUSG00000016308	NO	Ube2a	NO	0	39906.7	2015.02	2069.05	2006.46	2689.33	2414.53	2345.06	2344.23	2395.98	2307.85	2554.5	2343.76	2229.63	1904.98	1691.78	2152.91	2255.29	1951.68	2234.7
ENSMUSG00000016319	NO	Slc25a5	NO	0	212634	13190.2	13224.7	13327	8286.71	7289.6	7482.35	17020.7	13509.3	21711	13498.1	11331.3	11119.6	10551.4	11001.6	9157.03	9343	10297.8	11292.6
ENSMUSG00000016327	NO	Atp1b4	NO	19	0	0	0	0	0	0	0	0	0	0	0	0	0	0	0	0	0	0	0
ENSMUSG00000016344	NO	Ppdpf	NO	0	43349.1	2271.16	2356.45	2323.75	3064.15	2378.95	2893.47	3049.18	2907.42	2829.16	2189.13	2472.05	2343.9	1679.48	1918.68	2117.65	2413.31	2008.21	2132.97
ENSMUSG00000016346	NO	Kcnq2	Yes	3	179.952	8.88328	19.406	54.6764	2.89071	8.67913	13.2041	4.94355	2.96777	5.67875	8.18749	0.861042	0	12.3408	0	0	12.7811	9.4227	15.029
ENSMUSG00000016349	NO	Eef1a2	Yes	0	584.165	36.2734	38.8121	33.1372	21.1986	60.7539	51.9363	66.2436	43.5272	32.9368	37.8671	21.526	16.6656	17.9503	12.9372	16.5269	27.8861	31.8016	16.1851
ENSMUSG00000016356	NO	Col20a1	NO	0	4937.56	259.096	250.43	262.613	371.938	374.938	366.195	122.6	241.378	82.9098	149.422	127.434	161.895	269.255	250.782	602.682	227.736	441.689	374.57
ENSMUSG00000016382	NO	Pls3	NO	0	127314	6674.31	5699.83	5499.12	3939.08	4954.05	4573.04	7701.07	6773.43	9053.07	9969.29	9375.02	9249.43	7695.08	7715.53	6750.7	6864.62	6677.16	8150.37
ENSMUSG00000016386	NO	Mpped2	NO	0	3718.05	239.108	240.265	294.093	261.128	203.96	191.9	179.945	166.195	93.1316	400.164	147.238	202.369	151.456	173.159	215.952	191.717	176.676	189.597
ENSMUSG00000016409	NO	Nkap	NO	0	28759.1	1720.4	1705.88	1782.78	1536.89	1642.09	1418.13	1412.87	1488.83	1667.28	1523.9	1442.25	1370.15	1680.6	1606.2	1676.93	1706.86	1696.09	1680.94
ENSMUSG00000016427	NO	Ndufa1	Yes	0	89573.3	9013.57	9276.08	9902.23	4466.15	3957.68	3717.41	2941.41	2532.49	2626.99	4066.11	3566.44	2842.68	2311.1	2281.92	5004.36	8344.91	6335.59	6386.19
ENSMUSG00000048377	Fork_head	Foxi2	NO	17	4.44164	4.44164	0	0	0	0	0	0	0	0	0	0	0	0	0	0	0	0	0
ENSMUSG00000079638	Homeobox	Rhox2b	NO	17	4.62048	0	4.62048	0	0	0	0	0	0	0	0	0	0	0	0	0	0	0	0
ENSMUSG00000016481	NO	Cr1l	NO	0	61925.7	3032.9	2578.23	2507.66	4206.95	4126.93	4079.2	3524.75	3939.22	3759.34	3278.07	3056.7	2948.63	4087.06	3685.1	3486.08	3160.42	3137.76	3330.67
ENSMUSG00000016487	NO	Ppfibp1	Yes	0	205380	3915.31	3976.39	3649.24	5172.45	5802.87	4944.51	23794.3	16416.7	25529.4	20769.6	24717.1	23254.5	8207.78	9293.86	6603.06	6651.99	5796.14	6884.46
ENSMUSG00000016493	NO	Cd46	NO	0	3550.06	234.667	233.796	322.26	220.658	256.034	274.646	121.611	126.625	97.6746	192.406	145.516	192.845	206.429	197.043	199.425	181.259	206.122	141.042
ENSMUSG00000016494	NO	Cd34	Yes	0	7001.84	1746.31	1337.17	1258.39	155.135	144.074	129.401	185.878	106.84	341.861	294.75	384.886	340.455	168.284	195.053	36.3593	104.573	41.2243	31.2142
ENSMUSG00000016495	NO	Plgrkt	NO	0	22000.9	1149.64	1149.58	988.318	1295.04	1357.42	1379.39	1264.56	1231.62	1108.49	1236.31	1115.05	1120.17	1818.59	1724.62	1041.2	884.221	1138.97	997.698
ENSMUSG00000016496	NO	Cd274	Yes	0	9601.43	261.317	275.381	65.446	399.882	461.73	415.49	261.02	270.067	233.965	696.96	238.509	261.889	2106.92	2168.47	273.245	356.709	442.867	411.565
ENSMUSG00000016498	NO	Pdcd1lg2	NO	12	54.2794	5.18191	4.62048	0	0	0	0	0	0	0	6.14062	0	0	17.9503	16.9178	0	0	0	3.46824
ENSMUSG00000018973	Homeobox	Hoxb1	NO	16	4.69311	0	0	0	0	0	0	0	0	0	0	0	3.57121	1.1219	0	0	0	0	0
ENSMUSG00000016510	NO	Mtif3	NO	0	20647.4	770.625	719.871	1084.42	1457.88	1485	1522	1087.58	1256.35	1027.85	1107.36	1222.68	1058.27	968.195	1063.83	1106.2	1184	1210.82	1314.46
ENSMUSG00000016520	NO	Lnx2	Yes	0	36708.9	3698.41	4117.77	3797.53	936.591	1090.97	979.748	1267.53	1518.51	1241.38	1019.34	1294.15	1057.08	1762.5	1979.39	2353.44	3029.12	2571.22	2994.25
ENSMUSG00000016524	NO	Il19	Yes	3	2199.19	7.40274	12.0133	4.97058	6.74499	8.67913	4.40138	292.658	85.076	1416.28	136.117	33.5806	24.9985	50.4853	106.483	0	9.29536	0	0
ENSMUSG00000016526	NO	Dyrk3	Yes	0	13486.7	310.175	295.711	309.005	543.454	324.599	323.061	1541.4	1353.3	1841.05	1754.17	1777.19	1632.04	351.153	377.168	157.557	196.364	210.833	188.441
ENSMUSG00000016528	NO	Mapkapk2	NO	0	151574	7403.48	7751.32	6388.86	6411.6	6807.04	6719.15	10347.8	8714.35	9595.96	9176.13	9339.72	8625.66	10071.3	10176.6	7334.66	8138.09	9132.96	9439.4
ENSMUSG00000016529	NO	Il10	Yes	9	138.585	0	0	0	0	4.33956	4.40138	25.7065	0	10.2218	20.4687	26.6923	28.5697	11.219	6.96617	0	0	0	0
ENSMUSG00000016534	NO	Lamp2	NO	0	504281	23716.1	22190.3	16422.8	17546.6	22887.7	20826.5	19201.7	17229.9	18457.1	26265.5	25451.5	27244.8	42651.1	37808.4	38354.6	38604.8	43340.9	46080.2
ENSMUSG00000016541	NO	Atxn10	NO	0	336705	12480.3	12528.9	14481	20130	19305	19580.9	21727.9	22631.2	18022.1	22857.4	20093.3	18547.7	20182.9	20797	20222.4	19248.4	15747.7	18121.6
ENSMUSG00000016552	NO	Foxred2	NO	0	21120.3	1131.14	1115.38	1192.94	1414.52	1296.66	1398.76	797.889	1050.59	663.278	644.765	657.836	682.101	1733.33	1839.07	1436.74	1357.12	1222.6	1485.56
ENSMUSG00000016554	NO	Eif3d	NO	0	188889	7130.31	7408.48	7923.11	14640.5	12999.6	12591.5	14345.2	15598.6	14434.3	10706.2	10154.3	8861.36	9652.79	10818.5	8844.12	8586.59	6790.24	7403.54
ENSMUSG00000016559	NO	H3f3b	NO	0	707375	63601.3	64621.1	40226.1	48294.2	48081.5	44071.9	36294.6	39091.4	36015.8	37427.1	34520.9	33997.9	29560.8	29814.2	34270.3	28388	28226.9	30870.8
ENSMUSG00000016619	NO	Nup50	NO	0	72979.4	2910.76	2864.7	3313.72	4590.45	4674.58	4073.04	4621.23	4740.51	5060.91	3870.64	4111.48	3734.3	4677.18	4832.53	3922.39	3906.37	3411.02	3663.62
ENSMUSG00000016624	NO	Phf21b	NO	0	3051.44	207.277	206.074	295.75	201.386	197.884	250.879	154.239	171.141	138.562	176.031	111.074	183.322	175.016	109.468	106.874	97.6012	160.186	108.672
ENSMUSG00000016626	NO	Nlrp14	NO	17	2.89071	0	0	0	2.89071	0	0	0	0	0	0	0	0	0	0	0	0	0	0
ENSMUSG00000016637	NO	Ift27	NO	0	15162.8	729.169	703.237	744.759	973.206	917.384	1108.27	826.562	886.373	766.632	864.804	762.883	734.479	818.983	941.428	843.976	916.755	852.755	771.106
ENSMUSG00000016664	NO	Pacsin2	NO	0	84651.7	3594.03	3551.3	3013	3940.04	4034.93	3746.46	5130.42	4959.14	6192.11	4995.39	4448.14	4481.87	4999.16	5652.55	4834.68	5284.41	5867.99	5926.07
ENSMUSG00000016756	NO	Cmah	Yes	1	389.1	41.4553	31.4193	15.7402	1.92714	6.9433	0	14.8307	12.8603	13.629	57.3124	12.0546	20.2369	23.5598	51.7487	17.6287	13.943	34.1573	19.6534
ENSMUSG00000016757	NO	Ttll12	NO	0	66281.4	2293.37	2264.96	2428.13	3614.35	3410.9	3482.37	4853.58	4093.54	5010.93	4111.14	4479.14	4208.08	4055.65	4478.25	3213.94	3459.03	3235.52	3588.47
ENSMUSG00000016758	NO	Bik	Yes	1	465.748	45.1567	73.0036	22.3676	37.5792	26.9053	22.8872	32.6275	21.7636	45.43	15.3515	9.47146	0	26.9255	24.8792	6.61078	20.9146	18.8454	15.029
ENSMUSG00000016763	NO	Scube1	Yes	0	46927.7	5454.34	6701.55	7466.65	540.563	801.084	720.946	418.225	448.133	152.191	749.155	1191.68	1129.69	2307.74	1753.48	4716.79	3614.73	4255.53	4505.25
ENSMUSG00000006270	Homeobox	Vax1	NO	16	4.86165	2.22082	0	0	0	0	2.64083	0	0	0	0	0	0	0	0	0	0	0	0
ENSMUSG00000016833	NO	Mrps18c	NO	0	17843.5	656.623	640.399	749.73	1396.21	1225.49	1295.77	1130.1	1381	1242.51	1064.37	917.01	949.942	852.64	859.824	928.814	960.908	828.02	764.169
ENSMUSG00000016918	NO	Sulf1	Yes	0	248184	18777	17422	16982	13167.2	13415.3	11373.2	6042.01	7371.93	2775.78	5903.18	5928.27	6262.71	23602.4	21994.2	16806.8	14281.2	19275.3	26803.7
ENSMUSG00000016921	NO	Srsf6	NO	0	298529	20064.4	19882.9	24836.4	17337.5	15500.9	15926.8	16834.8	16168.4	17872.2	14850.1	17946.7	19151.2	14251.4	13655.7	13900.3	12343.1	14009.2	13996.7
ENSMUSG00000016933	NO	Plcg1	NO	0	102915	7530.8	7177.46	6993.61	4258.98	4442.85	4338	5355.85	4800.86	5525.43	6974.72	7334.36	7661.44	4889.22	5158.94	4702.47	4751.09	5586.49	5432.42
ENSMUSG00000016940	NO	Kctd2	NO	0	39168.5	2221.56	2176.25	2641.04	2233.56	2022.24	2217.42	1777.7	1976.53	1678.64	2321.15	2647.7	2333.19	1862.35	1862.95	2221.22	2570.17	2135.42	2269.39
ENSMUSG00000016942	NO	Tmprss6	Yes	1	301.154	38.4942	56.3699	24.0245	6.74499	6.9433	19.3661	17.7968	8.9033	9.08601	20.4687	19.804	11.904	5.60948	18.9082	13.2216	3.48576	20.0232	0
ENSMUSG00000016946	NO	Kctd5	NO	0	59733.2	2455.49	2588.39	2830.75	3520.89	3114.07	3121.46	4331.54	4875.05	4616.83	3393.72	3321.9	3361.7	2915.81	3259.17	3332.93	2868.78	2837.41	2987.31
ENSMUSG00000016982	NO	Pom121l2	NO	13	20.5032	0	0	0	2.89071	4.33956	0	0	4.94628	0	0	0	0	0	5.971	0	0	2.35568	0
ENSMUSG00000016984	NO	Etaa1	NO	0	21353.4	1019.36	927.793	1188.8	1103.29	1349.6	1128.51	1206.23	1159.41	1318.61	1036.74	1019.47	988.035	1333.93	1439.01	1126.04	1288.57	1362.76	1357.24
ENSMUSG00000016995	NO	Matn4	NO	3	170.929	5.92219	0	11.598	0	15.6224	7.04221	6.92097	5.93553	5.67875	10.2344	15.4988	34.5217	16.8284	4.97583	22.0359	0	1.17784	6.93648
ENSMUSG00000016998	NO	Svs4	NO	19	0	0	0	0	0	0	0	0	0	0	0	0	0	0	0	0	0	0	0
ENSMUSG00000017000	NO	Svs6	NO	19	0	0	0	0	0	0	0	0	0	0	0	0	0	0	0	0	0	0	0
ENSMUSG00000017002	NO	Slpi	Yes	5	1555.98	2.96109	0	0	39.5064	32.9807	19.3661	269.918	74.1942	579.233	99.2733	19.804	15.4752	164.919	234.859	0	3.48576	0	0
ENSMUSG00000017003	NO	Svs3a	NO	19	0	0	0	0	0	0	0	0	0	0	0	0	0	0	0	0	0	0	0
ENSMUSG00000017004	NO	Svs5	NO	19	0	0	0	0	0	0	0	0	0	0	0	0	0	0	0	0	0	0	0
ENSMUSG00000021604	Homeobox	Irx4	NO	17	4.97058	0	0	4.97058	0	0	0	0	0	0	0	0	0	0	0	0	0	0	0
ENSMUSG00000017009	NO	Sdc4	NO	0	512058	21128.1	26005	12110	20542.4	22252.4	21447.1	34350.8	26755.4	38766.6	32336.5	31127.5	31631.4	42850.8	38811.5	26756	23875.1	28653.3	32658.1
ENSMUSG00000017049	NO	Ccdc70	NO	19	0	0	0	0	0	0	0	0	0	0	0	0	0	0	0	0	0	0	0
ENSMUSG00000017057	NO	Il13ra1	Yes	0	21485.1	304.252	210.694	175.627	531.891	663.085	661.088	2267.11	1015.97	5876.37	2044.83	1386.28	1405.87	1072.53	1053.88	521.15	676.237	862.177	756.077
ENSMUSG00000017064	NO	Prl5a1	NO	19	0	0	0	0	0	0	0	0	0	0	0	0	0	0	0	0	0	0	0
ENSMUSG00000017119	NO	Nbr1	NO	0	228602	10613.3	10413.6	10436.6	13206.7	14958.5	13161	9513.37	9395.95	8811.15	14531.8	16749.8	15139.6	12181.5	12183.8	13562	14786.6	13972.7	14984
ENSMUSG00000017132	NO	Cyth1	Yes	0	36891.5	3420.06	3767.54	4059.31	1259.39	1301.87	1279.04	1470.21	1271.19	1199.35	1845.26	1888.27	1892.74	1537	1571.37	1854.32	2357.53	2454.61	2462.45
ENSMUSG00000017144	NO	Rnd3	NO	0	70385	5524.66	6630.39	3432.19	3890.9	3811.01	3411.95	3705.69	3668.16	3194.87	4118.31	4206.19	4161.65	3195.16	3160.65	3513.63	3319.6	3540.58	3899.46
ENSMUSG00000017146	NO	Brca1	Yes	0	15778.5	388.644	514.722	643.691	258.237	399.24	339.787	1990.27	1975.54	2331.7	413.468	278.117	305.934	2202.28	2194.34	799.904	326.499	246.168	169.944
ENSMUSG00000017165	NO	Gast	NO	17	5.20748	0	0	0	0	5.20748	0	0	0	0	0	0	0	0	0	0	0	0	0
ENSMUSG00000017167	NO	Cntnap1	NO	0	20542.5	881.666	941.654	731.504	1026.2	1189.04	1108.27	568.509	508.477	922.23	1057.21	1140.88	1274.92	1572.9	1562.41	1148.07	1407.08	1859.81	1641.63
ENSMUSG00000017176	NO	Nt5c3b	NO	0	37865.8	1878.07	1849.12	2112.5	2481.19	2293.89	2315.13	2677.43	2672.97	2833.7	1793.06	1749.64	1785.61	1972.29	1937.59	1751.86	1861.4	1987.01	1913.31
ENSMUSG00000017188	NO	Coa3	NO	0	43773.4	1744.08	1655.98	2084.33	2817.48	2531.7	2605.62	3157.94	3221.02	3130.13	2470.58	2633.93	2229.63	2131.6	2209.27	2344.62	2440.03	2069.46	2295.98
ENSMUSG00000017195	NO	Zpbp2	NO	1	226.002	8.88328	5.54458	9.94117	28.9071	14.7545	9.68304	15.8194	4.94628	23.8508	12.2812	17.2208	13.0944	13.4627	17.913	8.81437	15.105	0	5.7804
ENSMUSG00000017204	NO	Gsdma	NO	7	105.852	1.48055	0	0	7.70856	11.2829	12.3239	22.7403	10.8818	0	8.18749	0	8.33282	8.97516	0	0	0	3.53351	10.4047
ENSMUSG00000017210	NO	Med24	NO	0	81201.2	4669.65	4530.85	4743.59	3615.32	3397.88	3612.65	5315.31	4675.22	6781.57	3940.23	4778.78	4636.62	4490.95	4537.96	4212.17	4431.56	4296.75	4534.15
ENSMUSG00000017211	NO	Gsdma2	NO	19	0	0	0	0	0	0	0	0	0	0	0	0	0	0	0	0	0	0	0
ENSMUSG00000017221	NO	Psmd3	NO	0	149648	7193.24	7460.23	7356.47	8877.37	7963.97	8448.89	11688.5	10699.8	12489.9	8928.46	8982.39	9029.21	7478.55	8073.79	6690.11	6175.6	5833.83	6277.52
ENSMUSG00000017264	NO	Exosc10	NO	0	81737.1	3012.17	2812.95	3248.28	5568.47	4878.54	4986.77	5580.28	6177.9	5529.97	4075.32	3742.95	3699.77	5523.09	5824.71	5386.68	4145.73	3822.08	3721.42
ENSMUSG00000017286	NO	Glod4	NO	0	77226	4896.17	4920.81	5436.16	4685.84	4609.49	4258.78	3375.46	3283.34	2992.7	3731.45	4111.48	3321.23	3821.17	3513.93	5030.8	5206.56	5034.08	4996.58
ENSMUSG00000017288	NO	Vps53	NO	0	47663.3	2439.94	2544.04	2665.89	2503.36	2536.04	2546.64	2302.71	2395.98	2176.1	2705.97	2799.25	2456.99	2750.89	2791.44	2782.04	3102.33	3037.64	3126.04
ENSMUSG00000017291	NO	Taok1	NO	0	146498	8741.15	8887.04	6488.27	7140.06	7950.08	6527.25	6166.59	6416.31	6329.54	7803.7	6717.85	6240.09	9781.8	9856.13	10634.5	10277.2	10392.1	10148.1
ENSMUSG00000017299	NO	Dnttip1	NO	0	34223	1635.26	1634.73	1752.96	2177.67	2079.52	2198.05	2287.88	2219.89	2181.78	2045.85	2174.13	2015.35	1630.11	1729.6	1704.48	1613.91	1605.39	1536.43
ENSMUSG00000017300	NO	Tnnc2	NO	15	16.7819	0	7.39277	3.31372	0	6.07539	0	0	0	0	0	0	0	0	0	0	0	0	0
ENSMUSG00000017307	NO	Acot8	NO	0	8961.73	407.15	461.124	464.75	658.119	650.067	658.447	478.536	466.929	414.549	406.304	495.96	399.976	474.562	463.748	539.88	483.359	506.47	531.797
ENSMUSG00000017309	NO	Cd300lg	NO	15	19.9131	8.14301	0	8.28431	0	0	0	0	0	0	0	0	0	0	0	0	3.48576	0	0
ENSMUSG00000017310	NO	Spint4	NO	19	0	0	0	0	0	0	0	0	0	0	0	0	0	0	0	0	0	0	0
ENSMUSG00000017311	NO	Pyy	NO	16	7.3057	0	0	0	0	4.33956	0	2.96613	0	0	0	0	0	0	0	0	0	0	0
ENSMUSG00000017314	NO	Mpp2	NO	0	28278	2035.75	2184.56	2838.2	1173.63	1603.04	1398.76	1298.18	1095.11	998.325	821.819	1229.57	1071.36	1897.12	2245.1	1577.77	1606.93	1587.73	1615.04
ENSMUSG00000017316	NO	Ppy	NO	19	0	0	0	0	0	0	0	0	0	0	0	0	0	0	0	0	0	0	0
ENSMUSG00000017344	NO	Vtn	Yes	0	4301.52	991.226	931.489	207.936	108.883	341.958	301.055	32.6275	19.7851	60.1948	50.1484	19.804	14.2848	403.882	414.984	222.563	61.5817	64.7811	54.3358
ENSMUSG00000017376	NO	Nlk	NO	0	78756.1	5035.34	5075.14	5113.9	3818.63	4217.19	3787.83	3379.41	3546.48	3285.73	3876.78	3725.73	3890.24	4343.98	4274.24	5475.93	5120.58	5216.64	5572.31
ENSMUSG00000017386	NO	Traf4	NO	0	78497.7	5714.17	5561.21	5413.8	4395.81	4030.59	4038.71	5245.11	4310.19	4323.8	5040.42	5830.98	5556.8	2621.87	2861.1	2745.68	3470.65	3522.91	3813.91
ENSMUSG00000017390	NO	Aldoc	Yes	0	354746	38166.3	40254.6	46782.3	6288.26	9262.37	8646.07	1356.51	1367.15	1152.79	11633.4	17878.7	11801.7	6296.08	6797.98	18627	46903.2	37578.9	43953
ENSMUSG00000017400	NO	Stac2	Yes	0	24575	2374.8	2482.12	1810.95	901.902	693.462	783.446	503.254	479.789	559.925	1008.08	1091.8	1091.6	1744.55	1783.34	1078.66	1868.37	1868.05	2450.89
ENSMUSG00000017404	NO	Rpl19	NO	0	612822	30810.2	31036.7	34394	38619.9	32295.9	34455.8	43906.7	44173.2	45225.6	43362	36417.8	32563.5	24117.4	26508.3	30574.8	31703	25444.8	27213
ENSMUSG00000017405	NO	Nek8	NO	0	28201.4	1505.72	1403.7	1502.77	1634.22	1566.58	1647.88	1408.91	1521.48	1244.78	1331.49	1387.14	1652.28	1743.43	1659.94	1851.02	1653.41	1936.37	1550.3
ENSMUSG00000017412	NO	Cacnb4	Yes	0	5416.06	305.733	316.041	222.848	81.9035	178.79	134.682	33.6162	41.5487	26.1223	50.1484	41.33	73.805	198.575	204.009	461.653	722.714	1375.71	946.83
ENSMUSG00000017417	NO	Plxdc1	Yes	0	9935.28	649.96	747.594	1083.59	136.827	186.601	174.295	161.16	153.335	178.313	549.585	384.886	403.547	317.496	289.593	663.281	1087.56	1376.89	1390.77
ENSMUSG00000017418	NO	Arl5b	NO	0	46954.6	3289.78	3880.28	2400.79	2019.64	2367.67	2002.63	2295.79	2458.3	2305.57	2182.99	2239.57	2226.05	2607.28	2686.95	2843.74	3020.99	3096.54	3030.09
ENSMUSG00000023333	GCM	Gcm1	NO	16	5.24395	0	0	4.14215	0	0	0	0	0	0	0	0	0	0	0	1.1018	0	0	0
ENSMUSG00000017428	NO	Psmd11	NO	0	90036.8	3834.62	3834.08	4348.43	5314.09	4820.39	4970.04	5205.56	4962.11	6335.22	5464.13	4997.49	4998.5	5286.37	5354	5070.47	5183.32	4948.1	5109.88
ENSMUSG00000017446	NO	C1qtnf1	Yes	0	38738.7	2934.44	2870.24	2445.53	818.071	1131.76	1168.13	844.359	930.89	623.527	1252.69	1487.88	1536.81	1814.1	1835.09	2512.1	5172.87	4102.41	5257.85
ENSMUSG00000017453	NO	Pipox	Yes	0	5927.61	1545.69	1491.49	1097.67	43.3607	75.5084	66.901	66.2436	21.7636	63.602	113.601	111.074	104.756	142.481	186.096	295.281	140.592	168.431	193.065
ENSMUSG00000017466	NO	Timp2	Yes	0	596398	31402.4	31403.6	25774.1	17120.7	20992.2	20033.3	23429.5	18552.5	14208.2	29514.9	31992.9	30968.3	38046.8	36169.3	50182.4	55561.8	59076.8	61968.2
ENSMUSG00000017478	NO	Zc3h18	NO	0	72730	3186.14	3296.25	3093.36	4790.87	4228.47	3977.97	5202.6	5329.12	5872.97	4461.16	4310.38	4156.89	4083.7	4344.9	3444.21	3051.2	3021.15	2878.64
ENSMUSG00000017485	NO	Top2b	NO	0	204595	15763.4	15501.7	17774.8	8752.11	9201.61	8299.25	10290.5	9751.09	10343.3	9631.56	9082.27	8870.89	11295.2	10975.7	12835.9	11842.3	12288.4	12094.9
ENSMUSG00000000731	SAND	Aire	NO	17	5.28166	0	0	0	0	0	5.28166	0	0	0	0	0	0	0	0	0	0	0	0
ENSMUSG00000017493	NO	Igfbp4	Yes	0	125323	18124.1	17322.2	9261.03	3339.74	4361.26	4951.55	3690.86	5795.06	7374.43	10377.6	10854.3	13843.2	5602.74	5185.81	2301.65	995.765	1034.14	907.523
ENSMUSG00000017499	NO	Cdc6	Yes	0	12505.2	206.536	233.796	420.014	137.791	224.789	268.484	1575.02	1839.03	2433.91	276.328	196.318	219.034	1707.52	2006.26	381.221	106.897	155.475	116.764
ENSMUSG00000017548	NO	Suz12	NO	0	89162.9	5361.06	5105.63	5282.07	4506.62	4695.41	4026.38	5298.5	5155.01	5834.35	4474.46	4420.59	4404.49	5267.3	5071.37	4951.47	5078.75	5028.19	5201.21
ENSMUSG00000017550	NO	Atad5	Yes	0	13386.2	619.609	691.224	725.705	482.749	516.408	514.081	1041.11	1175.24	1601.41	367.414	287.588	335.694	1510.07	1481.8	729.389	449.663	457.001	400.004
ENSMUSG00000017561	NO	Crlf3	NO	0	20093.5	917.939	872.347	883.107	962.607	1078.82	901.403	1523.6	1433.43	1690	1631.36	1502.52	1428.48	902.004	1063.83	852.79	806.372	819.775	823.129
ENSMUSG00000017588	NO	Krt27	NO	19	0	0	0	0	0	0	0	0	0	0	0	0	0	0	0	0	0	0	0
ENSMUSG00000017607	NO	Tns4	Yes	0	1212.59	179.146	165.413	51.3627	2.89071	10.415	7.92249	34.6049	25.7206	77.2311	132.023	183.402	170.228	44.8758	41.797	12.1198	20.9146	27.0903	25.4338
ENSMUSG00000017615	NO	Tnfaip1	NO	0	118266	5651.99	5348.67	5679.72	5663.87	5959.09	5371.45	7845.42	7216.62	7999.09	6093.54	5991.99	5654.42	7711.91	8175.29	6996.41	6862.3	6944.53	7099.49
ENSMUSG00000017631	NO	Abr	NO	0	91695.5	3869.41	3787.87	3705.57	3402.37	3377.05	3363.54	6557.13	4886.92	7542.52	7661.44	7694.27	7466.21	4630.06	4831.53	4555.93	4543.11	5050.57	4769.99
ENSMUSG00000017639	NO	Rab11fip4	Yes	0	49396	4159.6	4424.57	4634.24	1330.69	1964.09	1749.99	1504.82	1612.49	508.816	888.343	1787.52	1528.48	1535.87	1854	3553.29	5118.26	5528.77	5712.19
ENSMUSG00000017652	NO	Cd40	Yes	0	7822.05	110.301	79.4723	63.7892	153.208	115.432	139.084	1018.37	1374.08	671.229	963.054	1107.3	1188.02	371.347	296.56	88.1437	37.1814	21.2011	24.2777
ENSMUSG00000017664	NO	Slc35c2	NO	0	47316.6	2570.97	2590.24	2487.78	2943.71	2715.7	2725.34	2781.24	2788.71	2833.7	2726.43	2576.24	2795.07	1999.22	2227.18	2226.73	2975.68	2506.44	2846.27
ENSMUSG00000019913	bHLH	Sim1	NO	17	5.28166	0	0	0	0	0	5.28166	0	0	0	0	0	0	0	0	0	0	0	0
ENSMUSG00000017670	NO	Elmo2	NO	0	87335.8	4912.46	4857.05	4770.93	3253.98	3222.56	3235.9	4301.88	4012.42	4959.82	4967.76	5192.94	4947.32	5127.06	5514.22	5324.98	6514.88	6003.44	6216.25
ENSMUSG00000017677	NO	Wsb1	NO	0	128331	11210.7	12401.4	7180.01	5591.6	5470.46	5826.55	5736.5	5792.09	6037.65	8201.82	9397.41	10618.4	6914.24	6176	4679.33	4747.6	6718.39	5631.27
ENSMUSG00000017679	NO	Ttpal	NO	0	37153.9	1411.7	1518.29	1612.95	1927.14	1842.58	1779.04	2102.99	1965.65	2340.78	2172.76	2247.32	2042.73	2616.26	2643.16	2448.19	2128.64	2124.82	2228.92
ENSMUSG00000017686	NO	Rhot1	NO	0	40383.1	2255.61	2199.35	2078.53	2333.77	2168.05	2177.8	2361.04	2192.19	2505.47	2756.11	2508.22	2530.8	1940.88	1984.36	2044.93	2163.49	2118.93	2063.6
ENSMUSG00000079009	zf-C2H2	Gm14139	NO	16	5.37603	0	2.77229	0	0	2.60374	0	0	0	0	0	0	0	0	0	0	0	0	0
ENSMUSG00000017692	NO	Rhbdl3	Yes	0	2766.81	37.7539	65.6109	90.299	147.426	216.978	174.295	37.571	53.4198	26.1223	23.539	19.804	16.6656	125.652	150.27	312.91	341.604	485.269	441.623
ENSMUSG00000017697	NO	Ada	Yes	0	3102.93	24.429	50.8253	24.8529	171.516	137.998	102.992	355.936	342.282	490.644	266.093	233.342	192.845	145.846	217.941	93.6527	89.4678	84.8043	77.4574
ENSMUSG00000017707	NO	Serinc3	NO	0	266745	13153.2	11779.5	9950.28	13238.5	13705.2	12719.1	13866.7	12434.9	14206	21877	21458	21887.9	14222.3	12658.5	12573.7	14718	15435.6	16860.3
ENSMUSG00000017713	NO	Tha1	NO	0	6928.07	416.034	468.517	616.353	393.137	477.352	505.279	229.381	242.368	180.584	346.945	284.144	290.458	430.808	372.192	338.251	303.261	534.738	498.271
ENSMUSG00000017715	NO	Pgs1	NO	0	90168.7	3322.35	4018.9	3673.26	4498.91	3914.29	4213.88	6244.7	5543.79	6297.74	7282.77	7126.84	6935.29	4619.96	4763.86	3948.84	4308.4	4469.9	4985.02
ENSMUSG00000017716	NO	Birc5	Yes	0	17456.8	648.48	755.911	1247.62	179.224	321.996	289.611	3231.11	2456.32	2314.66	682.632	547.623	558.299	1312.62	1120.56	954.155	288.156	307.416	240.465
ENSMUSG00000017718	NO	Afmid	NO	0	6281.56	505.607	565.547	446.524	147.426	301.166	345.068	380.654	491.66	257.815	298.843	313.419	238.081	314.131	433.893	447.329	300.937	302.704	190.753
ENSMUSG00000017720	NO	Trp53tg5	NO	14	21.2082	0	0	0	6.74499	6.07539	0	0	0	0	0	0	0	0	3.98067	4.40718	0	0	0
ENSMUSG00000017721	NO	Pigt	NO	0	265241	22033.5	21386.4	18382.1	9200.17	11253.4	11625.8	13258.6	12542.8	12176.4	9907.89	11061.8	11749.3	15970.2	16300.8	17039.3	15422.2	17178.8	18751.6
ENSMUSG00000017723	NO	Wfdc2	Yes	0	17092.9	1242.18	1098.75	597.299	556.944	1260.21	1094.18	419.213	388.777	439.536	693.89	1073.72	1095.17	1524.66	1461.9	1238.42	1014.36	1005.87	887.87
ENSMUSG00000030544	bHLH	Mesp1	NO	16	5.44639	2.96109	0	2.48529	0	0	0	0	0	0	0	0	0	0	0	0	0	0	0
ENSMUSG00000017733	NO	Eppin	NO	19	0	0	0	0	0	0	0	0	0	0	0	0	0	0	0	0	0	0	0
ENSMUSG00000017734	NO	Dbndd2	Yes	0	20407.3	475.996	544.293	415.044	1070.53	1099.65	1274.64	2125.73	1944.88	2072.75	1856.51	1396.61	1322.54	1101.7	1140.46	540.982	699.476	660.767	664.746
ENSMUSG00000017737	NO	Mmp9	Yes	0	41607.3	25.1693	50.8253	27.3382	303.525	236.072	227.111	2026.86	1784.62	1473.07	9832.15	11581	12181.4	735.963	781.206	171.88	62.7437	60.0697	46.2432
ENSMUSG00000017740	NO	Slc12a5	Yes	0	7045.35	816.522	835.383	847.485	236.075	226.525	249.118	220.482	185.98	169.227	377.648	414.161	435.688	376.957	315.468	362.491	241.679	457.001	277.459
ENSMUSG00000017747	NO	Ghdc	NO	0	18528.6	692.896	725.416	673.514	1073.42	1285.38	1229.75	963.993	1221.73	1105.09	1118.62	1012.59	1149.93	949.123	1062.84	1117.22	1125.9	1021.19	1000.01
ENSMUSG00000017754	NO	Pltp	Yes	0	23720	899.432	713.402	518.598	466.368	732.519	676.933	551.701	311.616	279.395	1164.67	825.739	872.566	1649.19	1622.12	1474.2	2140.26	4716.06	4105.24
ENSMUSG00000017756	NO	Slc12a7	NO	0	75999	3611.79	3585.49	2680.8	2711.49	3671.27	3457.73	4855.56	3853.15	4263.61	4617.75	5025.04	5493.71	5915.75	5809.78	4324.55	3554.31	4730.2	3837.03
ENSMUSG00000017760	NO	Ctsa	NO	0	353655	16316.4	15407.5	12960.8	13809.9	16379.3	15733.2	15826.3	12948.4	11641.4	21193.3	23833.6	22877.2	22299.9	22255.9	23927.7	26972.8	29297.5	29973.7
ENSMUSG00000017764	NO	Zswim1	NO	0	14437	532.257	533.204	632.921	936.591	862.705	883.797	771.194	809.211	740.51	648.859	804.213	684.482	895.272	936.452	933.221	980.66	845.688	1005.79
ENSMUSG00000017765	NO	Slc12a4	NO	0	105439	3574.78	3608.6	2747.08	5965.46	6018.11	5907.53	7246.26	7326.43	7857.12	8077.98	7737.32	7967.37	6467.73	6515.36	4298.11	4201.5	4618.3	5304.1
ENSMUSG00000017767	NO	Spata25	NO	10	17.9953	1.48055	0	0	0.96357	0	1.76055	0	0	0	0	0	2.38081	3.36569	0	1.1018	1.16192	0	5.7804
ENSMUSG00000017774	NO	Myo1c	Yes	0	94785.8	2473.25	2362.91	2076.05	3719.38	3533.27	3488.54	7172.11	7033.61	7251.77	6508.03	5385.82	5549.66	7248.56	7810.07	4793.91	5476.13	6243.72	6659.02
ENSMUSG00000017776	NO	Crk	NO	0	199148	9328.93	9131.92	9348.01	9658.83	9981.87	9066.85	12089	12037.3	12357	13510.4	12348.2	11570.7	10619.9	10959.8	11659.2	12511.6	10916.2	12052.1
ENSMUSG00000017778	NO	Cox7c	NO	0	80812	4303.95	4321.08	4216.71	5067.42	4035.8	3993.81	5699.92	5549.72	6765.67	5277.86	4482.58	4072.37	3292.76	3308.93	4258.44	4320.02	3869.2	3975.76
ENSMUSG00000017781	NO	Pitpna	NO	0	154143	6487.02	6278.31	6688.75	8542.05	8231.29	7882.87	11160.6	9252.51	12728.4	11168.8	10214.5	10227.9	7732.1	7798.13	7244.31	7618.71	7238.99	7647.47
ENSMUSG00000031326	Homeobox	Cdx4	NO	16	5.6086	0	0	0	0	0	2.64083	0	2.96777	0	0	0	0	0	0	0	0	0	0
ENSMUSG00000017802	NO	Retreg3	NO	0	117660	5388.45	5606.49	5601.85	7100.55	7564.73	7153.13	6849.79	6101.73	5631.05	6099.68	6865.09	7119.8	7017.45	6487.49	5862.66	7703.53	6495.78	7010.47
ENSMUSG00000017817	NO	Jph2	Yes	0	106300	2667.21	2870.24	2726.37	7325.06	6767.99	7043.97	7772.25	11261.7	4619.1	4653.57	4618.63	4714	8196.57	10702	3915.78	4753.41	4644.22	7047.47
ENSMUSG00000017830	NO	Dhx58	Yes	0	8319.47	118.444	149.704	109.353	282.326	354.108	517.602	112.713	454.068	96.5388	119.742	120.546	133.325	2463.68	2702.87	131.114	147.564	155.475	150.29
ENSMUSG00000017831	NO	Rab5a	NO	0	110928	7057.03	7621.95	6225.66	6539.75	6753.23	5815.99	4986.07	5718.89	4997.3	6895.91	6320.05	6288.9	4845.47	4760.88	6101.75	7013.35	6122.4	6863.65
ENSMUSG00000017832	NO	Hspb9	NO	3	94.4294	5.92219	7.39277	5.79902	6.74499	5.20748	0	10.8758	3.95702	6.8145	0	12.9156	5.95202	2.24379	0.995167	2.20359	12.7811	0	4.62432
ENSMUSG00000017837	NO	Nkiras2	NO	0	65928.7	3035.12	2994.07	3219.28	3302.16	4047.08	4117.93	2685.34	2780.8	2198.81	2948.52	3409.73	3039.1	3371.29	3827.41	4195.64	5349.48	5438.08	5968.84
ENSMUSG00000017843	NO	Ppp2r5c	NO	0	104187	5777.83	5663.79	5637.47	4816.89	5185.78	5116.17	6172.52	6112.61	6307.96	6276.74	6189.17	5719.89	5870.88	5608.76	6059.88	5723.62	5849.14	6098.33
ENSMUSG00000017858	NO	Ift52	NO	0	50893.5	2914.46	2838.82	3038.68	3172.07	3470.78	3399.63	2484.63	2511.72	2328.29	2649.68	2758.78	2571.27	2443.49	2644.16	3133.51	2780.47	2839.77	2913.32
ENSMUSG00000001661	Homeobox	Hoxc6	NO	15	5.81365	0	0	0	0	0.867913	0	0.988711	3.95702	0	0	0	0	0	0	0	0	0	0
ENSMUSG00000017868	NO	Sgk2	NO	8	58.0102	8.14301	4.62048	0	7.70856	6.9433	2.64083	0	2.96777	0	0	0	0	3.36569	0	7.71257	6.97152	0	6.93648
ENSMUSG00000017897	NO	Eya2	Yes	0	2159.57	295.369	265.216	324.745	101.175	119.772	102.992	57.3452	85.076	69.2808	59.3593	113.658	90.4707	60.5823	64.6858	99.1616	85.9821	91.8714	72.8331
ENSMUSG00000017922	NO	Prl3c1	NO	19	0	0	0	0	0	0	0	0	0	0	0	0	0	0	0	0	0	0	0
ENSMUSG00000017929	NO	B4galt5	Yes	0	54918.5	1343.6	1501.66	1659.35	1857.76	2271.33	1995.59	4984.09	4087.6	4915.53	3608.64	4159.69	3803.34	3786.4	3913.99	2768.81	2223.91	2823.28	3213.9
ENSMUSG00000017943	NO	Gdap1l1	Yes	0	1382.05	43.6761	57.294	78.7009	140.681	143.206	164.612	66.2436	86.0652	31.801	82.8983	24.9702	39.2833	74.0451	115.439	57.2934	59.2579	53.0027	63.5844
ENSMUSG00000028946	bHLH	Hes3	NO	17	6.16193	0	0	0	0	0	6.16193	0	0	0	0	0	0	0	0	0	0	0	0
ENSMUSG00000017969	NO	Ptgis	Yes	1	891.734	112.522	135.842	171.485	29.8707	28.6411	36.0913	4.94355	5.93553	0	11.2578	14.6377	11.904	33.6569	23.884	68.3114	61.5817	69.4924	71.677
ENSMUSG00000017978	NO	Cadps2	Yes	0	80935.1	5749.7	5703.52	5408	3693.37	4068.78	3552.8	2022.9	2062.6	1732.02	2048.92	2334.28	2095.11	4650.26	4620.56	6205.32	7266.65	8381.5	9338.82
ENSMUSG00000017999	NO	Ddx27	NO	0	65616.2	2522.11	2604.1	2625.3	5184.01	4444.58	4162.83	4635.08	5895.96	5540.19	3672.09	3366.67	3170.04	3288.27	3763.72	2997.99	2845.54	2408.68	2489.04
ENSMUSG00000018001	NO	Cyth3	NO	0	47844.9	2117.92	2069.05	1979.95	2143.94	2304.31	2229.74	2797.06	3072.63	3123.31	2981.27	2342.9	2524.85	3190.67	3148.71	2876.79	2694.49	2805.61	3441.65
ENSMUSG00000018008	NO	Cyth4	Yes	0	4931.76	225.043	170.034	125.093	105.029	64.2256	82.746	102.826	29.6777	168.091	744.038	440.853	517.826	89.7516	87.5747	299.689	543.778	637.21	498.271
ENSMUSG00000018012	NO	Rac3	NO	0	13992.2	812.82	774.393	760.499	869.141	813.234	806.333	1096.48	911.104	933.587	918.022	833.489	882.089	648.455	760.307	676.503	532.159	469.957	493.646
ENSMUSG00000018040	NO	Rrp7a	NO	0	96147.7	3393.41	3633.55	4225	6707.41	5567.66	5976.2	6932.84	6255.06	7436.9	5834.61	5699.24	5484.19	4893.71	5105.2	4725.6	4711.58	4698.4	4867.1
ENSMUSG00000018042	NO	Cyb5r3	NO	0	338221	13936.4	14294.8	14313.6	15920.1	16242.1	17596.7	21212.8	17501.9	19556.5	19832.2	20721.8	20120.2	20225.5	20864.7	21071.8	20390.5	21335.4	23083.5
ENSMUSG00000018068	NO	Ints2	NO	0	34144.6	1669.32	1670.77	1602.19	1805.73	1589.15	1446.29	2106.94	2311.89	2648.57	1941.46	1964.9	1949.88	2470.41	2223.2	2052.65	1551.16	1575.95	1564.18
ENSMUSG00000018076	NO	Med13l	NO	0	68592.7	4214.38	4471.7	2962.47	3162.44	3625.27	2969.17	2498.47	2570.09	2597.46	3387.57	3500.14	2855.78	4225.06	4424.51	4809.34	5427.33	5386.25	5505.26
ENSMUSG00000018102	NO	H2bc4	Yes	0	15889.1	763.222	709.706	545.936	1586.04	2076.92	1730.62	333.195	335.358	504.273	1299.76	1208.9	909.468	180.625	250.782	903.473	1524.44	488.803	537.578
ENSMUSG00000018126	NO	Baiap2l2	Yes	0	1189.21	88.0925	102.575	134.206	79.9764	76.3763	70.4221	26.6952	36.6025	13.629	33.7734	82.66	70.2338	32.535	29.855	35.2575	74.3629	106.005	95.9547
ENSMUSG00000029546	Homeobox	Uncx	NO	16	6.18776	0	1.84819	0	0	4.33956	0	0	0	0	0	0	0	0	0	0	0	0	0
ENSMUSG00000018160	NO	Med1	NO	0	93488.9	4973.9	5046.49	5346.69	4837.12	4911.52	4284.31	4650.89	5137.2	4892.81	4778.42	4505.83	4460.44	6196.23	6160.08	6125.99	5495.88	5851.5	5833.58
ENSMUSG00000018166	NO	Erbb3	NO	0	4941.56	198.393	202.377	177.284	383.501	486.899	353.871	196.753	236.432	116.982	169.89	281.561	239.271	371.347	395.081	326.132	286.994	234.39	284.396
ENSMUSG00000018167	NO	Stard3	NO	0	38592.9	1740.38	1683.7	1714.85	2296.19	2047.41	2128.51	2596.35	2375.2	2381.67	2352.88	2602.07	2818.88	2050.82	1979.39	1860.93	2127.47	1958.74	1877.48
ENSMUSG00000017688	RXR-like	Hnf4g	NO	13	6.22672	0	0	0	0	0	0	0	0.989256	0	1.02344	0	0	1.1219	1.99033	1.1018	0	0	0
ENSMUSG00000018169	NO	Mfng	Yes	1	1245.19	274.641	243.037	206.279	33.725	33.8486	34.3308	14.8307	17.8066	9.08601	65.4999	57.6898	69.0434	22.4379	28.8598	0	45.3149	48.2914	40.4628
ENSMUSG00000018171	NO	Vmp1	Yes	0	172908	3058.07	3238.03	2526.71	9675.21	9242.4	8952.41	16651.9	16276.2	16525.2	14822.4	14907.2	16457.3	11363.7	10851.3	5187.26	4330.47	4231.97	4610.45
ENSMUSG00000018189	NO	Uchl5	NO	0	28046.6	1153.35	1090.43	1339.57	2073.6	1805.26	1775.52	2037.73	2031.93	2372.58	1894.38	1727.25	1530.86	1217.26	1281.77	1129.34	1462.86	1018.83	1104.06
ENSMUSG00000018196	NO	Glrx2	NO	0	27650.7	1696.71	1675.39	1916.16	1663.12	1415.57	1621.47	1407.92	1351.32	1219.8	1638.52	1688.5	1893.93	1295.79	1094.68	1468.69	1659.22	1466.41	1477.47
ENSMUSG00000018199	NO	Ro60	NO	0	85083.7	5780.06	5376.39	4855.43	3395.62	4106.1	3147.87	3358.65	3375.34	3247.11	5234.88	5059.48	4972.32	5176.42	5537.11	5208.19	5617.88	6009.33	5625.49
ENSMUSG00000018209	NO	Stk4	NO	0	74397	3719.13	3608.6	3452.07	4496.98	4541.79	3974.45	4075.47	4588.17	4134.13	3546.21	3665.46	3311.7	4081.45	4388.68	4506.35	4855.66	4552.34	4898.31
ENSMUSG00000018211	NO	Wfdc15b	NO	19	0	0	0	0	0	0	0	0	0	0	0	0	0	0	0	0	0	0	0
ENSMUSG00000018217	NO	Pmp22	Yes	0	217549	23320.8	24263.1	30002.5	5285.18	7898.88	6882.88	9286.96	9439.48	5639	8164.98	10178.4	9230.39	8866.34	8859.97	12066.9	11293.9	13844.3	13025.6
ENSMUSG00000018238	NO	Gdf9	NO	0	1370.04	35.5331	29.5711	76.2156	97.3206	137.998	143.485	91.9501	85.076	90.8601	67.5468	68.8834	63.0914	50.4853	46.7728	59.497	120.84	47.1135	57.804
ENSMUSG00000018239	NO	Zcchc10	NO	0	8980.07	413.073	335.447	405.103	677.39	581.502	576.581	641.673	717.21	741.645	473.851	542.456	488.065	476.805	398.067	438.515	406.672	319.194	346.824
ENSMUSG00000018259	NO	Prl8a2	NO	19	0	0	0	0	0	0	0	0	0	0	0	0	0	0	0	0	0	0	0
ENSMUSG00000056829	Fork_head	Foxb2	NO	14	6.36582	0	0	0	0	0.867913	0	0.988711	0	0	1.02344	0	0	0	0	0	3.48576	0	0
ENSMUSG00000018286	NO	Psmb6	NO	0	145345	6924.52	6966.76	8267.74	10103	8245.17	8609.1	9844.59	10107.2	9692.5	9140.31	8309.92	7572.16	6032.43	6881.58	7112.09	8401.84	5919.81	7213.94
ENSMUSG00000018287	NO	Spag7	NO	0	71129.5	4322.46	4325.7	4510.81	3938.11	3615.73	3887.3	5140.31	4384.38	4404.44	3989.36	4355.15	3604.54	2704.89	2887.97	3811.11	3909.86	3551.18	3786.16
ENSMUSG00000018293	NO	Pfn1	NO	0	428281	14380.6	14559.1	17906.5	23704.8	21126.7	24654.8	38316.5	36595.5	34437.1	28723.8	29507.9	28142.3	22248.3	24619.4	18723.9	18533.8	15582.8	16516.9
ENSMUSG00000018322	NO	Tomm34	NO	0	52234.2	2176.4	2290.84	2452.98	3048.74	2874.53	2885.55	3174.75	3428.76	3539	2853.34	3084.25	2837.92	3152.53	3077.06	2823.9	2844.38	2700.78	2988.47
ENSMUSG00000018326	NO	Ywhab	NO	0	313569	14990.5	14606.3	16775.7	15224.4	15443.6	14581.8	21069.4	19867.2	20909.2	18529.3	17961.3	17283.5	19033	18869.4	17376.4	16411	16814.8	17822.1
ENSMUSG00000018334	NO	Ksr1	NO	0	24069.1	1076.36	1121.85	859.083	908.647	959.912	988.55	1204.25	1137.64	1265.23	1187.19	1136.58	1053.51	1848.88	2174.44	1193.25	1754.5	2148.38	2050.89
ENSMUSG00000018339	NO	Gpx3	Yes	0	18675.9	1382.83	1216.11	719.078	512.62	966.855	876.755	441.954	367.014	656.464	1708.12	2125.05	2362.95	1052.34	951.379	514.539	915.593	1057.7	848.563
ENSMUSG00000018340	NO	Anxa6	NO	0	232037	10268.3	9590.27	9402.69	9226.19	13608	12213.8	16939.6	13195.7	14154.9	18105.6	20470.4	19317.9	14252.6	13513.4	9460.02	9297.68	9834.95	9185.06
ENSMUSG00000018341	NO	Il12rb2	Yes	8	157.957	3.70137	0	0	4.81785	0	12.3239	0	0	0	8.18749	1.72208	0	0	11.942	23.1377	32.5337	34.1573	25.4338
ENSMUSG00000037034	PAX	Pax1	NO	17	6.46868	0	6.46868	0	0	0	0	0	0	0	0	0	0	0	0	0	0	0	0
ENSMUSG00000018362	NO	Kpna2	NO	0	66051.2	2641.3	2596.71	3581.31	2713.41	2704.42	2488.54	7329.31	6369.82	6587.35	3658.79	3199.63	3151	3788.64	3900.06	4161.48	2574.81	2250.85	2353.78
ENSMUSG00000018363	NO	Smurf2	NO	0	87920.2	4742.93	4681.47	4090.79	4091.32	4673.71	4368.81	4662.76	4785.03	5342.57	5098.76	4903.63	4754.47	4878	4791.73	5473.72	5703.86	5329.72	5546.88
ENSMUSG00000018372	NO	Cep95	NO	0	22516.8	1214.79	1307.6	1360.28	1614.94	1499.75	1559.85	1164.7	1288.01	1212.98	1362.19	1337.2	1280.87	1089.36	1045.92	1129.34	1051.54	988.206	1009.26
ENSMUSG00000040726	Homeobox	Hesx1	NO	16	6.66913	3.70137	0	0	0	0	0	0	2.96777	0	0	0	0	0	0	0	0	0	0
ENSMUSG00000018378	NO	Cuedc1	NO	0	67619.7	4316.53	4438.44	3719.65	4461.33	4247.57	4614.41	3184.64	4039.13	3021.1	3635.25	3841.11	3899.76	3817.81	4088.14	3132.41	2911.77	3362.73	2887.89
ENSMUSG00000018379	NO	Srsf1	NO	0	263021	13758.7	13538.9	19520.3	17496.5	15361.2	14091.5	18244.7	17114.1	19619	12802.2	12861.4	13280.1	15065.9	13986.1	12038.2	10651.3	11694.8	11896.1
ENSMUSG00000018381	NO	Abi3	Yes	1	1847.2	47.3775	48.9771	49.7058	19.2714	0	37.8519	42.5146	11.8711	60.1948	583.359	324.613	344.027	7.85327	21.8937	62.8024	49.9625	107.183	27.7459
ENSMUSG00000018387	NO	Shroom1	NO	0	1014.42	97.7161	96.106	98.5833	62.6321	71.1689	46.6546	37.571	48.4735	37.4798	39.914	58.5509	49.9969	29.1693	26.8695	60.5988	45.3149	68.3146	39.3067
ENSMUSG00000018395	NO	Kif3a	NO	0	87581.1	4778.47	4821.94	6311.81	4613.58	5042.57	4586.24	4053.71	4265.67	3444.73	6590.93	8048.16	6697.21	3141.31	3501.99	4552.62	4715.07	4064.72	4350.33
ENSMUSG00000018398	NO	Septin8	NO	0	271479	14154.8	15024	17915.6	9552.84	11192.6	10529.9	9987.95	13240.2	8931.54	13599.4	15628.8	13384.9	14827	16601.4	23263.3	21500.2	20023.2	22121.6
ENSMUSG00000018401	NO	Mtmr4	NO	0	64503.1	2892.25	2826.81	3411.48	2824.23	3116.68	2755.26	4330.55	3599.9	3824.07	3593.29	3677.51	3349.8	4103.89	4387.69	3568.72	4009.78	4062.36	4168.83
ENSMUSG00000018405	NO	Mrm1	NO	0	12190.1	458.229	491.619	573.274	907.683	780.254	833.622	701.985	723.146	630.342	767.577	569.149	657.103	517.194	640.887	679.808	712.257	766.773	779.198
ENSMUSG00000018411	NO	Mapt	Yes	0	4519.04	466.372	542.445	557.534	119.483	142.338	114.436	91.9501	116.732	72.6881	105.414	76.6327	74.9954	118.921	172.164	353.677	392.729	466.424	534.109
ENSMUSG00000018412	NO	Kansl1	NO	0	106481	6016.94	5502.99	5306.1	6135.05	7096.92	6464.75	4533.24	4900.77	4050.09	4848.02	5581.27	5299.68	6535.04	6420.82	6831.14	6806.53	6820.86	7330.71
ENSMUSG00000018415	NO	Gid4	NO	0	64836.8	3587.37	3223.25	4633.41	4287.89	4520.09	4064.24	3049.18	3000.41	4039.87	3171.63	2852.63	2527.23	3594.55	3321.87	3599.57	4329.31	3542.94	3491.36
ENSMUSG00000018417	NO	Myo1b	NO	0	199992	14011.9	14516.6	16860.2	5645.56	7027.49	6178.66	9866.34	9625.46	10478.4	15474.4	18645.9	16110.9	9630.35	9713.82	9572.4	9409.23	8638.26	8586.21
ENSMUSG00000018425	NO	Dhx40	NO	0	80716.9	3184.66	3212.16	3578.82	5037.55	5586.76	5328.31	3879.7	3637.49	4154.58	5011.77	5465.89	4756.85	4510.02	4529	4504.14	4672.08	4630.08	5037.04
ENSMUSG00000018427	NO	Ypel2	Yes	0	78635	5857.04	6836.47	7060.72	2769.3	3565.39	3090.65	1763.86	1825.18	986.967	2365.16	3247.85	2872.44	3658.5	3917.97	6576.62	8182.24	6736.06	7322.62
ENSMUSG00000018428	NO	Akap1	NO	0	23991.8	1154.09	1212.41	1221.94	1447.28	1403.42	1348.58	1512.73	1395.84	1615.04	1636.47	1445.69	1430.86	1217.26	1204.15	1096.29	1197.94	1299.16	1152.61
ENSMUSG00000018433	NO	Nol11	NO	0	44768.3	2046.12	1925.82	1969.18	3230.85	3094.11	2741.18	2875.17	3277.4	3288	2342.65	2096.64	2187.96	2581.48	2517.77	2405.22	2022.9	1964.63	2201.18
ENSMUSG00000018442	NO	Derl2	NO	0	59793.3	2822.66	2812.03	2850.63	3838.86	3756.33	3454.2	3621.65	3537.58	3733.21	3261.69	3181.55	3297.42	3371.29	3140.75	3369.29	3416.04	3178.99	3149.16
ENSMUSG00000018446	NO	C1qbp	NO	0	85168.4	3719.13	3701.01	4450.33	6050.26	4753.56	4705.96	7162.22	6713.09	8911.1	5475.38	4603.99	4631.86	3868.29	4075.21	3451.93	3123.24	2790.3	2981.53
ENSMUSG00000018449	NO	Rpain	NO	0	19671	843.912	908.387	1028.08	1150.5	1160.4	1338.9	1117.24	1105	1043.76	1133.97	1097.83	1232.07	1088.24	1102.64	1019.16	1014.36	1242.62	1043.94
ENSMUSG00000018451	NO	6330403K07Rik	Yes	0	33504.7	3581.44	2974.67	3611.96	1190.01	1881.64	1831.86	574.441	422.412	425.907	317.265	656.975	604.725	1247.55	911.573	2049.34	4033.02	3269.68	3920.27
ENSMUSG00000018459	NO	Slc13a3	Yes	0	7748	1014.17	961.06	386.877	330.505	282.94	459.504	65.2549	14.8388	78.3668	27.6328	18.0819	26.1889	502.609	428.917	473.772	922.564	864.533	890.182
ENSMUSG00000018470	NO	Kcnab3	NO	0	3712.77	318.318	304.028	313.975	153.208	139.734	161.971	133.476	117.721	160.141	278.375	298.782	289.268	109.946	180.125	135.521	149.888	191.988	276.303
ENSMUSG00000018474	NO	Chd3	NO	0	147749	11130	10747.2	8179.1	7349.15	8316.34	7909.28	6760.8	6723.97	6811.1	8320.54	11275.3	10062.5	7225	8109.61	5793.24	6833.25	8255.47	7946.9
ENSMUSG00000018476	NO	Kdm6b	NO	0	122959	8730.79	11052.2	6992.78	7000.34	7098.66	7286.05	5485.37	6215.49	5344.84	5626.85	5755.2	6494.84	5189.89	6012.8	6865.29	7474.63	7372.09	6960.76
ENSMUSG00000018479	NO	1700125H20Rik	NO	14	21.1318	0	0	0	0	0	0	0	2.96777	0	10.2344	0	0	0	0	3.30539	0	0	4.62432
ENSMUSG00000018481	NO	Appbp2	NO	0	136439	7342.77	7651.52	7057.4	6964.69	7632.43	6392.57	7253.18	7634.09	7177.95	5992.22	6445.76	6030.58	8655.42	8746.52	9218.73	8650.49	8507.52	9085.64
ENSMUSG00000018486	NO	Wnt9b	Yes	2	622.701	8.88328	30.4952	57.1617	8.67213	8.67913	6.16193	54.3791	61.3339	23.8508	94.1561	73.1886	86.8995	40.3882	41.797	0	12.7811	0	13.873
ENSMUSG00000018500	NO	Adora2b	Yes	0	2838.09	114.742	85.0169	117.637	35.6521	64.2256	33.4505	525.005	80.1297	664.414	342.851	139.489	151.181	213.16	170.173	6.61078	36.0195	28.2681	30.0581
ENSMUSG00000020875	Homeobox	Hoxb9	NO	17	6.9433	0	0	0	0	6.9433	0	0	0	0	0	0	0	0	0	0	0	0	0
ENSMUSG00000018507	NO	Trpv2	Yes	0	3135.86	12.5846	13.8614	28.1666	118.519	126.715	118.837	195.765	153.335	89.7243	514.789	283.283	295.22	144.724	134.347	135.521	297.451	260.302	212.719
ENSMUSG00000018509	NO	Cenpv	NO	0	11184	437.502	440.794	484.632	713.042	677.84	662.848	847.325	1007.06	891.564	635.554	408.995	422.593	573.288	611.032	647.856	720.39	526.494	475.149
ENSMUSG00000018537	NO	Pcgf2	NO	0	61662.5	4591.92	4546.55	4838.04	3334.92	3521.99	3825.68	2982.94	3013.27	2616.77	2864.6	3303.82	3437.89	2795.76	3057.15	2966.04	3103.49	3460.49	3401.19
ENSMUSG00000018541	NO	Cwc25	NO	0	32938.9	1728.54	1875.92	1580.65	2106.37	2224.46	1968.3	1639.28	1809.35	1619.58	1663.08	1798.72	1767.75	1927.42	1909.72	2000.86	1792.84	1690.2	1835.86
ENSMUSG00000018543	NO	1700001P01Rik	NO	0	235.998	10.3638	13.8614	5.79902	18.3078	24.3016	21.1266	9.88711	13.8496	6.8145	13.3047	12.9156	8.33282	7.85327	14.9275	9.91616	13.943	23.5568	6.93648
ENSMUSG00000018547	NO	Pip4k2b	NO	0	91138	3823.51	3970.84	4350.09	4500.84	4625.11	4328.32	5771.1	5432	6446.52	6072.05	6822.04	6225.81	4552.65	5016.64	4731.11	4647.68	4859.76	4961.9
ENSMUSG00000018548	NO	Trim37	NO	0	97881.9	5573.52	5082.53	6270.39	6091.69	6327.95	5685.7	4952.45	5093.68	4886	3732.47	4662.54	3902.14	5796.83	5795.85	6124.88	6471.89	5761.98	5669.42
ENSMUSG00000074502	HMG	Ubtfl1	NO	13	7.10231	0	0	0	0	0.867913	0.880276	0	0	0	3.07031	0	0	1.1219	0	0	1.16192	0	0
ENSMUSG00000018559	NO	Ctdnep1	NO	0	93692.7	4082.61	3958.83	4430.45	5776.61	5441.81	5343.28	6737.07	6129.43	6745.22	5877.6	5762.95	5499.66	5139.4	4946.97	4232	4683.7	4559.41	4345.71
ENSMUSG00000018565	NO	Elp5	NO	0	57555.2	2875.96	2954.34	3186.14	3993.04	3521.12	3487.65	3859.93	3898.66	3928.56	2781.7	2778.58	2612.94	2768.84	3148.71	2962.73	3189.47	2746.72	2860.14
ENSMUSG00000018566	NO	Slc2a4	Yes	0	4254.6	510.789	414.919	280.01	100.211	216.978	212.147	95.9049	132.56	112.439	46.0546	115.38	104.756	235.598	228.888	247.904	286.994	487.625	425.438
ENSMUSG00000018567	NO	Gabarap	NO	0	248984	10107	9889.68	9435	13307.9	14147.8	13889	16352.3	14656.8	13215.6	16184.6	15295.5	13999.1	12494.5	13012.8	15086.9	17653	14806.6	15449.9
ENSMUSG00000018569	NO	Cldn7	NO	0	140.81	16.286	7.39277	7.45588	11.5628	8.67913	6.16193	9.88711	6.92479	15.9005	5.11718	6.88834	10.7136	1.1219	6.96617	2.20359	2.32384	10.6005	4.62432
ENSMUSG00000018570	NO	2810408A11Rik	NO	0	5294.73	481.918	413.995	470.549	194.641	241.28	207.745	383.62	316.562	360.033	340.804	321.169	321.409	228.867	193.062	204.934	184.745	214.367	215.031
ENSMUSG00000018572	NO	Phf23	NO	0	102940	4056.7	3947.74	4380.74	7603.53	6414.74	6299.26	6914.05	6846.64	6600.98	7064.78	7627.97	6965.05	4587.43	4538.96	4560.33	5081.07	4666.59	4783.86
ENSMUSG00000018574	NO	Acadvl	NO	0	82699.9	3930.11	3846.09	3638.47	4852.54	5226.57	4970.04	3440.71	3278.39	4165.93	5108.99	5031.07	5083.02	4422.51	4230.45	4851.21	5505.18	5353.27	5765.37
ENSMUSG00000018581	NO	Dnah11	Yes	0	2144.9	381.981	384.424	593.156	26.0164	52.9427	27.2886	11.8645	11.8711	6.8145	22.5156	43.0521	42.8545	50.4853	28.8598	111.281	119.678	111.895	117.92
ENSMUSG00000018583	NO	G3bp1	NO	0	239112	10500	10530.1	12466.2	13361.8	12010.2	11433	17305.4	17650.3	19791.6	14359.8	14087.5	12831.4	13513.2	14461.8	12413.9	10886	10559.3	10950.4
ENSMUSG00000018585	NO	Atox1	NO	0	39864.1	1580.48	1600.54	1622.07	2116	2101.22	2270.23	2969.1	2766.95	2972.26	2836.97	2603.79	2528.42	1734.45	1903.75	2069.17	1945.05	1983.48	2260.14
ENSMUSG00000018589	NO	Glra2	Yes	10	95.3035	0	9.24096	43.9068	0	10.415	8.80276	0	0	0	7.16405	0	0	3.36569	2.9855	0	0	9.4227	0
ENSMUSG00000018593	NO	Sparc	Yes	0	5.11146e+06	431346	421419	345265	204048	234358	231979	213416	189808	184168	108927	134209	137592	281243	269326	337486	438381	460418	488074
ENSMUSG00000018595	NO	Glra4	NO	13	28.4287	5.92219	5.54458	5.79902	0	0	0	0	0	0	3.07031	0	0	0	0	0	0	0	8.09256
ENSMUSG00000018599	NO	Mief2	NO	0	26209.8	1111.15	1147.73	1110.1	2001.34	1731.49	2037.84	1433.63	1610.51	1342.46	1469.65	1551.6	1511.81	1301.4	1399.2	1323.26	1353.64	1293.27	1479.78
ENSMUSG00000024406	Pou	Pou5f1	NO	15	7.14215	0	0	2.48529	0	0	3.52111	0	0	1.13575	0	0	0	0	0	0	0	0	0
ENSMUSG00000018620	NO	Mmp20	NO	19	0	0	0	0	0	0	0	0	0	0	0	0	0	0	0	0	0	0	0
ENSMUSG00000018623	NO	Mmp7	Yes	6	541.333	0	0	0	28.9071	46.8673	54.5771	31.6387	28.6884	37.4798	54.2421	53.3846	61.901	70.6794	69.6617	3.30539	0	0	0
ENSMUSG00000018634	NO	Crhr1	Yes	7	158.021	28.1304	21.2542	9.94117	37.5792	18.2262	13.2041	0	0	5.67875	3.07031	0	0	0	11.942	5.50898	3.48576	0	0
ENSMUSG00000018648	NO	Dusp14	NO	0	4114.05	177.666	206.998	152.431	198.496	219.582	223.59	217.516	192.905	408.87	146.351	176.514	149.991	188.478	239.835	268.838	321.852	305.06	319.078
ENSMUSG00000058537	Homeobox	AW822073	NO	15	7.74234	0	0	0	0	1.73583	2.64083	0	0	0	0	0	0	3.36569	0	0	0	0	0
ENSMUSG00000029646	Homeobox	Cdx2	NO	17	7.74938	0	0	0	0	0	0	0	0	0	0	7.74938	0	0	0	0	0	0	0
ENSMUSG00000018656	NO	Tcaf3	NO	17	3.48576	0	0	0	0	0	0	0	0	0	0	0	0	0	0	0	3.48576	0	0
ENSMUSG00000018659	NO	Pnpo	NO	0	12094.9	632.194	619.145	519.426	709.188	655.274	620.595	653.538	709.296	743.917	845.358	685.389	732.098	674.259	618.994	572.934	608.846	731.437	763.013
ENSMUSG00000018661	NO	Cog1	NO	0	45848.9	2223.78	2273.28	2240.91	2332.8	2314.72	2425.16	2541.98	2447.42	2457.76	2584.18	2675.26	2589.13	2995.46	3141.74	2516.5	2797.9	2541.77	2749.16
ENSMUSG00000018666	NO	Cbx1	NO	0	93493.3	4481.62	4288.73	5445.28	5994.37	5344.61	5215.64	6415.74	6272.87	6639.6	4194.04	4684.07	4511.63	5514.11	5319.17	4795.02	4605.85	4680.73	5090.22
ENSMUSG00000018669	NO	Cdk5rap3	NO	0	56453.1	3132.1	3104.96	3157.15	3037.17	3046.37	3441	3634.5	3440.63	3653.71	3541.09	3257.32	3243.85	2615.14	2699.89	3178.68	2858.32	2730.23	2680.95
ENSMUSG00000018672	NO	Copz2	NO	0	26592.8	1979.49	1779.81	1952.61	1019.46	1180.36	1177.81	1433.63	1403.75	1348.14	1172.86	1193.4	1049.94	1199.31	1142.45	1779.4	2039.17	1948.14	1793.08
ENSMUSG00000018677	NO	Slc25a39	NO	0	197618	7285.03	7320.69	7465.82	14160.6	14386.5	13843.2	11106.2	12424.1	11113.3	9718.55	9505.9	8922.07	11290.8	11868.4	11734.1	13555	10736	11181.6
ENSMUSG00000049691	Homeobox	Nkx3-2	NO	17	7.74938	0	0	0	0	0	0	0	0	0	0	7.74938	0	0	0	0	0	0	0
ENSMUSG00000018697	NO	Aatf	NO	0	32606.7	1258.46	1291.89	1443.95	2993.81	2569.02	2275.51	2417.4	3045.92	2807.58	1948.62	1469.8	1458.24	1480.9	1532.56	1563.45	1091.04	944.626	1013.88
ENSMUSG00000050966	CSD	Lin28a	NO	15	7.89463	2.22082	3.69639	0	0	0	0	1.97742	0	0	0	0	0	0	0	0	0	0	0
ENSMUSG00000018707	NO	Dync1h1	NO	0	529710	28474.6	29876	23823.2	21061.7	24401.4	23201.4	26502.4	18404.1	26824.2	34776.4	26834.4	23695	46675.3	50042.9	30374.3	32235.1	34205.6	28302
ENSMUSG00000018727	NO	Cpsf4l	NO	0	593.845	45.897	46.2048	24.8529	21.1986	30.377	34.3308	27.6839	34.6239	52.2445	27.6328	27.5533	54.7586	26.9255	29.855	36.3593	24.4003	21.2011	27.7459
ENSMUSG00000018733	NO	Pex12	NO	0	13537.7	695.857	643.171	774.583	846.015	805.423	819.537	632.775	733.038	667.821	687.749	648.365	697.576	849.275	778.22	869.317	772.677	817.42	798.852
ENSMUSG00000018736	NO	Ndel1	NO	0	66002.8	3006.99	3439.49	2519.26	3541.12	3606.18	3417.23	3848.06	3687.95	3489.03	4784.57	4932.05	4414.02	3677.57	3450.24	3410.06	3825.04	3451.07	3502.92
ENSMUSG00000018740	NO	Slc25a35	NO	0	7392.77	532.257	449.111	478.005	450.951	422.674	425.173	316.387	381.853	278.259	322.382	296.198	296.41	458.855	473.699	521.15	391.567	477.024	420.813
ENSMUSG00000029754	Homeobox	Dlx6	NO	14	7.97751	0	0	3.31372	0	0	2.64083	0	0	0	0	0.861042	0	0	0	0	1.16192	0	0
ENSMUSG00000018752	NO	Tnfsfm13	NO	0	17649.9	1402.82	1443.44	1327.15	557.907	905.233	802.812	929.388	652.909	914.279	1174.9	1333.75	1309.44	997.365	1257.89	793.293	527.512	729.082	590.757
ENSMUSG00000018761	NO	Mpdu1	NO	0	50341.8	3576.26	3547.61	3235.02	2505.28	2630.64	2764.95	2818.81	2317.83	2282.86	2724.39	2596.04	2839.11	2459.19	2655.1	2762.2	2679.39	2826.81	3120.26
ENSMUSG00000018765	NO	Fxr2	NO	0	158480	6863.08	6951.98	7299.3	9921.89	9908.96	9427.76	9808.01	9852	9960.53	9589.6	10859.5	10538.6	7569.43	8142.45	7441.53	8492.47	7664.19	8188.52
ENSMUSG00000018770	NO	Atp5g3	NO	0	187314	9268.22	9033.04	8995.93	10497.1	9340.48	9771.07	13922	12451.8	14111.7	9843.41	9189.04	8524.48	9942.23	9434.18	10775.6	10444.5	10458	11311.1
ENSMUSG00000018774	NO	Cd68	Yes	0	16550	173.224	118.284	117.637	687.026	751.613	831.861	570.486	221.593	346.404	1315.12	830.905	783.285	916.588	1022.04	1036.79	2414.47	2372.17	2040.48
ENSMUSG00000018776	NO	Slc35g3	NO	2	105.731	5.18191	6.46868	4.14215	9.6357	4.33956	5.28166	0	5.93553	0	8.18749	12.0546	8.33282	7.85327	2.9855	5.50898	3.48576	8.24487	8.09256
ENSMUSG00000018796	NO	Acsl1	NO	0	31841.4	3076.58	2980.21	2182.92	1419.34	1763.6	1681.33	1065.83	1046.63	1256.14	1112.48	937.675	955.894	1929.66	1885.84	1884.07	2079.84	2474.64	2108.69
ENSMUSG00000018800	NO	Abca5	Yes	0	68600.3	5597.21	6416	5286.22	3001.52	3700.78	3329.21	2233.5	2142.73	2167.01	1910.76	2057.89	1871.31	4203.74	4153.83	5391.09	5017.17	5321.47	4798.89
ENSMUSG00000018809	NO	Smyd4	NO	0	12247.8	541.14	525.811	429.127	616.685	609.275	595.067	852.269	790.415	1314.06	616.109	654.392	596.392	776.351	826.983	504.623	662.294	646.633	690.18
ENSMUSG00000018819	NO	Lsp1	Yes	0	26929.3	532.257	474.986	384.392	2021.57	2527.36	2760.55	2562.74	1182.16	2590.65	3062.12	3357.2	3384.32	485.781	432.897	218.156	240.517	349.818	361.853
ENSMUSG00000018820	NO	Zfyve27	NO	0	55929.3	3139.5	3077.24	3068.51	3491.98	3535.01	3706.84	2464.86	2516.67	2538.4	3116.36	3436.42	3534.31	2921.41	2818.31	2841.53	3089.54	3375.68	3256.68
[truncated: 53,360 more rows]

## Sheet: Sheet4
DEGs
ENSMUSG00000000120.7|Ngfr	ENSMUSG00000000120	Yes
ENSMUSG00000000318.17|Clec10a	ENSMUSG00000000318	Yes
ENSMUSG00000000530.17|Acvrl1	ENSMUSG00000000530	Yes
ENSMUSG00000000682.8|Cd52	ENSMUSG00000000682	Yes
ENSMUSG00000001249.15|Hpn	ENSMUSG00000001249	Yes
ENSMUSG00000001741.13|Il16	ENSMUSG00000001741	Yes
ENSMUSG00000002007.6|Srpk3	ENSMUSG00000002007	Yes
ENSMUSG00000002190.14|Clgn	ENSMUSG00000002190	Yes
ENSMUSG00000002565.17|Scin	ENSMUSG00000002565	Yes
ENSMUSG00000002699.14|Lcp2	ENSMUSG00000002699	Yes
ENSMUSG00000002900.18|Lamb1	ENSMUSG00000002900	Yes
ENSMUSG00000002944.16|Cd36	ENSMUSG00000002944	Yes
ENSMUSG00000002992.18|Apoc2	ENSMUSG00000002992	Yes
ENSMUSG00000002997.16|Prkar2b	ENSMUSG00000002997	Yes
ENSMUSG00000003227.5|Edar	ENSMUSG00000003227	Yes
ENSMUSG00000004552.17|Ctse	ENSMUSG00000004552	Yes
ENSMUSG00000004609.12|Cd33	ENSMUSG00000004609	Yes
ENSMUSG00000004633.18|Chn2	ENSMUSG00000004633	Yes
ENSMUSG00000004698.12|Hdac9	ENSMUSG00000004698	Yes
ENSMUSG00000004730.16|Adgre1	ENSMUSG00000004730	Yes
ENSMUSG00000004814.11|Ccl24	ENSMUSG00000004814	Yes
ENSMUSG00000004837.3|Grap	ENSMUSG00000004837	Yes
ENSMUSG00000005583.17|Mef2c	ENSMUSG00000005583	Yes
ENSMUSG00000005973.7|Rcn1	ENSMUSG00000005973	Yes
ENSMUSG00000006344.18|Ggt5	ENSMUSG00000006344	Yes
ENSMUSG00000006362.17|Cbfa2t3	ENSMUSG00000006362	Yes
ENSMUSG00000006403.14|Adamts4	ENSMUSG00000006403	Yes
ENSMUSG00000007122.12|Casq1	ENSMUSG00000007122	Yes
ENSMUSG00000009876.14|Cox4i2	ENSMUSG00000009876	Yes
ENSMUSG00000012350.16|Ehf	ENSMUSG00000012350	Yes
ENSMUSG00000013523.14|Bcas1	ENSMUSG00000013523	Yes
ENSMUSG00000015533.10|Itga2	ENSMUSG00000015533	Yes
ENSMUSG00000015852.14|Fcrls	ENSMUSG00000015852	Yes
ENSMUSG00000016087.14|Fli1	ENSMUSG00000016087	Yes
ENSMUSG00000016150.16|Tenm1	ENSMUSG00000016150	Yes
ENSMUSG00000016179.12|Camk1g	ENSMUSG00000016179	Yes
ENSMUSG00000016194.15|Hsd11b1	ENSMUSG00000016194	Yes
ENSMUSG00000016756.18|Cmah	ENSMUSG00000016756	Yes
ENSMUSG00000017417.15|Plxdc1	ENSMUSG00000017417	Yes
ENSMUSG00000017607.10|Tns4	ENSMUSG00000017607	Yes
ENSMUSG00000020010.8|Vnn3	ENSMUSG00000020010	Yes
ENSMUSG00000020077.15|Srgn	ENSMUSG00000020077	Yes
ENSMUSG00000020090.8|Npffr1	ENSMUSG00000020090	Yes
ENSMUSG00000020101.15|Vsir	ENSMUSG00000020101	Yes
ENSMUSG00000020123.7|Avpr1a	ENSMUSG00000020123	Yes
ENSMUSG00000020150.14|Gamt	ENSMUSG00000020150	Yes
ENSMUSG00000020264.6|Slc36a2	ENSMUSG00000020264	Yes
ENSMUSG00000020431.6|Adcy1	ENSMUSG00000020431	Yes
ENSMUSG00000020435.18|Osbp2	ENSMUSG00000020435	Yes
ENSMUSG00000020486.20|Septin4	ENSMUSG00000020486	Yes
ENSMUSG00000020573.18|Pik3cg	ENSMUSG00000020573	Yes
ENSMUSG00000020598.17|Nrcam	ENSMUSG00000020598	Yes
ENSMUSG00000020674.18|Pxdn	ENSMUSG00000020674	Yes
ENSMUSG00000020681.15|Ace	ENSMUSG00000020681	Yes
ENSMUSG00000021200.15|Asb2	ENSMUSG00000021200	Yes
ENSMUSG00000021211.5|Akr1c12	ENSMUSG00000021211	Yes
ENSMUSG00000021221.16|Dpf3	ENSMUSG00000021221	Yes
ENSMUSG00000021265.4|Slc25a29	ENSMUSG00000021265	Yes
ENSMUSG00000021337.9|Scgn	ENSMUSG00000021337	Yes
ENSMUSG00000021384.15|Susd3	ENSMUSG00000021384	Yes
ENSMUSG00000021423.7|Ly86	ENSMUSG00000021423	Yes
ENSMUSG00000021804.7|Rgr	ENSMUSG00000021804	Yes
ENSMUSG00000021886.8|Gpr65	ENSMUSG00000021886	Yes
ENSMUSG00000022075.8|Rhobtb2	ENSMUSG00000022075	Yes
ENSMUSG00000022090.11|Pdlim2	ENSMUSG00000022090	Yes
ENSMUSG00000022235.16|Cmbl	ENSMUSG00000022235	Yes
ENSMUSG00000022371.17|Col14a1	ENSMUSG00000022371	Yes
ENSMUSG00000022489.7|Pde1b	ENSMUSG00000022489	Yes
ENSMUSG00000022537.19|Tmem44	ENSMUSG00000022537	Yes
ENSMUSG00000022715.4|Tmem114	ENSMUSG00000022715	Yes
ENSMUSG00000022766.15|Serpind1	ENSMUSG00000022766	Yes
ENSMUSG00000022836.12|Mylk	ENSMUSG00000022836	Yes
ENSMUSG00000022860.16|Chodl	ENSMUSG00000022860	Yes
ENSMUSG00000022949.10|Clic6	ENSMUSG00000022949	Yes
ENSMUSG00000023019.13|Gpd1	ENSMUSG00000023019	Yes
ENSMUSG00000023328.15|Ache	ENSMUSG00000023328	Yes
ENSMUSG00000024013.16|Fgd2	ENSMUSG00000024013	Yes
ENSMUSG00000024401.15|Tnf	ENSMUSG00000024401	Yes
ENSMUSG00000024451.10|Arap3	ENSMUSG00000024451	Yes
ENSMUSG00000024621.17|Csf1r	ENSMUSG00000024621	Yes
ENSMUSG00000024793.15|Tnfrsf25	ENSMUSG00000024793	Yes
ENSMUSG00000024940.12|Ltbp3	ENSMUSG00000024940	Yes
ENSMUSG00000024968.15|Rcor2	ENSMUSG00000024968	Yes
ENSMUSG00000024986.13|Hhex	ENSMUSG00000024986	Yes
ENSMUSG00000025161.17|Slc16a3	ENSMUSG00000025161	Yes
ENSMUSG00000025407.8|Gli1	ENSMUSG00000025407	Yes
ENSMUSG00000025789.10|St8sia2	ENSMUSG00000025789	Yes
ENSMUSG00000025804.6|Ccr1	ENSMUSG00000025804	Yes
ENSMUSG00000025911.15|Adhfe1	ENSMUSG00000025911	Yes
ENSMUSG00000025952.16|Crygc	ENSMUSG00000025952	Yes
ENSMUSG00000026308.9|Klhl30	ENSMUSG00000026308	Yes
ENSMUSG00000026360.10|Rgs2	ENSMUSG00000026360	Yes
ENSMUSG00000026365.16|Cfh	ENSMUSG00000026365	Yes
ENSMUSG00000026480.13|Ncf2	ENSMUSG00000026480	Yes
ENSMUSG00000026656.16|Fcgr2b	ENSMUSG00000026656	Yes
ENSMUSG00000026712.4|Mrc1	ENSMUSG00000026712	Yes
ENSMUSG00000026768.11|Itga8	ENSMUSG00000026768	Yes
ENSMUSG00000026786.15|Apbb1ip	ENSMUSG00000026786	Yes
ENSMUSG00000026866.17|Kynu	ENSMUSG00000026866	Yes
ENSMUSG00000026879.15|Gsn	ENSMUSG00000026879	Yes
ENSMUSG00000027199.15|Gatm	ENSMUSG00000027199	Yes
ENSMUSG00000027200.18|Sema6d	ENSMUSG00000027200	Yes
ENSMUSG00000027318.18|Adam33	ENSMUSG00000027318	Yes
ENSMUSG00000027345.7|4921508D12Rik	ENSMUSG00000027345	Yes
ENSMUSG00000027533.11|Fabp5	ENSMUSG00000027533	Yes
ENSMUSG00000027848.13|Olfml3	ENSMUSG00000027848	Yes
ENSMUSG00000028125.15|Abca4	ENSMUSG00000028125	Yes
ENSMUSG00000028164.16|Manba	ENSMUSG00000028164	Yes
ENSMUSG00000028369.16|Svep1	ENSMUSG00000028369	Yes
ENSMUSG00000028581.18|Laptm5	ENSMUSG00000028581	Yes
ENSMUSG00000028613.16|Lrp8	ENSMUSG00000028613	Yes
ENSMUSG00000028698.14|Pik3r3	ENSMUSG00000028698	Yes
ENSMUSG00000028766.11|Alpl	ENSMUSG00000028766	Yes
ENSMUSG00000028776.15|Tinagl1	ENSMUSG00000028776	Yes
ENSMUSG00000028778.16|Hcrtr1	ENSMUSG00000028778	Yes
ENSMUSG00000029093.15|Sorcs2	ENSMUSG00000029093	Yes
ENSMUSG00000029163.10|Emilin1	ENSMUSG00000029163	Yes
ENSMUSG00000029544.17|Cabp1	ENSMUSG00000029544	Yes
ENSMUSG00000029830.16|Svopl	ENSMUSG00000029830	Yes
ENSMUSG00000029919.6|Hpgds	ENSMUSG00000029919	Yes
ENSMUSG00000029925.14|Tbxas1	ENSMUSG00000029925	Yes
ENSMUSG00000030047.15|Arhgap25	ENSMUSG00000030047	Yes
ENSMUSG00000030108.15|Slc6a13	ENSMUSG00000030108	Yes
ENSMUSG00000030209.15|Grin2b	ENSMUSG00000030209	Yes
ENSMUSG00000030214.8|Plbd1	ENSMUSG00000030214	Yes
ENSMUSG00000030226.13|Lmo3	ENSMUSG00000030226	Yes
ENSMUSG00000030263.14|Lrmp	ENSMUSG00000030263	Yes
ENSMUSG00000030399.3|Ckm	ENSMUSG00000030399	Yes
ENSMUSG00000030525.9|Chrna7	ENSMUSG00000030525	Yes
ENSMUSG00000030562.18|Nox4	ENSMUSG00000030562	Yes
ENSMUSG00000030737.18|Slco2b1	ENSMUSG00000030737	Yes
ENSMUSG00000030739.19|Myh14	ENSMUSG00000030739	Yes
ENSMUSG00000030761.17|Myo7a	ENSMUSG00000030761	Yes
ENSMUSG00000030772.7|Dkk3	ENSMUSG00000030772	Yes
ENSMUSG00000031239.6|Itm2a	ENSMUSG00000031239	Yes
ENSMUSG00000031355.17|Arhgap6	ENSMUSG00000031355	Yes
ENSMUSG00000031385.15|Plxnb3	ENSMUSG00000031385	Yes
ENSMUSG00000031613.10|Hpgd	ENSMUSG00000031613	Yes
ENSMUSG00000031637.14|Lrp2bp	ENSMUSG00000031637	Yes
ENSMUSG00000031698.15|Mylk3	ENSMUSG00000031698	Yes
ENSMUSG00000031765.9|Mt1	ENSMUSG00000031765	Yes
ENSMUSG00000031891.7|Hsd11b2	ENSMUSG00000031891	Yes
ENSMUSG00000032006.16|Pdgfd	ENSMUSG00000032006	Yes
ENSMUSG00000032013.7|Trim29	ENSMUSG00000032013	Yes
ENSMUSG00000032089.17|Il10ra	ENSMUSG00000032089	Yes
ENSMUSG00000032204.14|Aqp9	ENSMUSG00000032204	Yes
ENSMUSG00000032243.9|Itga11	ENSMUSG00000032243	Yes
ENSMUSG00000032268.14|Tmprss5	ENSMUSG00000032268	Yes
ENSMUSG00000032271.14|Nnmt	ENSMUSG00000032271	Yes
ENSMUSG00000032334.11|Loxl1	ENSMUSG00000032334	Yes
ENSMUSG00000032357.13|Tinag	ENSMUSG00000032357	Yes
ENSMUSG00000032372.15|Plscr2	ENSMUSG00000032372	Yes
ENSMUSG00000032482.10|Cspg5	ENSMUSG00000032482	Yes
ENSMUSG00000032554.16|Trf	ENSMUSG00000032554	Yes
ENSMUSG00000033207.8|Mamdc2	ENSMUSG00000033207	Yes
ENSMUSG00000033208.8|S100b	ENSMUSG00000033208	Yes
ENSMUSG00000033590.9|Myo5c	ENSMUSG00000033590	Yes
ENSMUSG00000033717.7|Adra2a	ENSMUSG00000033717	Yes
ENSMUSG00000033898.18|Cfhr2	ENSMUSG00000033898	Yes
ENSMUSG00000034037.15|Fgd5	ENSMUSG00000034037	Yes
ENSMUSG00000034041.6|Lyl1	ENSMUSG00000034041	Yes
ENSMUSG00000034488.15|Edil3	ENSMUSG00000034488	Yes
ENSMUSG00000034656.19|Cacna1a	ENSMUSG00000034656	Yes
ENSMUSG00000034684.13|Sema3f	ENSMUSG00000034684	Yes
ENSMUSG00000034738.9|Nostrin	ENSMUSG00000034738	Yes
ENSMUSG00000034768.5|Asb16	ENSMUSG00000034768	Yes
ENSMUSG00000034796.15|Cpne7	ENSMUSG00000034796	Yes
ENSMUSG00000034981.10|Parm1	ENSMUSG00000034981	Yes
ENSMUSG00000035183.15|Slc24a5	ENSMUSG00000035183	Yes
ENSMUSG00000035606.9|Ky	ENSMUSG00000035606	Yes
ENSMUSG00000035653.17|Lrfn5	ENSMUSG00000035653	Yes
ENSMUSG00000035678.9|Tnfsf9	ENSMUSG00000035678	Yes
ENSMUSG00000035835.15|Plppr3	ENSMUSG00000035835	Yes
ENSMUSG00000035910.16|Dcdc2a	ENSMUSG00000035910	Yes
ENSMUSG00000036040.15|Adamtsl2	ENSMUSG00000036040	Yes
ENSMUSG00000036095.12|Dgkb	ENSMUSG00000036095	Yes
ENSMUSG00000036158.13|Prickle1	ENSMUSG00000036158	Yes
ENSMUSG00000036185.10|Sapcd1	ENSMUSG00000036185	Yes
ENSMUSG00000036218.17|Pdzrn4	ENSMUSG00000036218	Yes
ENSMUSG00000036353.14|P2ry12	ENSMUSG00000036353	Yes
ENSMUSG00000036362.3|P2ry13	ENSMUSG00000036362	Yes
ENSMUSG00000036585.17|Fgf1	ENSMUSG00000036585	Yes
ENSMUSG00000036766.13|Dner	ENSMUSG00000036766	Yes
ENSMUSG00000036815.18|Dpp10	ENSMUSG00000036815	Yes
ENSMUSG00000037101.17|Ttc29	ENSMUSG00000037101	Yes
ENSMUSG00000037169.16|Mycn	ENSMUSG00000037169	Yes
ENSMUSG00000037211.13|Spry1	ENSMUSG00000037211	Yes
ENSMUSG00000037318.11|Traf3ip3	ENSMUSG00000037318	Yes
ENSMUSG00000037379.8|Spon2	ENSMUSG00000037379	Yes
ENSMUSG00000037624.16|Kcnk2	ENSMUSG00000037624	Yes
ENSMUSG00000037661.15|Gpr160	ENSMUSG00000037661	Yes
ENSMUSG00000037922.14|Bank1	ENSMUSG00000037922	Yes
ENSMUSG00000037995.16|Igsf9	ENSMUSG00000037995	Yes
ENSMUSG00000038132.7|Rbm24	ENSMUSG00000038132	Yes
ENSMUSG00000038168.6|P3h2	ENSMUSG00000038168	Yes
ENSMUSG00000038349.11|Plcl1	ENSMUSG00000038349	Yes
ENSMUSG00000038463.9|Olfml2b	ENSMUSG00000038463	Yes
ENSMUSG00000038541.9|Srd5a2	ENSMUSG00000038541	Yes
ENSMUSG00000038623.10|Tm6sf1	ENSMUSG00000038623	Yes
ENSMUSG00000038963.16|Slco4a1	ENSMUSG00000038963	Yes
ENSMUSG00000039062.16|Anpep	ENSMUSG00000039062	Yes
ENSMUSG00000039109.18|F13a1	ENSMUSG00000039109	Yes
ENSMUSG00000039137.19|Whrn	ENSMUSG00000039137	Yes
ENSMUSG00000039257.12|Vstm2b	ENSMUSG00000039257	Yes
ENSMUSG00000039372.6|Marchf4	ENSMUSG00000039372	Yes
ENSMUSG00000039713.18|Plekhg5	ENSMUSG00000039713	Yes
ENSMUSG00000039985.15|Sinhcaf	ENSMUSG00000039985	Yes
ENSMUSG00000040229.12|Gpr34	ENSMUSG00000040229	Yes
ENSMUSG00000040265.17|Dnm3	ENSMUSG00000040265	Yes
ENSMUSG00000040950.14|Mgl2	ENSMUSG00000040950	Yes
ENSMUSG00000040966.11|Slc22a2	ENSMUSG00000040966	Yes
ENSMUSG00000041479.15|Syt15	ENSMUSG00000041479	Yes
ENSMUSG00000041515.11|Irf8	ENSMUSG00000041515	Yes
ENSMUSG00000041540.17|Sox5	ENSMUSG00000041540	Yes
ENSMUSG00000041608.9|Entpd3	ENSMUSG00000041608	Yes
ENSMUSG00000041695.3|Kcnj2	ENSMUSG00000041695	Yes
ENSMUSG00000041731.14|Pgm5	ENSMUSG00000041731	Yes
ENSMUSG00000042109.9|Csdc2	ENSMUSG00000042109	Yes
ENSMUSG00000042129.9|Rassf4	ENSMUSG00000042129	Yes
ENSMUSG00000042269.16|Cibar2	ENSMUSG00000042269	Yes
ENSMUSG00000042284.11|Itga1	ENSMUSG00000042284	Yes
ENSMUSG00000042286.14|Stab1	ENSMUSG00000042286	Yes
ENSMUSG00000042353.10|Frem3	ENSMUSG00000042353	Yes
ENSMUSG00000042662.17|Dusp15	ENSMUSG00000042662	Yes
ENSMUSG00000042671.13|Rgs8	ENSMUSG00000042671	Yes
ENSMUSG00000042684.9|Npl	ENSMUSG00000042684	Yes
ENSMUSG00000042800.6|Spata46	ENSMUSG00000042800	Yes
ENSMUSG00000042807.16|Hecw2	ENSMUSG00000042807	Yes
ENSMUSG00000043008.10|Klhl6	ENSMUSG00000043008	Yes
ENSMUSG00000043850.16|Clrn1	ENSMUSG00000043850	Yes
ENSMUSG00000043897.14|Vmn2r2	ENSMUSG00000043897	Yes
ENSMUSG00000043943.15|Naalad2	ENSMUSG00000043943	Yes
ENSMUSG00000044042.20|Fmn1	ENSMUSG00000044042	Yes
ENSMUSG00000044337.6|Ackr3	ENSMUSG00000044337	Yes
ENSMUSG00000045083.15|Lingo2	ENSMUSG00000045083	Yes
ENSMUSG00000045103.20|Dmd	ENSMUSG00000045103	Yes
ENSMUSG00000045318.7|Adra2c	ENSMUSG00000045318	Yes
ENSMUSG00000045534.5|Kcna5	ENSMUSG00000045534	Yes
ENSMUSG00000045776.4|Lrtm1	ENSMUSG00000045776	Yes
ENSMUSG00000045954.8|Cavin2	ENSMUSG00000045954	Yes
ENSMUSG00000046207.15|Pik3r6	ENSMUSG00000046207	Yes
ENSMUSG00000046805.11|Mpeg1	ENSMUSG00000046805	Yes
ENSMUSG00000046854.17|Pip5kl1	ENSMUSG00000046854	Yes
ENSMUSG00000047643.6|Gm5454	ENSMUSG00000047643	Yes
ENSMUSG00000047959.5|Kcna3	ENSMUSG00000047959	Yes
ENSMUSG00000048572.6|Tmem252	ENSMUSG00000048572	Yes
ENSMUSG00000049537.11|Tecrl	ENSMUSG00000049537	Yes
ENSMUSG00000049744.16|Arhgap15	ENSMUSG00000049744	Yes
ENSMUSG00000050103.19|Agmo	ENSMUSG00000050103	Yes
ENSMUSG00000050232.7|Cxcr3	ENSMUSG00000050232	Yes
ENSMUSG00000050592.9|Fam78a	ENSMUSG00000050592	Yes
ENSMUSG00000051079.9|Rgs13	ENSMUSG00000051079	Yes
ENSMUSG00000051456.5|Hspb3	ENSMUSG00000051456	Yes
ENSMUSG00000051606.6|2010001K21Rik	ENSMUSG00000051606	Yes
ENSMUSG00000052160.8|Pld4	ENSMUSG00000052160	Yes
ENSMUSG00000052336.8|Cx3cr1	ENSMUSG00000052336	Yes
ENSMUSG00000052353.14|Cemip	ENSMUSG00000052353	Yes
ENSMUSG00000052384.15|Nrros	ENSMUSG00000052384	Yes
ENSMUSG00000052821.4|Cysltr1	ENSMUSG00000052821	Yes
ENSMUSG00000053198.15|Prx	ENSMUSG00000053198	Yes
ENSMUSG00000053889.6|Kirrel3os	ENSMUSG00000053889	Yes
ENSMUSG00000054263.13|Lifr	ENSMUSG00000054263	Yes
ENSMUSG00000054293.11|P2ry10b	ENSMUSG00000054293	Yes
ENSMUSG00000054932.7|Afp	ENSMUSG00000054932	Yes
ENSMUSG00000055116.9|Arntl	ENSMUSG00000055116	Yes
ENSMUSG00000055489.9|Ano5	ENSMUSG00000055489	Yes
ENSMUSG00000055782.10|Abcd2	ENSMUSG00000055782	Yes
ENSMUSG00000056133.6|Unc93a2	ENSMUSG00000056133	Yes
ENSMUSG00000056481.8|Cd248	ENSMUSG00000056481	Yes
ENSMUSG00000057329.8|Bcl2	ENSMUSG00000057329	Yes
ENSMUSG00000058099.17|Nfam1	ENSMUSG00000058099	Yes
ENSMUSG00000058351.12|Smim4	ENSMUSG00000058351	Yes
ENSMUSG00000058914.13|C1qtnf3	ENSMUSG00000058914	Yes
ENSMUSG00000058932.7|Gm2174	ENSMUSG00000058932	Yes
ENSMUSG00000059498.14|Fcgr3	ENSMUSG00000059498	Yes
ENSMUSG00000059706.5|A830035A12Rik	ENSMUSG00000059706	Yes
ENSMUSG00000059857.16|Ntng1	ENSMUSG00000059857	Yes
ENSMUSG00000060470.8|Adgrg3	ENSMUSG00000060470	Yes
ENSMUSG00000060534.17|Dcc	ENSMUSG00000060534	Yes
ENSMUSG00000060600.16|Eno3	ENSMUSG00000060600	Yes
ENSMUSG00000060791.16|Gmfg	ENSMUSG00000060791	Yes
ENSMUSG00000060843.12|Ctnna3	ENSMUSG00000060843	Yes
ENSMUSG00000060913.7|Trim55	ENSMUSG00000060913	Yes
ENSMUSG00000061013.7|Mkx	ENSMUSG00000061013	Yes
ENSMUSG00000061414.9|Cracr2a	ENSMUSG00000061414	Yes
ENSMUSG00000061535.12|C1qtnf7	ENSMUSG00000061535	Yes
ENSMUSG00000062175.14|Tgif2	ENSMUSG00000062175	Yes
ENSMUSG00000062372.14|Otof	ENSMUSG00000062372	Yes
ENSMUSG00000063063.13|Ctnna2	ENSMUSG00000063063	Yes
ENSMUSG00000064262.8|Gimap8	ENSMUSG00000064262	Yes
ENSMUSG00000064329.14|Scn1a	ENSMUSG00000064329	Yes
ENSMUSG00000066842.19|Hmcn1	ENSMUSG00000066842	Yes
ENSMUSG00000067356.6|B430203G13Rik	ENSMUSG00000067356	Yes
ENSMUSG00000070390.13|Nlrp1b	ENSMUSG00000070390	Yes
ENSMUSG00000070866.5|Zfp804a	ENSMUSG00000070866	Yes
ENSMUSG00000071547.5|Nt5dc2	ENSMUSG00000071547	Yes
ENSMUSG00000071984.12|Fndc1	ENSMUSG00000071984	Yes
ENSMUSG00000072049.7|Vmn2r121	ENSMUSG00000072049	Yes
ENSMUSG00000072844.7|G530011O06Rik	ENSMUSG00000072844	Yes
ENSMUSG00000073902.6|Gvin3	ENSMUSG00000073902	Yes
ENSMUSG00000074203.5|G430095P16Rik	ENSMUSG00000074203	Yes
ENSMUSG00000074652.4|Myh7b	ENSMUSG00000074652	Yes
ENSMUSG00000074673.16|Ttll9	ENSMUSG00000074673	Yes
ENSMUSG00000074945.4|Olfr1314	ENSMUSG00000074945	Yes
ENSMUSG00000075297.11|H60b	ENSMUSG00000075297	Yes
ENSMUSG00000075405.4|9430097D07Rik	ENSMUSG00000075405	Yes
ENSMUSG00000075593.11|Gal3st4	ENSMUSG00000075593	Yes
ENSMUSG00000076431.5|Sox4	ENSMUSG00000076431	Yes
ENSMUSG00000076617.10|Ighm	ENSMUSG00000076617	Yes
ENSMUSG00000078308.3|Gm47854	ENSMUSG00000078308	Yes
ENSMUSG00000079110.13|Capn3	ENSMUSG00000079110	Yes
ENSMUSG00000079434.9|Neu2	ENSMUSG00000079434	Yes
ENSMUSG00000079657.11|Rab26	ENSMUSG00000079657	Yes
ENSMUSG00000080303.3|Gm12419	ENSMUSG00000080303	Yes
ENSMUSG00000081679.2|Gm11874	ENSMUSG00000081679	Yes
ENSMUSG00000082433.3|Gm9025	ENSMUSG00000082433	Yes
ENSMUSG00000084754.2|Gm12532	ENSMUSG00000084754	Yes
ENSMUSG00000085201.2|Nr6a1os	ENSMUSG00000085201	Yes
ENSMUSG00000085411.2|Gm14319	ENSMUSG00000085411	Yes
ENSMUSG00000085505.2|Gm12868	ENSMUSG00000085505	Yes
ENSMUSG00000085517.8|Gm12963	ENSMUSG00000085517	Yes
ENSMUSG00000085705.2|Gm16046	ENSMUSG00000085705	Yes
ENSMUSG00000085718.3|Rpl9-ps3	ENSMUSG00000085718	Yes
ENSMUSG00000086006.3|Gm13293	ENSMUSG00000086006	Yes
ENSMUSG00000086155.8|9430041J12Rik	ENSMUSG00000086155	Yes
ENSMUSG00000086425.8|F730016J06Rik	ENSMUSG00000086425	Yes
ENSMUSG00000086430.2|4930551O13Rik	ENSMUSG00000086430	Yes
ENSMUSG00000086591.2|Dnah2os	ENSMUSG00000086591	Yes
ENSMUSG00000086708.2|Gm15577	ENSMUSG00000086708	Yes
ENSMUSG00000086762.2|Gm14546	ENSMUSG00000086762	Yes
ENSMUSG00000086767.2|Gm13070	ENSMUSG00000086767	Yes
ENSMUSG00000086843.4|E030013I19Rik	ENSMUSG00000086843	Yes
ENSMUSG00000087150.8|BC064078	ENSMUSG00000087150	Yes
ENSMUSG00000087187.2|Gm13431	ENSMUSG00000087187	Yes
ENSMUSG00000087289.3|4933424M12Rik	ENSMUSG00000087289	Yes
ENSMUSG00000087470.3|A630031M04Rik	ENSMUSG00000087470	Yes
ENSMUSG00000087579.8|Hectd2os	ENSMUSG00000087579	Yes
ENSMUSG00000087589.4|D430040D24Rik	ENSMUSG00000087589	Yes
ENSMUSG00000087616.2|Gm14257	ENSMUSG00000087616	Yes
ENSMUSG00000087648.2|E130018N17Rik	ENSMUSG00000087648	Yes
ENSMUSG00000089671.2|Gm16537	ENSMUSG00000089671	Yes
ENSMUSG00000089945.14|Pakap	ENSMUSG00000089945	Yes
ENSMUSG00000089991.3|Gm16332	ENSMUSG00000089991	Yes
ENSMUSG00000090053.10|Pakap	ENSMUSG00000090053	Yes
ENSMUSG00000090257.2|Gm4524	ENSMUSG00000090257	Yes
ENSMUSG00000090260.2|2810442N19Rik	ENSMUSG00000090260	Yes
ENSMUSG00000091492.2|Gm17025	ENSMUSG00000091492	Yes
ENSMUSG00000091712.3|Sec14l5	ENSMUSG00000091712	Yes
ENSMUSG00000092029.2|Gm9027	ENSMUSG00000092029	Yes
ENSMUSG00000092083.5|Kcnb2	ENSMUSG00000092083	Yes
ENSMUSG00000092483.2|Gm20421	ENSMUSG00000092483	Yes
ENSMUSG00000092981.3|Mir5125	ENSMUSG00000092981	Yes
ENSMUSG00000093456.8|Gm20662	ENSMUSG00000093456	Yes
ENSMUSG00000094910.2|D430019H16Rik	ENSMUSG00000094910	Yes
ENSMUSG00000095332.3|Gm9821	ENSMUSG00000095332	Yes
ENSMUSG00000095419.2|Gm14328	ENSMUSG00000095419	Yes
ENSMUSG00000096850.2|Gm21748	ENSMUSG00000096850	Yes
ENSMUSG00000096937.2|Gm10825	ENSMUSG00000096937	Yes
ENSMUSG00000096959.2|4930509G22Rik	ENSMUSG00000096959	Yes
ENSMUSG00000097108.2|Gm26581	ENSMUSG00000097108	Yes
ENSMUSG00000097156.8|Gm3764	ENSMUSG00000097156	Yes
ENSMUSG00000097325.3|Gm16897	ENSMUSG00000097325	Yes
ENSMUSG00000097352.8|C920009B18Rik	ENSMUSG00000097352	Yes
ENSMUSG00000097430.3|Gm10544	ENSMUSG00000097430	Yes
ENSMUSG00000097627.3|4930519A11Rik	ENSMUSG00000097627	Yes
ENSMUSG00000097633.3|Gm16617	ENSMUSG00000097633	Yes
ENSMUSG00000097673.2|Gm26608	ENSMUSG00000097673	Yes
ENSMUSG00000097768.3|2310043M15Rik	ENSMUSG00000097768	Yes
ENSMUSG00000097881.8|Celrr	ENSMUSG00000097881	Yes
ENSMUSG00000098224.2|Gm7985	ENSMUSG00000098224	Yes
ENSMUSG00000098438.2|Gm27178	ENSMUSG00000098438	Yes
ENSMUSG00000098557.2|Kctd12	ENSMUSG00000098557	Yes
ENSMUSG00000100313.2|Gm28323	ENSMUSG00000100313	Yes
ENSMUSG00000100334.2|C230024C17Rik	ENSMUSG00000100334	Yes
ENSMUSG00000100480.2|Gm29156	ENSMUSG00000100480	Yes
ENSMUSG00000100600.7|A230077H06Rik	ENSMUSG00000100600	Yes
ENSMUSG00000101641.2|Gm29560	ENSMUSG00000101641	Yes
ENSMUSG00000102434.2|Gm38049	ENSMUSG00000102434	Yes
ENSMUSG00000102782.2|Gm37625	ENSMUSG00000102782	Yes
ENSMUSG00000103620.2|Gm37359	ENSMUSG00000103620	Yes
ENSMUSG00000103755.2|Gm37805	ENSMUSG00000103755	Yes
ENSMUSG00000103945.2|Gm38228	ENSMUSG00000103945	Yes
ENSMUSG00000104252.6|Pcdha4	ENSMUSG00000104252	Yes
ENSMUSG00000104279.2|Gm38300	ENSMUSG00000104279	Yes
ENSMUSG00000104605.2|Gm42922	ENSMUSG00000104605	Yes
ENSMUSG00000104905.2|Gm43718	ENSMUSG00000104905	Yes
ENSMUSG00000105466.2|Gm42998	ENSMUSG00000105466	Yes
ENSMUSG00000105802.2|Gm43012	ENSMUSG00000105802	Yes
ENSMUSG00000105929.2|Gm43693	ENSMUSG00000105929	Yes
ENSMUSG00000106062.2|Gm43820	ENSMUSG00000106062	Yes
ENSMUSG00000106558.2|Gm5552	ENSMUSG00000106558	Yes
ENSMUSG00000106647.2|Gm42523	ENSMUSG00000106647	Yes
ENSMUSG00000106825.2|2510016D11Rik	ENSMUSG00000106825	Yes
ENSMUSG00000106867.2|Gm43800	ENSMUSG00000106867	Yes
ENSMUSG00000107335.2|Gm43372	ENSMUSG00000107335	Yes
ENSMUSG00000107468.2|5730507A11Rik	ENSMUSG00000107468	Yes
ENSMUSG00000107502.2|Gm44065	ENSMUSG00000107502	Yes
ENSMUSG00000107750.2|Gm44013	ENSMUSG00000107750	Yes
ENSMUSG00000107884.2|Gm44144	ENSMUSG00000107884	Yes
ENSMUSG00000108006.2|Gm44418	ENSMUSG00000108006	Yes
ENSMUSG00000108214.2|Gm43982	ENSMUSG00000108214	Yes
ENSMUSG00000108311.2|Gm44737	ENSMUSG00000108311	Yes
ENSMUSG00000108481.2|Gm33248	ENSMUSG00000108481	Yes
ENSMUSG00000108580.2|Gm39094	ENSMUSG00000108580	Yes
ENSMUSG00000108737.2|BC060293	ENSMUSG00000108737	Yes
ENSMUSG00000108806.2|Gm44729	ENSMUSG00000108806	Yes
ENSMUSG00000108825.2|Gm45838	ENSMUSG00000108825	Yes
ENSMUSG00000109031.2|Gm45201	ENSMUSG00000109031	Yes
ENSMUSG00000109036.2|2210406H18Rik	ENSMUSG00000109036	Yes
ENSMUSG00000109784.2|Gm45493	ENSMUSG00000109784	Yes
ENSMUSG00000109866.2|Gm45714	ENSMUSG00000109866	Yes
ENSMUSG00000110235.2|Gm5086	ENSMUSG00000110235	Yes
ENSMUSG00000110243.2|Gm45631	ENSMUSG00000110243	Yes
ENSMUSG00000110521.2|Olfr856-ps1	ENSMUSG00000110521	Yes
ENSMUSG00000110534.2|Gm45708	ENSMUSG00000110534	Yes
ENSMUSG00000110661.2|Gm31805	ENSMUSG00000110661	Yes
ENSMUSG00000110981.2|Gm35940	ENSMUSG00000110981	Yes
ENSMUSG00000111147.2|Gm33699	ENSMUSG00000111147	Yes
ENSMUSG00000111470.2|Gm31822	ENSMUSG00000111470	Yes
ENSMUSG00000111820.2|Gm36120	ENSMUSG00000111820	Yes
ENSMUSG00000112095.2|A130077B15Rik	ENSMUSG00000112095	Yes
ENSMUSG00000112352.2|Gm40617	ENSMUSG00000112352	Yes
ENSMUSG00000112733.2|Gm40650	ENSMUSG00000112733	Yes
ENSMUSG00000112739.2|Gm20597	ENSMUSG00000112739	Yes
ENSMUSG00000113009.2|3732407C23Rik	ENSMUSG00000113009	Yes
ENSMUSG00000113216.2|Gm40841	ENSMUSG00000113216	Yes
ENSMUSG00000114049.2|Gm48140	ENSMUSG00000114049	Yes
ENSMUSG00000114362.2|4933433G19Rik	ENSMUSG00000114362	Yes
ENSMUSG00000114780.2|AI197445	ENSMUSG00000114780	Yes
ENSMUSG00000114836.2|Gm18517	ENSMUSG00000114836	Yes
ENSMUSG00000115684.2|Gm6087	ENSMUSG00000115684	Yes
ENSMUSG00000116114.2|Gm35853	ENSMUSG00000116114	Yes
ENSMUSG00000116207.2|Nnt	ENSMUSG00000116207	Yes
ENSMUSG00000116274.2|Gm18724	ENSMUSG00000116274	Yes
ENSMUSG00000117528.2|Gm50017	ENSMUSG00000117528	Yes
ENSMUSG00000117916.2|9630028I04Rik	ENSMUSG00000117916	Yes
ENSMUSG00000118081.2|Gm50138	ENSMUSG00000118081	Yes
ENSMUSG00000118150.2|Gm3728	ENSMUSG00000118150	Yes
ENSMUSG00000118642.2|ENSMUSG00000118642	ENSMUSG00000118642	Yes
ENSMUSG00000000125.6|Wnt3	ENSMUSG00000000125	Yes
ENSMUSG00000000290.14|Itgb2	ENSMUSG00000000290	Yes
ENSMUSG00000005649.18|Cabp5	ENSMUSG00000005649	Yes
ENSMUSG00000006651.9|Aplp1	ENSMUSG00000006651	Yes
ENSMUSG00000015314.11|Slamf6	ENSMUSG00000015314	Yes
ENSMUSG00000015355.14|Cd48	ENSMUSG00000015355	Yes
ENSMUSG00000020437.13|Myo1g	ENSMUSG00000020437	Yes
ENSMUSG00000020848.8|Doc2b	ENSMUSG00000020848	Yes
ENSMUSG00000021457.15|Syk	ENSMUSG00000021457	Yes
ENSMUSG00000022102.14|Dok2	ENSMUSG00000022102	Yes
ENSMUSG00000022935.17|Grik1	ENSMUSG00000022935	Yes
ENSMUSG00000024134.12|Six2	ENSMUSG00000024134	Yes
ENSMUSG00000024395.10|Lims2	ENSMUSG00000024395	Yes
ENSMUSG00000024437.7|Gm8615	ENSMUSG00000024437	Yes
ENSMUSG00000025422.11|Agap2	ENSMUSG00000025422	Yes
ENSMUSG00000025429.10|Pstpip2	ENSMUSG00000025429	Yes
ENSMUSG00000025701.13|Alox5	ENSMUSG00000025701	Yes
ENSMUSG00000025723.13|Nmb	ENSMUSG00000025723	Yes
ENSMUSG00000025877.15|Hk3	ENSMUSG00000025877	Yes
ENSMUSG00000026126.16|Ptpn18	ENSMUSG00000026126	Yes
ENSMUSG00000026253.15|Chrng	ENSMUSG00000026253	Yes
ENSMUSG00000026259.15|Ngef	ENSMUSG00000026259	Yes
ENSMUSG00000026787.4|Gad2	ENSMUSG00000026787	Yes
ENSMUSG00000027009.19|Itga4	ENSMUSG00000027009	Yes
ENSMUSG00000027895.11|Kcnc4	ENSMUSG00000027895	Yes
ENSMUSG00000028185.13|Dnase2b	ENSMUSG00000028185	Yes
ENSMUSG00000028640.12|Tfap2c	ENSMUSG00000028640	Yes
ENSMUSG00000028927.7|Padi2	ENSMUSG00000028927	Yes
ENSMUSG00000029123.9|Stk32b	ENSMUSG00000029123	Yes
ENSMUSG00000029204.8|Rhoh	ENSMUSG00000029204	Yes
ENSMUSG00000029352.15|Crybb3	ENSMUSG00000029352	Yes
ENSMUSG00000030001.5|Figla	ENSMUSG00000030001	Yes
ENSMUSG00000030577.15|Cd22	ENSMUSG00000030577	Yes
ENSMUSG00000030854.18|Ptpn5	ENSMUSG00000030854	Yes
ENSMUSG00000031803.9|B3gnt3	ENSMUSG00000031803	Yes
ENSMUSG00000032322.15|Pstpip1	ENSMUSG00000032322	Yes
ENSMUSG00000032503.19|Arpp21	ENSMUSG00000032503	Yes
ENSMUSG00000032925.17|Itgbl1	ENSMUSG00000032925	Yes
ENSMUSG00000033022.9|Cdo1	ENSMUSG00000033022	Yes
ENSMUSG00000033220.8|Rac2	ENSMUSG00000033220	Yes
ENSMUSG00000033491.14|Prss35	ENSMUSG00000033491	Yes
ENSMUSG00000033740.18|St18	ENSMUSG00000033740	Yes
ENSMUSG00000035004.4|Igsf6	ENSMUSG00000035004	Yes
ENSMUSG00000036551.7|Akap14	ENSMUSG00000036551	Yes
ENSMUSG00000036560.15|Lgi4	ENSMUSG00000036560	Yes
ENSMUSG00000036586.7|Grifin	ENSMUSG00000036586	Yes
ENSMUSG00000036826.15|Igflr1	ENSMUSG00000036826	Yes
ENSMUSG00000036907.12|C1ql2	ENSMUSG00000036907	Yes
ENSMUSG00000037492.17|Zmat4	ENSMUSG00000037492	Yes
ENSMUSG00000038135.5|Crygn	ENSMUSG00000038135	Yes
ENSMUSG00000038147.15|Cd84	ENSMUSG00000038147	Yes
ENSMUSG00000038521.18|C1s1	ENSMUSG00000038521	Yes
ENSMUSG00000038811.14|Gngt2	ENSMUSG00000038811	Yes
ENSMUSG00000039059.12|Hrh3	ENSMUSG00000039059	Yes
ENSMUSG00000039699.15|Batf2	ENSMUSG00000039699	Yes
ENSMUSG00000040061.18|Plcb2	ENSMUSG00000040061	Yes
ENSMUSG00000040552.9|C3ar1	ENSMUSG00000040552	Yes
ENSMUSG00000040564.15|Apoc1	ENSMUSG00000040564	Yes
ENSMUSG00000040907.16|Atp1a3	ENSMUSG00000040907	Yes
ENSMUSG00000043157.9|Arl11	ENSMUSG00000043157	Yes
ENSMUSG00000044811.14|Cd300c2	ENSMUSG00000044811	Yes
ENSMUSG00000045730.5|Adrb2	ENSMUSG00000045730	Yes
ENSMUSG00000046321.9|Hs3st2	ENSMUSG00000046321	Yes
ENSMUSG00000046487.7|Mospd4	ENSMUSG00000046487	Yes
ENSMUSG00000046908.6|Ltb4r1	ENSMUSG00000046908	Yes
ENSMUSG00000047798.16|Cd300lf	ENSMUSG00000047798	Yes
ENSMUSG00000048185.6|Gm7075	ENSMUSG00000048185	Yes
ENSMUSG00000049988.6|Lrrc25	ENSMUSG00000049988	Yes
ENSMUSG00000051228.6|Nyx	ENSMUSG00000051228	Yes
ENSMUSG00000056367.15|Actr3b	ENSMUSG00000056367	Yes
ENSMUSG00000059900.15|Tmem40	ENSMUSG00000059900	Yes
ENSMUSG00000060131.12|Atp8b4	ENSMUSG00000060131	Yes
ENSMUSG00000061080.12|Lsamp	ENSMUSG00000061080	Yes
ENSMUSG00000064267.14|Hvcn1	ENSMUSG00000064267	Yes
ENSMUSG00000066800.12|Rnasel	ENSMUSG00000066800	Yes
ENSMUSG00000068099.6|1500009C09Rik	ENSMUSG00000068099	Yes
ENSMUSG00000069893.11|9930111J21Rik1	ENSMUSG00000069893	Yes
ENSMUSG00000071714.8|Csf2rb2	ENSMUSG00000071714	Yes
ENSMUSG00000072720.10|Myo18b	ENSMUSG00000072720	Yes
ENSMUSG00000074272.11|Ceacam1	ENSMUSG00000074272	Yes
ENSMUSG00000074417.10|Gm14548	ENSMUSG00000074417	Yes
ENSMUSG00000074892.10|B3galt5	ENSMUSG00000074892	Yes
ENSMUSG00000074971.5|Fibin	ENSMUSG00000074971	Yes
ENSMUSG00000078161.9|Erich3	ENSMUSG00000078161	Yes
ENSMUSG00000078772.3|Gm12353	ENSMUSG00000078772	Yes
ENSMUSG00000079998.3|Gm12947	ENSMUSG00000079998	Yes
ENSMUSG00000080917.3|Gm15925	ENSMUSG00000080917	Yes
ENSMUSG00000086851.2|A430108G06Rik	ENSMUSG00000086851	Yes
ENSMUSG00000089929.2|Bcl2a1b	ENSMUSG00000089929	Yes
ENSMUSG00000090197.2|Dnaja1-ps	ENSMUSG00000090197	Yes
ENSMUSG00000090243.2|Gm16103	ENSMUSG00000090243	Yes
ENSMUSG00000091475.5|Cerox1	ENSMUSG00000091475	Yes
ENSMUSG00000093639.5|Gm52993	ENSMUSG00000093639	Yes
ENSMUSG00000096923.2|A730071L15Rik	ENSMUSG00000096923	Yes
ENSMUSG00000097083.2|D930019O06Rik	ENSMUSG00000097083	Yes
ENSMUSG00000097919.2|Gm27021	ENSMUSG00000097919	Yes
ENSMUSG00000098098.8|Bvht	ENSMUSG00000098098	Yes
ENSMUSG00000099974.2|Bcl2a1d	ENSMUSG00000099974	Yes
ENSMUSG00000101959.2|Ldhal6b	ENSMUSG00000101959	Yes
ENSMUSG00000103119.2|Gm37583	ENSMUSG00000103119	Yes
ENSMUSG00000104876.2|Trdc	ENSMUSG00000104876	Yes
ENSMUSG00000105283.2|Gm33370	ENSMUSG00000105283	Yes
ENSMUSG00000106961.2|Gm43128	ENSMUSG00000106961	Yes
ENSMUSG00000107134.2|Gm42528	ENSMUSG00000107134	Yes
ENSMUSG00000109429.2|Gm45223	ENSMUSG00000109429	Yes
ENSMUSG00000109941.2|Exosc6	ENSMUSG00000109941	Yes
ENSMUSG00000110245.2|Gm20100	ENSMUSG00000110245	Yes
ENSMUSG00000110340.2|1600027J07Rik	ENSMUSG00000110340	Yes
ENSMUSG00000112148.2|Lilrb4a	ENSMUSG00000112148	Yes
ENSMUSG00000112150.2|9530018F02Rik	ENSMUSG00000112150	Yes
ENSMUSG00000115230.2|AU022793	ENSMUSG00000115230	Yes
ENSMUSG00000115980.2|Gm49437	ENSMUSG00000115980	Yes
ENSMUSG00000000440.13|Pparg	ENSMUSG00000000440	Yes
ENSMUSG00000002111.9|Spi1	ENSMUSG00000002111	Yes
ENSMUSG00000008496.20|Pou2f2	ENSMUSG00000008496	Yes
ENSMUSG00000013707.4|Tnfaip8l2	ENSMUSG00000013707	Yes
ENSMUSG00000015340.11|Cybb	ENSMUSG00000015340	Yes
ENSMUSG00000015451.17|C4a	ENSMUSG00000015451	Yes
ENSMUSG00000015843.11|Rxrg	ENSMUSG00000015843	Yes
ENSMUSG00000015950.14|Ncf1	ENSMUSG00000015950	Yes
ENSMUSG00000015966.18|Il17rb	ENSMUSG00000015966	Yes
ENSMUSG00000018008.9|Cyth4	ENSMUSG00000018008	Yes
ENSMUSG00000020143.16|Dock2	ENSMUSG00000020143	Yes
ENSMUSG00000020181.19|Nav3	ENSMUSG00000020181	Yes
ENSMUSG00000020399.15|Havcr2	ENSMUSG00000020399	Yes
ENSMUSG00000021575.17|Ahrr	ENSMUSG00000021575	Yes
ENSMUSG00000021624.10|Cd180	ENSMUSG00000021624	Yes
ENSMUSG00000021998.17|Lcp1	ENSMUSG00000021998	Yes
ENSMUSG00000022148.17|Fyb	ENSMUSG00000022148	Yes
ENSMUSG00000022439.10|Parvg	ENSMUSG00000022439	Yes
ENSMUSG00000022488.10|Nckap1l	ENSMUSG00000022488	Yes
ENSMUSG00000022667.19|Cd200r1	ENSMUSG00000022667	Yes
ENSMUSG00000022831.15|Hcls1	ENSMUSG00000022831	Yes
ENSMUSG00000023011.9|Faim2	ENSMUSG00000023011	Yes
ENSMUSG00000024300.18|Myo1f	ENSMUSG00000024300	Yes
ENSMUSG00000024397.15|Aif1	ENSMUSG00000024397	Yes
ENSMUSG00000024558.13|Mapk4	ENSMUSG00000024558	Yes
ENSMUSG00000025017.11|Pik3ap1	ENSMUSG00000025017	Yes
ENSMUSG00000026012.3|Cd28	ENSMUSG00000026012	Yes
ENSMUSG00000026288.15|Inpp5d	ENSMUSG00000026288	Yes
ENSMUSG00000026395.17|Ptprc	ENSMUSG00000026395	Yes
ENSMUSG00000026548.5|Slamf9	ENSMUSG00000026548	Yes
ENSMUSG00000027322.12|Siglec1	ENSMUSG00000027322	Yes
ENSMUSG00000028859.15|Csf3r	ENSMUSG00000028859	Yes
ENSMUSG00000028864.8|Hgf	ENSMUSG00000028864	Yes
ENSMUSG00000029553.11|Tfec	ENSMUSG00000029553	Yes
ENSMUSG00000029771.13|Irf5	ENSMUSG00000029771	Yes
ENSMUSG00000029915.15|Clec5a	ENSMUSG00000029915	Yes
ENSMUSG00000030148.16|Clec4a2	ENSMUSG00000030148	Yes
ENSMUSG00000030554.17|Synm	ENSMUSG00000030554	Yes
ENSMUSG00000030579.11|Tyrobp	ENSMUSG00000030579	Yes
ENSMUSG00000030707.16|Coro1a	ENSMUSG00000030707	Yes
ENSMUSG00000030786.19|Itgam	ENSMUSG00000030786	Yes
ENSMUSG00000030789.10|Itgax	ENSMUSG00000030789	Yes
ENSMUSG00000030798.16|Cd37	ENSMUSG00000030798	Yes
ENSMUSG00000030830.19|Itgal	ENSMUSG00000030830	Yes
ENSMUSG00000031101.7|Sash3	ENSMUSG00000031101	Yes
ENSMUSG00000031165.7|Was	ENSMUSG00000031165	Yes
ENSMUSG00000031169.14|Porcn	ENSMUSG00000031169	Yes
ENSMUSG00000031264.14|Btk	ENSMUSG00000031264	Yes
ENSMUSG00000031438.12|Rnf128	ENSMUSG00000031438	Yes
ENSMUSG00000031506.12|Ptpn7	ENSMUSG00000031506	Yes
ENSMUSG00000032318.13|Isl2	ENSMUSG00000032318	Yes
ENSMUSG00000033174.18|Mgll	ENSMUSG00000033174	Yes
ENSMUSG00000033777.5|Tlr13	ENSMUSG00000033777	Yes
ENSMUSG00000034116.18|Vav1	ENSMUSG00000034116	Yes
ENSMUSG00000034641.3|Cd300ld	ENSMUSG00000034641	Yes
ENSMUSG00000034652.13|Cd300a	ENSMUSG00000034652	Yes
ENSMUSG00000034792.9|Gna15	ENSMUSG00000034792	Yes
ENSMUSG00000035697.15|Arhgap45	ENSMUSG00000035697	Yes
ENSMUSG00000036832.6|Lpar3	ENSMUSG00000036832	Yes
ENSMUSG00000036887.6|C1qa	ENSMUSG00000036887	Yes
ENSMUSG00000036896.6|C1qc	ENSMUSG00000036896	Yes
ENSMUSG00000036905.9|C1qb	ENSMUSG00000036905	Yes
ENSMUSG00000037095.9|Lrg1	ENSMUSG00000037095	Yes
ENSMUSG00000037708.17|Spag6	ENSMUSG00000037708	Yes
ENSMUSG00000038642.11|Ctss	ENSMUSG00000038642	Yes
ENSMUSG00000038843.19|Gcnt1	ENSMUSG00000038843	Yes
ENSMUSG00000039126.11|Prune2	ENSMUSG00000039126	Yes
ENSMUSG00000039936.19|Pik3cd	ENSMUSG00000039936	Yes
ENSMUSG00000039981.7|Zc3h12d	ENSMUSG00000039981	Yes
ENSMUSG00000040345.11|Arhgap9	ENSMUSG00000040345	Yes
ENSMUSG00000040495.5|Chrm4	ENSMUSG00000040495	Yes
ENSMUSG00000040522.6|Tlr8	ENSMUSG00000040522	Yes
ENSMUSG00000040747.10|Cd53	ENSMUSG00000040747	Yes
ENSMUSG00000041771.15|Slc24a4	ENSMUSG00000041771	Yes
ENSMUSG00000044092.9|C130050O18Rik	ENSMUSG00000044092	Yes
ENSMUSG00000044583.14|Tlr7	ENSMUSG00000044583	Yes
ENSMUSG00000044708.6|Kcnj10	ENSMUSG00000044708	Yes
ENSMUSG00000045322.11|Tlr9	ENSMUSG00000045322	Yes
ENSMUSG00000045404.17|Kcnk13	ENSMUSG00000045404	Yes
ENSMUSG00000047250.14|Ptgs1	ENSMUSG00000047250	Yes
ENSMUSG00000048163.14|Selplg	ENSMUSG00000048163	Yes
ENSMUSG00000048865.17|Arhgap30	ENSMUSG00000048865	Yes
ENSMUSG00000049103.15|Ccr2	ENSMUSG00000049103	Yes
ENSMUSG00000049130.7|C5ar1	ENSMUSG00000049130	Yes
ENSMUSG00000049625.7|Tifab	ENSMUSG00000049625	Yes
ENSMUSG00000050335.18|Lgals3	ENSMUSG00000050335	Yes
ENSMUSG00000050896.13|Rtn4rl2	ENSMUSG00000050896	Yes
ENSMUSG00000051506.18|Wdfy4	ENSMUSG00000051506	Yes
ENSMUSG00000052085.8|Dock8	ENSMUSG00000052085	Yes
ENSMUSG00000052087.15|Rgs14	ENSMUSG00000052087	Yes
ENSMUSG00000052142.16|Rasal3	ENSMUSG00000052142	Yes
ENSMUSG00000053687.16|Dpep2	ENSMUSG00000053687	Yes
ENSMUSG00000054510.6|Gm14461	ENSMUSG00000054510	Yes
ENSMUSG00000054675.6|Tmem119	ENSMUSG00000054675	Yes
ENSMUSG00000055541.19|Lair1	ENSMUSG00000055541	Yes
ENSMUSG00000056529.8|Ptafr	ENSMUSG00000056529	Yes
ENSMUSG00000058163.15|Gm5431	ENSMUSG00000058163	Yes
ENSMUSG00000058715.12|Fcer1g	ENSMUSG00000058715	Yes
ENSMUSG00000058818.14|Pirb	ENSMUSG00000058818	Yes
ENSMUSG00000060063.10|Alox5ap	ENSMUSG00000060063	Yes
ENSMUSG00000062585.12|Cnr2	ENSMUSG00000062585	Yes
ENSMUSG00000069515.7|Lyz1	ENSMUSG00000069515	Yes
ENSMUSG00000069516.9|Lyz2	ENSMUSG00000069516	Yes
ENSMUSG00000069792.6|Wfdc17	ENSMUSG00000069792	Yes
ENSMUSG00000070323.12|Mmp27	ENSMUSG00000070323	Yes
ENSMUSG00000071713.7|Csf2rb	ENSMUSG00000071713	Yes
ENSMUSG00000073412.7|Lst1	ENSMUSG00000073412	Yes
ENSMUSG00000074280.7|Gm6166	ENSMUSG00000074280	Yes
ENSMUSG00000074336.6|Apoc4	ENSMUSG00000074336	Yes
ENSMUSG00000074677.12|Sirpb1c	ENSMUSG00000074677	Yes
ENSMUSG00000078771.11|Evi2a	ENSMUSG00000078771	Yes
ENSMUSG00000078942.11|Naip6	ENSMUSG00000078942	Yes
ENSMUSG00000079419.5|Ms4a6c	ENSMUSG00000079419	Yes
ENSMUSG00000081056.2|Gm13998	ENSMUSG00000081056	Yes
ENSMUSG00000081665.3|Gm15922	ENSMUSG00000081665	Yes
ENSMUSG00000083405.2|Gm15725	ENSMUSG00000083405	Yes
ENSMUSG00000084215.4|Gm11814	ENSMUSG00000084215	Yes
ENSMUSG00000085049.2|Parvaos	ENSMUSG00000085049	Yes
ENSMUSG00000087107.9|AI662270	ENSMUSG00000087107	Yes
ENSMUSG00000092837.3|Rpph1	ENSMUSG00000092837	Yes
ENSMUSG00000093938.3|Evi2b	ENSMUSG00000093938	Yes
ENSMUSG00000094334.3|Fabp5l2	ENSMUSG00000094334	Yes
ENSMUSG00000095202.3|Gm6100	ENSMUSG00000095202	Yes
ENSMUSG00000095788.7|Sirpb1a	ENSMUSG00000095788	Yes
ENSMUSG00000098040.2|Gm20757	ENSMUSG00000098040	Yes
ENSMUSG00000098112.9|Bin2	ENSMUSG00000098112	Yes
ENSMUSG00000099757.2|BE692007	ENSMUSG00000099757	Yes
ENSMUSG00000101389.2|Ms4a4a	ENSMUSG00000101389	Yes
ENSMUSG00000108084.2|Gm7932	ENSMUSG00000108084	Yes
ENSMUSG00000112946.2|Gm9280	ENSMUSG00000112946	Yes
ENSMUSG00000116307.2|Gm49490	ENSMUSG00000116307	Yes
ENSMUSG00000118086.2|Gm52981	ENSMUSG00000118086	Yes
ENSMUSG00000018102.6|H2bc4	ENSMUSG00000018102	Yes
ENSMUSG00000019867.5|Gje1	ENSMUSG00000019867	Yes
ENSMUSG00000027399.2|Il1a	ENSMUSG00000027399	Yes
ENSMUSG00000027420.14|Bfsp1	ENSMUSG00000027420	Yes
ENSMUSG00000027861.14|Casq2	ENSMUSG00000027861	Yes
ENSMUSG00000029343.18|Crybb1	ENSMUSG00000029343	Yes
ENSMUSG00000030317.9|Timp4	ENSMUSG00000030317	Yes
ENSMUSG00000038259.5|Gdf5	ENSMUSG00000038259	Yes
ENSMUSG00000044083.13|Efcab8	ENSMUSG00000044083	Yes
ENSMUSG00000045215.18|Asxl3	ENSMUSG00000045215	Yes
ENSMUSG00000052889.12|Prkcb	ENSMUSG00000052889	Yes
ENSMUSG00000062859.16|Tcp11	ENSMUSG00000062859	Yes
ENSMUSG00000067299.12|Crygd	ENSMUSG00000067299	Yes
ENSMUSG00000069892.10|9930111J21Rik2	ENSMUSG00000069892	Yes
ENSMUSG00000070870.7|Cryge	ENSMUSG00000070870	Yes
ENSMUSG00000071203.7|Naip5	ENSMUSG00000071203	Yes
ENSMUSG00000073658.5|Crygb	ENSMUSG00000073658	Yes
ENSMUSG00000079343.5|C1s2	ENSMUSG00000079343	Yes
ENSMUSG00000080790.2|Gm7638	ENSMUSG00000080790	Yes
ENSMUSG00000081723.2|Gm15931	ENSMUSG00000081723	Yes
ENSMUSG00000082049.2|Gm12105	ENSMUSG00000082049	Yes
ENSMUSG00000082330.2|Ldha-ps	ENSMUSG00000082330	Yes
ENSMUSG00000086507.2|Adap2os	ENSMUSG00000086507	Yes
ENSMUSG00000094338.2|H2bc13	ENSMUSG00000094338	Yes
ENSMUSG00000103224.2|Gm2077	ENSMUSG00000103224	Yes
ENSMUSG00000104154.2|Gm38104	ENSMUSG00000104154	Yes
ENSMUSG00000106632.2|Gm33466	ENSMUSG00000106632	Yes
ENSMUSG00000109812.2|Gm45640	ENSMUSG00000109812	Yes
ENSMUSG00000117061.2|Gm49958	ENSMUSG00000117061	Yes
ENSMUSG00000117427.2|Gm36199	ENSMUSG00000117427	Yes
ENSMUSG00000001270.10|Ckb	ENSMUSG00000001270	Yes
ENSMUSG00000003206.8|Ebi3	ENSMUSG00000003206	Yes
ENSMUSG00000004317.15|Clcn5	ENSMUSG00000004317	Yes
ENSMUSG00000010142.13|Tnfrsf13b	ENSMUSG00000010142	Yes
ENSMUSG00000011752.8|Pgam1	ENSMUSG00000011752	Yes
ENSMUSG00000013698.13|Pea15a	ENSMUSG00000013698	Yes
ENSMUSG00000015568.17|Lpl	ENSMUSG00000015568	Yes
ENSMUSG00000018654.18|Ikzf1	ENSMUSG00000018654	Yes
ENSMUSG00000019876.16|Pkib	ENSMUSG00000019876	Yes
ENSMUSG00000020120.16|Plek	ENSMUSG00000020120	Yes
ENSMUSG00000020183.12|Cpm	ENSMUSG00000020183	Yes
ENSMUSG00000020325.11|Fstl3	ENSMUSG00000020325	Yes
ENSMUSG00000020709.16|Adap2	ENSMUSG00000020709	Yes
ENSMUSG00000022096.15|Hr	ENSMUSG00000022096	Yes
ENSMUSG00000022150.17|Dab2	ENSMUSG00000022150	Yes
ENSMUSG00000022372.15|Sla	ENSMUSG00000022372	Yes
ENSMUSG00000022523.11|Fgf12	ENSMUSG00000022523	Yes
ENSMUSG00000022840.10|Adcy5	ENSMUSG00000022840	Yes
ENSMUSG00000024677.14|Ms4a6b	ENSMUSG00000024677	Yes
ENSMUSG00000024696.10|Lpxn	ENSMUSG00000024696	Yes
ENSMUSG00000024965.10|Fermt3	ENSMUSG00000024965	Yes
ENSMUSG00000024998.18|Plce1	ENSMUSG00000024998	Yes
ENSMUSG00000025013.16|Tll2	ENSMUSG00000025013	Yes
ENSMUSG00000025389.8|Mip	ENSMUSG00000025389	Yes
ENSMUSG00000025993.11|Slc40a1	ENSMUSG00000025993	Yes
ENSMUSG00000026928.15|Card9	ENSMUSG00000026928	Yes
ENSMUSG00000026979.17|Psd4	ENSMUSG00000026979	Yes
ENSMUSG00000029185.15|Fam114a1	ENSMUSG00000029185	Yes
ENSMUSG00000029299.15|Abcg3	ENSMUSG00000029299	Yes
ENSMUSG00000030111.10|A2m	ENSMUSG00000030111	Yes
ENSMUSG00000030325.17|Klrb1c	ENSMUSG00000030325	Yes
ENSMUSG00000030365.12|Clec2i	ENSMUSG00000030365	Yes
ENSMUSG00000030862.14|Cpxm2	ENSMUSG00000030862	Yes
ENSMUSG00000031342.18|Gpm6b	ENSMUSG00000031342	Yes
ENSMUSG00000032294.18|Pkm	ENSMUSG00000032294	Yes
ENSMUSG00000032377.9|Plscr4	ENSMUSG00000032377	Yes
ENSMUSG00000034786.18|Gpsm3	ENSMUSG00000034786	Yes
ENSMUSG00000035105.6|Egln3	ENSMUSG00000035105	Yes
ENSMUSG00000036526.9|Card11	ENSMUSG00000036526	Yes
ENSMUSG00000036944.7|Tmem71	ENSMUSG00000036944	Yes
ENSMUSG00000037731.6|Themis2	ENSMUSG00000037731	Yes
ENSMUSG00000037860.16|Aim2	ENSMUSG00000037860	Yes
ENSMUSG00000038065.14|Mturn	ENSMUSG00000038065	Yes
ENSMUSG00000039114.17|Nrn1	ENSMUSG00000039114	Yes
ENSMUSG00000041707.9|Tmem273	ENSMUSG00000041707	Yes
ENSMUSG00000042240.15|Crybb2	ENSMUSG00000042240	Yes
ENSMUSG00000042567.21|Nek10	ENSMUSG00000042567	Yes
ENSMUSG00000043557.17|Mdga1	ENSMUSG00000043557	Yes
ENSMUSG00000043687.17|1190005I06Rik	ENSMUSG00000043687	Yes
ENSMUSG00000044217.18|Aqp5	ENSMUSG00000044217	Yes
ENSMUSG00000045092.9|S1pr1	ENSMUSG00000045092	Yes
ENSMUSG00000045842.10|Tgif2-ps2	ENSMUSG00000045842	Yes
ENSMUSG00000046687.7|Gm5424	ENSMUSG00000046687	Yes
ENSMUSG00000047496.7|Rnf152	ENSMUSG00000047496	Yes
ENSMUSG00000048120.17|Entpd1	ENSMUSG00000048120	Yes
ENSMUSG00000048764.17|Tmprss11f	ENSMUSG00000048764	Yes
ENSMUSG00000050908.13|Tvp23a	ENSMUSG00000050908	Yes
ENSMUSG00000050914.17|Ankrd37	ENSMUSG00000050914	Yes
ENSMUSG00000052981.7|Ube2ql1	ENSMUSG00000052981	Yes
ENSMUSG00000054196.8|Cthrc1	ENSMUSG00000054196	Yes
ENSMUSG00000057137.10|Tmem140	ENSMUSG00000057137	Yes
ENSMUSG00000058743.7|Kcnj14	ENSMUSG00000058743	Yes
ENSMUSG00000058952.13|Cfi	ENSMUSG00000058952	Yes
ENSMUSG00000059003.13|Grin2a	ENSMUSG00000059003	Yes
ENSMUSG00000062070.13|Pgk1	ENSMUSG00000062070	Yes
ENSMUSG00000063229.16|Ldha	ENSMUSG00000063229	Yes
ENSMUSG00000066113.17|Adamtsl1	ENSMUSG00000066113	Yes
ENSMUSG00000066632.4|Pgk1-rs7	ENSMUSG00000066632	Yes
ENSMUSG00000068227.10|Il2rb	ENSMUSG00000068227	Yes
ENSMUSG00000069008.4|Gm5537	ENSMUSG00000069008	Yes
ENSMUSG00000076441.10|Ass1	ENSMUSG00000076441	Yes
ENSMUSG00000078300.4|Gm2606	ENSMUSG00000078300	Yes
ENSMUSG00000079293.12|Clec7a	ENSMUSG00000079293	Yes
ENSMUSG00000080994.3|Gm13464	ENSMUSG00000080994	Yes
ENSMUSG00000081233.2|Gm12857	ENSMUSG00000081233	Yes
ENSMUSG00000081974.4|Gm11960	ENSMUSG00000081974	Yes
ENSMUSG00000082016.4|Pgam1-ps2	ENSMUSG00000082016	Yes
ENSMUSG00000082611.2|Gm7746	ENSMUSG00000082611	Yes
ENSMUSG00000083305.3|Gm13315	ENSMUSG00000083305	Yes
ENSMUSG00000083679.2|Gm12892	ENSMUSG00000083679	Yes
ENSMUSG00000083773.5|Gm13394	ENSMUSG00000083773	Yes
ENSMUSG00000083777.2|Gm13361	ENSMUSG00000083777	Yes
ENSMUSG00000083836.2|Ldha-ps2	ENSMUSG00000083836	Yes
ENSMUSG00000083962.2|Gm15707	ENSMUSG00000083962	Yes
ENSMUSG00000085957.5|Syna	ENSMUSG00000085957	Yes
ENSMUSG00000087055.2|Gm11948	ENSMUSG00000087055	Yes
ENSMUSG00000089675.2|Ugt1a8	ENSMUSG00000089675	Yes
ENSMUSG00000089820.2|Gm15775	ENSMUSG00000089820	Yes
ENSMUSG00000097739.2|Gm2539	ENSMUSG00000097739	Yes
ENSMUSG00000097973.2|Gm4929	ENSMUSG00000097973	Yes
ENSMUSG00000097993.8|Ptprv	ENSMUSG00000097993	Yes
ENSMUSG00000098651.3|Mir6999	ENSMUSG00000098651	Yes
ENSMUSG00000100212.2|Gm5522	ENSMUSG00000100212	Yes
ENSMUSG00000100794.2|Gm29667	ENSMUSG00000100794	Yes
ENSMUSG00000105627.2|Gm43548	ENSMUSG00000105627	Yes
ENSMUSG00000105895.2|Gm42829	ENSMUSG00000105895	Yes
ENSMUSG00000107570.2|Gm44207	ENSMUSG00000107570	Yes
ENSMUSG00000107761.2|2010008C14Rik	ENSMUSG00000107761	Yes
ENSMUSG00000110390.2|Gm45869	ENSMUSG00000110390	Yes
ENSMUSG00000113601.2|Gm48735	ENSMUSG00000113601	Yes
ENSMUSG00000115505.2|Gm9247	ENSMUSG00000115505	Yes
ENSMUSG00000116250.2|Gm34939	ENSMUSG00000116250	Yes
ENSMUSG00000116398.2|Gm5216	ENSMUSG00000116398	Yes
ENSMUSG00000117359.2|Gm7466	ENSMUSG00000117359	Yes
ENSMUSG00000117893.2|Gm46658	ENSMUSG00000117893	Yes
ENSMUSG00000118521.2|Gm52948	ENSMUSG00000118521	Yes
ENSMUSG00000000673.10|Haao	ENSMUSG00000000673	Yes
ENSMUSG00000000724.11|Cryba1	ENSMUSG00000000724	Yes
ENSMUSG00000002204.10|Napsa	ENSMUSG00000002204	Yes
ENSMUSG00000006546.4|Cryba2	ENSMUSG00000006546	Yes
ENSMUSG00000022901.14|Cd86	ENSMUSG00000022901	Yes
ENSMUSG00000025427.16|Rnf165	ENSMUSG00000025427	Yes
ENSMUSG00000026058.12|Khdrbs2	ENSMUSG00000026058	Yes
ENSMUSG00000026751.15|Nr5a1	ENSMUSG00000026751	Yes
ENSMUSG00000027978.10|Prss12	ENSMUSG00000027978	Yes
ENSMUSG00000028836.15|Slc30a2	ENSMUSG00000028836	Yes
ENSMUSG00000030401.17|Rtn2	ENSMUSG00000030401	Yes
ENSMUSG00000030474.10|Siglece	ENSMUSG00000030474	Yes
ENSMUSG00000031654.17|Cbln1	ENSMUSG00000031654	Yes
ENSMUSG00000032356.13|Rasgrf1	ENSMUSG00000032356	Yes
ENSMUSG00000032401.16|Lctl	ENSMUSG00000032401	Yes
ENSMUSG00000033249.11|Hsf4	ENSMUSG00000033249	Yes
ENSMUSG00000033501.6|Crygs	ENSMUSG00000033501	Yes
ENSMUSG00000033595.8|Lgi3	ENSMUSG00000033595	Yes
ENSMUSG00000034987.5|Hrh2	ENSMUSG00000034987	Yes
ENSMUSG00000038732.16|Mboat1	ENSMUSG00000038732	Yes
ENSMUSG00000039452.7|Snx22	ENSMUSG00000039452	Yes
ENSMUSG00000042190.13|Cmklr1	ENSMUSG00000042190	Yes
ENSMUSG00000043068.7|Fam89a	ENSMUSG00000043068	Yes
ENSMUSG00000044827.11|Tlr1	ENSMUSG00000044827	Yes
ENSMUSG00000045868.13|Gvin1	ENSMUSG00000045868	Yes
ENSMUSG00000054385.15|Ceacam2	ENSMUSG00000054385	Yes
ENSMUSG00000066975.13|Cryba4	ENSMUSG00000066975	Yes
ENSMUSG00000075520.6|Malrd1	ENSMUSG00000075520	Yes
ENSMUSG00000085327.2|Gm16104	ENSMUSG00000085327	Yes
ENSMUSG00000087157.2|Sox5os2	ENSMUSG00000087157	Yes
ENSMUSG00000092511.8|Gm20547	ENSMUSG00000092511	Yes
ENSMUSG00000093650.3|Gm20631	ENSMUSG00000093650	Yes
ENSMUSG00000107203.2|Gm7542	ENSMUSG00000107203	Yes
ENSMUSG00000108866.2|Gm35082	ENSMUSG00000108866	Yes
ENSMUSG00000112129.2|Pbld1	ENSMUSG00000112129	Yes
ENSMUSG00000112279.2|Gm18774	ENSMUSG00000112279	Yes
ENSMUSG00000114752.2|Gm35110	ENSMUSG00000114752	Yes
ENSMUSG00000116121.2|Gm49486	ENSMUSG00000116121	Yes
ENSMUSG00000118560.2|Lim2	ENSMUSG00000118560	Yes
ENSMUSG00000000248.17|Clec2g	ENSMUSG00000000248	Yes
ENSMUSG00000000562.6|Adora3	ENSMUSG00000000562	Yes
ENSMUSG00000002257.9|Def6	ENSMUSG00000002257	Yes
ENSMUSG00000002668.9|Dennd1c	ENSMUSG00000002668	Yes
ENSMUSG00000002732.15|Fkbp7	ENSMUSG00000002732	Yes
ENSMUSG00000003283.16|Hck	ENSMUSG00000003283	Yes
ENSMUSG00000004266.16|Ptpn6	ENSMUSG00000004266	Yes
ENSMUSG00000005611.16|Irag1	ENSMUSG00000005611	Yes
ENSMUSG00000007480.6|Mc5r	ENSMUSG00000007480	Yes
ENSMUSG00000013584.6|Aldh1a2	ENSMUSG00000013584	Yes
ENSMUSG00000015947.11|Fcgr1	ENSMUSG00000015947	Yes
ENSMUSG00000018381.16|Abi3	ENSMUSG00000018381	Yes
ENSMUSG00000019929.17|Dcn	ENSMUSG00000019929	Yes
ENSMUSG00000020377.16|Ltc4s	ENSMUSG00000020377	Yes
ENSMUSG00000020787.15|P2rx1	ENSMUSG00000020787	Yes
ENSMUSG00000020788.16|Atp2a3	ENSMUSG00000020788	Yes
ENSMUSG00000020865.17|Abcc3	ENSMUSG00000020865	Yes
ENSMUSG00000021322.9|Aoah	ENSMUSG00000021322	Yes
ENSMUSG00000021730.9|Hcn1	ENSMUSG00000021730	Yes
ENSMUSG00000021876.16|Rnase4	ENSMUSG00000021876	Yes
ENSMUSG00000022469.18|Rapgef3	ENSMUSG00000022469	Yes
ENSMUSG00000022817.16|Itgb5	ENSMUSG00000022817	Yes
ENSMUSG00000022876.19|Samsn1	ENSMUSG00000022876	Yes
ENSMUSG00000023830.15|Igf2r	ENSMUSG00000023830	Yes
ENSMUSG00000023885.10|Thbs2	ENSMUSG00000023885	Yes
ENSMUSG00000024049.16|Myom1	ENSMUSG00000024049	Yes
ENSMUSG00000024112.17|Cacna1h	ENSMUSG00000024112	Yes
ENSMUSG00000024885.10|Aldh3b1	ENSMUSG00000024885	Yes
ENSMUSG00000025058.5|Tasl	ENSMUSG00000025058	Yes
ENSMUSG00000025279.8|Dnase1l3	ENSMUSG00000025279	Yes
ENSMUSG00000025950.17|Idh1	ENSMUSG00000025950	Yes
ENSMUSG00000026121.14|Sema4c	ENSMUSG00000026121	Yes
ENSMUSG00000026235.15|Epha4	ENSMUSG00000026235	Yes
ENSMUSG00000026930.16|Gpsm1	ENSMUSG00000026930	Yes
ENSMUSG00000027447.7|Cst3	ENSMUSG00000027447	Yes
ENSMUSG00000028031.7|Dkk2	ENSMUSG00000028031	Yes
ENSMUSG00000028328.14|Tmod1	ENSMUSG00000028328	Yes
ENSMUSG00000029716.14|Tfr2	ENSMUSG00000029716	Yes
ENSMUSG00000030465.20|Psd3	ENSMUSG00000030465	Yes
ENSMUSG00000030470.16|Csrp3	ENSMUSG00000030470	Yes
ENSMUSG00000030745.10|Il21r	ENSMUSG00000030745	Yes
ENSMUSG00000031304.19|Il2rg	ENSMUSG00000031304	Yes
ENSMUSG00000031367.16|Ap1s2	ENSMUSG00000031367	Yes
ENSMUSG00000031497.11|Tnfsf13b	ENSMUSG00000031497	Yes
ENSMUSG00000031662.9|Snx20	ENSMUSG00000031662	Yes
ENSMUSG00000032122.16|Slc37a2	ENSMUSG00000032122	Yes
ENSMUSG00000033676.14|Gabrb3	ENSMUSG00000033676	Yes
ENSMUSG00000034771.16|Tle2	ENSMUSG00000034771	Yes
ENSMUSG00000034959.9|Rubcnl	ENSMUSG00000034959	Yes
ENSMUSG00000035509.18|Fbxl21	ENSMUSG00000035509	Yes
ENSMUSG00000036437.7|Npy1r	ENSMUSG00000036437	Yes
ENSMUSG00000036469.17|Marchf1	ENSMUSG00000036469	Yes
ENSMUSG00000036790.6|Slitrk2	ENSMUSG00000036790	Yes
ENSMUSG00000037263.14|Aldh3b3	ENSMUSG00000037263	Yes
ENSMUSG00000037440.9|Vnn1	ENSMUSG00000037440	Yes
ENSMUSG00000039013.17|Siglecf	ENSMUSG00000039013	Yes
ENSMUSG00000039286.13|Fndc3b	ENSMUSG00000039286	Yes
ENSMUSG00000039313.15|Minar1	ENSMUSG00000039313	Yes
ENSMUSG00000039377.8|Hlx	ENSMUSG00000039377	Yes
ENSMUSG00000039628.10|Hs3st6	ENSMUSG00000039628	Yes
ENSMUSG00000039783.16|Kmo	ENSMUSG00000039783	Yes
ENSMUSG00000040479.13|Dgkz	ENSMUSG00000040479	Yes
ENSMUSG00000043461.14|Sptssb	ENSMUSG00000043461	Yes
ENSMUSG00000043518.8|Rai2	ENSMUSG00000043518	Yes
ENSMUSG00000044164.3|Rnf182	ENSMUSG00000044164	Yes
ENSMUSG00000045179.10|Sox3	ENSMUSG00000045179	Yes
ENSMUSG00000045201.7|Lrrc3b	ENSMUSG00000045201	Yes
ENSMUSG00000046006.7|Gapt	ENSMUSG00000046006	Yes
ENSMUSG00000046410.11|Kcnk6	ENSMUSG00000046410	Yes
ENSMUSG00000047182.7|Irs3	ENSMUSG00000047182	Yes
ENSMUSG00000047746.15|Fbxo40	ENSMUSG00000047746	Yes
ENSMUSG00000047810.10|Ccdc88b	ENSMUSG00000047810	Yes
ENSMUSG00000048027.10|Rgmb	ENSMUSG00000048027	Yes
ENSMUSG00000048251.16|Bcl11b	ENSMUSG00000048251	Yes
ENSMUSG00000049134.16|Nrap	ENSMUSG00000049134	Yes
ENSMUSG00000049608.10|Gpr55	ENSMUSG00000049608	Yes
ENSMUSG00000050022.17|Amz1	ENSMUSG00000050022	Yes
ENSMUSG00000050761.5|Gp1bb	ENSMUSG00000050761	Yes
ENSMUSG00000051212.9|Gpr183	ENSMUSG00000051212	Yes
ENSMUSG00000052125.17|F730043M19Rik	ENSMUSG00000052125	Yes
ENSMUSG00000053101.4|Gpr141	ENSMUSG00000053101	Yes
ENSMUSG00000053117.12|E330013P04Rik	ENSMUSG00000053117	Yes
ENSMUSG00000053141.17|Ptprt	ENSMUSG00000053141	Yes
ENSMUSG00000054976.15|Nyap2	ENSMUSG00000054976	Yes
ENSMUSG00000055538.8|Zcchc24	ENSMUSG00000055538	Yes
ENSMUSG00000055805.16|Fmnl1	ENSMUSG00000055805	Yes
ENSMUSG00000056413.17|Adap1	ENSMUSG00000056413	Yes
ENSMUSG00000057729.13|Prtn3	ENSMUSG00000057729	Yes
ENSMUSG00000058254.13|Tspan7	ENSMUSG00000058254	Yes
ENSMUSG00000059412.8|Fxyd2	ENSMUSG00000059412	Yes
ENSMUSG00000061702.11|Tmem91	ENSMUSG00000061702	Yes
ENSMUSG00000063286.8|Gvin-ps7	ENSMUSG00000063286	Yes
ENSMUSG00000070873.6|Lilra5	ENSMUSG00000070873	Yes
ENSMUSG00000074342.5|I830077J02Rik	ENSMUSG00000074342	Yes
ENSMUSG00000075296.6|Aldh3b2	ENSMUSG00000075296	Yes
ENSMUSG00000078122.5|F630028O10Rik	ENSMUSG00000078122	Yes
ENSMUSG00000079227.11|Ccr5	ENSMUSG00000079227	Yes
ENSMUSG00000079592.10|C1qtnf5	ENSMUSG00000079592	Yes
ENSMUSG00000079671.9|2610203C22Rik	ENSMUSG00000079671	Yes
ENSMUSG00000085541.2|Gm16010	ENSMUSG00000085541	Yes
ENSMUSG00000087135.8|Gm16096	ENSMUSG00000087135	Yes
ENSMUSG00000089774.3|Slc5a3	ENSMUSG00000089774	Yes
ENSMUSG00000090164.9|BC035044	ENSMUSG00000090164	Yes
ENSMUSG00000091002.3|Tcerg1l	ENSMUSG00000091002	Yes
ENSMUSG00000095028.7|Sirpb1b	ENSMUSG00000095028	Yes
ENSMUSG00000095730.4|Vmn2r29	ENSMUSG00000095730	Yes
ENSMUSG00000097440.3|Gm6277	ENSMUSG00000097440	Yes
ENSMUSG00000097482.3|Gm17634	ENSMUSG00000097482	Yes
ENSMUSG00000097592.3|4930500F10Rik	ENSMUSG00000097592	Yes
ENSMUSG00000097888.3|Gm26682	ENSMUSG00000097888	Yes
ENSMUSG00000100832.2|Gm29260	ENSMUSG00000100832	Yes
ENSMUSG00000101872.2|Gm29237	ENSMUSG00000101872	Yes
ENSMUSG00000103280.2|Gm37277	ENSMUSG00000103280	Yes
ENSMUSG00000103332.2|Pcdhga2	ENSMUSG00000103332	Yes
ENSMUSG00000103585.2|Pcdhgb4	ENSMUSG00000103585	Yes
ENSMUSG00000103735.2|Gm38317	ENSMUSG00000103735	Yes
ENSMUSG00000104913.2|Gm6560	ENSMUSG00000104913	Yes
ENSMUSG00000106086.2|Lef1os1	ENSMUSG00000106086	Yes
ENSMUSG00000106416.2|Gm5857	ENSMUSG00000106416	Yes
ENSMUSG00000107019.2|Gm43682	ENSMUSG00000107019	Yes
ENSMUSG00000110516.2|Gm45758	ENSMUSG00000110516	Yes
ENSMUSG00000110611.2|Gm20163	ENSMUSG00000110611	Yes
ENSMUSG00000111394.2|Gm49759	ENSMUSG00000111394	Yes
ENSMUSG00000112234.2|Gm48427	ENSMUSG00000112234	Yes
ENSMUSG00000112546.2|Gm6992	ENSMUSG00000112546	Yes
ENSMUSG00000112794.2|Gm48878	ENSMUSG00000112794	Yes
ENSMUSG00000113472.2|Gm47602	ENSMUSG00000113472	Yes
ENSMUSG00000022755.5|Adgrg7	ENSMUSG00000022755	Yes
ENSMUSG00000040592.12|Cd79b	ENSMUSG00000040592	Yes
ENSMUSG00000092395.2|Gm20463	ENSMUSG00000092395	Yes
ENSMUSG00000101464.2|Gm7436	ENSMUSG00000101464	Yes
ENSMUSG00000110104.2|Gm45717	ENSMUSG00000110104	Yes
ENSMUSG00000114470.2|Gm49395	ENSMUSG00000114470	Yes
ENSMUSG00000118815.1|U1	ENSMUSG00000118815	Yes
ENSMUSG00000000197.9|Nalcn	ENSMUSG00000000197	Yes
ENSMUSG00000000244.18|Tspan32	ENSMUSG00000000244	Yes
ENSMUSG00000000305.13|Cdh4	ENSMUSG00000000305	Yes
ENSMUSG00000000982.6|Ccl3	ENSMUSG00000000982	Yes
ENSMUSG00000002985.17|Apoe	ENSMUSG00000002985	Yes
ENSMUSG00000004187.12|Kifc2	ENSMUSG00000004187	Yes
ENSMUSG00000014725.17|Adam28	ENSMUSG00000014725	Yes
ENSMUSG00000020034.8|Tcp11l2	ENSMUSG00000020034	Yes
ENSMUSG00000024340.16|Btnl2	ENSMUSG00000024340	Yes
ENSMUSG00000025610.8|Map3k7cl	ENSMUSG00000025610	Yes
ENSMUSG00000026109.15|Tmeff2	ENSMUSG00000026109	Yes
ENSMUSG00000028645.12|Slc2a1	ENSMUSG00000028645	Yes
ENSMUSG00000029245.17|Epha5	ENSMUSG00000029245	Yes
ENSMUSG00000031133.13|Arhgef6	ENSMUSG00000031133	Yes
ENSMUSG00000031740.9|Mmp2	ENSMUSG00000031740	Yes
ENSMUSG00000032359.15|Ctsh	ENSMUSG00000032359	Yes
ENSMUSG00000040490.5|Lrfn2	ENSMUSG00000040490	Yes
ENSMUSG00000041073.11|Nacad	ENSMUSG00000041073	Yes
ENSMUSG00000055546.7|Timd4	ENSMUSG00000055546	Yes
ENSMUSG00000070577.6|Gm572	ENSMUSG00000070577	Yes
ENSMUSG00000073910.11|Mob3b	ENSMUSG00000073910	Yes
ENSMUSG00000074570.15|Cass4	ENSMUSG00000074570	Yes
ENSMUSG00000086513.4|Gvin-ps1	ENSMUSG00000086513	Yes
ENSMUSG00000095649.4|Gvin-ps3	ENSMUSG00000095649	Yes
ENSMUSG00000101279.2|Gm18342	ENSMUSG00000101279	Yes
ENSMUSG00000108332.2|D530033B14Rik	ENSMUSG00000108332	Yes
ENSMUSG00000108763.2|Gm36028	ENSMUSG00000108763	Yes
ENSMUSG00000110419.2|AW046200	ENSMUSG00000110419	Yes
ENSMUSG00000112925.2|Gm31763	ENSMUSG00000112925	Yes
ENSMUSG00000113094.2|Gm47447	ENSMUSG00000113094	Yes
ENSMUSG00000114902.2|Gm4118	ENSMUSG00000114902	Yes
ENSMUSG00000116184.2|4632433K11Rik	ENSMUSG00000116184	Yes
ENSMUSG00000116614.2|Gm46610	ENSMUSG00000116614	Yes
ENSMUSG00000118018.2|RP23-131O22.4	ENSMUSG00000118018	Yes
ENSMUSG00000001128.8|Cfp	ENSMUSG00000001128	Yes
ENSMUSG00000003484.5|Cyp4f18	ENSMUSG00000003484	Yes
ENSMUSG00000009292.19|Trpm2	ENSMUSG00000009292	Yes
ENSMUSG00000020682.18|Mmp28	ENSMUSG00000020682	Yes
ENSMUSG00000022415.13|Syngr1	ENSMUSG00000022415	Yes
ENSMUSG00000029359.14|Tesc	ENSMUSG00000029359	Yes
ENSMUSG00000029875.6|Ccdc184	ENSMUSG00000029875	Yes
ENSMUSG00000030156.6|Cd69	ENSMUSG00000030156	Yes
ENSMUSG00000030468.13|Siglecg	ENSMUSG00000030468	Yes
ENSMUSG00000039193.10|Nlrc4	ENSMUSG00000039193	Yes
ENSMUSG00000041886.8|Macc1	ENSMUSG00000041886	Yes
ENSMUSG00000045034.13|Ankrd34b	ENSMUSG00000045034	Yes
ENSMUSG00000045314.6|Sowahb	ENSMUSG00000045314	Yes
ENSMUSG00000046794.10|Ppp1r3b	ENSMUSG00000046794	Yes
ENSMUSG00000047759.7|Hs3st3a1	ENSMUSG00000047759	Yes
ENSMUSG00000057191.14|AB124611	ENSMUSG00000057191	Yes
ENSMUSG00000070369.14|Itgad	ENSMUSG00000070369	Yes
ENSMUSG00000072944.12|Nup62cl	ENSMUSG00000072944	Yes
ENSMUSG00000078173.4|Lenep	ENSMUSG00000078173	Yes
ENSMUSG00000109713.2|Pvrig	ENSMUSG00000109713	Yes
ENSMUSG00000117030.2|Gm49959	ENSMUSG00000117030	Yes
ENSMUSG00000000686.12|Abhd15	ENSMUSG00000000686	Yes
ENSMUSG00000004558.16|Ndrg2	ENSMUSG00000004558	Yes
ENSMUSG00000004933.18|Matk	ENSMUSG00000004933	Yes
ENSMUSG00000018339.13|Gpx3	ENSMUSG00000018339	Yes
ENSMUSG00000020027.19|Socs2	ENSMUSG00000020027	Yes
ENSMUSG00000021768.16|Dusp13	ENSMUSG00000021768	Yes
ENSMUSG00000023031.9|Cela1	ENSMUSG00000023031	Yes
ENSMUSG00000024479.4|Mal2	ENSMUSG00000024479	Yes
ENSMUSG00000025357.9|Dgka	ENSMUSG00000025357	Yes
ENSMUSG00000026832.13|Cytip	ENSMUSG00000026832	Yes
ENSMUSG00000027834.16|Serpini1	ENSMUSG00000027834	Yes
ENSMUSG00000030309.17|Caprin2	ENSMUSG00000030309	Yes
ENSMUSG00000030409.17|Dmpk	ENSMUSG00000030409	Yes
ENSMUSG00000030411.17|Nova2	ENSMUSG00000030411	Yes
ENSMUSG00000035165.15|Kcne3	ENSMUSG00000035165	Yes
ENSMUSG00000037337.12|Map4k1	ENSMUSG00000037337	Yes
ENSMUSG00000040723.15|Rcsd1	ENSMUSG00000040723	Yes
ENSMUSG00000050974.5|Gm9847	ENSMUSG00000050974	Yes
ENSMUSG00000052477.16|C130026I21Rik	ENSMUSG00000052477	Yes
ENSMUSG00000056071.13|S100a9	ENSMUSG00000056071	Yes
ENSMUSG00000068923.15|Syt11	ENSMUSG00000068923	Yes
ENSMUSG00000070644.14|Etnk2	ENSMUSG00000070644	Yes
ENSMUSG00000073805.6|Insyn2a	ENSMUSG00000073805	Yes
ENSMUSG00000074178.4|Gm10638	ENSMUSG00000074178	Yes
ENSMUSG00000074646.11|6430550D23Rik	ENSMUSG00000074646	Yes
ENSMUSG00000082457.2|Gm13776	ENSMUSG00000082457	Yes
ENSMUSG00000086296.3|D030055H07Rik	ENSMUSG00000086296	Yes
ENSMUSG00000089942.10|Pira2	ENSMUSG00000089942	Yes
ENSMUSG00000090173.9|Fbxw10	ENSMUSG00000090173	Yes
ENSMUSG00000092600.2|Gm20442	ENSMUSG00000092600	Yes
ENSMUSG00000095704.3|Gm8221	ENSMUSG00000095704	Yes
ENSMUSG00000098243.4|Gm4258	ENSMUSG00000098243	Yes
ENSMUSG00000100174.2|Gm28719	ENSMUSG00000100174	Yes
ENSMUSG00000102692.2|Dchs2	ENSMUSG00000102692	Yes
ENSMUSG00000104392.2|Gm37962	ENSMUSG00000104392	Yes
ENSMUSG00000106243.2|Gm5050	ENSMUSG00000106243	Yes
ENSMUSG00000109608.2|Gm45597	ENSMUSG00000109608	Yes
ENSMUSG00000110657.2|Gm7684	ENSMUSG00000110657	Yes
ENSMUSG00000117081.2|Gm49948	ENSMUSG00000117081	Yes
ENSMUSG00000118506.2|1700094D03Rik	ENSMUSG00000118506	Yes
ENSMUSG00002076457.1|ENSMUSG00002076457	ENSMUSG00002076457	Yes
ENSMUSG00000054418.7|2900041M22Rik	ENSMUSG00000054418	Yes
ENSMUSG00000085887.3|Arhgap27os3	ENSMUSG00000085887	Yes
ENSMUSG00000087265.2|Gm12349	ENSMUSG00000087265	Yes
ENSMUSG00000000182.10|Fgf23	ENSMUSG00000000182	Yes
ENSMUSG00000031340.9|Gabre	ENSMUSG00000031340	Yes
ENSMUSG00000032739.17|Pram1	ENSMUSG00000032739	Yes
ENSMUSG00000034818.18|Celf5	ENSMUSG00000034818	Yes
ENSMUSG00000038026.13|Kcnj9	ENSMUSG00000038026	Yes
ENSMUSG00000074818.14|Pdzd7	ENSMUSG00000074818	Yes
ENSMUSG00000103081.4|Pcdhgb8	ENSMUSG00000103081	Yes
ENSMUSG00000001435.16|Col18a1	ENSMUSG00000001435	Yes
ENSMUSG00000001493.10|Meox1	ENSMUSG00000001493	Yes
ENSMUSG00000001946.15|Esam	ENSMUSG00000001946	Yes
ENSMUSG00000002020.16|Ltbp2	ENSMUSG00000002020	Yes
ENSMUSG00000002055.10|Spag5	ENSMUSG00000002055	Yes
ENSMUSG00000002057.5|Foxn1	ENSMUSG00000002057	Yes
ENSMUSG00000002384.3|Bmp8b	ENSMUSG00000002384	Yes
ENSMUSG00000004151.18|Etv1	ENSMUSG00000004151	Yes
ENSMUSG00000004415.16|Col26a1	ENSMUSG00000004415	Yes
ENSMUSG00000006649.18|Nphs1	ENSMUSG00000006649	Yes
ENSMUSG00000007080.15|Pole	ENSMUSG00000007080	Yes
ENSMUSG00000009092.6|Derl3	ENSMUSG00000009092	Yes
ENSMUSG00000012443.5|Kif11	ENSMUSG00000012443	Yes
ENSMUSG00000015468.15|Notch4	ENSMUSG00000015468	Yes
ENSMUSG00000015850.12|Adamtsl4	ENSMUSG00000015850	Yes
ENSMUSG00000015880.14|Ncapg	ENSMUSG00000015880	Yes
ENSMUSG00000016494.10|Cd34	ENSMUSG00000016494	Yes
ENSMUSG00000017493.13|Igfbp4	ENSMUSG00000017493	Yes
ENSMUSG00000017716.16|Birc5	ENSMUSG00000017716	Yes
ENSMUSG00000017724.15|Etv4	ENSMUSG00000017724	Yes
ENSMUSG00000019278.6|Dpep1	ENSMUSG00000019278	Yes
ENSMUSG00000019846.12|Lama4	ENSMUSG00000019846	Yes
ENSMUSG00000019960.9|Dusp6	ENSMUSG00000019960	Yes
ENSMUSG00000020080.9|Hkdc1	ENSMUSG00000020080	Yes
ENSMUSG00000020154.11|Ptprb	ENSMUSG00000020154	Yes
ENSMUSG00000020216.14|Jsrp1	ENSMUSG00000020216	Yes
ENSMUSG00000020330.17|Hmmr	ENSMUSG00000020330	Yes
ENSMUSG00000020897.13|Aurkb	ENSMUSG00000020897	Yes
ENSMUSG00000020914.18|Top2a	ENSMUSG00000020914	Yes
ENSMUSG00000021070.7|Bdkrb2	ENSMUSG00000021070	Yes
ENSMUSG00000021448.9|Shc3	ENSMUSG00000021448	Yes
ENSMUSG00000021485.15|Mxd3	ENSMUSG00000021485	Yes
ENSMUSG00000021613.10|Hapln1	ENSMUSG00000021613	Yes
ENSMUSG00000021697.13|Depdc1b	ENSMUSG00000021697	Yes
ENSMUSG00000021904.7|Sema3g	ENSMUSG00000021904	Yes
ENSMUSG00000021950.16|Anxa8	ENSMUSG00000021950	Yes
ENSMUSG00000022018.8|Rgcc	ENSMUSG00000022018	Yes
ENSMUSG00000022033.10|Pbk	ENSMUSG00000022033	Yes
ENSMUSG00000022034.11|Esco2	ENSMUSG00000022034	Yes
ENSMUSG00000022321.16|Cdh10	ENSMUSG00000022321	Yes
ENSMUSG00000022322.9|Shcbp1	ENSMUSG00000022322	Yes
ENSMUSG00000022528.9|Hes1	ENSMUSG00000022528	Yes
ENSMUSG00000022768.18|Ccdc116	ENSMUSG00000022768	Yes
ENSMUSG00000023505.14|Cdca3	ENSMUSG00000023505	Yes
ENSMUSG00000023903.9|Mmp25	ENSMUSG00000023903	Yes
ENSMUSG00000024014.9|Pim1	ENSMUSG00000024014	Yes
ENSMUSG00000024042.8|Sik1	ENSMUSG00000024042	Yes
ENSMUSG00000024140.11|Epas1	ENSMUSG00000024140	Yes
ENSMUSG00000024168.9|Tmem204	ENSMUSG00000024168	Yes
ENSMUSG00000024440.14|Pcdh12	ENSMUSG00000024440	Yes
ENSMUSG00000024987.7|Cyp26a1	ENSMUSG00000024987	Yes
ENSMUSG00000025064.16|Col17a1	ENSMUSG00000025064	Yes
ENSMUSG00000025194.6|Abcc2	ENSMUSG00000025194	Yes
ENSMUSG00000025329.4|Padi1	ENSMUSG00000025329	Yes
ENSMUSG00000025574.14|Tk1	ENSMUSG00000025574	Yes
ENSMUSG00000026413.13|Pkp1	ENSMUSG00000026413	Yes
ENSMUSG00000026418.17|Tnni1	ENSMUSG00000026418	Yes
ENSMUSG00000026494.13|Kif26b	ENSMUSG00000026494	Yes
ENSMUSG00000026582.7|Sele	ENSMUSG00000026582	Yes
ENSMUSG00000026605.15|Cenpf	ENSMUSG00000026605	Yes
ENSMUSG00000026622.16|Nek2	ENSMUSG00000026622	Yes
ENSMUSG00000026683.15|Nuf2	ENSMUSG00000026683	Yes
ENSMUSG00000026725.18|Tnn	ENSMUSG00000026725	Yes
ENSMUSG00000026814.17|Eng	ENSMUSG00000026814	Yes
ENSMUSG00000026955.14|Sapcd2	ENSMUSG00000026955	Yes
ENSMUSG00000027004.4|Frzb	ENSMUSG00000027004	Yes
ENSMUSG00000027306.16|Nusap1	ENSMUSG00000027306	Yes
ENSMUSG00000027326.14|Knl1	ENSMUSG00000027326	Yes
ENSMUSG00000027331.16|Knstrn	ENSMUSG00000027331	Yes
ENSMUSG00000027379.14|Bub1	ENSMUSG00000027379	Yes
ENSMUSG00000027463.15|Slc52a3	ENSMUSG00000027463	Yes
ENSMUSG00000027496.16|Aurka	ENSMUSG00000027496	Yes
ENSMUSG00000027654.3|Fam83d	ENSMUSG00000027654	Yes
ENSMUSG00000027715.10|Ccna2	ENSMUSG00000027715	Yes
ENSMUSG00000028036.7|Ptgfr	ENSMUSG00000028036	Yes
ENSMUSG00000028068.15|Iqgap3	ENSMUSG00000028068	Yes
ENSMUSG00000028175.16|Depdc1a	ENSMUSG00000028175	Yes
ENSMUSG00000028214.14|Gem	ENSMUSG00000028214	Yes
ENSMUSG00000028339.18|Col15a1	ENSMUSG00000028339	Yes
ENSMUSG00000028680.15|Plk3	ENSMUSG00000028680	Yes
ENSMUSG00000028681.12|Ptch2	ENSMUSG00000028681	Yes
ENSMUSG00000029177.10|Cenpa	ENSMUSG00000029177	Yes
ENSMUSG00000029414.12|Kntc1	ENSMUSG00000029414	Yes
ENSMUSG00000029436.10|Mmp17	ENSMUSG00000029436	Yes
ENSMUSG00000029831.8|Npvf	ENSMUSG00000029831	Yes
ENSMUSG00000030218.3|Mgp	ENSMUSG00000030218	Yes
ENSMUSG00000030268.18|Bcat1	ENSMUSG00000030268	Yes
ENSMUSG00000030283.8|St8sia1	ENSMUSG00000030283	Yes
ENSMUSG00000030653.18|Gm45837	ENSMUSG00000030653	Yes
ENSMUSG00000030693.11|Klk10	ENSMUSG00000030693	Yes
ENSMUSG00000030887.5|Pdzd9	ENSMUSG00000030887	Yes
ENSMUSG00000031004.9|Mki67	ENSMUSG00000031004	Yes
ENSMUSG00000031075.20|Ano1	ENSMUSG00000031075	Yes
ENSMUSG00000031245.9|Hmgn5	ENSMUSG00000031245	Yes
ENSMUSG00000031377.12|Bmx	ENSMUSG00000031377	Yes
ENSMUSG00000031762.8|Mt2	ENSMUSG00000031762	Yes
ENSMUSG00000031932.15|Gpr83	ENSMUSG00000031932	Yes
ENSMUSG00000031963.9|Bmper	ENSMUSG00000031963	Yes
ENSMUSG00000032179.8|Bmp5	ENSMUSG00000032179	Yes
ENSMUSG00000032218.8|Ccnb2	ENSMUSG00000032218	Yes
ENSMUSG00000032380.10|Dapk2	ENSMUSG00000032380	Yes
ENSMUSG00000032783.10|Troap	ENSMUSG00000032783	Yes
ENSMUSG00000032946.17|Rasgrp2	ENSMUSG00000032946	Yes
ENSMUSG00000033032.16|Afap1l1	ENSMUSG00000033032	Yes
ENSMUSG00000033214.11|Slitrk5	ENSMUSG00000033214	Yes
ENSMUSG00000033730.5|Egr3	ENSMUSG00000033730	Yes
ENSMUSG00000033952.15|Aspm	ENSMUSG00000033952	Yes
ENSMUSG00000034311.4|Kif4	ENSMUSG00000034311	Yes
ENSMUSG00000034765.7|Dusp5	ENSMUSG00000034765	Yes
ENSMUSG00000034845.7|Plvap	ENSMUSG00000034845	Yes
ENSMUSG00000035095.12|Fam167a	ENSMUSG00000035095	Yes
ENSMUSG00000035352.4|Ccl12	ENSMUSG00000035352	Yes
ENSMUSG00000036106.16|Prr5	ENSMUSG00000036106	Yes
ENSMUSG00000036223.17|Ska1	ENSMUSG00000036223	Yes
ENSMUSG00000036768.7|Kif15	ENSMUSG00000036768	Yes
ENSMUSG00000037406.8|Htra4	ENSMUSG00000037406	Yes
ENSMUSG00000037428.15|Vgf	ENSMUSG00000037428	Yes
ENSMUSG00000037447.17|Arid5a	ENSMUSG00000037447	Yes
ENSMUSG00000037625.8|Cldn11	ENSMUSG00000037625	Yes
ENSMUSG00000037813.14|D630003M21Rik	ENSMUSG00000037813	Yes
ENSMUSG00000037868.16|Egr2	ENSMUSG00000037868	Yes
ENSMUSG00000038037.6|Socs1	ENSMUSG00000038037	Yes
ENSMUSG00000038370.7|Pcp4l1	ENSMUSG00000038370	Yes
ENSMUSG00000038415.11|Foxq1	ENSMUSG00000038415	Yes
ENSMUSG00000039070.6|Cpa4	ENSMUSG00000039070	Yes
ENSMUSG00000039167.13|Adgrl4	ENSMUSG00000039167	Yes
ENSMUSG00000039236.19|Isg20	ENSMUSG00000039236	Yes
ENSMUSG00000039396.12|Neil3	ENSMUSG00000039396	Yes
ENSMUSG00000039546.10|Ajap1	ENSMUSG00000039546	Yes
ENSMUSG00000039956.10|Mrap	ENSMUSG00000039956	Yes
ENSMUSG00000040084.10|Bub1b	ENSMUSG00000040084	Yes
ENSMUSG00000040152.9|Thbs1	ENSMUSG00000040152	Yes
ENSMUSG00000040289.9|Hey1	ENSMUSG00000040289	Yes
ENSMUSG00000040543.17|Pitpnm3	ENSMUSG00000040543	Yes
ENSMUSG00000040584.9|Abcb1a	ENSMUSG00000040584	Yes
ENSMUSG00000041064.15|Pif1	ENSMUSG00000041064	Yes
ENSMUSG00000041202.13|Pla2g2d	ENSMUSG00000041202	Yes
ENSMUSG00000041431.17|Ccnb1	ENSMUSG00000041431	Yes
ENSMUSG00000041498.14|Kif14	ENSMUSG00000041498	Yes
ENSMUSG00000041696.15|Rasl12	ENSMUSG00000041696	Yes
ENSMUSG00000041789.8|2700046A07Rik	ENSMUSG00000041789	Yes
ENSMUSG00000042429.9|Adora1	ENSMUSG00000042429	Yes
ENSMUSG00000042453.15|Reln	ENSMUSG00000042453	Yes
ENSMUSG00000042607.16|Asb4	ENSMUSG00000042607	Yes
ENSMUSG00000042751.15|Nmnat2	ENSMUSG00000042751	Yes
ENSMUSG00000042988.11|Notum	ENSMUSG00000042988	Yes
ENSMUSG00000043122.8|A530016L24Rik	ENSMUSG00000043122	Yes
ENSMUSG00000043289.13|Mei4	ENSMUSG00000043289	Yes
ENSMUSG00000043505.9|Gimap5	ENSMUSG00000043505	Yes
ENSMUSG00000044017.17|Adgrd1	ENSMUSG00000044017	Yes
ENSMUSG00000044201.11|Cdc25c	ENSMUSG00000044201	Yes
ENSMUSG00000044317.8|Gpr4	ENSMUSG00000044317	Yes
ENSMUSG00000044633.5|B530045E10Rik	ENSMUSG00000044633	Yes
ENSMUSG00000045573.10|Penk	ENSMUSG00000045573	Yes
ENSMUSG00000046179.18|E2f8	ENSMUSG00000046179	Yes
ENSMUSG00000046295.14|Ankle1	ENSMUSG00000046295	Yes
ENSMUSG00000046768.14|Rhoj	ENSMUSG00000046768	Yes
ENSMUSG00000047497.11|Adamts12	ENSMUSG00000047497	Yes
ENSMUSG00000047502.15|Mroh7	ENSMUSG00000047502	Yes
ENSMUSG00000047547.15|Cltb	ENSMUSG00000047547	Yes
ENSMUSG00000047821.17|Trim16	ENSMUSG00000047821	Yes
ENSMUSG00000048327.7|Ckap2l	ENSMUSG00000048327	Yes
ENSMUSG00000048600.8|Gm5763	ENSMUSG00000048600	Yes
ENSMUSG00000049112.10|Oxtr	ENSMUSG00000049112	Yes
ENSMUSG00000049649.9|Gpr3	ENSMUSG00000049649	Yes
ENSMUSG00000050234.8|Gja4	ENSMUSG00000050234	Yes
ENSMUSG00000050505.8|Pcdh20	ENSMUSG00000050505	Yes
ENSMUSG00000051225.10|Fam83a	ENSMUSG00000051225	Yes
ENSMUSG00000051517.15|Arhgef39	ENSMUSG00000051517	Yes
ENSMUSG00000052921.14|Arhgef15	ENSMUSG00000052921	Yes
ENSMUSG00000053519.18|Kcnip1	ENSMUSG00000053519	Yes
ENSMUSG00000053613.7|Notumos	ENSMUSG00000053613	Yes
ENSMUSG00000053897.16|Slc39a8	ENSMUSG00000053897	Yes
ENSMUSG00000054763.10|Defb42	ENSMUSG00000054763	Yes
ENSMUSG00000055523.8|Gucy2g	ENSMUSG00000055523	Yes
ENSMUSG00000055555.2|Ct55	ENSMUSG00000055555	Yes
ENSMUSG00000055865.9|Tafa3	ENSMUSG00000055865	Yes
ENSMUSG00000056162.15|Cndp1	ENSMUSG00000056162	Yes
ENSMUSG00000056492.7|Adgrf5	ENSMUSG00000056492	Yes
ENSMUSG00000058152.9|Chsy3	ENSMUSG00000058152	Yes
ENSMUSG00000058806.16|Col13a1	ENSMUSG00000058806	Yes
ENSMUSG00000059810.19|Rgs3	ENSMUSG00000059810	Yes
ENSMUSG00000059991.8|Nptx2	ENSMUSG00000059991	Yes
ENSMUSG00000061272.9|Gm14173	ENSMUSG00000061272	Yes
ENSMUSG00000061397.9|Krt79	ENSMUSG00000061397	Yes
ENSMUSG00000062432.5|Cyp26c1	ENSMUSG00000062432	Yes
ENSMUSG00000063060.7|Sox7	ENSMUSG00000063060	Yes
ENSMUSG00000063804.9|Lin28b	ENSMUSG00000063804	Yes
ENSMUSG00000064065.16|Ipcef1	ENSMUSG00000064065	Yes
ENSMUSG00000067780.4|Pi15	ENSMUSG00000067780	Yes
ENSMUSG00000069265.3|H3c1	ENSMUSG00000069265	Yes
ENSMUSG00000070291.5|Ddx43	ENSMUSG00000070291	Yes
ENSMUSG00000070695.5|Cntnap5a	ENSMUSG00000070695	Yes
ENSMUSG00000072683.4|Gm7457	ENSMUSG00000072683	Yes
ENSMUSG00000073424.10|Cyp4f15	ENSMUSG00000073424	Yes
ENSMUSG00000073599.11|Ecscr	ENSMUSG00000073599	Yes
ENSMUSG00000074026.4|Gm6091	ENSMUSG00000074026	Yes
ENSMUSG00000074802.12|Gas2l3	ENSMUSG00000074802	Yes
ENSMUSG00000075517.6|Cyp2d37-ps	ENSMUSG00000075517	Yes
ENSMUSG00000078202.4|Nrarp	ENSMUSG00000078202	Yes
ENSMUSG00000079323.10|Gm20661	ENSMUSG00000079323	Yes
ENSMUSG00000079355.6|Ackr4	ENSMUSG00000079355	Yes
ENSMUSG00000081173.2|Gm13500	ENSMUSG00000081173	Yes
ENSMUSG00000082605.2|Gm16148	ENSMUSG00000082605	Yes
ENSMUSG00000082660.2|Gm14612	ENSMUSG00000082660	Yes
ENSMUSG00000082969.2|Gm12630	ENSMUSG00000082969	Yes
ENSMUSG00000084822.2|Myadml2os	ENSMUSG00000084822	Yes
ENSMUSG00000085180.2|AI838599	ENSMUSG00000085180	Yes
ENSMUSG00000085606.2|Gm15792	ENSMUSG00000085606	Yes
ENSMUSG00000085667.2|Gm12992	ENSMUSG00000085667	Yes
ENSMUSG00000085675.2|Gm12022	ENSMUSG00000085675	Yes
ENSMUSG00000085886.2|D030047H15Rik	ENSMUSG00000085886	Yes
ENSMUSG00000085911.2|Gm14061	ENSMUSG00000085911	Yes
ENSMUSG00000086103.2|Gm11832	ENSMUSG00000086103	Yes
ENSMUSG00000086111.2|Gm15326	ENSMUSG00000086111	Yes
ENSMUSG00000086560.2|Gm13372	ENSMUSG00000086560	Yes
ENSMUSG00000086969.2|4930443O20Rik	ENSMUSG00000086969	Yes
ENSMUSG00000087684.2|1200007C13Rik	ENSMUSG00000087684	Yes
ENSMUSG00000089669.8|Tnfsf13	ENSMUSG00000089669	Yes
ENSMUSG00000090075.2|Gm16251	ENSMUSG00000090075	Yes
ENSMUSG00000091736.4|Yy2	ENSMUSG00000091736	Yes
ENSMUSG00000092094.6|Zfp804b	ENSMUSG00000092094	Yes
ENSMUSG00000092130.3|D030025P21Rik	ENSMUSG00000092130	Yes
ENSMUSG00000095956.3|1700036A12Rik	ENSMUSG00000095956	Yes
ENSMUSG00000096039.9|D830030K20Rik	ENSMUSG00000096039	Yes
ENSMUSG00000096938.8|9530052E02Rik	ENSMUSG00000096938	Yes
ENSMUSG00000097604.2|Gm17322	ENSMUSG00000097604	Yes
ENSMUSG00000097727.9|F630040K05Rik	ENSMUSG00000097727	Yes
ENSMUSG00000098284.9|A330093E20Rik	ENSMUSG00000098284	Yes
ENSMUSG00000098708.8|Gm27252	ENSMUSG00000098708	Yes
ENSMUSG00000099568.2|Gm28513	ENSMUSG00000099568	Yes
ENSMUSG00000101860.5|Mindy4b-ps	ENSMUSG00000101860	Yes
ENSMUSG00000102206.6|Pcdha11	ENSMUSG00000102206	Yes
ENSMUSG00000102915.2|Gm32460	ENSMUSG00000102915	Yes
ENSMUSG00000103394.2|Gm10152	ENSMUSG00000103394	Yes
ENSMUSG00000104467.2|Gm37660	ENSMUSG00000104467	Yes
ENSMUSG00000104535.2|Gm42686	ENSMUSG00000104535	Yes
ENSMUSG00000105271.2|Gm42875	ENSMUSG00000105271	Yes
[truncated: 7,708 more rows]
