# Supplementary material for: Lens Epithelial Explants Treated with Vitreous Humor Undergo Alterations in Chromatin Landscape with Concurrent Activation of Genes Associated with Fiber Cell Differentiation and Innate Immune Response
Source: Cells. 2023 Feb 3;12(3):501. doi: 10.3390/cells12030501 (PMC9914805; doi:10.3390/cells12030501)
Supplement: Supplementary file 1 [file cells-12-00501-s001.zip › S9_annotated_motifs_binding_sites_for_selected_gene_list.xlsx]

## Sheet: Sox5
Chromosome location	Nearest_promoter	Class	Number_of_Sox5_binding_site
chr1:12788308-12789309	Sulf1	Epi	3
chr1:12906776-12908941	Sulf1	Epi	5
chr1:12921170-12921712	Sulf1	Epi	1
chr1:65102624-65104308	Crygd	Fib	9
chr1:135185882-135187099	Elf3	Epi	1
chr10:43453768-43457138	Cd24a	Fib	12
chr10:56253195-56255501	Gja1	Epi	5
chr10:69187476-69189126	Cdk1	Epi	2
chr10:110290940-110292258	Nav3	Fib	1
chr11:101675345-101676975	Etv4	MAPK	3
chr14:57293622-57295920	Gja3	Fib	1
chr15:61855244-61860172	Myc	Epi	5
chr16:22629002-22630703	Crygs	Fib	8
chr16:95475067-95476297	Ets2	MAPK	1
chr16:95483147-95483667	Ets2	MAPK	2
chr16:95502682-95504246	Ets2	MAPK	1
chr17:15595033-15598404	Dll1	Epi	7
chr18:38733443-38735660	Spry4	MAPK	2
chr2:105504015-105507068	Pax6	Epi	3
chr2:126266723-126267710	Atp8b4	Epi	4
chr3:10077080-10079085	Fabp5	Fib	6
chr3:63202669-63204344	Mme	Epi	3
chr3:96831660-96834193	Gja8	Fib	9
chr3:96838198-96839766	Gja8	Fib	2
chr3:146313032-146313471	Dnase2b	Fib	3
chr4:46038874-46039956	Tmod1	Fib	1
chr4:107875751-107877227	Podn	Epi	2
chr4:107887911-107890232	Podn	Epi	1
chr4:114786228-114786889	Foxe3	Epi	2
chr4:143024967-143027031	Pdpn	Epi	6
chr5:4805837-4808833	Fzd1	Epi	3
chr5:147526357-147527289	Flt1	Epi	3
chr6:148796701-148798540	Caprin2	Fib	3
chr7:101516241-101518658	Folr1	Fib	5
chr7:135317429-135318843	Mki67	Epi	3
chr7:138510632-138512008	Bnip3	Fib	7
chr8:12444911-12446159	Sox1	FIb	1
chr8:85062738-85063670	Cacna1a	Epi	3
chr8:105995030-105996958	Hsf4	Fib	2
chr8:107329780-107331440	Cdh1	Epi	1
chr8:116433039-116435412	Maf	Fib	2
chr9:32546856-32547809	Ets1	MAPK	1
chr9:57743593-57744438	Arid3b	Fib	1
chr9:64021630-64022520	Lctl	Fib	1
chr9:64023819-64024735	Lctl	Fib	6
chrX:112207147-112208688	Dach2	Epi	1

## Sheet: Runx2
Chromosome location	Nearest_promoter	Class	Number_of_Runx2_binding_site
chr1:135185882-135187099	Elf3	Epi	1
chr10:43453768-43457138	Cd24a	Fib	6
chr10:69187476-69189126	Cdk1	Epi	2
chr10:110290940-110292258	Nav3	Fib	4
chr12:82663272-82664656	Rgs6	Epi	4
chr16:8488971-8490312	Carhsp1	Fib	2
chr16:22257280-22259297	Etv5	MAPK	1
chr16:95502682-95504246	Ets2	MAPK	3
chr17:15595033-15598404	Dll1	Epi	6
chr2:105504015-105507068	Pax6	Epi	6
chr3:10077080-10079085	Fabp5	FIb	1
chr3:63202669-63204344	Mme	Epi	1
chr3:96831660-96834193	Gja8	Fib	6
chr4:107887911-107890232	Podn	Epi	4
chr4:114781924-114783720	Foxe3	Epi	2
chr5:4805837-4808833	Fzd1	Epi	3
chr5:76138283-76139857	Kdr	Epi	3
chr5:112402119-112404458	Crybb1	Fib	6
chr6:148796701-148798540	Caprin2	Fib	3
chr7:138510632-138512008	Bnip3	Fib	3
chr8:107329780-107331440	Cdh1	Epi	7
chr9:32546856-32547809	Ets1	MAPK	2
chr9:57743593-57744438	Arid3b	Fib	5
chrX:112207147-112208688	Dach2	Epi	3

## Sheet: Sox3
Chromosome location	Nearest_promoter	Class	Number_of_Sox3_binding_site
chr1:65102624-65104308	Crygd	FIb	12
chr1:135185882-135187099	Elf3	Epi	2
chr10:43453768-43457138	Cd24a	FIb	15
chr10:69187476-69189126	Cdk1	Epi	3
chr10:110290940-110292258	Nav3	Fib	3
chr10:128060499-128062454	Mip	Fib	1
chr11:101675345-101676975	Etv4	Mapk	4
chr14:57293622-57295920	Gja3	FIb	5
chr15:25412244-25415097	Basp1	Fib	5
chr16:8488971-8490312	Carhsp1	Fib	2
chr16:22257280-22259297	Etv5	MAPK	2
chr2:105504015-105507068	Pax6	Epi	8
chr2:160753415-160754641	Emilin3	Epi	1
chr3:10077080-10079085	Fabp5	FIb	8
chr3:63202669-63204344	Mme	EPi	2
chr3:96831660-96834193	Gja8	FIb	13
chr3:146315606-146316000	Dnase2b	Fib	1
chr4:46040666-46042473	Tmod1	Fib	4
chr4:114781924-114783720	Foxe3	Epi	1
chr4:143024967-143027031	Pdpn	Epi	6
chr5:4805837-4808833	Fzd1	Epi	8
chr5:113228230-113231012	Crybb3	Fib	8
chr6:148796701-148798540	Caprin2	Fib	2
chr7:135317429-135318843	Mki67	EPi	1
chr7:138510632-138512008	Bnip3	Fib	5
chr8:85062738-85063670	Cacna1a	Epi	2
chr8:116433039-116435412	Maf	Fib	1
chr9:32546856-32547809	Ets1	Mapk	3
chr9:57743593-57744438	Arid3b	Fib	1
chr9:64021630-64022520	Lctl	Fib	1
chr9:64023819-64024735	Lctl	Fib	5
chrX:112207147-112208688	Dach2	Epi	3

## Sheet: Runx1
Chromosome location	Nearest_promoter	Class	Number_of_Runx1_binding_site
chr1:65102624-65104308	Crygd	Fib	17
chr1:135185882-135187099	Elf3	Epi	12
chr10:43453768-43457138	Cd24a	Fib	18
chr10:56253195-56255501	Gja1	Epi	4
chr10:56263687-56263918	Gja1	Epi	2
chr10:110290940-110292258	Nav3	Fib	8
chr11:101675345-101676975	Etv4	Mapk	7
chr12:82663272-82664656	Rgs6	Epi	8
chr14:57293622-57295920	Gja3	Fib	7
chr15:61855244-61860172	Myc	Mapk	24
chr16:8476225-8477000	Carhsp1	Fib	2
chr16:8484153-8485429	Carhsp1	Fib	5
chr16:8488971-8490312	Carhsp1	Fib	8
chr16:22257280-22259297	Etv5	Mapk	8
chr16:95502682-95504246	Ets2	Mapk	7
chr17:15595033-15598404	Dll1	Epi	10
chr18:38733443-38735660	Spry4	Mapk	11
chr2:105504015-105507068	Pax6	Epi	15
chr2:136958054-136959588	Jag1	Fib	5
chr2:160753415-160754641	Emilin3	Epi	2
chr3:10077080-10079085	Fabp5	Fib	11
chr3:63202669-63204344	Mme	Epi	7
chr3:96831660-96834193	Gja8	Fib	19
chr3:146326162-146326914	Dnase2b	Fib	9
chr4:46038874-46039956	Tmod1	Fib	2
chr4:107875751-107877227	Podn	Epi	8
chr4:107887911-107890232	Podn	Epi	13
chr4:114781924-114783720	Foxe3	Epi	7
chr4:143024967-143027031	Pdpn	Epi	12
chr5:4805837-4808833	Fzd1	Epi	9
chr5:24954918-24957338	Crygn	Fib	6
chr5:76116434-76116910	Kdr	Epi	3
chr5:147526357-147527289	Flt1	Epi	6
chr6:122735405-122736342	Slc2a3	Fib	10
chr6:148796701-148798540	Caprin2	Fib	8
chr7:101516241-101518658	Folr1	Fib	14
chr7:138510632-138512008	Bnip3	Fib	3
chr8:12444911-12446159	Sox1	Fib	6
chr8:107329780-107331440	Cdh1	Epi	8
chr8:116433039-116435412	Maf	FIb	7
chr9:32546856-32547809	Ets1	Mapk	6
chr9:57743593-57744438	Arid3b	Fib	6
chr9:64023819-64024735	Lctl	Fib	5
chrX:112207147-112208688	Dach2	Epi	4

## Sheet: Sox6
Chromosome location	Nearest_promoter	Class	Number_of_Sox6_binding_site
chr1:65102624-65104308	Crygd	Fib	6
chr10:43453768-43457138	Cd24a	Fib	11
chr11:101675345-101676975	Etv4	Mapk	1
chr12:82663272-82664656	Rgs6	Epi	1
chr14:57293622-57295920	Gja3	Fib	1
chr16:8488971-8490312	Carhsp1	Fib	2
chr16:95502682-95504246	Ets2	Mapk	1
chr17:15595033-15598404	Dll1	Epi	4
chr17:31896037-31902361	Cryaa	Fib	7
chr2:105504015-105507068	Pax6	Epi	1
chr2:136958054-136959588	Jag1	Fib	1
chr2:160753415-160754641	Emilin3	Epi	1
chr3:10077080-10079085	Fabp5	Fib	3
chr3:30909013-30911099	Gpr160	Fib	1
chr3:63202669-63204344	Mme	Epi	1
chr3:96831660-96834193	Gja8	Fib	8
chr4:46038874-46039956	Tmod1	Fib	1
chr4:143024967-143027031	Pdpn	Epi	5
chr5:4805837-4808833	Fzd1	Epi	3
chr5:76138283-76139857	Kdr	EPi	1
chr5:112402119-112404458	Crybb1	Fib	2
chr5:113228230-113231012	Crybb3	Fib	3
chr6:17305934-17308081	Cav1	Fib	1
chr7:138510632-138512008	Bnip3	Epi	1
chr8:85062738-85063670	Cacna1a	Epi	1
chr8:107329780-107331440	Cdh1	Epi	1
chr8:116433039-116435412	Maf	Fib	1
chr9:32546856-32547809	Ets1	Mapk	1
chrX:112207147-112208688	Dach2	Fib	1

## Sheet: Tead4
Chromosome location	Nearest_promoter	Class	Number_of_TEAD4_binding_site
chr1:135185882-135187099	Elf3	Epi	5
chr10:56253195-56255501	Gja1	Epi	4
chr10:69187476-69189126	Cdk1	Epi	1
chr12:82649908-82651381	Rgs6	Epi	5
chr16:22257280-22259297	Etv5	Mapk	3
chr17:15595033-15598404	Dll1	Epi	5
chr2:105504015-105507068	Pax6	Epi	2
chr3:63202669-63204344	Mme	Epi	6
chr4:107887911-107890232	Podn	Epi	2
chr4:114781924-114783720	Foxe3	Epi	1
chr4:114786228-114786889	Foxe3	Epi	2
chr4:143024967-143027031	Pdpn	Epi	6
chr5:4805837-4808833	Fzd1	Epi	1
chr5:112402119-112404458	Crybb1	Fib	4
chr5:113228230-113231012	Crybb3	Fib	5
chr5:140550700-140552168	Grifin	Fib	3
chr6:148796701-148798540	Caprin2	Fib	1
chr7:138510632-138512008	Bnip3	Epi	3
chr8:107329780-107331440	Cdh1	Epi	8
chr9:32546856-32547809	Ets1	MAPK	3
